# Supplementary material for: Extensive Inter-Cyst DNA Methylation Variation in Autosomal Dominant Polycystic Kidney Disease Revealed by Genome Scale Sequencing
Source: Front Genet. 2020 Apr 15;11:348. doi: 10.3389/fgene.2020.00348 (PMC7174623; doi:10.3389/fgene.2020.00348)
Supplement: Supplementary file 1 [file Data_Sheet_1.zip]

Archive with 11 entries (11 files):
- New folder (2)/Table S10.XLSX
- New folder (2)/Table S11.XLSX
- New folder (2)/Table S1-2 Figures S1-8.docx
- New folder (2)/Table S12.XLSX
- New folder (2)/Table S3.XLSX
- New folder (2)/Table S4.XLSX
- New folder (2)/Table S5.XLSX
- New folder (2)/Table S6.XLSX
- New folder (2)/Table S7.XLSX
- New folder (2)/Table S8.XLSX
- New folder (2)/Table S9.XLSX
