# Supplementary material for: Extensive Inter-Cyst DNA Methylation Variation in Autosomal Dominant Polycystic Kidney Disease Revealed by Genome Scale Sequencing
Source: Front Genet. 2020 Apr 15;11:348. doi: 10.3389/fgene.2020.00348 (PMC7174623; doi:10.3389/fgene.2020.00348)
Supplement: Supplementary file 1 [file Data_Sheet_1.zip › New folder (2)/Table S10.XLSX]

## Sheet: Annotation
Gene	original_id	Gene_Body_ICV	Gene ID	Type	Tax ID	Homologene Gene ID	Homologene Gene Tax ID	Gene Symbol	Description	Biological Process (GO)	Kinase Class (UniProt)	Protein Function (Protein Atlas)	Subcellular Location (Protein Atlas)	Drug (DrugBank)	Canonical Pathways	Hallmark Gene Sets	GO:0048598 embryonic morphogenesis	GO:0007389 pattern specification process	GO:0001501 skeletal system development	GO:0048729 tissue morphogenesis	GO:0045165 cell fate commitment	GO:0007423 sensory organ development	GO:0001944 vasculature development	GO:0035107 appendage morphogenesis	GO:0048706 embryonic skeletal system deve	GO:0000904 cell morphogenesis involved in	GO:0070848 response to growth factor	GO:0060485 mesenchyme development	GO:0007507 heart development	GO:0045596 negative regulation of cell di	GO:0021953 central nervous system neuron	GO:0048589 developmental growth	GO:0061061 muscle structure development	GO:0060348 bone development	GO:1905114 cell surface receptor signalin	GO:0016331 morphogenesis of embryonic epi	TotalEvidenceCount
7204	TRIO	1	7204	Gene_ID	H. sapiens	7204	H. sapiens	TRIO	trio Rho guanine nucleotide exchange factor	GO:0007185 transmembrane receptor protein tyrosine phosphatase signaling pathway;GO:0045599 negative regulation of fat cell differentiation;GO:0007411 axon guidance	CAMK Ser/Thr protein kinase family	Enzymes/{ENZYME proteins/Transferases,Kinases/CAMK Ser/Thr protein kinases}	Cytosol;Vesicles(Approved)		(M108)PID NETRIN PATHWAY; (M241)PID RAC1 REG PATHWAY; (M68)PID RHOA REG PATHWAY	(M5893)HALLMARK MITOTIC SPINDLE	0	0	0	0	0	0	0	0	0	1	0	0	0	1	0	0	0	0	0	0	0
83541	FAM110A	1	83541	Gene_ID	H. sapiens	83541	H. sapiens	FAM110A	family with sequence similarity 110 member A				Cytosol;Vesicles(Supported)Nucleus(Approved)				0	0	0	0	0	0	0	0	0	0	0	0	0	0	0	0	0	0	0	0	0
55100	WDR70	1	55100	Gene_ID	H. sapiens	55100	H. sapiens	WDR70	WD repeat domain 70	GO:2001173 regulation of histone H2B conserved C-terminal lysine ubiquitination;GO:0071894 histone H2B conserved C-terminal lysine ubiquitination;GO:1903775 regulation of DNA double-strand break processing			Cytosol;Mitochondria(Approved)				0	0	0	0	0	0	0	0	0	0	0	0	0	0	0	0	0	0	0	0	0
155435	RBM33	1	155435	Gene_ID	H. sapiens	155435	H. sapiens	RBM33	RNA binding motif protein 33				Nucleoplasm(Approved)				0	0	0	0	0	0	0	0	0	0	0	0	0	0	0	0	0	0	0	0	0
1993	ELAVL2	1	1993	Gene_ID	H. sapiens	1993	H. sapiens	ELAVL2	ELAV like RNA binding protein 2	GO:0000398 mRNA splicing, via spliceosome;GO:0000377 RNA splicing, via transesterification reactions with bulged adenosine as nucleophile;GO:0000375 RNA splicing, via transesterification reactions			Cytosol;Nucleoplasm(Approved)				0	0	0	0	0	0	0	0	0	0	0	0	0	0	0	0	0	0	0	0	0
23040	MYT1L	1	23040	Gene_ID	H. sapiens	23040	H. sapiens	MYT1L	myelin transcription factor 1 like	GO:0048665 neuron fate specification;GO:0048663 neuron fate commitment;GO:0001708 cell fate specification		Transcription factors/Zinc-coordinating DNA-binding domains	Vesicles(Approved)				0	0	0	0	1	0	0	0	0	0	0	0	0	0	0	0	0	0	0	0	0
57118	CAMK1D	1	57118	Gene_ID	H. sapiens	57118	H. sapiens	CAMK1D	calcium/calmodulin dependent protein kinase ID	GO:0090023 positive regulation of neutrophil chemotaxis;GO:0071624 positive regulation of granulocyte chemotaxis;GO:0090022 regulation of neutrophil chemotaxis	CAMK Ser/Thr protein kinase family	Enzymes/{ENZYME proteins/Transferases,Kinases/CAMK Ser/Thr protein kinases}	Cytosol;Nucleus(Approved)	N-(5-METHYL-1H-PYRAZOL-3-YL)-2-PHENYLQUINAZOLIN-4-AMINE (Calmodulin-dependent protein kinase activity)		(M5956)HALLMARK KRAS SIGNALING DN	0	0	0	0	0	0	0	0	0	1	0	0	0	0	0	0	0	0	0	0	0
3111	HLA-DOA	1	3111	Gene_ID	H. sapiens	3111	H. sapiens	HLA-DOA	major histocompatibility complex, class II, DO alpha	GO:0002587 negative regulation of antigen processing and presentation of peptide antigen via MHC class II;GO:0002581 negative regulation of antigen processing and presentation of peptide or polysaccharide antigen via MHC class II;GO:0002586 regulation of antigen processing and presentation of peptide antigen via MHC class II						(M5950)HALLMARK ALLOGRAFT REJECTION	0	0	0	0	0	0	0	0	0	0	0	0	0	0	0	0	0	0	0	0	0
142678	MIB2	1	142678	Gene_ID	H. sapiens	142678	H. sapiens	MIB2	mindbomb E3 ubiquitin protein ligase 2	GO:0043123 positive regulation of I-kappaB kinase/NF-kappaB signaling;GO:0043122 regulation of I-kappaB kinase/NF-kappaB signaling;GO:0000209 protein polyubiquitination		Enzymes/ENZYME proteins/Transferases					0	0	0	0	0	0	0	0	0	0	0	0	0	0	0	0	0	0	0	0	0
80243	PREX2	1	80243	Gene_ID	H. sapiens	80243	H. sapiens	PREX2	phosphatidylinositol-3,4,5-trisphosphate dependent Rac exchange factor 2	GO:0048813 dendrite morphogenesis;GO:0014065 phosphatidylinositol 3-kinase signaling;GO:0035023 regulation of Rho protein signal transduction			Endoplasmic reticulum(Approved)		(M241)PID RAC1 REG PATHWAY		0	0	0	0	0	0	0	0	0	1	0	0	0	0	0	0	0	0	0	0	0
55971	BAIAP2L1	1	55971	Gene_ID	H. sapiens	55971	H. sapiens	BAIAP2L1	BAR/IMD domain containing adaptor protein 2 like 1	GO:0046626 regulation of insulin receptor signaling pathway;GO:2000251 positive regulation of actin cytoskeleton reorganization;GO:0051764 actin crosslink formation			Cytosol;Plasma membrane(Enhanced)				0	0	0	0	0	0	0	0	0	0	0	0	0	0	0	0	0	0	0	0	0
54039	PCBP3	1	54039	Gene_ID	H. sapiens	54039	H. sapiens	PCBP3	poly(rC) binding protein 3	GO:0000122 negative regulation of transcription by RNA polymerase II;GO:0045892 negative regulation of transcription, DNA-templated;GO:1903507 negative regulation of nucleic acid-templated transcription							0	0	0	0	0	0	0	0	0	0	0	0	0	0	0	0	0	0	0	0	0
3224	HOXC8	1	3224	Gene_ID	H. sapiens	3224	H. sapiens	HOXC8	homeobox C8	GO:0048705 skeletal system morphogenesis;GO:0000122 negative regulation of transcription by RNA polymerase II;GO:0009952 anterior/posterior pattern specification		Transcription factors/Helix-turn-helix domains	Microtubules;Nucleoplasm(Approved)				0	1	1	0	0	0	0	0	0	0	0	0	0	0	0	0	0	0	0	0	0
1404	HAPLN1	1	1404	Gene_ID	H. sapiens	1404	H. sapiens	HAPLN1	hyaluronan and proteoglycan link protein 1	GO:0030198 extracellular matrix organization;GO:0043062 extracellular structure organization;GO:0001501 skeletal system development			Vesicles(Supported)	Hyaluronic acid (Hyaluronic acid binding)	(M5882)NABA PROTEOGLYCANS; (M5884)NABA CORE MATRISOME; (M5889)NABA MATRISOME		0	0	1	0	0	0	0	0	0	0	0	0	0	0	0	0	0	0	0	0	0
3959	LGALS3BP	1	3959	Gene_ID	H. sapiens	3959	H. sapiens	LGALS3BP	galectin 3 binding protein	GO:0002576 platelet degranulation;GO:0006968 cellular defense response;GO:0045055 regulated exocytosis						(M5911)HALLMARK INTERFERON ALPHA RESPONSE; (M5913)HALLMARK INTERFERON GAMMA RESPONSE	0	0	0	0	0	0	0	0	0	0	0	0	0	0	0	0	0	0	0	0	0
140876	FAM65C	1	140876	Gene_ID	H. sapiens	140876	H. sapiens	RIPOR3	RIPOR family member 3				Nucleoplasm(Approved)				0	0	0	0	0	0	0	0	0	0	0	0	0	0	0	0	0	0	0	0	0
63950	DMRTA2	1	63950	Gene_ID	H. sapiens	63950	H. sapiens	DMRTA2	DMRT like family A2	GO:0021796 cerebral cortex regionalization;GO:0021978 telencephalon regionalization;GO:0002052 positive regulation of neuroblast proliferation		Transcription factors/Zinc-coordinating DNA-binding domains	Mitochondria;Nucleoplasm(Approved)				0	1	0	0	1	0	0	0	0	1	0	0	0	0	0	0	1	0	0	0	0
79977	GRHL2	1	79977	Gene_ID	H. sapiens	79977	H. sapiens	GRHL2	grainyhead like transcription factor 2	GO:0061713 anterior neural tube closure;GO:0060672 epithelial cell morphogenesis involved in placental branching;GO:0060671 epithelial cell differentiation involved in embryonic placenta development		Transcription factors/Immunoglobulin fold	Nucleoplasm(Supported)				1	1	1	1	0	1	1	1	1	1	0	0	1	1	0	1	0	0	0	1	0
27098	CLUL1	1	27098	Gene_ID	H. sapiens	27098	H. sapiens	CLUL1	clusterin like 1				Endoplasmic reticulum;Plasma membrane(Approved)				0	0	0	0	0	0	0	0	0	0	0	0	0	0	0	0	0	0	0	0	0
253738	EBF3	1	253738	Gene_ID	H. sapiens	253738	H. sapiens	EBF3	EBF transcription factor 3	GO:0045944 positive regulation of transcription by RNA polymerase II;GO:0045893 positive regulation of transcription, DNA-templated;GO:1903508 positive regulation of nucleic acid-templated transcription		Transcription factors/Immunoglobulin fold	Nucleoplasm;Vesicles(Approved)				0	0	0	0	0	0	0	0	0	0	0	0	0	0	0	0	0	0	0	0	0
7804	LRP8	1	7804	Gene_ID	H. sapiens	7804	H. sapiens	LRP8	LDL receptor related protein 8	GO:0021541 ammon gyrus development;GO:0061003 positive regulation of dendritic spine morphogenesis;GO:0061001 regulation of dendritic spine morphogenesis					(M163)PID LIS1 PATHWAY; (M69)PID REELIN PATHWAY		0	0	0	0	0	0	0	0	0	1	1	0	0	0	0	0	0	0	0	0	0
143098	MPP7	1	143098	Gene_ID	H. sapiens	143098	H. sapiens	MPP7	membrane palmitoylated protein 7	GO:0071896 protein localization to adherens junction;GO:0070830 bicellular tight junction assembly;GO:1902414 protein localization to cell junction			Cell Junctions(Supported)				0	0	0	0	0	0	0	0	0	0	0	0	0	0	0	0	0	0	0	0	0
23743	BHMT2	1	23743	Gene_ID	H. sapiens	23743	H. sapiens	BHMT2	betaine--homocysteine S-methyltransferase 2	GO:0071267 L-methionine salvage;GO:0071265 L-methionine biosynthetic process;GO:0033477 S-methylmethionine metabolic process		Enzymes/ENZYME proteins/Transferases		L-Methionine (Zinc ion binding)			0	0	0	0	0	0	0	0	0	0	0	0	0	0	0	0	0	0	0	0	0
10297	APC2	1	10297	Gene_ID	H. sapiens	10297	H. sapiens	APC2	APC regulator of WNT signaling pathway 2	GO:0007026 negative regulation of microtubule depolymerization;GO:0031114 regulation of microtubule depolymerization;GO:0031111 negative regulation of microtubule polymerization or depolymerization			Cytokinetic bridge;Cytosol;Midbody(Supported)				0	1	0	0	1	0	0	0	0	0	0	0	0	0	0	0	0	0	1	0	0
4326	MMP17	1	4326	Gene_ID	H. sapiens	4326	H. sapiens	MMP17	matrix metallopeptidase 17	GO:0042756 drinking behavior;GO:0030574 collagen catabolic process;GO:0032963 collagen metabolic process		Enzymes/Peptidases/Metallopeptidases		Marimastat (Zinc ion binding)	(M3468)NABA ECM REGULATORS; (M5885)NABA MATRISOME ASSOCIATED; (M5889)NABA MATRISOME		0	0	0	1	0	0	0	0	0	0	0	0	0	0	0	0	0	0	0	0	0
9262	STK17B	1	9262	Gene_ID	H. sapiens	9262	H. sapiens	STK17B	serine/threonine kinase 17b	GO:2000271 positive regulation of fibroblast apoptotic process;GO:2000269 regulation of fibroblast apoptotic process;GO:0044346 fibroblast apoptotic process	CAMK Ser/Thr protein kinase family	Enzymes/{ENZYME proteins/Transferases,Kinases/CAMK Ser/Thr protein kinases}	Cytosol;Plasma membrane(Uncertain)	Quercetin (Protein serine/threonine kinase activity)			0	0	0	0	0	0	0	0	0	0	0	0	0	0	0	0	0	0	0	0	0
6197	RPS6KA3	1	6197	Gene_ID	H. sapiens	6197	H. sapiens	RPS6KA3	ribosomal protein S6 kinase A3	GO:0043154 negative regulation of cysteine-type endopeptidase activity involved in apoptotic process;GO:0002224 toll-like receptor signaling pathway;GO:0043555 regulation of translation in response to stress	AGC Ser/Thr protein kinase family	Enzymes/{ENZYME proteins/Transferases,Kinases/AGC Ser/Thr protein kinases}	Cytosol;Nucleoli;Nucleus(Approved)	Acetylsalicylic acid (Ribosomal protein s6 kinase activity)	(M17200)SA B CELL RECEPTOR COMPLEXES; (M4910)ST ERK1 ERK2 MAPK PATHWAY; (M1315)SIG PIP3 SIGNALING IN B LYMPHOCYTES	(M5910)HALLMARK PROTEIN SECRETION; (M5908)HALLMARK ANDROGEN RESPONSE; (M5923)HALLMARK PI3K AKT MTOR SIGNALING	0	0	1	0	0	0	0	0	0	0	0	0	0	0	0	1	0	0	0	0	0
10178	ODZ1;ODZ3	1	10178	Gene_ID	H. sapiens	10178	H. sapiens	TENM1	teneurin transmembrane protein 1	GO:0051491 positive regulation of filopodium assembly;GO:0006359 regulation of transcription by RNA polymerase III;GO:0030838 positive regulation of actin filament polymerization							0	0	0	0	0	0	0	0	0	1	0	0	0	0	0	0	0	0	0	0	0
3613	IMPA2	1	3613	Gene_ID	H. sapiens	3613	H. sapiens	IMPA2	inositol monophosphatase 2	GO:0006021 inositol biosynthetic process;GO:0046855 inositol phosphate dephosphorylation;GO:0071545 inositol phosphate catabolic process		Enzymes/ENZYME proteins/Hydrolases	Mitochondria;Nucleoplasm(Approved)	Lithium (Protein homodimerization activity)		(M5907)HALLMARK ESTROGEN RESPONSE LATE	0	0	0	0	0	0	0	0	0	0	0	0	0	0	0	0	0	0	0	0	0
25794	FSCN2	1	25794	Gene_ID	H. sapiens	25794	H. sapiens	FSCN2	fascin actin-bundling protein 2, retinal	GO:0042462 eye photoreceptor cell development;GO:0042461 photoreceptor cell development;GO:0001754 eye photoreceptor cell differentiation					(M16801)SIG REGULATION OF THE ACTIN CYTOSKELETON BY RHO GTPASES		0	0	0	0	0	1	0	0	0	0	0	0	0	0	0	0	0	0	0	0	0
10391	CORO2B	1	10391	Gene_ID	H. sapiens	10391	H. sapiens	CORO2B	coronin 2B	GO:0051497 negative regulation of stress fiber assembly;GO:0003093 regulation of glomerular filtration;GO:0001977 renal system process involved in regulation of blood volume			Focal adhesion sites;Plasma membrane(Approved)				0	0	0	0	0	0	0	0	0	0	0	0	0	0	0	0	0	0	0	0	0
8529	CYP4F2	1	8529	Gene_ID	H. sapiens	8529	H. sapiens	CYP4F2	cytochrome P450 family 4 subfamily F member 2	GO:0003095 pressure natriuresis;GO:0032304 negative regulation of icosanoid secretion;GO:0036101 leukotriene B4 catabolic process		Enzymes/ENZYME proteins/Oxidoreductases				(M5934)HALLMARK XENOBIOTIC METABOLISM	0	0	0	0	0	0	0	0	0	0	0	0	0	0	0	0	0	0	0	0	0
27344	PCSK1N	1	27344	Gene_ID	H. sapiens	27344	H. sapiens	PCSK1N	proprotein convertase subtilisin/kexin type 1 inhibitor	GO:0016486 peptide hormone processing;GO:0002021 response to dietary excess;GO:0010951 negative regulation of endopeptidase activity			Vesicles(Approved)			(M5951)HALLMARK SPERMATOGENESIS; (M5953)HALLMARK KRAS SIGNALING UP	0	0	0	0	0	0	0	0	0	0	0	0	0	0	0	0	0	0	0	0	0
2778	GNAS	1	2778	Gene_ID	H. sapiens	2778	H. sapiens	GNAS	GNAS complex locus	GO:2000828 regulation of parathyroid hormone secretion;GO:0035898 parathyroid hormone secretion;GO:0045672 positive regulation of osteoclast differentiation			Cytosol;Nucleoplasm;Plasma membrane(Supported)	Colforsin (Signal transducer activity);2',5'-DIDEOXY-ADENOSINE 3'-MONOPHOSPHATE (Signal transducer activity)		(M5910)HALLMARK PROTEIN SECRETION	1	1	1	0	0	0	0	1	1	0	0	0	0	0	0	1	0	1	0	0	0
8428	STK24	1	8428	Gene_ID	H. sapiens	8428	H. sapiens	STK24	serine/threonine kinase 24	GO:0048679 regulation of axon regeneration;GO:0070570 regulation of neuron projection regeneration;GO:0031103 axon regeneration	STE Ser/Thr protein kinase family	Enzymes/{ENZYME proteins/Transferases,Kinases/STE Ser/Thr protein kinases}	Cytosol;Nucleoli(Supported)				0	0	0	0	0	0	0	0	0	1	0	0	0	0	0	0	0	0	0	0	0
3669	ISG20	1	3669	Gene_ID	H. sapiens	3669	H. sapiens	ISG20	interferon stimulated exonuclease gene 20	GO:0000738 DNA catabolic process, exonucleolytic;GO:0045071 negative regulation of viral genome replication;GO:1903901 negative regulation of viral life cycle		Enzymes/ENZYME proteins/Hydrolases		Uridine-5'-Monophosphate (U3 snorna binding)		(M5911)HALLMARK INTERFERON ALPHA RESPONSE; (M5902)HALLMARK APOPTOSIS; (M5913)HALLMARK INTERFERON GAMMA RESPONSE	0	0	0	0	0	0	0	0	0	0	0	0	0	0	0	0	0	0	0	0	0
80000	GREB1L	1	80000	Gene_ID	H. sapiens	80000	H. sapiens	GREB1L	GREB1 like retinoic acid receptor coactivator	GO:0001658 branching involved in ureteric bud morphogenesis;GO:0072177 mesonephric duct development;GO:0060675 ureteric bud morphogenesis			Mitochondria;Nucleoli(Approved)				0	0	0	1	0	0	0	0	0	0	0	0	1	0	0	0	0	0	0	0	0
22876	INPP5F	1	22876	Gene_ID	H. sapiens	22876	H. sapiens	INPP5F	inositol polyphosphate-5-phosphatase F	GO:0048681 negative regulation of axon regeneration;GO:0031161 phosphatidylinositol catabolic process;GO:0070571 negative regulation of neuron projection regeneration		Enzymes/ENZYME proteins/Hydrolases				(M5906)HALLMARK ESTROGEN RESPONSE EARLY	0	0	0	0	0	0	0	0	0	1	0	0	0	1	0	0	0	0	0	0	0
3690	ITGB3	1	3690	Gene_ID	H. sapiens	3690	H. sapiens	ITGB3	integrin subunit beta 3	GO:0045715 negative regulation of low-density lipoprotein particle receptor biosynthetic process;GO:0051611 regulation of serotonin uptake;GO:0099149 regulation of postsynaptic neurotransmitter receptor internalization		CD markers		Abciximab (Virus receptor activity);Eptifibatide (Virus receptor activity);Anti-thymocyte Globulin (Rabbit) (Virus receptor activity);Tirofiban (Virus receptor activity);Lefradafiban (Virus receptor activity);LM-609 (Virus receptor activity)	(M103)PID S1P S1P1 PATHWAY; (M47)PID INTEGRIN CS PATHWAY; (M55)PID S1P S1P3 PATHWAY	(M5897)HALLMARK IL6 JAK STAT3 SIGNALING; (M5946)HALLMARK COAGULATION; (M5942)HALLMARK UV RESPONSE DN	1	0	0	1	0	0	1	0	0	1	1	0	0	1	0	0	0	0	0	0	0
1271	CNTFR	1	1271	Gene_ID	H. sapiens	1271	H. sapiens	CNTFR	ciliary neurotrophic factor receptor	GO:0070120 ciliary neurotrophic factor-mediated signaling pathway;GO:0003360 brainstem development;GO:0001967 suckling behavior						(M5919)HALLMARK HEDGEHOG SIGNALING; (M5897)HALLMARK IL6 JAK STAT3 SIGNALING; (M5956)HALLMARK KRAS SIGNALING DN	0	0	0	0	0	0	0	0	0	0	0	0	0	0	0	0	1	0	0	0	0
127707	KLHDC7A	1	127707	Gene_ID	H. sapiens	127707	H. sapiens	KLHDC7A	kelch domain containing 7A				Nuclear speckles(Approved)				0	0	0	0	0	0	0	0	0	0	0	0	0	0	0	0	0	0	0	0	0
130576	LYPD6B	1	130576	Gene_ID	H. sapiens	130576	H. sapiens	LYPD6B	LY6/PLAUR domain containing 6B	GO:0099601 regulation of neurotransmitter receptor activity;GO:0010469 regulation of signaling receptor activity;GO:0009966 regulation of signal transduction		Transporters/Accessory Factors Involved in Transport					0	0	0	0	0	0	0	0	0	0	0	0	0	0	0	0	0	0	0	0	0
27129	HSPB7	1	27129	Gene_ID	H. sapiens	27129	H. sapiens	HSPB7	heat shock protein family B (small) member 7	GO:0008016 regulation of heart contraction;GO:0060047 heart contraction;GO:1903522 regulation of blood circulation			Nucleoplasm(Approved)				0	0	0	0	0	0	0	0	0	0	0	0	1	0	0	0	0	0	0	0	0
222826	C6orf146	1	222826	Gene_ID	H. sapiens	222826	H. sapiens	FAM217A	family with sequence similarity 217 member A								0	0	0	0	0	0	0	0	0	0	0	0	0	0	0	0	0	0	0	0	0
1917	EEF1A2	1	1917	Gene_ID	H. sapiens	1917	H. sapiens	EEF1A2	eukaryotic translation elongation factor 1 alpha 2	GO:1904714 regulation of chaperone-mediated autophagy;GO:0090218 positive regulation of lipid kinase activity;GO:0061684 chaperone-mediated autophagy			Cytosol;Nucleoli(Enhanced)				0	0	0	0	0	0	0	0	0	0	0	0	0	0	0	0	0	0	0	0	0
80332	ADAM33	1	80332	Gene_ID	H. sapiens	80332	H. sapiens	ADAM33	ADAM metallopeptidase domain 33	GO:0006508 proteolysis;GO:0019538 protein metabolic process;GO:1901564 organonitrogen compound metabolic process			Nuclear speckles;Plasma membrane(Uncertain)		(M3468)NABA ECM REGULATORS; (M5885)NABA MATRISOME ASSOCIATED; (M5889)NABA MATRISOME		0	0	0	0	0	0	0	0	0	0	0	0	0	0	0	0	0	0	0	0	0
1488	CTBP2	1	1488	Gene_ID	H. sapiens	1488	H. sapiens	CTBP2	C-terminal binding protein 2	GO:0048386 positive regulation of retinoic acid receptor signaling pathway;GO:0016081 synaptic vesicle docking;GO:0048790 maintenance of presynaptic active zone structure			Cytosol(Approved)		(M5493)WNT SIGNALING		0	0	0	0	0	0	0	0	0	0	0	0	0	0	0	0	0	0	0	0	0
126789	PUSL1	1	126789	Gene_ID	H. sapiens	126789	H. sapiens	PUSL1	pseudouridine synthase like 1	GO:0031119 tRNA pseudouridine synthesis;GO:0001522 pseudouridine synthesis;GO:0006400 tRNA modification			Vesicles(Enhanced)				0	0	0	0	0	0	0	0	0	0	0	0	0	0	0	0	0	0	0	0	0
22924	MAPRE3	1	22924	Gene_ID	H. sapiens	22924	H. sapiens	MAPRE3	microtubule associated protein RP/EB family member 3	GO:1903033 positive regulation of microtubule plus-end binding;GO:1904825 protein localization to microtubule plus-end;GO:1903031 regulation of microtubule plus-end binding			Cytosol(Supported)			(M5909)HALLMARK MYOGENESIS	0	0	0	0	0	0	0	0	0	0	0	0	0	0	0	0	0	0	0	0	0
64759	TNS3	1	64759	Gene_ID	H. sapiens	64759	H. sapiens	TNS3	tensin 3	GO:0048286 lung alveolus development;GO:0030324 lung development;GO:0030323 respiratory tube development			Focal adhesion sites(Enhanced)				0	0	0	0	0	0	0	0	0	0	0	0	0	0	0	0	0	0	0	0	0
3689	ITGB2	1	3689	Gene_ID	H. sapiens	3689	H. sapiens	ITGB2	integrin subunit beta 2	GO:0043315 positive regulation of neutrophil degranulation;GO:0045963 negative regulation of dopamine metabolic process;GO:2000363 positive regulation of prostaglandin-E synthase activity		CD markers	Plasma membrane(Approved)	Simvastatin (Protein kinase binding)	(M47)PID INTEGRIN CS PATHWAY; (M169)PID INTEGRIN2 PATHWAY; (M159)PID AMB2 NEUTROPHILS PATHWAY	(M5953)HALLMARK KRAS SIGNALING UP; (M5924)HALLMARK MTORC1 SIGNALING; (M5950)HALLMARK ALLOGRAFT REJECTION	1	0	0	0	0	0	1	0	0	1	0	0	0	0	0	0	0	0	0	0	0
55636	CHD7	1	55636	Gene_ID	H. sapiens	55636	H. sapiens	CHD7	chromodomain helicase DNA binding protein 7	GO:0010880 regulation of release of sequestered calcium ion into cytosol by sarcoplasmic reticulum;GO:0003226 right ventricular compact myocardium morphogenesis;GO:0014808 release of sequestered calcium ion into cytosol by sarcoplasmic reticulum		Enzymes/ENZYME proteins/Hydrolases	Nucleoli;Nucleoplasm(Supported)		(M23)PID WNT NONCANONICAL PATHWAY		1	1	1	1	0	1	1	1	0	0	0	0	1	0	1	1	1	0	0	0	0
2294	FOXF1	1	2294	Gene_ID	H. sapiens	2294	H. sapiens	FOXF1	forkhead box F1	GO:0043305 negative regulation of mast cell degranulation;GO:0048371 lateral mesodermal cell differentiation;GO:0060461 right lung morphogenesis		Transcription factors/Helix-turn-helix domains	Nucleoplasm(Approved)		(M106)PID HNF3B PATHWAY		1	1	0	1	0	0	1	0	0	0	0	1	1	0	0	0	1	0	0	0	0
390594	KBTBD13	1	390594	Gene_ID	H. sapiens	390594	H. sapiens	KBTBD13	kelch repeat and BTB domain containing 13	GO:0043687 post-translational protein modification;GO:0016567 protein ubiquitination;GO:0032446 protein modification by small protein conjugation							0	0	0	0	0	0	0	0	0	0	0	0	0	0	0	0	0	0	0	0	0
923	CD6	1	923	Gene_ID	H. sapiens	923	H. sapiens	CD6	CD6 molecule	GO:1900017 positive regulation of cytokine production involved in inflammatory response;GO:0031663 lipopolysaccharide-mediated signaling pathway;GO:0042102 positive regulation of T cell proliferation		CD markers					0	0	0	0	0	0	0	0	0	0	0	0	0	0	0	0	0	0	0	0	0
80728	ARHGAP39	1	80728	Gene_ID	H. sapiens	80728	H. sapiens	ARHGAP39	Rho GTPase activating protein 39	GO:0099173 postsynapse organization;GO:0043547 positive regulation of GTPase activity;GO:0051056 regulation of small GTPase mediated signal transduction			Cytokinetic bridge;Cytosol;Microtubules;Nucleoplasm(Approved)				0	0	0	0	0	0	0	0	0	0	0	0	0	0	0	0	0	0	0	0	0
83849	SYT15	1	83849	Gene_ID	H. sapiens	83849	H. sapiens	SYT15	synaptotagmin 15	GO:0014059 regulation of dopamine secretion;GO:0014046 dopamine secretion;GO:0050433 regulation of catecholamine secretion			Golgi apparatus(Approved)				0	0	0	0	0	0	0	0	0	0	0	0	0	0	0	0	0	0	0	0	0
64094	SMOC2	1	64094	Gene_ID	H. sapiens	64094	H. sapiens	SMOC2	SPARC related modular calcium binding 2	GO:0035470 positive regulation of vascular wound healing;GO:0061043 regulation of vascular wound healing;GO:1900748 positive regulation of vascular endothelial growth factor signaling pathway					(M3008)NABA ECM GLYCOPROTEINS; (M5884)NABA CORE MATRISOME; (M5889)NABA MATRISOME		0	0	0	0	0	0	1	0	0	1	1	0	0	0	0	0	0	0	0	0	0
166824	RASSF6	1	166824	Gene_ID	H. sapiens	166824	H. sapiens	RASSF6	Ras association domain family member 6	GO:0042981 regulation of apoptotic process;GO:0043067 regulation of programmed cell death;GO:0006915 apoptotic process			Golgi apparatus;Nucleoplasm(Approved)				0	0	0	0	0	0	0	0	0	0	0	0	0	0	0	0	0	0	0	0	0
27324	TOX3	1	27324	Gene_ID	H. sapiens	27324	H. sapiens	TOX3	TOX high mobility group box family member 3	GO:0043524 negative regulation of neuron apoptotic process;GO:0043523 regulation of neuron apoptotic process;GO:1901215 negative regulation of neuron death		Transcription factors/Other all-alpha-helical DNA-binding domains	Nucleoplasm(Approved)				0	0	0	0	0	0	0	0	0	0	0	0	0	0	0	0	0	0	0	0	0
23213	SULF1	1	23213	Gene_ID	H. sapiens	23213	H. sapiens	SULF1	sulfatase 1	GO:0060686 negative regulation of prostatic bud formation;GO:0060685 regulation of prostatic bud formation;GO:0014846 esophagus smooth muscle contraction					(M3468)NABA ECM REGULATORS; (M5885)NABA MATRISOME ASSOCIATED; (M5889)NABA MATRISOME		1	1	1	1	0	0	1	0	1	0	1	0	0	0	0	0	0	1	1	1	0
89797	NAV2	1	89797	Gene_ID	H. sapiens	89797	H. sapiens	NAV2	neuron navigator 2	GO:0021564 vagus nerve development;GO:0003025 regulation of systemic arterial blood pressure by baroreceptor feedback;GO:0021563 glossopharyngeal nerve development		Enzymes/ENZYME proteins/Hydrolases	Nucleoplasm(Supported)			(M5909)HALLMARK MYOGENESIS; (M5906)HALLMARK ESTROGEN RESPONSE EARLY	0	0	0	0	0	0	0	0	0	0	0	0	0	0	0	0	0	0	0	0	0
79716	NPEPL1	1	79716	Gene_ID	H. sapiens	79716	H. sapiens	NPEPL1	aminopeptidase like 1	GO:0006508 proteolysis;GO:0019538 protein metabolic process;GO:1901564 organonitrogen compound metabolic process		Enzymes/Peptidases/Metallopeptidases	Nucleoplasm(Approved)				0	0	0	0	0	0	0	0	0	0	0	0	0	0	0	0	0	0	0	0	0
3266	ERAS	1	3266	Gene_ID	H. sapiens	3266	H. sapiens	ERAS	ES cell expressed Ras	GO:0007265 Ras protein signal transduction;GO:0007264 small GTPase mediated signal transduction;GO:0035556 intracellular signal transduction							0	0	0	0	0	0	0	0	0	0	0	0	0	0	0	0	0	0	0	0	0
199777	ZNF626	1	199777	Gene_ID	H. sapiens	199777	H. sapiens	ZNF626	zinc finger protein 626	GO:0006357 regulation of transcription by RNA polymerase II;GO:0006366 transcription by RNA polymerase II;GO:0006355 regulation of transcription, DNA-templated		Transcription factors/Zinc-coordinating DNA-binding domains	Nuclear membrane;Nucleoplasm;Vesicles(Approved)				0	0	0	0	0	0	0	0	0	0	0	0	0	0	0	0	0	0	0	0	0
10868	USP20	1	10868	Gene_ID	H. sapiens	10868	H. sapiens	USP20	ubiquitin specific peptidase 20	GO:0071108 protein K48-linked deubiquitination;GO:0070536 protein K63-linked deubiquitination;GO:0016579 protein deubiquitination		Enzymes/{ENZYME proteins/Hydrolases,Peptidases/Cysteine-type peptidases}	Cytosol;Nucleus;Plasma membrane(Approved)				0	0	0	0	0	0	0	0	0	0	0	0	0	0	0	0	0	0	0	0	0
55765	C1orf106	1	55765	Gene_ID	H. sapiens	55765	H. sapiens	INAVA	innate immunity activator	GO:0070431 nucleotide-binding oligomerization domain containing 2 signaling pathway;GO:0070423 nucleotide-binding oligomerization domain containing signaling pathway;GO:0060729 intestinal epithelial structure maintenance							0	0	0	0	0	0	0	0	0	0	0	0	0	0	0	0	0	0	0	0	0
23514	KIAA0146	1	23514	Gene_ID	H. sapiens	23514	H. sapiens	SPIDR	scaffold protein involved in DNA repair	GO:0072757 cellular response to camptothecin;GO:0070202 regulation of establishment of protein localization to chromosome;GO:1901563 response to camptothecin			Nucleoplasm(Supported)				0	0	0	0	0	0	0	0	0	0	0	0	0	0	0	0	0	0	0	0	0
1759	DNM1	1	1759	Gene_ID	H. sapiens	1759	H. sapiens	DNM1	dynamin 1	GO:0016185 synaptic vesicle budding from presynaptic endocytic zone membrane;GO:1900244 positive regulation of synaptic vesicle endocytosis;GO:0070142 synaptic vesicle budding		Enzymes/ENZYME proteins/Hydrolases	Nucleoplasm(Supported)		(M252)PID IL8 CXCR1 PATHWAY; (M257)PID EPHRINB REV PATHWAY; (M210)PID IL8 CXCR2 PATHWAY		0	0	0	0	0	0	0	0	0	0	0	0	0	0	0	0	0	0	0	0	0
4684	NCAM1	1	4684	Gene_ID	H. sapiens	4684	H. sapiens	NCAM1	neural cell adhesion molecule 1	GO:0071679 commissural neuron axon guidance;GO:2001260 regulation of semaphorin-plexin signaling pathway;GO:0046718 viral entry into host cell		CD markers	Cytosol;Plasma membrane(Enhanced)		(M276)PID FGF PATHWAY	(M5909)HALLMARK MYOGENESIS	0	0	0	0	0	0	0	0	0	1	0	0	0	0	0	0	0	0	0	0	0
146712	B3GNTL1	1	146712	Gene_ID	H. sapiens	146712	H. sapiens	B3GNTL1	UDP-GlcNAc:betaGal beta-1,3-N-acetylglucosaminyltransferase like 1				Nucleoli(Approved)				0	0	0	0	0	0	0	0	0	0	0	0	0	0	0	0	0	0	0	0	0
23151	GRAMD4	1	23151	Gene_ID	H. sapiens	23151	H. sapiens	GRAMD4	GRAM domain containing 4	GO:0034164 negative regulation of toll-like receptor 9 signaling pathway;GO:0034163 regulation of toll-like receptor 9 signaling pathway;GO:0034122 negative regulation of toll-like receptor signaling pathway					(M19)PID P73PATHWAY		0	0	0	0	0	0	0	0	0	0	0	0	0	0	0	0	0	0	0	0	0
5817	PVR	1	5817	Gene_ID	H. sapiens	5817	H. sapiens	PVR	PVR cell adhesion molecule	GO:0060370 susceptibility to T cell mediated cytotoxicity;GO:0002860 positive regulation of natural killer cell mediated cytotoxicity directed against tumor cell target;GO:0042271 susceptibility to natural killer cell mediated cytotoxicity		CD markers	Plasma membrane(Supported)Nucleoplasm;Vesicles(Approved)	Sphingosine (Virus receptor activity);MYRISTIC ACID (Virus receptor activity)	(M72)PID NECTIN PATHWAY; (M53)PID INTEGRIN3 PATHWAY	(M5932)HALLMARK INFLAMMATORY RESPONSE; (M5930)HALLMARK EPITHELIAL MESENCHYMAL TRANSITION	0	0	0	0	0	0	0	0	0	0	0	0	0	0	0	0	0	0	0	0	0
56977	STOX2	1	56977	Gene_ID	H. sapiens	56977	H. sapiens	STOX2	storkhead box 2	GO:0001893 maternal placenta development;GO:0060135 maternal process involved in female pregnancy;GO:0001890 placenta development			Actin filaments;Cytosol;Nucleoplasm(Uncertain)				0	1	0	0	0	0	0	0	0	0	0	0	0	0	0	0	0	0	0	0	0
284422	C19orf77	1	284422	Gene_ID	H. sapiens	284422	H. sapiens	SMIM24	small integral membrane protein 24	GO:0008150 biological_process			Cytosol;Nucleoplasm(Approved)				0	0	0	0	0	0	0	0	0	0	0	0	0	0	0	0	0	0	0	0	0
196513	DCP1B	1	196513	Gene_ID	H. sapiens	196513	H. sapiens	DCP1B	decapping mRNA 1B	GO:0031087 deadenylation-independent decapping of nuclear-transcribed mRNA;GO:0000290 deadenylation-dependent decapping of nuclear-transcribed mRNA;GO:0031086 nuclear-transcribed mRNA catabolic process, deadenylation-independent decay			Cytosol(Supported)Vesicles(Approved)		(M19)PID P73PATHWAY		0	0	0	0	0	0	0	0	0	0	0	0	0	0	0	0	0	0	0	0	0
5130	PCYT1A	1	5130	Gene_ID	H. sapiens	5130	H. sapiens	PCYT1A	phosphate cytidylyltransferase 1, choline, alpha	GO:0006657 CDP-choline pathway;GO:0006656 phosphatidylcholine biosynthetic process;GO:0046470 phosphatidylcholine metabolic process		Enzymes/ENZYME proteins/Transferases	Nucleus(Approved)	Choline (Lipid binding)			0	0	0	0	0	0	0	0	0	0	0	0	0	0	0	0	0	0	0	0	0
90639	COX19	1	90639	Gene_ID	H. sapiens	90639	H. sapiens	COX19	cytochrome c oxidase assembly factor COX19	GO:0006878 cellular copper ion homeostasis;GO:0055070 copper ion homeostasis;GO:0033617 mitochondrial respiratory chain complex IV assembly			Cytosol(Enhanced)				0	0	0	0	0	0	0	0	0	0	0	0	0	0	0	0	0	0	0	0	0
7409	VAV1	1	7409	Gene_ID	H. sapiens	7409	H. sapiens	VAV1	vav guanine nucleotide exchange factor 1	GO:0045954 positive regulation of natural killer cell mediated cytotoxicity;GO:0031295 T cell costimulation;GO:0038096 Fc-gamma receptor signaling pathway involved in phagocytosis			Cytosol(Approved)		(M15743)ST GA12 PATHWAY; (M17200)SA B CELL RECEPTOR COMPLEXES; (M1315)SIG PIP3 SIGNALING IN B LYMPHOCYTES		0	0	0	0	0	0	0	0	0	1	0	0	0	0	0	0	0	0	0	0	0
28992	MACROD1	1	28992	Gene_ID	H. sapiens	28992	H. sapiens	MACROD1	mono-ADP ribosylhydrolase 1	GO:0051725 protein de-ADP-ribosylation;GO:0042278 purine nucleoside metabolic process;GO:0009116 nucleoside metabolic process			Nucleoplasm(Supported)				0	0	0	0	0	0	0	0	0	0	0	0	0	0	0	0	0	0	0	0	0
221833	SP8	1	221833	Gene_ID	H. sapiens	221833	H. sapiens	SP8	Sp8 transcription factor	GO:0009954 proximal/distal pattern formation;GO:0030326 embryonic limb morphogenesis;GO:0035113 embryonic appendage morphogenesis		Transcription factors/Zinc-coordinating DNA-binding domains	Nucleus(Approved)				1	1	0	0	0	0	0	1	0	0	0	0	0	0	0	0	0	0	0	0	0
29798	C2orf27A	1	29798	Gene_ID	H. sapiens	29798	H. sapiens	C2orf27A	chromosome 2 open reading frame 27A								0	0	0	0	0	0	0	0	0	0	0	0	0	0	0	0	0	0	0	0	0
29800	ZDHHC1	1	29800	Gene_ID	H. sapiens	29800	H. sapiens	ZDHHC1	zinc finger DHHC-type containing 1	GO:0018230 peptidyl-L-cysteine S-palmitoylation;GO:0018345 protein palmitoylation;GO:0018231 peptidyl-S-diacylglycerol-L-cysteine biosynthetic process from peptidyl-cysteine		Enzymes/ENZYME proteins/Transferases	Cytosol(Approved)				0	0	0	0	0	0	0	0	0	0	0	0	0	0	0	0	0	0	0	0	0
5118	PCOLCE	1	5118	Gene_ID	H. sapiens	5118	H. sapiens	PCOLCE	procollagen C-endopeptidase enhancer	GO:0010952 positive regulation of peptidase activity;GO:1990830 cellular response to leukemia inhibitory factor;GO:1990823 response to leukemia inhibitory factor			Golgi apparatus;Vesicles(Approved)		(M3008)NABA ECM GLYCOPROTEINS; (M5884)NABA CORE MATRISOME; (M5889)NABA MATRISOME	(M5930)HALLMARK EPITHELIAL MESENCHYMAL TRANSITION	0	0	0	0	0	0	0	0	0	0	0	0	0	0	0	0	0	0	0	0	0
112770	C1orf85	1	112770	Gene_ID	H. sapiens	112770	H. sapiens	GLMP	glycosylated lysosomal membrane protein	GO:0045944 positive regulation of transcription by RNA polymerase II;GO:0045893 positive regulation of transcription, DNA-templated;GO:1903508 positive regulation of nucleic acid-templated transcription							0	0	0	0	0	0	0	0	0	0	0	0	0	0	0	0	0	0	0	0	0
51588	PIAS4	1	51588	Gene_ID	H. sapiens	51588	H. sapiens	PIAS4	protein inhibitor of activated STAT 4	GO:1902174 positive regulation of keratinocyte apoptotic process;GO:1902231 positive regulation of intrinsic apoptotic signaling pathway in response to DNA damage;GO:1902172 regulation of keratinocyte apoptotic process		Enzymes/ENZYME proteins/Transferases	Nucleoplasm(Approved)		(M228)PID SMAD2 3PATHWAY; (M161)PID IFNG PATHWAY; (M58)PID AR PATHWAY		0	0	0	0	0	0	0	0	0	0	0	0	0	0	0	0	0	0	1	0	0
4041	LRP5	1	4041	Gene_ID	H. sapiens	4041	H. sapiens	LRP5	LDL receptor related protein 5	GO:0061304 retinal blood vessel morphogenesis;GO:0061299 retina vasculature morphogenesis in camera-type eye;GO:0061178 regulation of insulin secretion involved in cellular response to glucose stimulus					(M77)PID WNT SIGNALING PATHWAY; (M266)PID NCADHERIN PATHWAY; (M5493)WNT SIGNALING		1	1	1	1	0	1	1	0	0	0	0	0	0	1	0	0	0	1	1	0	0
27077	B9D1	1	27077	Gene_ID	H. sapiens	27077	H. sapiens	B9D1	B9 domain containing 1	GO:0042733 embryonic digit morphogenesis;GO:0097711 ciliary basal body-plasma membrane docking;GO:0060563 neuroepithelial cell differentiation							1	1	0	0	0	1	1	1	0	0	0	0	0	0	0	0	0	0	0	0	0
2308	FOXO1	1	2308	Gene_ID	H. sapiens	2308	H. sapiens	FOXO1	forkhead box O1	GO:1903243 negative regulation of cardiac muscle hypertrophy in response to stress;GO:0010616 negative regulation of cardiac muscle adaptation;GO:1903242 regulation of cardiac muscle hypertrophy in response to stress		Transcription factors/Helix-turn-helix domains	Cytosol;Nucleoplasm(Supported)		(M32)PID HDAC CLASSIII PATHWAY; (M249)PID PI3KCI AKT PATHWAY; (M14532)ST PHOSPHOINOSITIDE 3 KINASE PATHWAY	(M5957)HALLMARK PANCREAS BETA CELLS	0	0	0	0	0	0	1	0	0	0	0	0	0	1	0	0	0	0	1	0	0
1757	SARDH	1	1757	Gene_ID	H. sapiens	1757	H. sapiens	SARDH	sarcosine dehydrogenase	GO:1901053 sarcosine catabolic process;GO:0042426 choline catabolic process;GO:1901052 sarcosine metabolic process		Enzymes/ENZYME proteins/Oxidoreductases	Mitochondria(Approved)				0	0	0	0	0	0	0	0	0	0	0	0	0	0	0	0	0	0	0	0	0
1059	CENPB	1	1059	Gene_ID	H. sapiens	1059	H. sapiens	CENPB	centromere protein B				Nuclear bodies(Enhanced)		(M176)PID FOXM1 PATHWAY		0	0	0	0	0	0	0	0	0	0	0	0	0	0	0	0	0	0	0	0	0
58508	MLL3	1	58508	Gene_ID	H. sapiens	58508	H. sapiens	KMT2C	lysine methyltransferase 2C	GO:0045652 regulation of megakaryocyte differentiation;GO:0051568 histone H3-K4 methylation;GO:0030219 megakaryocyte differentiation		Enzymes/ENZYME proteins/Transferases	Nucleoplasm(Supported)				0	0	0	0	0	0	0	0	0	0	0	0	0	0	0	0	0	0	0	0	0
11184	MAP4K1	1	11184	Gene_ID	H. sapiens	11184	H. sapiens	MAP4K1	mitogen-activated protein kinase kinase kinase kinase 1	GO:0007257 activation of JUN kinase activity;GO:0000185 activation of MAPKKK activity;GO:1904628 cellular response to phorbol 13-acetate 12-myristate	STE Ser/Thr protein kinase family	Enzymes/{ENZYME proteins/Transferases,Kinases/STE Ser/Thr protein kinases}	Nucleoplasm;Plasma membrane(Uncertain)		(M190)PID TCR JNK PATHWAY; (M1718)SIG IL4RECEPTOR IN B LYPHOCYTES; (M8626)SIG BCR SIGNALING PATHWAY	(M5953)HALLMARK KRAS SIGNALING UP; (M5950)HALLMARK ALLOGRAFT REJECTION	0	0	0	0	0	0	0	0	0	0	0	0	0	0	0	0	0	0	0	0	0
283212	KLHL35	1	283212	Gene_ID	H. sapiens	283212	H. sapiens	KLHL35	kelch like family member 35				Centrosome;Nucleoli fibrillar center;Nucleus(Approved)				0	0	0	0	0	0	0	0	0	0	0	0	0	0	0	0	0	0	0	0	0
10636	RGS14	1	10636	Gene_ID	H. sapiens	10636	H. sapiens	RGS14	regulator of G protein signaling 14	GO:0031914 negative regulation of synaptic plasticity;GO:0010070 zygote asymmetric cell division;GO:0043407 negative regulation of MAP kinase activity			Nucleoplasm;Vesicles(Enhanced)				0	0	0	0	0	0	0	0	0	1	0	0	0	0	0	0	0	0	0	0	0
7490	WT1	1	7490	Gene_ID	H. sapiens	7490	H. sapiens	WT1	WT1 transcription factor	GO:0072302 negative regulation of metanephric glomerular mesangial cell proliferation;GO:0072301 regulation of metanephric glomerular mesangial cell proliferation;GO:2001076 positive regulation of metanephric ureteric bud development		Transcription factors/Zinc-coordinating DNA-binding domains	Nucleoplasm(Supported)		(M105)PID TELOMERASE PATHWAY; (M19)PID P73PATHWAY		0	1	1	1	1	1	1	0	0	0	0	1	1	0	0	1	1	0	0	0	0
84445	LZTS2	1	84445	Gene_ID	H. sapiens	84445	H. sapiens	LZTS2	leucine zipper tumor suppressor 2	GO:0060682 primary ureteric bud growth;GO:0060677 ureteric bud elongation;GO:0060675 ureteric bud morphogenesis			Cytosol;Plasma membrane(Approved)				0	0	0	1	0	0	0	0	0	0	0	0	0	0	0	1	0	0	1	0	0
146225	CMTM2	1	146225	Gene_ID	H. sapiens	146225	H. sapiens	CMTM2	CKLF like MARVEL transmembrane domain containing 2	GO:0006935 chemotaxis;GO:0042330 taxis;GO:0040011 locomotion					(M58)PID AR PATHWAY		0	0	0	0	0	0	0	0	0	1	0	0	0	0	0	0	0	0	0	0	0
146	ADRA1D	1	146	Gene_ID	H. sapiens	146	H. sapiens	ADRA1D	adrenoceptor alpha 1D	GO:0071880 adenylate cyclase-activating adrenergic receptor signaling pathway;GO:0071875 adrenergic receptor signaling pathway;GO:0007189 adenylate cyclase-activating G protein-coupled receptor signaling pathway		G-protein coupled receptors/GPCRs excl olfactory receptors		Midodrine (Alpha1-adrenergic receptor activity);Cabergoline (Alpha1-adrenergic receptor activity);Dapiprazole (Alpha1-adrenergic receptor activity);Amitriptyline (Alpha1-adrenergic receptor activity);Alfuzosin (Alpha1-adrenergic receptor activity);Norepinephrine (Alpha1-adrenergic receptor activity);Phenylephrine (Alpha1-adrenergic receptor activity);Promazine (Alpha1-adrenergic receptor activity…			0	0	0	0	0	0	0	0	0	0	0	0	0	0	0	0	0	0	0	0	0
124583	CANT1	1	124583	Gene_ID	H. sapiens	124583	H. sapiens	CANT1	calcium activated nucleotidase 1	GO:0043312 neutrophil degranulation;GO:0002283 neutrophil activation involved in immune response;GO:0030166 proteoglycan biosynthetic process		Enzymes/ENZYME proteins/Hydrolases		Phosphomethylphosphonic Acid Guanosyl Ester (Uridine-diphosphatase activity);Tris (Uridine-diphosphatase activity)		(M5898)HALLMARK DNA REPAIR; (M5906)HALLMARK ESTROGEN RESPONSE EARLY	0	0	0	0	0	0	0	0	0	0	0	0	0	0	0	0	0	0	0	0	0
5295	PIK3R1	1	5295	Gene_ID	H. sapiens	5295	H. sapiens	PIK3R1	phosphoinositide-3-kinase regulatory subunit 1	GO:0046326 positive regulation of glucose import;GO:1900103 positive regulation of endoplasmic reticulum unfolded protein response;GO:0045671 negative regulation of osteoclast differentiation		RAS pathway related proteins	Cytosol(Approved)	Isoprenaline (Transmembrane receptor protein tyrosine kinase adaptor activity);SF1126 (Transmembrane receptor protein tyrosine kinase adaptor activity);(1S,6BR,9AS,11R,11BR)-9A,11B-DIMETHYL-1-[(METHYLOXY)METHYL]-3,6,9-TRIOXO-1,6,6B,7,8,9,9A,10,11,11B-DECAHYDRO-3H-FURO[4,3,2-DE]INDENO[4,5-H][2]BENZOPYRAN-11-YL ACETATE (Transmembrane receptor protein tyrosine kinase adaptor activity)	(M135)PID IL5 PATHWAY; (M26)PID NFKAPPAB ATYPICAL PATHWAY; (M273)PID EPHA2 FWD PATHWAY		0	0	0	0	0	0	0	0	0	1	0	0	0	1	0	0	0	0	0	0	0
1374	CPT1A	1	1374	Gene_ID	H. sapiens	1374	H. sapiens	CPT1A	carnitine palmitoyltransferase 1A	GO:0006853 carnitine shuttle;GO:0032000 positive regulation of fatty acid beta-oxidation;GO:1902001 fatty acid transmembrane transport		Enzymes/ENZYME proteins/Transferases	Mitochondria(Supported)	L-Carnitine (Carnitine o-palmitoyltransferase activity);Glyburide (Carnitine o-palmitoyltransferase activity);Perhexiline (Carnitine o-palmitoyltransferase activity)	(M106)PID HNF3B PATHWAY	(M5935)HALLMARK FATTY ACID METABOLISM; (M5936)HALLMARK OXIDATIVE PHOSPHORYLATION	0	0	0	0	0	0	0	0	0	0	0	0	0	0	0	0	0	0	0	0	0
256764	WDR72	1	256764	Gene_ID	H. sapiens	256764	H. sapiens	WDR72	WD repeat domain 72	GO:0070166 enamel mineralization;GO:0097186 amelogenesis;GO:0034505 tooth mineralization			Vesicles(Approved)				0	0	0	0	0	0	0	0	0	0	0	0	0	0	0	0	0	0	0	0	0
862	RUNX1T1	1	862	Gene_ID	H. sapiens	862	H. sapiens	RUNX1T1	RUNX1 partner transcriptional co-repressor 1	GO:0045599 negative regulation of fat cell differentiation;GO:0045598 regulation of fat cell differentiation;GO:0045444 fat cell differentiation			Nucleoplasm(Supported)				0	0	0	0	0	0	0	0	0	0	0	0	0	1	0	0	0	0	0	0	0
81619	TSPAN14	1	81619	Gene_ID	H. sapiens	81619	H. sapiens	TSPAN14	tetraspanin 14	GO:0043312 neutrophil degranulation;GO:0045747 positive regulation of Notch signaling pathway;GO:0002283 neutrophil activation involved in immune response		Transporters/Accessory Factors Involved in Transport	Vesicles(Supported)				0	0	0	0	0	0	0	0	0	0	0	0	0	0	0	0	0	0	0	0	0
54971	BANP	1	54971	Gene_ID	H. sapiens	54971	H. sapiens	BANP	BTG3 associated nuclear protein	GO:0042177 negative regulation of protein catabolic process;GO:1901796 regulation of signal transduction by p53 class mediator;GO:0072331 signal transduction by p53 class mediator			Nuclear bodies;Nucleoplasm(Supported)				0	0	0	0	0	0	0	0	0	0	0	0	0	0	0	0	0	0	0	0	0
152006	RNF38	1	152006	Gene_ID	H. sapiens	152006	H. sapiens	RNF38	ring finger protein 38	GO:0008584 male gonad development;GO:0046546 development of primary male sexual characteristics;GO:0008406 gonad development		Enzymes/ENZYME proteins/Transferases	Nucleoplasm(Supported)				0	0	0	0	0	0	0	0	0	0	0	0	0	0	0	0	0	0	0	0	0
64067	NPAS3	1	64067	Gene_ID	H. sapiens	64067	H. sapiens	NPAS3	neuronal PAS domain protein 3	GO:0045944 positive regulation of transcription by RNA polymerase II;GO:0045893 positive regulation of transcription, DNA-templated;GO:1903508 positive regulation of nucleic acid-templated transcription		Transcription factors/Basic domains	Nucleoplasm(Approved)				0	0	0	0	0	0	0	0	0	0	0	0	0	0	0	0	0	0	0	0	0
57057	TBX20	1	57057	Gene_ID	H. sapiens	57057	H. sapiens	TBX20	T-box transcription factor 20	GO:0003193 pulmonary valve formation;GO:0060577 pulmonary vein morphogenesis;GO:0035922 foramen ovale closure		Transcription factors/Immunoglobulin fold					1	1	0	1	1	0	1	0	0	0	1	1	1	0	1	1	1	0	0	0	0
64405	CDH22	1	64405	Gene_ID	H. sapiens	64405	H. sapiens	CDH22	cadherin 22	GO:0016339 calcium-dependent cell-cell adhesion via plasma membrane cell adhesion molecules;GO:0044331 cell-cell adhesion mediated by cadherin;GO:0007043 cell-cell junction assembly							0	0	0	0	0	0	0	0	0	0	0	0	0	0	0	0	0	0	0	0	0
8321	FZD1	1	8321	Gene_ID	H. sapiens	8321	H. sapiens	FZD1	frizzled class receptor 1	GO:0090179 planar cell polarity pathway involved in neural tube closure;GO:0090178 regulation of establishment of planar polarity involved in neural tube closure;GO:0090177 establishment of planar polarity involved in neural tube closure		G-protein coupled receptors/{Family fz/smo receptors,GPCRs excl olfactory receptors};Transporters	Plasma membrane(Supported)		(M77)PID WNT SIGNALING PATHWAY; (M70)PID PS1 PATHWAY; (M5493)WNT SIGNALING	(M5903)HALLMARK NOTCH SIGNALING; (M5895)HALLMARK WNT BETA CATENIN SIGNALING	1	1	0	1	0	0	0	1	0	1	1	1	1	0	1	0	1	0	1	1	0
8935	SKAP2	1	8935	Gene_ID	H. sapiens	8935	H. sapiens	SKAP2	src kinase associated phosphoprotein 2	GO:0042113 B cell activation;GO:0046649 lymphocyte activation;GO:0008285 negative regulation of cell proliferation			Cytosol;Nucleoplasm(Supported)			(M5924)HALLMARK MTORC1 SIGNALING; (M5915)HALLMARK APICAL JUNCTION	0	0	0	0	0	0	0	0	0	0	0	0	0	0	0	0	0	0	0	0	0
374654	KIF7	1	374654	Gene_ID	H. sapiens	374654	H. sapiens	KIF7	kinesin family member 7	GO:0045880 positive regulation of smoothened signaling pathway;GO:0045879 negative regulation of smoothened signaling pathway;GO:0008589 regulation of smoothened signaling pathway							0	0	0	0	0	0	0	0	0	0	0	0	0	0	0	0	0	0	0	0	0
54413	NLGN3	1	54413	Gene_ID	H. sapiens	54413	H. sapiens	NLGN3	neuroligin 3	GO:0061002 negative regulation of dendritic spine morphogenesis;GO:0090394 negative regulation of excitatory postsynaptic potential;GO:0061000 negative regulation of dendritic spine development			Cell Junctions(Supported)Golgi apparatus(Approved)			(M5915)HALLMARK APICAL JUNCTION	0	0	0	0	0	0	0	0	0	1	0	0	0	1	0	1	0	0	1	0	0
9775	EIF4A3	1	9775	Gene_ID	H. sapiens	9775	H. sapiens	EIF4A3	eukaryotic translation initiation factor 4A3	GO:1904570 negative regulation of selenocysteine incorporation;GO:1904574 negative regulation of selenocysteine insertion sequence binding;GO:1904569 regulation of selenocysteine incorporation		Enzymes/ENZYME proteins/Hydrolases;Transporters/Primary Active Transporters	Nucleoplasm(Supported)			(M5922)HALLMARK UNFOLDED PROTEIN RESPONSE	1	1	1	0	0	0	0	0	1	0	1	0	0	0	0	0	0	0	1	0	0
55295	KLHL26	1	55295	Gene_ID	H. sapiens	55295	H. sapiens	KLHL26	kelch like family member 26								0	0	0	0	0	0	0	0	0	0	0	0	0	0	0	0	0	0	0	0	0
149483	CCDC17	1	149483	Gene_ID	H. sapiens	149483	H. sapiens	CCDC17	coiled-coil domain containing 17								0	0	0	0	0	0	0	0	0	0	0	0	0	0	0	0	0	0	0	0	0
10908	PNPLA6	1	10908	Gene_ID	H. sapiens	10908	H. sapiens	PNPLA6	patatin like phospholipase domain containing 6	GO:0046475 glycerophospholipid catabolic process;GO:0009395 phospholipid catabolic process;GO:0046470 phosphatidylcholine metabolic process		Enzymes/ENZYME proteins/Hydrolases					0	0	0	0	0	0	0	0	0	0	0	0	0	0	0	0	0	0	0	0	0
2889	RAPGEF1	1	2889	Gene_ID	H. sapiens	2889	H. sapiens	RAPGEF1	Rap guanine nucleotide exchange factor 1	GO:1905451 positive regulation of Fc-gamma receptor signaling pathway involved in phagocytosis;GO:0060369 positive regulation of Fc receptor mediated stimulatory signaling pathway;GO:1905449 regulation of Fc-gamma receptor signaling pathway involved in phagocytosis					(M206)PID PDGFRA PATHWAY; (M69)PID REELIN PATHWAY; (M72)PID NECTIN PATHWAY		0	0	0	0	0	0	1	0	0	1	1	0	0	0	0	0	0	0	1	0	0
8798	DYRK4	1	8798	Gene_ID	H. sapiens	8798	H. sapiens	DYRK4	dual specificity tyrosine phosphorylation regulated kinase 4	GO:0018107 peptidyl-threonine phosphorylation;GO:0018210 peptidyl-threonine modification;GO:0018108 peptidyl-tyrosine phosphorylation	CMGC Ser/Thr protein kinase family	Enzymes/{ENZYME proteins/Transferases,Kinases/CMGC Ser/Thr protein kinases}	Vesicles(Enhanced)				0	0	0	0	0	0	0	0	0	0	0	0	0	0	0	0	0	0	0	0	0
2034	EPAS1	1	2034	Gene_ID	H. sapiens	2034	H. sapiens	EPAS1	endothelial PAS domain protein 1	GO:0043129 surfactant homeostasis;GO:0043619 regulation of transcription from RNA polymerase II promoter in response to oxidative stress;GO:0042415 norepinephrine metabolic process		Transcription factors/Basic domains	Nucleoplasm(Enhanced)Cytosol(Approved)		(M44)PID HIF2PATHWAY		1	1	0	0	1	0	1	0	0	0	0	0	0	0	0	0	1	0	0	0	0
64641	EBF2	1	64641	Gene_ID	H. sapiens	64641	H. sapiens	EBF2	EBF transcription factor 2	GO:0035563 positive regulation of chromatin binding;GO:0120162 positive regulation of cold-induced thermogenesis;GO:0035561 regulation of chromatin binding		Transcription factors/Immunoglobulin fold					0	0	1	0	1	0	0	0	0	0	0	0	0	0	0	0	0	0	0	0	0
10016	PDCD6	1	10016	Gene_ID	H. sapiens	10016	H. sapiens	PDCD6	programmed cell death 6	GO:1902527 positive regulation of protein monoubiquitination;GO:0036324 vascular endothelial growth factor receptor-2 signaling pathway;GO:1902525 regulation of protein monoubiquitination		Transporters/Primary Active Transporters	Cytosol(Approved)				0	1	0	0	0	0	1	0	0	0	1	1	0	0	0	0	0	0	0	0	0
23593	HEBP2	1	23593	Gene_ID	H. sapiens	23593	H. sapiens	HEBP2	heme binding protein 2	GO:0010940 positive regulation of necrotic cell death;GO:0010917 negative regulation of mitochondrial membrane potential;GO:0035794 positive regulation of mitochondrial membrane permeability							0	0	0	0	0	0	0	0	0	0	0	0	0	0	0	0	0	0	0	0	0
10365	KLF2	1	10365	Gene_ID	H. sapiens	10365	H. sapiens	KLF2	Kruppel like factor 2	GO:0071409 cellular response to cycloheximide;GO:0060509 type I pneumocyte differentiation;GO:0097533 cellular stress response to acid chemical		Transcription factors/Zinc-coordinating DNA-binding domains	Nucleoplasm(Approved)			(M5890)HALLMARK TNFA SIGNALING VIA NFKB	0	1	0	0	0	0	1	0	0	0	0	0	0	0	0	1	0	0	0	0	0
6650	SOLH	1	6650	Gene_ID	H. sapiens	6650	H. sapiens	CAPN15	calpain 15	GO:0006508 proteolysis;GO:0019538 protein metabolic process;GO:1901564 organonitrogen compound metabolic process		Enzymes/Peptidases/Cysteine-type peptidases	Nucleus(Approved)				0	0	0	0	0	0	0	0	0	0	0	0	0	0	0	0	0	0	0	0	0
220064	ORAOV1	1	220064	Gene_ID	H. sapiens	220064	H. sapiens	LTO1	LTO1 maturation factor of ABCE1	GO:0106035 protein maturation by [4Fe-4S] cluster transfer;GO:0097428 protein maturation by iron-sulfur cluster transfer;GO:0000723 telomere maintenance			Nucleoplasm(Approved)				0	0	0	0	0	0	0	0	0	0	0	0	0	0	0	0	0	0	0	0	0
64754	SMYD3	1	64754	Gene_ID	H. sapiens	64754	H. sapiens	SMYD3	SET and MYND domain containing 3	GO:0071549 cellular response to dexamethasone stimulus;GO:0071548 response to dexamethasone;GO:0071385 cellular response to glucocorticoid stimulus		Enzymes/ENZYME proteins/Transferases	Cytosol;Nucleoplasm(Approved)				0	0	0	0	0	0	0	0	0	0	0	0	0	0	0	0	1	0	0	0	0
57584	ARHGAP21	1	57584	Gene_ID	H. sapiens	57584	H. sapiens	ARHGAP21	Rho GTPase activating protein 21	GO:0051684 maintenance of Golgi location;GO:0051683 establishment of Golgi localization;GO:0051657 maintenance of organelle location			Cell Junctions;Plasma membrane(Supported)Actin filaments(Approved)				0	0	0	0	0	0	0	0	0	0	0	0	0	0	0	0	0	0	0	0	0
80032	ZNF556	1	80032	Gene_ID	H. sapiens	80032	H. sapiens	ZNF556	zinc finger protein 556	GO:0006357 regulation of transcription by RNA polymerase II;GO:0006366 transcription by RNA polymerase II;GO:0006355 regulation of transcription, DNA-templated		Transcription factors/Zinc-coordinating DNA-binding domains	Nucleus(Approved)				0	0	0	0	0	0	0	0	0	0	0	0	0	0	0	0	0	0	0	0	0
3984	LIMK1	1	3984	Gene_ID	H. sapiens	3984	H. sapiens	LIMK1	LIM domain kinase 1	GO:0051496 positive regulation of stress fiber assembly;GO:0045773 positive regulation of axon extension;GO:0051444 negative regulation of ubiquitin-protein transferase activity	TKL Ser/Thr protein kinase family	Enzymes/{ENZYME proteins/Transferases,Kinases/TKL Ser/Thr protein kinases}	Cytosol;Nuclear speckles(Supported)	Dabrafenib (Zinc ion binding)	(M16801)SIG REGULATION OF THE ACTIN CYTOSKELETON BY RHO GTPASES; (M5193)SIG CHEMOTAXIS; (M12)PID RHOA PATHWAY		0	0	0	0	0	0	0	0	0	1	0	0	0	0	0	1	0	0	0	0	0
4125	MAN2B1	1	4125	Gene_ID	H. sapiens	4125	H. sapiens	MAN2B1	mannosidase alpha class 2B member 1	GO:0006013 mannose metabolic process;GO:0043312 neutrophil degranulation;GO:0009313 oligosaccharide catabolic process		Enzymes/ENZYME proteins/Hydrolases	Vesicles(Supported)Nucleoplasm(Uncertain)				0	0	0	0	0	0	0	0	0	0	0	0	0	0	0	0	0	0	0	0	0
1804	DPP6	1	1804	Gene_ID	H. sapiens	1804	H. sapiens	DPP6	dipeptidyl peptidase like 6	GO:1901379 regulation of potassium ion transmembrane transport;GO:0043266 regulation of potassium ion transport;GO:0071805 potassium ion transmembrane transport		Enzymes/Peptidases/Serine-type peptidases;Transporters/Accessory Factors Involved in Transport					0	0	0	0	0	0	0	0	0	0	0	0	0	0	0	0	0	0	0	0	0
6517	SLC2A4	1	6517	Gene_ID	H. sapiens	6517	H. sapiens	SLC2A4	solute carrier family 2 member 4	GO:0098694 regulation of synaptic vesicle budding from presynaptic endocytic zone membrane;GO:0044381 glucose import in response to insulin stimulus;GO:0016185 synaptic vesicle budding from presynaptic endocytic zone membrane		Transporters/Electrochemical Potential-driven transporters			(M247)PID INSULIN GLUCOSE PATHWAY; (M249)PID PI3KCI AKT PATHWAY; (M67)PID ARF6 TRAFFICKING PATHWAY	(M5916)HALLMARK APICAL SURFACE	0	0	0	0	0	0	0	0	0	0	0	0	0	0	0	0	0	0	0	0	0
51421	AMOTL2	1	51421	Gene_ID	H. sapiens	51421	H. sapiens	AMOTL2	angiomotin like 2	GO:0003365 establishment of cell polarity involved in ameboidal cell migration;GO:0035329 hippo signaling;GO:0001525 angiogenesis			Cell Junctions(Approved)				0	0	0	0	0	0	1	0	0	0	0	0	0	0	0	0	0	0	1	0	0
9261	MAPKAPK2	1	9261	Gene_ID	H. sapiens	9261	H. sapiens	MAPKAPK2	MAPK activated protein kinase 2	GO:0070935 3'-UTR-mediated mRNA stabilization;GO:0042535 positive regulation of tumor necrosis factor biosynthetic process;GO:0048255 mRNA stabilization	CAMK Ser/Thr protein kinase family	Enzymes/{ENZYME proteins/Transferases,Kinases/CAMK Ser/Thr protein kinases}	Centrosome;Nucleoplasm(Supported)	Staurosporine (Signal transducer activity);3-{[(1R)-1-phenylethyl]amino}-4-(pyridin-4-ylamino)cyclobut-3-ene-1,2-dione (Signal transducer activity);(4R)-N-[4-({[2-(DIMETHYLAMINO)ETHYL]AMINO}CARBONYL)-1,3-THIAZOL-2-YL]-4-METHYL-1-OXO-2,3,4,9-TETRAHYDRO-1H-BETA-CARBOLINE-6-CARBOXAMIDE (Signal transducer activity);(10R)-10-methyl-3-(6-methylpyridin-3-yl)-9,10,11,12-tetrahydro-8H-[1,4]diazepino[5',6'…	(M199)PID P38 MK2 PATHWAY; (M270)PID MAPK TRK PATHWAY; (M12012)ST P38 MAPK PATHWAY	(M5947)HALLMARK IL2 STAT5 SIGNALING	1	0	0	0	0	1	0	0	0	0	1	0	0	0	0	0	0	0	0	0	0
81030	ZBP1	1	81030	Gene_ID	H. sapiens	81030	H. sapiens	ZBP1	Z-DNA binding protein 1	GO:0060340 positive regulation of type I interferon-mediated signaling pathway;GO:0060338 regulation of type I interferon-mediated signaling pathway;GO:0001961 positive regulation of cytokine-mediated signaling pathway						(M5913)HALLMARK INTERFERON GAMMA RESPONSE	0	0	0	0	0	0	0	0	0	0	0	0	0	0	0	0	0	0	0	0	0
83478	ARHGAP24	1	83478	Gene_ID	H. sapiens	83478	H. sapiens	ARHGAP24	Rho GTPase activating protein 24	GO:0001525 angiogenesis;GO:0043547 positive regulation of GTPase activity;GO:0048514 blood vessel morphogenesis			Cytosol;Plasma membrane(Approved)				0	0	0	0	0	0	1	0	0	0	0	0	0	0	0	0	0	0	0	0	0
4242	MFNG	1	4242	Gene_ID	H. sapiens	4242	H. sapiens	MFNG	MFNG O-fucosylpeptide 3-beta-N-acetylglucosaminyltransferase	GO:0002315 marginal zone B cell differentiation;GO:0002313 mature B cell differentiation involved in immune response;GO:0036066 protein O-linked fucosylation		Enzymes/ENZYME proteins/Transferases	Actin filaments(Uncertain)				0	1	0	0	0	0	0	0	0	0	0	0	0	0	0	0	0	0	0	0	0
5158	PDE6B	1	5158	Gene_ID	H. sapiens	5158	H. sapiens	PDE6B	phosphodiesterase 6B	GO:0022400 regulation of rhodopsin mediated signaling pathway;GO:0016056 rhodopsin mediated signaling pathway;GO:0007603 phototransduction, visible light		Enzymes/ENZYME proteins/Hydrolases	Cytosol(Approved)		(M16518)ST WNT CA2 CYCLIC GMP PATHWAY; (M204)PID RHODOPSIN PATHWAY	(M5956)HALLMARK KRAS SIGNALING DN	0	0	0	0	0	1	0	0	0	0	0	0	0	0	0	0	0	0	1	0	0
53373	TPCN1	1	53373	Gene_ID	H. sapiens	53373	H. sapiens	TPCN1	two pore segment channel 1	GO:0051209 release of sequestered calcium ion into cytosol;GO:0097553 calcium ion transmembrane import into cytosol;GO:0051283 negative regulation of sequestering of calcium ion		Transporters/Transporter channels and pores;Voltage-gated ion channels/CatSper and Two-Pore Channels					0	0	0	0	0	0	0	0	0	0	0	0	0	0	0	0	0	0	0	0	0
149281	METTL11B	1	149281	Gene_ID	H. sapiens	149281	H. sapiens	METTL11B	methyltransferase like 11B	GO:0006480 N-terminal protein amino acid methylation;GO:0031365 N-terminal protein amino acid modification;GO:0006479 protein methylation		Enzymes/ENZYME proteins/Transferases					0	0	0	0	0	0	0	0	0	0	0	0	0	0	0	0	0	0	0	0	0
7166	TPH1	1	7166	Gene_ID	H. sapiens	7166	H. sapiens	TPH1	tryptophan hydroxylase 1	GO:0042427 serotonin biosynthetic process;GO:0046219 indolalkylamine biosynthetic process;GO:0060749 mammary gland alveolus development		Enzymes/ENZYME proteins/Oxidoreductases	Cytosol(Uncertain)	Sapropterin (Tryptophan 5-monooxygenase activity);LX1031 (Tryptophan 5-monooxygenase activity)		(M5953)HALLMARK KRAS SIGNALING UP	0	0	0	0	0	0	0	0	0	0	0	0	0	0	0	0	0	0	0	0	0
3131	HLF	1	3131	Gene_ID	H. sapiens	3131	H. sapiens	HLF	HLF transcription factor, PAR bZIP family member	GO:0035914 skeletal muscle cell differentiation;GO:0007519 skeletal muscle tissue development;GO:0060538 skeletal muscle organ development		Transcription factors/Basic domains	Nucleus(Enhanced)				0	0	0	0	0	0	0	0	0	0	0	0	0	0	0	0	1	0	0	0	0
3183	HNRNPC	1	3183	Gene_ID	H. sapiens	3183	H. sapiens	HNRNPC	heterogeneous nuclear ribonucleoprotein C	GO:0070935 3'-UTR-mediated mRNA stabilization;GO:0032211 negative regulation of telomere maintenance via telomerase;GO:1904357 negative regulation of telomere maintenance via telomere lengthening			Nucleoplasm(Enhanced)		(M105)PID TELOMERASE PATHWAY	(M5926)HALLMARK MYC TARGETS V1	0	0	0	0	0	0	0	0	0	0	0	0	0	0	0	0	0	0	0	0	0
6649	SOD3	1	6649	Gene_ID	H. sapiens	6649	H. sapiens	SOD3	superoxide dismutase 3	GO:0019430 removal of superoxide radicals;GO:0071451 cellular response to superoxide;GO:0071450 cellular response to oxygen radical		Enzymes/ENZYME proteins/Oxidoreductases				(M5909)HALLMARK MYOGENESIS	0	0	0	0	0	0	0	0	0	0	0	0	0	0	0	0	0	0	0	0	0
388115	C15orf52	1	388115	Gene_ID	H. sapiens	388115	H. sapiens	CCDC9B	coiled-coil domain containing 9B				Cytosol;Nucleoplasm(Approved)				0	0	0	0	0	0	0	0	0	0	0	0	0	0	0	0	0	0	0	0	0
7003	TEAD1	1	7003	Gene_ID	H. sapiens	7003	H. sapiens	TEAD1	TEA domain transcription factor 1	GO:1902895 positive regulation of pri-miRNA transcription by RNA polymerase II;GO:1902893 regulation of pri-miRNA transcription by RNA polymerase II;GO:0061614 pri-miRNA transcription by RNA polymerase II		Transcription factors/Helix-turn-helix domains	Nucleoplasm(Enhanced)				0	0	0	0	0	0	0	0	0	0	0	0	0	0	0	0	0	0	0	0	0
221476	PI16	1	221476	Gene_ID	H. sapiens	221476	H. sapiens	PI16	peptidase inhibitor 16	GO:0061052 negative regulation of cell growth involved in cardiac muscle cell development;GO:0061050 regulation of cell growth involved in cardiac muscle cell development;GO:2000726 negative regulation of cardiac muscle cell differentiation							0	0	0	0	0	0	0	0	0	0	0	0	1	1	0	1	1	0	0	0	0
2762	GMDS	1	2762	Gene_ID	H. sapiens	2762	H. sapiens	GMDS	GDP-mannose 4,6-dehydratase	GO:0042351 'de novo' GDP-L-fucose biosynthetic process;GO:0042350 GDP-L-fucose biosynthetic process;GO:0046368 GDP-L-fucose metabolic process		Enzymes/ENZYME proteins/Lyases		Guanosine-5'-Diphosphate-Rhamnose (Nadp+ binding);Guanosine-5'-Diphosphate (Nadp+ binding)			0	0	0	0	0	0	0	0	0	0	0	0	0	0	0	0	0	0	0	0	0
140578	CHODL	1	140578	Gene_ID	H. sapiens	140578	H. sapiens	CHODL	chondrolectin	GO:0050772 positive regulation of axonogenesis;GO:0050770 regulation of axonogenesis;GO:0010976 positive regulation of neuron projection development							0	0	0	0	0	0	0	0	0	1	0	0	0	0	0	0	1	0	0	0	0
7555	CNBP	1	7555	Gene_ID	H. sapiens	7555	H. sapiens	CNBP	CCHC-type zinc finger nucleic acid binding protein	GO:2000767 positive regulation of cytoplasmic translation;GO:0006695 cholesterol biosynthetic process;GO:2000765 regulation of cytoplasmic translation			Cytosol;Nucleus(Supported)			(M5949)HALLMARK PEROXISOME; (M5926)HALLMARK MYC TARGETS V1	0	0	0	0	0	0	0	0	0	0	0	0	0	0	0	0	0	0	0	0	0
7106	TSPAN4	1	7106	Gene_ID	H. sapiens	7106	H. sapiens	TSPAN4	tetraspanin 4	GO:0065003 protein-containing complex assembly;GO:0043933 protein-containing complex subunit organization;GO:0022607 cellular component assembly						(M5915)HALLMARK APICAL JUNCTION	0	0	0	0	0	0	0	0	0	0	0	0	0	0	0	0	0	0	0	0	0
83992	CTTNBP2	1	83992	Gene_ID	H. sapiens	83992	H. sapiens	CTTNBP2	cortactin binding protein 2	GO:1905274 regulation of modification of postsynaptic actin cytoskeleton;GO:0099159 regulation of modification of postsynaptic structure;GO:0098885 modification of postsynaptic actin cytoskeleton			Cytosol;Midbody ring(Approved)				0	0	0	0	0	0	0	0	0	0	0	0	0	0	0	0	0	0	0	0	0
2867	FFAR2	1	2867	Gene_ID	H. sapiens	2867	H. sapiens	FFAR2	free fatty acid receptor 2	GO:0002879 positive regulation of acute inflammatory response to non-antigenic stimulus;GO:0002752 cell surface pattern recognition receptor signaling pathway;GO:2000484 positive regulation of interleukin-8 secretion		G-protein coupled receptors/GPCRs excl olfactory receptors				(M5932)HALLMARK INFLAMMATORY RESPONSE	0	0	0	0	0	0	0	0	0	1	0	0	0	0	0	0	0	0	0	0	0
54961	SSH3	1	54961	Gene_ID	H. sapiens	54961	H. sapiens	SSH3	slingshot protein phosphatase 3	GO:0035335 peptidyl-tyrosine dephosphorylation;GO:0006470 protein dephosphorylation;GO:0016311 dephosphorylation		Enzymes/ENZYME proteins/Hydrolases	Actin filaments;Cytosol;Nuclear speckles;Plasma membrane(Approved)				0	0	0	0	0	0	0	0	0	1	0	0	0	0	0	0	0	0	0	0	0
3516	RBPJ	1	3516	Gene_ID	H. sapiens	3516	H. sapiens	RBPJ	recombination signal binding protein for immunoglobulin kappa J region	GO:1901297 positive regulation of canonical Wnt signaling pathway involved in cardiac muscle cell fate commitment;GO:1905068 positive regulation of canonical Wnt signaling pathway involved in heart development;GO:1901295 regulation of canonical Wnt signaling pathway involved in cardiac muscle cell fate commitment		Transcription factors/Immunoglobulin fold	Nucleoplasm(Supported)		(M70)PID PS1 PATHWAY; (M288)PID HES HEY PATHWAY; (M17)PID NOTCH PATHWAY	(M5895)HALLMARK WNT BETA CATENIN SIGNALING; (M5891)HALLMARK HYPOXIA	1	1	0	1	1	1	1	0	0	0	1	1	1	1	0	1	1	0	1	0	0
55205	ZNF532	1	55205	Gene_ID	H. sapiens	55205	H. sapiens	ZNF532	zinc finger protein 532	GO:0006357 regulation of transcription by RNA polymerase II;GO:0006366 transcription by RNA polymerase II;GO:0006355 regulation of transcription, DNA-templated		Transcription factors/Zinc-coordinating DNA-binding domains	Golgi apparatus;Nucleoplasm(Approved)				0	0	0	0	0	0	0	0	0	0	0	0	0	0	0	0	0	0	0	0	0
646	BNC1	1	646	Gene_ID	H. sapiens	646	H. sapiens	BNC1	basonuclin 1	GO:0007283 spermatogenesis;GO:0048232 male gamete generation;GO:0008544 epidermis development		Transcription factors/Zinc-coordinating DNA-binding domains	Nucleoplasm(Enhanced)				0	0	0	0	0	0	0	0	0	0	0	0	0	0	0	0	0	0	0	0	0
644524	NKX2-4	1	644524	Gene_ID	H. sapiens	644524	H. sapiens	NKX2-4	NK2 homeobox 4	GO:0045944 positive regulation of transcription by RNA polymerase II;GO:0045893 positive regulation of transcription, DNA-templated;GO:1903508 positive regulation of nucleic acid-templated transcription		Transcription factors/Helix-turn-helix domains	Nuclear bodies(Approved)				0	0	0	0	0	0	0	0	0	0	0	0	0	0	0	0	0	0	0	0	0
26012	NELF	1	26012	Gene_ID	H. sapiens	26012	H. sapiens	NSMF	NMDA receptor synaptonuclear signaling and neuronal migration factor	GO:2001224 positive regulation of neuron migration;GO:0048168 regulation of neuronal synaptic plasticity;GO:0048814 regulation of dendrite morphogenesis			Nucleoplasm(Supported)				0	0	0	0	0	0	0	0	0	1	0	0	0	0	0	0	0	0	0	0	0
152002	C3orf21	1	152002	Gene_ID	H. sapiens	152002	H. sapiens	XXYLT1	xyloside xylosyltransferase 1	GO:0016266 O-glycan processing;GO:0006493 protein O-linked glycosylation;GO:0006486 protein glycosylation		Enzymes/ENZYME proteins/Transferases					0	0	0	0	0	0	0	0	0	0	0	0	0	0	0	0	0	0	0	0	0
10350	ABCA9	1	10350	Gene_ID	H. sapiens	10350	H. sapiens	ABCA9	ATP binding cassette subfamily A member 9	GO:0006869 lipid transport;GO:0010876 lipid localization;GO:0034220 ion transmembrane transport		Transporters/Primary Active Transporters	Endoplasmic reticulum(Approved)			(M5948)HALLMARK BILE ACID METABOLISM	0	0	0	0	0	0	0	0	0	0	0	0	0	0	0	0	0	0	0	0	0
2937	GSS	1	2937	Gene_ID	H. sapiens	2937	H. sapiens	GSS	glutathione synthetase	GO:0006750 glutathione biosynthetic process;GO:0019184 nonribosomal peptide biosynthetic process;GO:0042398 cellular modified amino acid biosynthetic process		Enzymes/ENZYME proteins/Ligase	Nucleus(Supported)	Glutathione (Protein homodimerization activity);Glycine (Protein homodimerization activity);L-Cysteine (Protein homodimerization activity);gamma-Glutamylcysteine (Protein homodimerization activity);Phosphoaminophosphonic Acid-Adenylate Ester (Protein homodimerization activity);Acetylcysteine (Protein homodimerization activity)		(M5934)HALLMARK XENOBIOTIC METABOLISM	0	0	0	0	0	0	0	0	0	0	0	0	0	0	0	0	0	0	0	0	0
3212	HOXB2	1	3212	Gene_ID	H. sapiens	3212	H. sapiens	HOXB2	homeobox B2	GO:0021612 facial nerve structural organization;GO:0021569 rhombomere 3 development;GO:0021610 facial nerve morphogenesis		Transcription factors/Helix-turn-helix domains	Nucleus(Supported)				1	1	1	1	0	0	0	0	1	0	0	0	0	0	0	0	0	0	0	0	0
92922	CCDC102A	1	92922	Gene_ID	H. sapiens	92922	H. sapiens	CCDC102A	coiled-coil domain containing 102A				Nuclear bodies;Nucleoplasm(Approved)				0	0	0	0	0	0	0	0	0	0	0	0	0	0	0	0	0	0	0	0	0
126567	C2CD4C	1	126567	Gene_ID	H. sapiens	126567	H. sapiens	C2CD4C	C2 calcium dependent domain containing 4C				Vesicles(Approved)				0	0	0	0	0	0	0	0	0	0	0	0	0	0	0	0	0	0	0	0	0
51313	FAM198B	1	51313	Gene_ID	H. sapiens	51313	H. sapiens	GASK1B	golgi associated kinase 1B				Golgi apparatus;Nucleoli fibrillar center;Nucleoplasm(Approved)				0	0	0	0	0	0	0	0	0	0	0	0	0	0	0	0	0	0	0	0	0
1820	ARID3A	1	1820	Gene_ID	H. sapiens	1820	H. sapiens	ARID3A	AT-rich interaction domain 3A	GO:0006977 DNA damage response, signal transduction by p53 class mediator resulting in cell cycle arrest;GO:0072431 signal transduction involved in mitotic G1 DNA damage checkpoint;GO:0031571 mitotic G1 DNA damage checkpoint		Transcription factors/Helix-turn-helix domains	Cytosol;Nucleoplasm(Supported)Vesicles(Approved)		(M145)PID P53 DOWNSTREAM PATHWAY		0	0	0	0	0	0	0	0	0	0	0	0	0	0	0	0	0	0	0	0	0
60312	AFAP1	1	60312	Gene_ID	H. sapiens	60312	H. sapiens	AFAP1	actin filament associated protein 1	GO:0051493 regulation of cytoskeleton organization;GO:0033043 regulation of organelle organization;GO:0007010 cytoskeleton organization			Actin filaments(Supported)Cytosol;Focal adhesion sites(Approved)				0	0	0	0	0	0	0	0	0	0	0	0	0	0	0	0	0	0	0	0	0
8908	GYG2	1	8908	Gene_ID	H. sapiens	8908	H. sapiens	GYG2	glycogenin 2	GO:0005978 glycogen biosynthetic process;GO:0009250 glucan biosynthetic process;GO:0005977 glycogen metabolic process		Enzymes/ENZYME proteins/Transferases	Cytosol;Nucleoli;Nucleus(Approved)				0	0	0	0	0	0	0	0	0	0	0	0	0	0	0	0	0	0	0	0	0
124935	SLC43A2	1	124935	Gene_ID	H. sapiens	124935	H. sapiens	SLC43A2	solute carrier family 43 member 2	GO:1902475 L-alpha-amino acid transmembrane transport;GO:0015804 neutral amino acid transport;GO:0015807 L-amino acid transport		Transporters/Electrochemical Potential-driven transporters					0	0	0	0	0	0	0	0	0	0	0	0	0	0	0	0	0	0	0	0	0
81532	MOB2	1	81532	Gene_ID	H. sapiens	81532	H. sapiens	MOB2	MOB kinase activator 2	GO:0010976 positive regulation of neuron projection development;GO:0045666 positive regulation of neuron differentiation;GO:0010975 regulation of neuron projection development			Cytosol;Nucleoli;Nucleus(Supported)				0	0	0	0	0	0	0	0	0	1	0	0	0	0	0	0	0	0	0	0	0
168507	PKD1L1	1	168507	Gene_ID	H. sapiens	168507	H. sapiens	PKD1L1	polycystin 1 like 1, transient receptor potential channel interacting	GO:0003127 detection of nodal flow;GO:0009726 detection of endogenous stimulus;GO:0070986 left/right axis specification		Transporters/Transporter channels and pores					0	1	0	0	0	0	0	0	0	0	0	0	0	0	0	0	0	0	0	0	0
9910	RABGAP1L	1	9910	Gene_ID	H. sapiens	9910	H. sapiens	RABGAP1L	RAB GTPase activating protein 1 like	GO:0090630 activation of GTPase activity;GO:0043547 positive regulation of GTPase activity;GO:0043087 regulation of GTPase activity			Cytosol;Nucleoli(Approved)			(M5947)HALLMARK IL2 STAT5 SIGNALING; (M5953)HALLMARK KRAS SIGNALING UP	0	0	0	0	0	0	0	0	0	0	0	0	0	0	0	0	0	0	0	0	0
114131	UCN3	1	114131	Gene_ID	H. sapiens	114131	H. sapiens	UCN3	urocortin 3	GO:0032024 positive regulation of insulin secretion;GO:0051412 response to corticosterone;GO:0090277 positive regulation of peptide hormone secretion							0	0	0	0	0	0	0	0	0	0	0	0	0	0	0	0	0	0	0	0	0
7105	TSPAN6	1	7105	Gene_ID	H. sapiens	7105	H. sapiens	TSPAN6	tetraspanin 6	GO:0039532 negative regulation of viral-induced cytoplasmic pattern recognition receptor signaling pathway;GO:0039531 regulation of viral-induced cytoplasmic pattern recognition receptor signaling pathway;GO:0039528 cytoplasmic pattern recognition receptor signaling pathway in response to virus			Cytosol(Approved)				0	0	0	0	0	0	0	0	0	0	0	0	0	0	0	0	0	0	0	0	0
22941	SHANK2	1	22941	Gene_ID	H. sapiens	22941	H. sapiens	SHANK2	SH3 and multiple ankyrin repeat domains 2	GO:2000463 positive regulation of excitatory postsynaptic potential;GO:0060999 positive regulation of dendritic spine development;GO:0097107 postsynaptic density assembly							0	0	0	0	0	0	0	0	0	1	0	0	0	0	0	1	0	0	1	0	0
23031	MAST3	1	23031	Gene_ID	H. sapiens	23031	H. sapiens	MAST3	microtubule associated serine/threonine kinase 3	GO:0018105 peptidyl-serine phosphorylation;GO:0018209 peptidyl-serine modification;GO:0018193 peptidyl-amino acid modification	AGC Ser/Thr protein kinase family	Enzymes/{ENZYME proteins/Transferases,Kinases/AGC Ser/Thr protein kinases}	Nuclear speckles(Approved)			(M5956)HALLMARK KRAS SIGNALING DN	0	0	0	0	0	0	0	0	0	0	0	0	0	0	0	0	0	0	0	0	0
1545	CYP1B1	1	1545	Gene_ID	H. sapiens	1545	H. sapiens	CYP1B1	cytochrome P450 family 1 subfamily B member 1	GO:0061304 retinal blood vessel morphogenesis;GO:0097267 omega-hydroxylase P450 pathway;GO:0002930 trabecular meshwork development		Enzymes/ENZYME proteins/Oxidoreductases	Mitochondria(Uncertain)	2-Methoxyestradiol (Oxygen binding)			0	0	0	0	0	1	1	0	0	0	0	0	0	0	0	0	0	0	0	0	0
10786	SLC17A3	1	10786	Gene_ID	H. sapiens	10786	H. sapiens	SLC17A3	solute carrier family 17 member 3	GO:1990961 drug transmembrane export;GO:0015760 glucose-6-phosphate transport;GO:0015739 sialic acid transport		Transporters/Electrochemical Potential-driven transporters					0	0	0	0	0	0	0	0	0	0	0	0	0	0	0	0	0	0	0	0	0
6515	SLC2A3	1	6515	Gene_ID	H. sapiens	6515	H. sapiens	SLC2A3	solute carrier family 2 member 3	GO:0019852 L-ascorbic acid metabolic process;GO:1904659 glucose transmembrane transport;GO:0043312 neutrophil degranulation		Transporters/Electrochemical Potential-driven transporters	Plasma membrane(Approved)			(M5947)HALLMARK IL2 STAT5 SIGNALING; (M5890)HALLMARK TNFA SIGNALING VIA NFKB; (M5924)HALLMARK MTORC1 SIGNALING	0	0	0	0	0	0	0	0	0	0	0	0	0	0	0	0	0	0	0	0	0
84172	POLR1B	1	84172	Gene_ID	H. sapiens	84172	H. sapiens	POLR1B	RNA polymerase I subunit B	GO:0017126 nucleologenesis;GO:0006363 termination of RNA polymerase I transcription;GO:0006362 transcription elongation from RNA polymerase I promoter		Enzymes/ENZYME proteins/Transferases;RNA polymerase related proteins	Nucleoli(Supported)Cytosol(Approved)				0	0	0	0	0	0	0	0	0	0	0	0	0	0	0	0	0	0	0	0	0
64400	AKTIP	1	64400	Gene_ID	H. sapiens	64400	H. sapiens	AKTIP	AKT interacting protein	GO:0045022 early endosome to late endosome transport;GO:0008333 endosome to lysosome transport;GO:0007040 lysosome organization							0	0	0	0	0	0	0	0	0	0	0	0	0	0	0	0	0	0	0	0	0
4882	NPR2	1	4882	Gene_ID	H. sapiens	4882	H. sapiens	NPR2	natriuretic peptide receptor 2	GO:1900194 negative regulation of oocyte maturation;GO:0060283 negative regulation of oocyte development;GO:1900193 regulation of oocyte maturation	RGC kinase: adenylyl cyclase class-4/guanylyl cyclase	Enzymes/{ENZYME proteins/Lyases,Kinases/RGC receptor guanylate cyclase kinases};Transporters/Accessory Factors Involved in Transport		Erythrityl Tetranitrate (Transmembrane signaling receptor activity);Nesiritide (Transmembrane signaling receptor activity)		(M5898)HALLMARK DNA REPAIR	0	0	1	0	0	0	0	0	0	0	0	0	0	1	0	0	0	1	0	0	0
8578	SCARF1	1	8578	Gene_ID	H. sapiens	8578	H. sapiens	SCARF1	scavenger receptor class F member 1	GO:0048680 positive regulation of axon regeneration;GO:0070572 positive regulation of neuron projection regeneration;GO:0006707 cholesterol catabolic process						(M5932)HALLMARK INFLAMMATORY RESPONSE	0	0	0	0	0	0	0	0	0	1	0	0	0	0	0	0	0	0	0	0	0
374308	PTCHD3	1	374308	Gene_ID	H. sapiens	374308	H. sapiens	PTCHD3	patched domain containing 3	GO:0007286 spermatid development;GO:0048515 spermatid differentiation;GO:0007283 spermatogenesis							0	0	0	0	0	0	0	0	0	0	0	0	0	0	0	0	0	0	0	0	0
147111	NOTUM	1	147111	Gene_ID	H. sapiens	147111	H. sapiens	NOTUM	notum, palmitoleoyl-protein carboxylesterase	GO:1990697 protein depalmitoleylation;GO:0042159 lipoprotein catabolic process;GO:0090090 negative regulation of canonical Wnt signaling pathway		Enzymes/ENZYME proteins/Hydrolases					0	0	0	0	0	0	0	0	0	0	0	0	0	0	0	0	0	0	1	0	0
56963	RGMA	1	56963	Gene_ID	H. sapiens	56963	H. sapiens	RGMA	repulsive guidance molecule BMP co-receptor a	GO:0048681 negative regulation of axon regeneration;GO:0070571 negative regulation of neuron projection regeneration;GO:0048679 regulation of axon regeneration			Nucleoplasm(Supported)Cytosol(Approved)		(M181)PID BMP PATHWAY		0	0	0	0	0	0	0	0	0	1	1	0	0	1	0	0	0	0	0	0	0
10474	TADA3	1	10474	Gene_ID	H. sapiens	10474	H. sapiens	TADA3	transcriptional adaptor 3	GO:0090043 regulation of tubulin deacetylation;GO:0090042 tubulin deacetylation;GO:0031063 regulation of histone deacetylation			Nucleoplasm(Supported)				0	0	0	0	0	0	0	0	0	0	0	0	0	0	0	0	0	0	0	0	0
3233	HOXD4	1	3233	Gene_ID	H. sapiens	3233	H. sapiens	HOXD4	homeobox D4	GO:0048704 embryonic skeletal system morphogenesis;GO:0048706 embryonic skeletal system development;GO:0048705 skeletal system morphogenesis		Transcription factors/Helix-turn-helix domains	Nucleus(Enhanced)Cell Junctions(Approved)				1	1	1	0	0	0	0	0	1	0	0	0	0	0	0	0	0	0	0	0	0
4889	NPY5R	1	4889	Gene_ID	H. sapiens	4889	H. sapiens	NPY5R	neuropeptide Y receptor Y5	GO:0014050 negative regulation of glutamate secretion;GO:0032229 negative regulation of synaptic transmission, GABAergic;GO:0002865 negative regulation of acute inflammatory response to antigenic stimulus		G-protein coupled receptors/GPCRs excl olfactory receptors		AC162352 (Peptide yy receptor activity)		(M5951)HALLMARK SPERMATOGENESIS	0	0	0	0	0	0	0	0	0	0	0	0	1	0	0	0	0	0	0	0	0
286827	TRIM59	1	286827	Gene_ID	H. sapiens	286827	H. sapiens	TRIM59	tripartite motif containing 59	GO:0046597 negative regulation of viral entry into host cell;GO:0046596 regulation of viral entry into host cell;GO:0046718 viral entry into host cell			Rods & Rings(Approved)		(M200)PID ERA GENOMIC PATHWAY		0	0	0	0	0	0	0	0	0	0	0	0	0	0	0	0	0	0	0	0	0
6299	SALL1	1	6299	Gene_ID	H. sapiens	6299	H. sapiens	SALL1	spalt like transcription factor 1	GO:0072092 ureteric bud invasion;GO:0072093 metanephric renal vesicle formation;GO:0060677 ureteric bud elongation		Transcription factors/Zinc-coordinating DNA-binding domains	Cytosol;Nucleus(Approved)				1	0	0	1	0	1	0	1	0	0	0	0	1	0	1	1	0	0	1	0	0
57521	RPTOR	1	57521	Gene_ID	H. sapiens	57521	H. sapiens	RPTOR	regulatory associated protein of MTOR complex 1	GO:0071233 cellular response to leucine;GO:0045945 positive regulation of transcription by RNA polymerase III;GO:0010800 positive regulation of peptidyl-threonine phosphorylation			Lysosomes(Enhanced)Cytosol(Supported)Nucleoplasm(Approved)		(M87)PID LKB1 PATHWAY; (M121)PID MTOR 4PATHWAY; (M48)PID MET PATHWAY	(M5923)HALLMARK PI3K AKT MTOR SIGNALING	0	0	0	0	0	0	0	0	0	0	0	0	0	0	0	1	0	0	0	0	0
8996	NOL3	1	8996	Gene_ID	H. sapiens	8996	H. sapiens	NOL3	nucleolar protein 3	GO:0014808 release of sequestered calcium ion into cytosol by sarcoplasmic reticulum;GO:1903514 release of sequestered calcium ion into cytosol by endoplasmic reticulum;GO:0014876 response to injury involved in regulation of muscle adaptation			Cytosol;Nucleus(Supported)			(M5937)HALLMARK GLYCOLYSIS	0	0	0	0	0	0	0	0	0	0	0	0	0	0	0	0	0	0	0	0	0
286075	ZNF707	1	286075	Gene_ID	H. sapiens	286075	H. sapiens	ZNF707	zinc finger protein 707	GO:0006357 regulation of transcription by RNA polymerase II;GO:0006366 transcription by RNA polymerase II;GO:0006355 regulation of transcription, DNA-templated		Transcription factors/Zinc-coordinating DNA-binding domains	Nucleoplasm(Enhanced)			(M5898)HALLMARK DNA REPAIR	0	0	0	0	0	0	0	0	0	0	0	0	0	0	0	0	0	0	0	0	0
6615	SNAI1	1	6615	Gene_ID	H. sapiens	6615	H. sapiens	SNAI1	snail family transcriptional repressor 1	GO:0060806 negative regulation of cell differentiation involved in embryonic placenta development;GO:0010957 negative regulation of vitamin D biosynthetic process;GO:0060800 regulation of cell differentiation involved in embryonic placenta development		Transcription factors/Zinc-coordinating DNA-binding domains	Cytosol;Nucleus(Supported)		(M71)PID ILK PATHWAY; (M66)PID MYC ACTIV PATHWAY; (M48)PID MET PATHWAY		1	1	1	1	0	0	0	1	0	0	0	1	1	1	0	0	0	1	0	0	0
10660	LBX1	1	10660	Gene_ID	H. sapiens	10660	H. sapiens	LBX1	ladybird homeobox 1	GO:0021920 regulation of transcription from RNA polymerase II promoter involved in spinal cord association neuron specification;GO:0021519 spinal cord association neuron specification;GO:0021527 spinal cord association neuron differentiation		Transcription factors/Helix-turn-helix domains	Nuclear bodies;Nucleoplasm(Approved)				1	1	0	1	1	0	0	0	0	1	0	0	1	1	1	0	1	0	0	0	0
1002	CDH4	1	1002	Gene_ID	H. sapiens	1002	H. sapiens	CDH4	cadherin 4	GO:0045773 positive regulation of axon extension;GO:0050772 positive regulation of axonogenesis;GO:0030516 regulation of axon extension			Plasma membrane(Enhanced)			(M5915)HALLMARK APICAL JUNCTION	0	0	0	0	0	0	0	0	0	1	0	0	0	0	0	1	0	0	0	0	0
150147	C21orf128	1	150147	Gene_ID	H. sapiens	150147	H. sapiens	UMODL1-AS1	UMODL1 antisense RNA 1								0	0	0	0	0	0	0	0	0	0	0	0	0	0	0	0	0	0	0	0	0
1780	DYNC1I1	1	1780	Gene_ID	H. sapiens	1780	H. sapiens	DYNC1I1	dynein cytoplasmic 1 intermediate chain 1	GO:0019886 antigen processing and presentation of exogenous peptide antigen via MHC class II;GO:0047496 vesicle transport along microtubule;GO:0002495 antigen processing and presentation of peptide antigen via MHC class II							0	0	0	0	0	0	0	0	0	0	0	0	0	0	0	0	0	0	0	0	0
23150	FRMD4B	1	23150	Gene_ID	H. sapiens	23150	H. sapiens	FRMD4B	FERM domain containing 4B	GO:0090162 establishment of epithelial cell polarity;GO:0030010 establishment of cell polarity;GO:0007163 establishment or maintenance of cell polarity							0	0	0	0	0	0	0	0	0	0	0	0	0	0	0	0	0	0	0	0	0
85395	FAM207A	1	85395	Gene_ID	H. sapiens	85395	H. sapiens	FAM207A	family with sequence similarity 207 member A	GO:0000462 maturation of SSU-rRNA from tricistronic rRNA transcript (SSU-rRNA, 5.8S rRNA, LSU-rRNA);GO:0030490 maturation of SSU-rRNA;GO:0042274 ribosomal small subunit biogenesis			Golgi apparatus;Vesicles(Approved)				0	0	0	0	0	0	0	0	0	0	0	0	0	0	0	0	0	0	0	0	0
23550	PSD4	1	23550	Gene_ID	H. sapiens	23550	H. sapiens	PSD4	pleckstrin and Sec7 domain containing 4	GO:0032012 regulation of ARF protein signal transduction;GO:0032011 ARF protein signal transduction;GO:0046578 regulation of Ras protein signal transduction							0	0	0	0	0	0	0	0	0	0	0	0	0	0	0	0	0	0	0	0	0
26136	TES	1	26136	Gene_ID	H. sapiens	26136	H. sapiens	TES	testin LIM domain protein	GO:0008285 negative regulation of cell proliferation;GO:0042127 regulation of cell proliferation;GO:0008283 cell proliferation			Cytosol;Focal adhesion sites(Enhanced)Cell Junctions;Plasma membrane(Approved)			(M5924)HALLMARK MTORC1 SIGNALING; (M5891)HALLMARK HYPOXIA	0	0	0	0	0	0	0	0	0	0	0	0	0	0	0	0	0	0	0	0	0
8941	CDK5R2	1	8941	Gene_ID	H. sapiens	8941	H. sapiens	CDK5R2	cyclin dependent kinase 5 regulatory subunit 2	GO:0021819 layer formation in cerebral cortex;GO:0021722 superior olivary nucleus maturation;GO:0021718 superior olivary nucleus development					(M163)PID LIS1 PATHWAY		0	0	0	0	0	0	0	0	0	0	0	0	0	0	0	0	0	0	0	0	0
84688	C9orf24	1	84688	Gene_ID	H. sapiens	84688	H. sapiens	C9orf24	chromosome 9 open reading frame 24	GO:0007283 spermatogenesis;GO:0048232 male gamete generation;GO:0007276 gamete generation							0	0	0	0	0	0	0	0	0	0	0	0	0	0	0	0	0	0	0	0	0
222962	SLC29A4	1	222962	Gene_ID	H. sapiens	222962	H. sapiens	SLC29A4	solute carrier family 29 member 4	GO:1901642 nucleoside transmembrane transport;GO:0015858 nucleoside transport;GO:0015844 monoamine transport		Transporters/Electrochemical Potential-driven transporters	Cytokinetic bridge;Microtubules(Supported)				0	0	0	0	0	0	0	0	0	0	0	0	0	0	0	0	0	0	0	0	0
10500	SEMA6C	1	10500	Gene_ID	H. sapiens	10500	H. sapiens	SEMA6C	semaphorin 6C	GO:0048843 negative regulation of axon extension involved in axon guidance;GO:0048841 regulation of axon extension involved in axon guidance;GO:1902668 negative regulation of axon guidance			Plasma membrane(Supported)Cytosol;Nucleoli fibrillar center;Nucleoplasm(Approved)		(M5880)NABA ECM AFFILIATED; (M5885)NABA MATRISOME ASSOCIATED; (M5889)NABA MATRISOME		0	0	0	0	0	0	1	0	0	1	0	1	0	1	0	1	0	0	0	0	0
658	BMPR1B	1	658	Gene_ID	H. sapiens	658	H. sapiens	BMPR1B	bone morphogenetic protein receptor type 1B	GO:0001550 ovarian cumulus expansion;GO:0048165 fused antrum stage;GO:0001547 antral ovarian follicle growth	TKL Ser/Thr protein kinase family	CD markers;Enzymes/{ENZYME proteins/Transferases,Kinases/TKL Ser/Thr protein kinases}			(M181)PID BMP PATHWAY	(M5908)HALLMARK ANDROGEN RESPONSE; (M5935)HALLMARK FATTY ACID METABOLISM; (M5956)HALLMARK KRAS SIGNALING DN	0	1	1	0	0	1	0	1	0	1	1	0	0	0	0	1	0	1	0	0	0
387332	TBPL2	1	387332	Gene_ID	H. sapiens	387332	H. sapiens	TBPL2	TATA-box binding protein like 2	GO:0070898 RNA polymerase III preinitiation complex assembly;GO:0006384 transcription initiation from RNA polymerase III promoter;GO:0070897 transcription preinitiation complex assembly		Transcription factors					0	0	0	0	0	0	0	0	0	0	0	0	0	0	0	0	0	0	0	0	0
6934	TCF7L2	1	6934	Gene_ID	H. sapiens	6934	H. sapiens	TCF7L2	transcription factor 7 like 2	GO:0044334 canonical Wnt signaling pathway involved in positive regulation of epithelial to mesenchymal transition;GO:0010909 positive regulation of heparan sulfate proteoglycan biosynthetic process;GO:1902730 positive regulation of proteoglycan biosynthetic process		Transcription factors/Other all-alpha-helical DNA-binding domains	Nuclear bodies(Supported)Nucleoplasm(Approved)		(M167)PID AP1 PATHWAY; (M223)PID BETA CATENIN NUC PATHWAY	(M5903)HALLMARK NOTCH SIGNALING	0	0	0	0	1	0	1	0	0	0	0	0	0	0	0	0	1	0	1	0	0
4255	MGMT	1	4255	Gene_ID	H. sapiens	4255	H. sapiens	MGMT	O-6-methylguanine-DNA methyltransferase	GO:0051593 response to folic acid;GO:0060644 mammary gland epithelial cell differentiation;GO:0006307 DNA dealkylation involved in DNA repair		Enzymes/ENZYME proteins/Transferases	Nucleoplasm(Enhanced)	L-Cysteine (Methyltransferase activity);S-Methylcysteine (Methyltransferase activity);Benzylcysteine (Methyltransferase activity)		(M5942)HALLMARK UV RESPONSE DN; (M5902)HALLMARK APOPTOSIS	0	0	0	0	0	0	0	0	0	0	0	0	0	0	0	0	0	0	0	0	0
57002	C7orf36	1	57002	Gene_ID	H. sapiens	57002	H. sapiens	YAE1	YAE1 maturation factor of ABCE1	GO:0106035 protein maturation by [4Fe-4S] cluster transfer;GO:0097428 protein maturation by iron-sulfur cluster transfer;GO:0051604 protein maturation			Cytosol(Approved)				0	0	0	0	0	0	0	0	0	0	0	0	0	0	0	0	0	0	0	0	0
54932	EXD3	1	54932	Gene_ID	H. sapiens	54932	H. sapiens	EXD3	exonuclease 3'-5' domain containing 3	GO:0090305 nucleic acid phosphodiester bond hydrolysis;GO:0090304 nucleic acid metabolic process;GO:0006139 nucleobase-containing compound metabolic process			Actin filaments;Focal adhesion sites(Approved)				0	0	0	0	0	0	0	0	0	0	0	0	0	0	0	0	0	0	0	0	0
647024	C6orf132	1	647024	Gene_ID	H. sapiens	647024	H. sapiens	C6orf132	chromosome 6 open reading frame 132				Cytosol;Golgi apparatus(Approved)				0	0	0	0	0	0	0	0	0	0	0	0	0	0	0	0	0	0	0	0	0
256987	SERINC5	1	256987	Gene_ID	H. sapiens	256987	H. sapiens	SERINC5	serine incorporator 5	GO:0006564 L-serine biosynthetic process;GO:1904219 positive regulation of CDP-diacylglycerol-serine O-phosphatidyltransferase activity;GO:1904222 positive regulation of serine C-palmitoyltransferase activity			Golgi apparatus;Nucleus;Vesicles(Uncertain)				0	0	0	0	0	0	0	0	0	0	0	0	0	0	0	0	0	0	0	0	0
124565	SLC38A10	1	124565	Gene_ID	H. sapiens	124565	H. sapiens	SLC38A10	solute carrier family 38 member 10	GO:0003333 amino acid transmembrane transport;GO:1905039 carboxylic acid transmembrane transport;GO:0006865 amino acid transport		Transporters/Electrochemical Potential-driven transporters	Golgi apparatus(Enhanced)				0	0	1	0	0	0	0	0	0	0	0	0	0	0	0	0	0	1	0	0	0
5087	PBX1	1	5087	Gene_ID	H. sapiens	5087	H. sapiens	PBX1	PBX homeobox 1	GO:0001658 branching involved in ureteric bud morphogenesis;GO:0060675 ureteric bud morphogenesis;GO:0072171 mesonephric tubule morphogenesis		Transcription factors/Helix-turn-helix domains	Nucleoplasm(Enhanced)		(M115)PID REG GR PATHWAY		1	1	1	1	0	0	0	1	1	1	0	0	0	1	0	0	0	0	0	0	0
3709	ITPR2	1	3709	Gene_ID	H. sapiens	3709	H. sapiens	ITPR2	inositol 1,4,5-trisphosphate receptor type 2	GO:0051209 release of sequestered calcium ion into cytosol;GO:0097553 calcium ion transmembrane import into cytosol;GO:0051283 negative regulation of sequestering of calcium ion			Endoplasmic reticulum(Supported)Nucleus(Uncertain)		(M16518)ST WNT CA2 CYCLIC GMP PATHWAY; (M2701)ST MYOCYTE AD PATHWAY; (M7416)ST GAQ PATHWAY	(M5923)HALLMARK PI3K AKT MTOR SIGNALING	0	0	0	0	0	0	0	0	0	0	0	0	0	0	0	0	0	0	0	0	0
285237	C3orf38	1	285237	Gene_ID	H. sapiens	285237	H. sapiens	C3orf38	chromosome 3 open reading frame 38	GO:0043065 positive regulation of apoptotic process;GO:0043068 positive regulation of programmed cell death;GO:0010942 positive regulation of cell death			Cytosol;Nucleoplasm;Plasma membrane(Approved)				0	0	0	0	0	0	0	0	0	0	0	0	0	0	0	0	0	0	0	0	0
9514	GAL3ST1	1	9514	Gene_ID	H. sapiens	9514	H. sapiens	GAL3ST1	galactose-3-O-sulfotransferase 1	GO:0006682 galactosylceramide biosynthetic process;GO:0046476 glycosylceramide biosynthetic process;GO:0006681 galactosylceramide metabolic process		Enzymes/ENZYME proteins/Transferases	Vesicles(Approved)			(M5937)HALLMARK GLYCOLYSIS	0	0	0	0	0	0	0	0	0	0	0	0	0	0	0	0	0	0	0	0	0
1889	ECE1	1	1889	Gene_ID	H. sapiens	1889	H. sapiens	ECE1	endothelin converting enzyme 1	GO:0034959 endothelin maturation;GO:0010814 substance P catabolic process;GO:0003100 regulation of systemic arterial blood pressure by endothelin		Enzymes/{ENZYME proteins/Hydrolases,Peptidases/Metallopeptidases}		5-(2-hydroxyethyl)nonane-1,9-diol (Protein homodimerization activity)			1	1	0	0	0	1	0	1	0	0	0	0	1	0	0	0	0	0	0	0	0
202151	RANBP3L	1	202151	Gene_ID	H. sapiens	202151	H. sapiens	RANBP3L	RAN binding protein 3 like	GO:1901706 mesenchymal cell differentiation involved in bone development;GO:0045663 positive regulation of myoblast differentiation;GO:0045668 negative regulation of osteoblast differentiation			Nucleoplasm(Uncertain)				0	0	1	0	0	0	0	0	0	0	0	1	0	1	0	0	1	1	0	0	0
255783	PRR24	1	255783	Gene_ID	H. sapiens	255783	H. sapiens	INAFM1	InaF motif containing 1								0	0	0	0	0	0	0	0	0	0	0	0	0	0	0	0	0	0	0	0	0
2099	ESR1	1	2099	Gene_ID	H. sapiens	2099	H. sapiens	ESR1	estrogen receptor 1	GO:0060750 epithelial cell proliferation involved in mammary gland duct elongation;GO:0060523 prostate epithelial cord elongation;GO:0060527 prostate epithelial cord arborization involved in prostate glandular acinus morphogenesis		Nuclear receptors;Transcription factors/Zinc-coordinating DNA-binding domains	Nucleus;Vesicles(Approved)	Diethylstilbestrol (Zinc ion binding);Chlorotrianisene (Zinc ion binding);Conjugated Equine Estrogens (Zinc ion binding);Etonogestrel (Zinc ion binding);Desogestrel (Zinc ion binding);Levonorgestrel (Zinc ion binding);Progesterone (Zinc ion binding);Raloxifene (Zinc ion binding);Toremifene (Zinc ion binding);Medroxyprogesterone acetate (Zinc ion binding);Estrone (Zinc ion binding);Tamoxifen (Zinc…	(M30)PID HDAC CLASSII PATHWAY; (M229)PID P38 ALPHA BETA DOWNSTREAM PATHWAY; (M176)PID FOXM1 PATHWAY	(M5934)HALLMARK XENOBIOTIC METABOLISM	0	0	0	1	0	0	0	0	0	0	0	1	0	0	0	1	0	0	1	0	0
84929	FIBCD1	1	84929	Gene_ID	H. sapiens	84929	H. sapiens	FIBCD1	fibrinogen C domain containing 1				Cell Junctions(Supported)				0	0	0	0	0	0	0	0	0	0	0	0	0	0	0	0	0	0	0	0	0
123591	C15orf27	1	123591	Gene_ID	H. sapiens	123591	H. sapiens	TMEM266	transmembrane protein 266	GO:0055085 transmembrane transport;GO:0006810 transport;GO:0051234 establishment of localization			Cytosol;Plasma membrane(Supported)				0	0	0	0	0	0	0	0	0	0	0	0	0	0	0	0	0	0	0	0	0
54492	NEURL1B	1	54492	Gene_ID	H. sapiens	54492	H. sapiens	NEURL1B	neuralized E3 ubiquitin protein ligase 1B	GO:0070086 ubiquitin-dependent endocytosis;GO:0007219 Notch signaling pathway;GO:0072594 establishment of protein localization to organelle		Enzymes/ENZYME proteins/Transferases	Vesicles(Supported)				0	0	0	0	0	0	0	0	0	0	0	0	0	0	0	0	0	0	0	0	0
85442	KNDC1	1	85442	Gene_ID	H. sapiens	85442	H. sapiens	KNDC1	kinase non-catalytic C-lobe domain containing 1	GO:0021707 cerebellar granule cell differentiation;GO:0021684 cerebellar granular layer formation;GO:0021683 cerebellar granular layer morphogenesis							0	0	0	0	0	0	0	0	0	1	0	0	0	0	1	0	0	0	0	0	0
9911	TMCC2	1	9911	Gene_ID	H. sapiens	9911	H. sapiens	TMCC2	transmembrane and coiled-coil domain family 2	GO:0042982 amyloid precursor protein metabolic process;GO:0019538 protein metabolic process;GO:1901564 organonitrogen compound metabolic process						(M5945)HALLMARK HEME METABOLISM	0	0	0	0	0	0	0	0	0	0	0	0	0	0	0	0	0	0	0	0	0
146849	CCDC42	1	146849	Gene_ID	H. sapiens	146849	H. sapiens	CCDC42	coiled-coil domain containing 42	GO:0007286 spermatid development;GO:0048515 spermatid differentiation;GO:0007283 spermatogenesis							0	0	0	0	0	0	0	0	0	0	0	0	0	0	0	0	0	0	0	0	0
55357	TBC1D2	1	55357	Gene_ID	H. sapiens	55357	H. sapiens	TBC1D2	TBC1 domain family member 2	GO:1902017 regulation of cilium assembly;GO:0090630 activation of GTPase activity;GO:0120032 regulation of plasma membrane bounded cell projection assembly			Cytosol;Nucleus(Approved)				0	0	0	0	0	0	0	0	0	1	0	0	0	0	0	0	0	0	0	0	0
196403	DTX3	1	196403	Gene_ID	H. sapiens	196403	H. sapiens	DTX3	deltex E3 ubiquitin ligase 3	GO:0007219 Notch signaling pathway;GO:0016567 protein ubiquitination;GO:0032446 protein modification by small protein conjugation		Enzymes/ENZYME proteins/Transferases	Golgi apparatus;Nucleoli;Nucleus(Approved)				0	0	0	0	0	0	0	0	0	0	0	0	0	0	0	0	0	0	0	0	0
23255	CCDC165	1	23255	Gene_ID	H. sapiens	23255	H. sapiens	MTCL1	microtubule crosslinking factor 1	GO:0090314 positive regulation of protein targeting to membrane;GO:0090313 regulation of protein targeting to membrane;GO:2000576 positive regulation of microtubule motor activity							0	0	0	0	0	0	0	0	0	0	0	0	0	0	0	0	0	0	0	0	0
3983	ABLIM1	1	3983	Gene_ID	H. sapiens	3983	H. sapiens	ABLIM1	actin binding LIM protein 1	GO:0030032 lamellipodium assembly;GO:0097581 lamellipodium organization;GO:0007601 visual perception			Cytosol(Supported)			(M5909)HALLMARK MYOGENESIS; (M5906)HALLMARK ESTROGEN RESPONSE EARLY	0	0	0	0	0	0	0	0	0	1	0	0	0	0	0	0	0	0	0	0	0
1815	DRD4	1	1815	Gene_ID	H. sapiens	1815	H. sapiens	DRD4	dopamine receptor D4	GO:0051586 positive regulation of dopamine uptake involved in synaptic transmission;GO:0032417 positive regulation of sodium:proton antiporter activity;GO:0051944 positive regulation of catecholamine uptake involved in synaptic transmission		G-protein coupled receptors/GPCRs excl olfactory receptors		Ziprasidone (Sh3 domain binding);Cabergoline (Sh3 domain binding);Ropinirole (Sh3 domain binding);Olanzapine (Sh3 domain binding);Clozapine (Sh3 domain binding);Thiethylperazine (Sh3 domain binding);Loxapine (Sh3 domain binding);Remoxipride (Sh3 domain binding);Pramipexole (Sh3 domain binding);Promazine (Sh3 domain binding);Chlorpromazine (Sh3 domain binding);Amoxapine (Sh3 domain binding);Lisuri…			0	0	0	0	0	0	0	0	0	0	0	0	0	0	0	0	0	0	1	0	0
1959	EGR2	1	1959	Gene_ID	H. sapiens	1959	H. sapiens	EGR2	early growth response 2	GO:0021666 rhombomere 5 formation;GO:0021660 rhombomere 3 formation;GO:0021664 rhombomere 5 morphogenesis		Transcription factors/Zinc-coordinating DNA-binding domains	Nucleoplasm(Supported)		(M2579)ST DIFFERENTIATION PATHWAY IN PC12 CELLS; (M60)PID NFAT TFPATHWAY; (M256)PID TAP63 PATHWAY	(M5890)HALLMARK TNFA SIGNALING VIA NFKB	0	1	0	0	0	0	0	0	0	1	0	0	0	0	0	0	1	0	0	0	0
10589	DRAP1	1	10589	Gene_ID	H. sapiens	10589	H. sapiens	DRAP1	DR1 associated protein 1	GO:0000122 negative regulation of transcription by RNA polymerase II;GO:0045892 negative regulation of transcription, DNA-templated;GO:1903507 negative regulation of nucleic acid-templated transcription			Cytosol(Approved)				0	0	0	0	0	0	0	0	0	0	0	0	0	0	0	0	0	0	0	0	0
8771	TNFRSF6B	1	8771	Gene_ID	H. sapiens	8771	H. sapiens	TNFRSF6B	TNF receptor superfamily member 6b	GO:0033209 tumor necrosis factor-mediated signaling pathway;GO:0071356 cellular response to tumor necrosis factor;GO:0034612 response to tumor necrosis factor					(M8873)ST FAS SIGNALING PATHWAY		0	0	0	0	0	0	0	0	0	0	0	0	0	0	0	0	0	0	0	0	0
92335	STRADA	1	92335	Gene_ID	H. sapiens	92335	H. sapiens	STRADA	STE20 related adaptor alpha	GO:0006611 protein export from nucleus;GO:0071902 positive regulation of protein serine/threonine kinase activity;GO:0032147 activation of protein kinase activity	STE Ser/Thr protein kinase family	Enzymes/Kinases/STE Ser/Thr protein kinases	Cytosol;Nucleoplasm(Supported)		(M87)PID LKB1 PATHWAY		0	0	0	0	0	0	0	0	0	1	0	0	0	0	0	0	0	0	0	0	0
140685	ZBTB46	1	140685	Gene_ID	H. sapiens	140685	H. sapiens	ZBTB46	zinc finger and BTB domain containing 46	GO:0045656 negative regulation of monocyte differentiation;GO:0045650 negative regulation of macrophage differentiation;GO:2001199 negative regulation of dendritic cell differentiation		Transcription factors/Zinc-coordinating DNA-binding domains	Nucleus(Approved)				0	0	0	0	0	0	0	0	0	0	0	0	0	1	0	0	0	0	0	0	0
80139	ZNF703	1	80139	Gene_ID	H. sapiens	80139	H. sapiens	ZNF703	zinc finger protein 703	GO:0033601 positive regulation of mammary gland epithelial cell proliferation;GO:0033599 regulation of mammary gland epithelial cell proliferation;GO:0034111 negative regulation of homotypic cell-cell adhesion							0	0	0	0	0	0	0	0	0	0	1	1	0	0	0	0	0	0	1	0	0
7851	MALL	1	7851	Gene_ID	H. sapiens	7851	H. sapiens	MALL	mal, T cell differentiation protein like	GO:0042632 cholesterol homeostasis;GO:0055092 sterol homeostasis;GO:0042552 myelination						(M5953)HALLMARK KRAS SIGNALING UP	0	0	0	0	0	0	0	0	0	0	0	0	0	0	0	0	0	0	0	0	0
8817	FGF18	1	8817	Gene_ID	H. sapiens	8817	H. sapiens	FGF18	fibroblast growth factor 18	GO:2000546 positive regulation of endothelial cell chemotaxis to fibroblast growth factor;GO:1904849 positive regulation of cell chemotaxis to fibroblast growth factor;GO:2000544 regulation of endothelial cell chemotaxis to fibroblast growth factor		RAS pathway related proteins			(M276)PID FGF PATHWAY; (M5883)NABA SECRETED FACTORS; (M5885)NABA MATRISOME ASSOCIATED	(M5941)HALLMARK UV RESPONSE UP	0	0	1	0	0	0	1	0	0	1	1	0	0	0	0	0	0	1	0	0	0
120114	FAT3	1	120114	Gene_ID	H. sapiens	120114	H. sapiens	FAT3	FAT atypical cadherin 3	GO:0007156 homophilic cell adhesion via plasma membrane adhesion molecules;GO:0098742 cell-cell adhesion via plasma-membrane adhesion molecules;GO:0098609 cell-cell adhesion							0	0	0	0	0	0	0	0	0	0	0	0	0	0	0	0	0	0	0	0	0
23682	RAB38	1	23682	Gene_ID	H. sapiens	23682	H. sapiens	RAB38	RAB38, member RAS oncogene family	GO:2001247 positive regulation of phosphatidylcholine biosynthetic process;GO:0090383 phagosome acidification;GO:0035646 endosome to melanosome transport			Mitochondria;Nuclear bodies(Uncertain)		(M236)PID DELTA NP63 PATHWAY		0	0	0	0	0	0	0	0	0	0	0	0	0	0	0	0	0	0	0	0	0
4714	NDUFB8	1	4714	Gene_ID	H. sapiens	4714	H. sapiens	NDUFB8	NADH:ubiquinone oxidoreductase subunit B8	GO:0006120 mitochondrial electron transport, NADH to ubiquinone;GO:0042775 mitochondrial ATP synthesis coupled electron transport;GO:0042773 ATP synthesis coupled electron transport			Mitochondria(Supported)	NADH (Nadh dehydrogenase (ubiquinone) activity)		(M5936)HALLMARK OXIDATIVE PHOSPHORYLATION	0	0	0	0	0	0	0	0	0	0	0	0	0	0	0	0	0	0	0	0	0
6927	HNF1A	1	6927	Gene_ID	H. sapiens	6927	H. sapiens	HNF1A	HNF1 homeobox A	GO:0035623 renal glucose absorption;GO:0035565 regulation of pronephros size;GO:0035564 regulation of kidney size			Nucleoplasm(Supported)	Norleucine (Transcriptional activator activity, rna polymerase ii core promoter proximal region sequence-specific binding)	(M106)PID HNF3B PATHWAY; (M70)PID PS1 PATHWAY	(M5957)HALLMARK PANCREAS BETA CELLS; (M5956)HALLMARK KRAS SIGNALING DN	0	0	0	1	0	0	0	0	0	0	0	0	0	0	0	0	0	0	0	0	0
3933	LCN1	1	3933	Gene_ID	H. sapiens	3933	H. sapiens	LCN1	lipocalin 1	GO:0015909 long-chain fatty acid transport;GO:0015908 fatty acid transport;GO:0001895 retina homeostasis							0	0	0	0	0	0	0	0	0	0	0	0	0	0	0	0	0	0	0	0	0
161882	ZFPM1	1	161882	Gene_ID	H. sapiens	161882	H. sapiens	ZFPM1	zinc finger protein, FOG family member 1	GO:0060377 negative regulation of mast cell differentiation;GO:0002295 T-helper cell lineage commitment;GO:0003195 tricuspid valve formation		Transcription factors/Zinc-coordinating DNA-binding domains	Cytosol;Nucleoplasm(Approved)		(M101)PID HDAC CLASSI PATHWAY; (M195)PID CMYB PATHWAY		1	0	1	1	1	0	0	0	0	1	0	0	1	1	0	0	1	1	0	0	0
50636	ANO7	1	50636	Gene_ID	H. sapiens	50636	H. sapiens	ANO7	anoctamin 7	GO:0061589 calcium activated phosphatidylserine scrambling;GO:0061590 calcium activated phosphatidylcholine scrambling;GO:0061591 calcium activated galactosylceramide scrambling							0	0	0	0	0	0	0	0	0	0	0	0	0	0	0	0	0	0	0	0	0
8801	SUCLG2	1	8801	Gene_ID	H. sapiens	8801	H. sapiens	SUCLG2	succinate-CoA ligase GDP-forming beta subunit	GO:0006104 succinyl-CoA metabolic process;GO:0006105 succinate metabolic process;GO:0006099 tricarboxylic acid cycle		Citric acid cycle related proteins;Enzymes/ENZYME proteins/Ligase	Mitochondria(Supported)Plasma membrane(Approved)	Succinic acid (Succinate-coa ligase (gdp-forming) activity)		(M5935)HALLMARK FATTY ACID METABOLISM	0	0	0	0	0	0	0	0	0	0	0	0	0	0	0	0	0	0	0	0	0
9920	KBTBD11	1	9920	Gene_ID	H. sapiens	9920	H. sapiens	KBTBD11	kelch repeat and BTB domain containing 11				Intermediate filaments(Approved)				0	0	0	0	0	0	0	0	0	0	0	0	0	0	0	0	0	0	0	0	0
57462	KIAA1161	1	57462	Gene_ID	H. sapiens	57462	H. sapiens	MYORG	myogenesis regulating glycosidase (putative)	GO:0043568 positive regulation of insulin-like growth factor receptor signaling pathway;GO:0048741 skeletal muscle fiber development;GO:0043567 regulation of insulin-like growth factor receptor signaling pathway			Mitochondria(Approved)				0	0	0	0	0	0	0	0	0	0	0	0	0	0	0	0	1	0	0	0	0
161198	CLEC14A	1	161198	Gene_ID	H. sapiens	161198	H. sapiens	CLEC14A	C-type lectin domain containing 14A	GO:0002042 cell migration involved in sprouting angiogenesis;GO:0002040 sprouting angiogenesis;GO:0043534 blood vessel endothelial cell migration			Endoplasmic reticulum(Supported)Golgi apparatus(Approved)		(M5880)NABA ECM AFFILIATED; (M5885)NABA MATRISOME ASSOCIATED; (M5889)NABA MATRISOME		0	0	0	0	0	0	1	0	0	0	0	0	0	0	0	0	0	0	0	0	0
10653	SPINT2	1	10653	Gene_ID	H. sapiens	10653	H. sapiens	SPINT2	serine peptidase inhibitor, Kunitz type 2	GO:0060672 epithelial cell morphogenesis involved in placental branching;GO:0060671 epithelial cell differentiation involved in embryonic placenta development;GO:0060670 branching involved in labyrinthine layer morphogenesis			Cytosol;Intermediate filaments;Plasma membrane(Uncertain)			(M5934)HALLMARK XENOBIOTIC METABOLISM	1	1	0	1	0	0	0	0	0	1	1	0	0	0	0	0	0	0	0	1	0
668	FOXL2	1	668	Gene_ID	H. sapiens	668	H. sapiens	FOXL2	forkhead box L2	GO:0033686 positive regulation of luteinizing hormone secretion;GO:0046881 positive regulation of follicle-stimulating hormone secretion;GO:0032278 positive regulation of gonadotropin secretion		Transcription factors/Helix-turn-helix domains	Cytokinetic bridge;Nucleus(Supported)				1	0	0	0	0	1	0	0	0	0	0	0	0	0	0	1	1	0	0	0	0
53918	PELO	1	53918	Gene_ID	H. sapiens	53918	H. sapiens	PELO	pelota mRNA surveillance and ribosome rescue factor	GO:0070966 nuclear-transcribed mRNA catabolic process, no-go decay;GO:0001833 inner cell mass cell proliferation;GO:0070651 nonfunctional rRNA decay			Nucleoli fibrillar center(Approved)				0	1	0	0	0	0	0	0	0	0	1	0	0	0	0	1	0	0	0	0	0
4857	NOVA1	1	4857	Gene_ID	H. sapiens	4857	H. sapiens	NOVA1	NOVA alternative splicing regulator 1	GO:0120163 negative regulation of cold-induced thermogenesis;GO:0120161 regulation of cold-induced thermogenesis;GO:0106106 cold-induced thermogenesis			Nucleoli;Nucleus(Supported)				0	0	0	0	0	0	0	0	0	0	0	0	0	0	0	0	0	0	0	0	0
5788	PTPRC	1	5788	Gene_ID	H. sapiens	5788	H. sapiens	PTPRC	protein tyrosine phosphatase receptor type C	GO:0048304 positive regulation of isotype switching to IgG isotypes;GO:0048302 regulation of isotype switching to IgG isotypes;GO:0045830 positive regulation of isotype switching					(M1315)SIG PIP3 SIGNALING IN B LYMPHOCYTES; (M9526)ST T CELL SIGNAL TRANSDUCTION; (M8626)SIG BCR SIGNALING PATHWAY	(M5915)HALLMARK APICAL JUNCTION; (M5950)HALLMARK ALLOGRAFT REJECTION	0	0	1	0	0	0	0	0	0	0	0	1	0	0	0	0	0	1	0	0	0
389289	C5orf39	1	389289	Gene_ID	H. sapiens	389289	H. sapiens	ANXA2R	annexin A2 receptor				Cytoplasmic bodies;Cytosol;Nucleoplasm(Approved)				0	0	0	0	0	0	0	0	0	0	0	0	0	0	0	0	0	0	0	0	0
3202	HOXA5	1	3202	Gene_ID	H. sapiens	3202	H. sapiens	HOXA5	homeobox A5	GO:0060480 lung goblet cell differentiation;GO:0060574 intestinal epithelial cell maturation;GO:0060481 lobar bronchus epithelium development		Transcription factors/Helix-turn-helix domains					1	1	1	1	0	0	1	0	1	0	0	1	0	1	0	1	0	1	0	0	0
201501	ZBTB7C	1	201501	Gene_ID	H. sapiens	201501	H. sapiens	ZBTB7C	zinc finger and BTB domain containing 7C	GO:1903025 regulation of RNA polymerase II regulatory region sequence-specific DNA binding;GO:0045600 positive regulation of fat cell differentiation;GO:2000677 regulation of transcription regulatory region DNA binding		Transcription factors/Zinc-coordinating DNA-binding domains					0	0	0	0	0	0	0	0	0	0	0	0	0	0	0	0	0	0	0	0	0
9644	SH3PXD2A	1	9644	Gene_ID	H. sapiens	9644	H. sapiens	SH3PXD2A	SH3 and PX domains 2A	GO:0072675 osteoclast fusion;GO:0072674 multinuclear osteoclast differentiation;GO:0030316 osteoclast differentiation							0	1	0	0	0	0	0	0	0	0	0	0	0	0	0	0	0	0	0	0	0
79701	C17orf101	1	79701	Gene_ID	H. sapiens	79701	H. sapiens	OGFOD3	2-oxoglutarate and iron dependent oxygenase domain containing 3	GO:0055114 oxidation-reduction process;GO:0008152 metabolic process;GO:0008150 biological_process			Nucleoplasm(Approved)				0	0	0	0	0	0	0	0	0	0	0	0	0	0	0	0	0	0	0	0	0
641649	TMEM91	1	641649	Gene_ID	H. sapiens	641649	H. sapiens	TMEM91	transmembrane protein 91	GO:0002244 hematopoietic progenitor cell differentiation;GO:0030097 hemopoiesis;GO:0048534 hematopoietic or lymphoid organ development		Transporters/Accessory Factors Involved in Transport					0	0	0	0	0	0	0	0	0	0	0	0	0	0	0	0	0	0	0	0	0
26468	LHX6	1	26468	Gene_ID	H. sapiens	26468	H. sapiens	LHX6	LIM homeobox 6	GO:0021853 cerebral cortex GABAergic interneuron migration;GO:0021830 interneuron migration from the subpallium to the cortex;GO:0021800 cerebral cortex tangential migration		Transcription factors/Helix-turn-helix domains	Nucleoli fibrillar center;Plasma membrane(Uncertain)				0	0	0	0	0	0	0	0	0	0	0	0	0	0	1	0	0	0	0	0	0
11330	CTRC	1	11330	Gene_ID	H. sapiens	11330	H. sapiens	CTRC	chymotrypsin C	GO:0009235 cobalamin metabolic process;GO:0006767 water-soluble vitamin metabolic process;GO:0033013 tetrapyrrole metabolic process		Enzymes/{ENZYME proteins/Hydrolases,Peptidases/Serine-type peptidases}			(M174)PID UPA UPAR PATHWAY		0	0	0	0	0	0	0	0	0	0	0	0	0	0	0	0	0	0	0	0	0
22983	MAST1	1	22983	Gene_ID	H. sapiens	22983	H. sapiens	MAST1	microtubule associated serine/threonine kinase 1	GO:0018105 peptidyl-serine phosphorylation;GO:0018209 peptidyl-serine modification;GO:0007420 brain development	AGC Ser/Thr protein kinase family	Enzymes/{ENZYME proteins/Transferases,Kinases/AGC Ser/Thr protein kinases}	Vesicles(Approved)				0	0	0	0	0	0	0	0	0	0	0	0	0	0	0	0	0	0	0	0	0
116987	AGAP1	1	116987	Gene_ID	H. sapiens	116987	H. sapiens	AGAP1	ArfGAP with GTPase domain, ankyrin repeat and PH domain 1	GO:0043547 positive regulation of GTPase activity;GO:0043087 regulation of GTPase activity;GO:0051345 positive regulation of hydrolase activity							0	0	0	0	0	0	0	0	0	0	0	0	0	0	0	0	0	0	0	0	0
1013	CDH15	1	1013	Gene_ID	H. sapiens	1013	H. sapiens	CDH15	cadherin 15	GO:0016339 calcium-dependent cell-cell adhesion via plasma membrane cell adhesion molecules;GO:0044331 cell-cell adhesion mediated by cadherin;GO:0051149 positive regulation of muscle cell differentiation			Cytosol;Golgi apparatus(Supported)			(M5915)HALLMARK APICAL JUNCTION	0	0	0	0	0	0	0	0	0	0	0	0	0	0	0	0	1	0	0	0	0
4245	MGAT1	1	4245	Gene_ID	H. sapiens	4245	H. sapiens	MGAT1	mannosyl (alpha-1,3-)-glycoprotein beta-1,2-N-acetylglucosaminyltransferase	GO:0006049 UDP-N-acetylglucosamine catabolic process;GO:0009227 nucleotide-sugar catabolic process;GO:0018279 protein N-linked glycosylation via asparagine		Enzymes/ENZYME proteins/Transferases		Uridine-Diphosphate-N-Acetylglucosamine (Metal ion binding)		(M5941)HALLMARK UV RESPONSE UP	0	1	0	0	0	0	0	0	0	0	0	0	0	0	0	0	0	0	0	0	0
79990	PLEKHH3	1	79990	Gene_ID	H. sapiens	79990	H. sapiens	PLEKHH3	pleckstrin homology, MyTH4 and FERM domain containing H3	GO:0007165 signal transduction;GO:0023052 signaling;GO:0007154 cell communication			Golgi apparatus(Approved)				0	0	0	0	0	0	0	0	0	0	0	0	0	0	0	0	0	0	0	0	0
148	ADRA1A	1	148	Gene_ID	H. sapiens	148	H. sapiens	ADRA1A	adrenoceptor alpha 1A	GO:0001985 negative regulation of heart rate involved in baroreceptor response to increased systemic arterial blood pressure;GO:0001983 baroreceptor response to increased systemic arterial blood pressure;GO:0001997 positive regulation of the force of heart contraction by epinephrine-norepinephrine		G-protein coupled receptors/GPCRs excl olfactory receptors		Amphetamine (Protein heterodimerization activity);Midodrine (Protein heterodimerization activity);Citalopram (Protein heterodimerization activity);Ziprasidone (Protein heterodimerization activity);Cabergoline (Protein heterodimerization activity);Dapiprazole (Protein heterodimerization activity);Amitriptyline (Protein heterodimerization activity);Olanzapine (Protein heterodimerization activity);A…			0	0	0	0	0	0	0	0	0	0	0	0	1	0	0	1	1	0	0	0	0
7410	VAV2	1	7410	Gene_ID	H. sapiens	7410	H. sapiens	VAV2	vav guanine nucleotide exchange factor 2	GO:0038096 Fc-gamma receptor signaling pathway involved in phagocytosis;GO:0043552 positive regulation of phosphatidylinositol 3-kinase activity;GO:0002431 Fc receptor mediated stimulatory signaling pathway			Vesicles(Approved)		(M273)PID EPHA2 FWD PATHWAY; (M17200)SA B CELL RECEPTOR COMPLEXES; (M72)PID NECTIN PATHWAY	(M5944)HALLMARK ANGIOGENESIS; (M5942)HALLMARK UV RESPONSE DN; (M5915)HALLMARK APICAL JUNCTION	0	0	0	0	0	0	1	0	0	0	0	0	0	0	0	0	0	0	0	0	0
9806	SPOCK2	1	9806	Gene_ID	H. sapiens	9806	H. sapiens	SPOCK2	SPARC (osteonectin), cwcv and kazal like domains proteoglycan 2	GO:0019800 peptide cross-linking via chondroitin 4-sulfate glycosaminoglycan;GO:0030204 chondroitin sulfate metabolic process;GO:0050654 chondroitin sulfate proteoglycan metabolic process			Nuclear speckles(Uncertain)		(M5882)NABA PROTEOGLYCANS; (M5884)NABA CORE MATRISOME; (M5889)NABA MATRISOME	(M5921)HALLMARK COMPLEMENT	0	0	0	0	0	0	0	0	0	0	0	0	0	0	0	0	0	0	0	0	0
1630	DCC	1	1630	Gene_ID	H. sapiens	1630	H. sapiens	DCC	DCC netrin 1 receptor	GO:0021965 spinal cord ventral commissure morphogenesis;GO:0048671 negative regulation of collateral sprouting;GO:1902842 negative regulation of netrin-activated signaling pathway			Golgi apparatus(Supported)		(M108)PID NETRIN PATHWAY	(M5951)HALLMARK SPERMATOGENESIS; (M5956)HALLMARK KRAS SIGNALING DN	0	0	0	0	0	0	0	0	0	1	0	0	0	1	1	1	0	0	0	0	0
7168	TPM1	1	7168	Gene_ID	H. sapiens	7168	H. sapiens	TPM1	tropomyosin 1	GO:0003065 positive regulation of heart rate by epinephrine;GO:0001996 positive regulation of heart rate by epinephrine-norepinephrine;GO:0003321 positive regulation of blood pressure by epinephrine-norepinephrine			Actin filaments;Cytosol(Approved)			(M5930)HALLMARK EPITHELIAL MESENCHYMAL TRANSITION	0	1	0	1	0	0	0	0	0	1	0	0	1	0	0	0	1	0	0	0	0
26275	HIBCH	1	26275	Gene_ID	H. sapiens	26275	H. sapiens	HIBCH	3-hydroxyisobutyryl-CoA hydrolase	GO:0006574 valine catabolic process;GO:0006573 valine metabolic process;GO:0009083 branched-chain amino acid catabolic process		Enzymes/ENZYME proteins/Hydrolases	Mitochondria;Nucleoplasm(Approved)	Quercetin (Hydro-lyase activity)		(M5935)HALLMARK FATTY ACID METABOLISM; (M5905)HALLMARK ADIPOGENESIS	0	0	0	0	0	0	0	0	0	0	0	0	0	0	0	0	0	0	0	0	0
54551	MAGEL2	1	54551	Gene_ID	H. sapiens	54551	H. sapiens	MAGEL2	MAGE family member L2	GO:0051127 positive regulation of actin nucleation;GO:0051125 regulation of actin nucleation;GO:0034314 Arp2/3 complex-mediated actin nucleation							0	0	0	0	0	0	0	0	0	0	0	0	0	0	0	0	0	0	0	0	0
55711	FAR2	1	55711	Gene_ID	H. sapiens	55711	H. sapiens	FAR2	fatty acyl-CoA reductase 2	GO:0035336 long-chain fatty-acyl-CoA metabolic process;GO:0035337 fatty-acyl-CoA metabolic process;GO:0010025 wax biosynthetic process		Enzymes/ENZYME proteins/Oxidoreductases	Golgi apparatus;Nucleoli(Approved)				0	0	0	0	0	0	0	0	0	0	0	0	0	0	0	0	0	0	0	0	0
23046	KIF21B	1	23046	Gene_ID	H. sapiens	23046	H. sapiens	KIF21B	kinesin family member 21B	GO:0007018 microtubule-based movement;GO:0007017 microtubule-based process;GO:0006928 movement of cell or subcellular component							0	0	0	0	0	0	0	0	0	0	0	0	0	0	0	0	0	0	0	0	0
1003	CDH5	1	1003	Gene_ID	H. sapiens	1003	H. sapiens	CDH5	cadherin 5	GO:1903142 positive regulation of establishment of endothelial barrier;GO:1901552 positive regulation of endothelial cell development;GO:1903140 regulation of establishment of endothelial barrier		CD markers		Lenalidomide (Receptor binding);FX06 (Receptor binding)	(M268)PID S1P S1P2 PATHWAY; (M237)PID VEGFR1 2 PATHWAY		0	0	0	0	0	0	1	0	0	1	1	0	0	0	0	0	0	0	0	0	0
133060	OTOP1	1	133060	Gene_ID	H. sapiens	133060	H. sapiens	OTOP1	otopetrin 1	GO:0060336 negative regulation of interferon-gamma-mediated signaling pathway;GO:0060331 negative regulation of response to interferon-gamma;GO:0009590 detection of gravity							1	0	0	0	0	1	0	0	0	0	0	0	0	0	0	0	0	0	0	0	0
8642	DCHS1	1	8642	Gene_ID	H. sapiens	8642	H. sapiens	DCHS1	dachsous cadherin-related 1	GO:0003192 mitral valve formation;GO:0001658 branching involved in ureteric bud morphogenesis;GO:0003273 cell migration involved in endocardial cushion formation			Plasma membrane(Approved)				1	1	1	1	0	1	0	0	0	0	0	1	1	0	0	0	0	1	0	1	0
283248	RCOR2	1	283248	Gene_ID	H. sapiens	283248	H. sapiens	RCOR2	REST corepressor 2	GO:0045892 negative regulation of transcription, DNA-templated;GO:1903507 negative regulation of nucleic acid-templated transcription;GO:1902679 negative regulation of RNA biosynthetic process		Transcription factors/Helix-turn-helix domains	Midbody;Nucleus;Vesicles(Approved)				0	0	0	0	0	0	0	0	0	0	0	0	0	0	0	0	0	0	0	0	0
5914	RARA	1	5914	Gene_ID	H. sapiens	5914	H. sapiens	RARA	retinoic acid receptor alpha	GO:0045630 positive regulation of T-helper 2 cell differentiation;GO:0045628 regulation of T-helper 2 cell differentiation;GO:0045624 positive regulation of T-helper cell differentiation		Nuclear receptors;Transcription factors/Zinc-coordinating DNA-binding domains	Cytosol;Nucleus(Supported)	Adapalene (Zinc ion binding);Acitretin (Zinc ion binding);Alitretinoin (Zinc ion binding);Tazarotene (Zinc ion binding);Etretinate (Zinc ion binding);Isotretinoin (Zinc ion binding);Tamibarotene (Zinc ion binding);LGD-1550 (Zinc ion binding)	(M162)PID RXR VDR PATHWAY; (M207)PID RETINOIC ACID PATHWAY	(M5902)HALLMARK APOPTOSIS; (M5906)HALLMARK ESTROGEN RESPONSE EARLY	1	1	1	1	1	1	0	1	0	1	0	0	1	1	0	1	1	1	0	1	0
3738	KCNA3	1	3738	Gene_ID	H. sapiens	3738	H. sapiens	KCNA3	potassium voltage-gated channel subfamily A member 3	GO:0097623 potassium ion export across plasma membrane;GO:0071435 potassium ion export;GO:0140115 export across plasma membrane		Transporters/Transporter channels and pores;Voltage-gated ion channels/Voltage-Gated Potassium Channels		Dalfampridine (Voltage-gated ion channel activity)		(M5932)HALLMARK INFLAMMATORY RESPONSE	0	0	0	0	0	0	0	0	0	0	0	0	0	0	0	0	0	0	0	0	0
79191	IRX3	1	79191	Gene_ID	H. sapiens	79191	H. sapiens	IRX3	iroquois homeobox 3	GO:0072086 specification of loop of Henle identity;GO:0072081 specification of nephron tubule identity;GO:0072079 nephron tubule formation		Transcription factors/Helix-turn-helix domains	Vesicles(Approved)				1	1	0	1	0	0	0	0	0	1	0	0	0	1	0	0	0	0	0	1	0
8470	SORBS2	1	8470	Gene_ID	H. sapiens	8470	H. sapiens	SORBS2	sorbin and SH3 domain containing 2	GO:0061049 cell growth involved in cardiac muscle cell development;GO:0003301 physiological cardiac muscle hypertrophy;GO:0003298 physiological muscle hypertrophy			Nucleoplasm(Supported)			(M5893)HALLMARK MITOTIC SPINDLE	0	0	0	0	0	0	0	0	0	0	0	0	1	0	0	1	1	0	0	0	0
79643	CHMP6	1	79643	Gene_ID	H. sapiens	79643	H. sapiens	CHMP6	charged multivesicular body protein 6	GO:1904902 ESCRT III complex assembly;GO:1904895 ESCRT complex assembly;GO:0007175 negative regulation of epidermal growth factor-activated receptor activity							0	0	0	0	0	0	0	0	0	0	0	0	0	0	0	0	0	0	0	0	0
55040	EPN3	1	55040	Gene_ID	H. sapiens	55040	H. sapiens	EPN3	epsin 3				Vesicles(Supported)Nucleoplasm(Approved)				0	0	0	0	0	0	0	0	0	0	0	0	0	0	0	0	0	0	0	0	0
342527	SMTNL2	1	342527	Gene_ID	H. sapiens	342527	H. sapiens	SMTNL2	smoothelin like 2	GO:0030036 actin cytoskeleton organization;GO:0030029 actin filament-based process;GO:0007010 cytoskeleton organization							0	0	0	0	0	0	0	0	0	0	0	0	0	0	0	0	0	0	0	0	0
6430	SRSF5	1	6430	Gene_ID	H. sapiens	6430	H. sapiens	SRSF5	serine and arginine rich splicing factor 5	GO:0006406 mRNA export from nucleus;GO:0006376 mRNA splice site selection;GO:0071427 mRNA-containing ribonucleoprotein complex export from nucleus			Nucleoli;Nucleus(Enhanced)				0	0	0	0	0	0	0	0	0	0	0	0	0	0	0	0	0	0	0	0	0
5046	PCSK6	1	5046	Gene_ID	H. sapiens	5046	H. sapiens	PCSK6	proprotein convertase subtilisin/kexin type 6	GO:0032455 nerve growth factor processing;GO:0007354 zygotic determination of anterior/posterior axis, embryo;GO:0032902 nerve growth factor production		Enzymes/Peptidases/Serine-type peptidases			(M3468)NABA ECM REGULATORS; (M5885)NABA MATRISOME ASSOCIATED; (M5889)NABA MATRISOME		0	1	0	0	0	0	0	0	0	0	1	0	0	0	0	0	0	0	0	0	0
112476	PRRT2	1	112476	Gene_ID	H. sapiens	112476	H. sapiens	PRRT2	proline rich transmembrane protein 2	GO:1905513 negative regulation of short-term synaptic potentiation;GO:1905512 regulation of short-term synaptic potentiation;GO:0035544 negative regulation of SNARE complex assembly		Transporters/Accessory Factors Involved in Transport	Plasma membrane(Supported)				0	0	0	0	0	0	0	0	0	0	0	0	0	0	0	0	0	0	0	0	0
10402	ST3GAL6	1	10402	Gene_ID	H. sapiens	10402	H. sapiens	ST3GAL6	ST3 beta-galactoside alpha-2,3-sialyltransferase 6	GO:0018146 keratan sulfate biosynthetic process;GO:0042339 keratan sulfate metabolic process;GO:0071354 cellular response to interleukin-6						(M5903)HALLMARK NOTCH SIGNALING	0	0	0	0	0	0	0	0	0	0	0	0	0	0	0	0	0	0	0	0	0
7169	TPM2	1	7169	Gene_ID	H. sapiens	7169	H. sapiens	TPM2	tropomyosin 2	GO:0030049 muscle filament sliding;GO:0033275 actin-myosin filament sliding;GO:0070252 actin-mediated cell contraction						(M5909)HALLMARK MYOGENESIS; (M5930)HALLMARK EPITHELIAL MESENCHYMAL TRANSITION	0	0	0	0	0	0	0	0	0	0	0	0	0	0	0	0	0	0	0	0	0
79747	C6orf103	1	79747	Gene_ID	H. sapiens	79747	H. sapiens	ADGB	androglobin	GO:0006508 proteolysis;GO:0019538 protein metabolic process;GO:1901564 organonitrogen compound metabolic process		Enzymes/Peptidases/Cysteine-type peptidases	Mitochondria;Nucleoplasm(Uncertain)				0	0	0	0	0	0	0	0	0	0	0	0	0	0	0	0	0	0	0	0	0
84678	KDM2B	1	84678	Gene_ID	H. sapiens	84678	H. sapiens	KDM2B	lysine demethylase 2B	GO:0021993 initiation of neural tube closure;GO:0021555 midbrain-hindbrain boundary morphogenesis;GO:0070544 histone H3-K36 demethylation		Enzymes/ENZYME proteins/Oxidoreductases	Nucleoplasm(Uncertain)				1	1	0	1	0	1	0	0	0	0	0	0	0	0	0	1	0	0	0	1	0
80263	TRIM45	1	80263	Gene_ID	H. sapiens	80263	H. sapiens	TRIM45	tripartite motif containing 45	GO:0060348 bone development;GO:0001501 skeletal system development;GO:0048513 animal organ development			Cytokinetic bridge;Cytosol(Supported)				0	0	1	0	0	0	0	0	0	0	0	0	0	0	0	0	0	1	0	0	0
11188	NISCH	1	11188	Gene_ID	H. sapiens	11188	H. sapiens	NISCH	nischarin	GO:0048243 norepinephrine secretion;GO:0032228 regulation of synaptic transmission, GABAergic;GO:0015874 norepinephrine transport				Tizanidine (Phosphatidylinositol binding);Agmatine (Phosphatidylinositol binding);Moxonidine (Phosphatidylinositol binding)			0	0	0	0	0	0	0	0	0	0	0	0	0	0	0	0	0	0	0	0	0
23303	KIF13B	1	23303	Gene_ID	H. sapiens	23303	H. sapiens	KIF13B	kinesin family member 13B	GO:0050770 regulation of axonogenesis;GO:0007409 axonogenesis;GO:0010975 regulation of neuron projection development					(M86)PID ARF6 PATHWAY	(M5939)HALLMARK P53 PATHWAY	0	0	0	0	0	0	0	0	0	1	0	0	0	0	0	0	0	0	0	0	0
284802	FRG1B	1	284802	Gene_ID	H. sapiens	284802	H. sapiens	FRG1BP	FSHD region gene 1 family member B, pseudogene								0	0	0	0	0	0	0	0	0	0	0	0	0	0	0	0	0	0	0	0	0
10555	AGPAT2	1	10555	Gene_ID	H. sapiens	10555	H. sapiens	AGPAT2	1-acylglycerol-3-phosphate O-acyltransferase 2	GO:0016024 CDP-diacylglycerol biosynthetic process;GO:0046341 CDP-diacylglycerol metabolic process;GO:0006654 phosphatidic acid biosynthetic process		Enzymes/ENZYME proteins/Transferases	Centrosome(Approved)				0	0	0	0	0	0	0	0	0	0	0	0	0	0	0	0	0	0	0	0	0
9120	SLC16A6	1	9120	Gene_ID	H. sapiens	9120	H. sapiens	SLC16A6	solute carrier family 16 member 6	GO:0015718 monocarboxylic acid transport;GO:0046942 carboxylic acid transport;GO:0015849 organic acid transport		Transporters/Electrochemical Potential-driven transporters	Vesicles(Approved)	Pyruvic acid (Symporter activity)		(M5890)HALLMARK TNFA SIGNALING VIA NFKB	0	0	0	0	0	0	0	0	0	0	0	0	0	0	0	0	0	0	0	0	0
30812	SOX8	1	30812	Gene_ID	H. sapiens	30812	H. sapiens	SOX8	SRY-box transcription factor 8	GO:0090190 positive regulation of branching involved in ureteric bud morphogenesis;GO:0072289 metanephric nephron tubule formation;GO:0072034 renal vesicle induction		Transcription factors/Other all-alpha-helical DNA-binding domains	Nucleus(Supported)				1	1	1	1	1	1	1	0	0	1	0	1	0	1	0	0	1	0	0	1	0
56413	LTB4R2	1	56413	Gene_ID	H. sapiens	56413	H. sapiens	LTB4R2	leukotriene B4 receptor 2	GO:0061737 leukotriene signaling pathway;GO:0007194 negative regulation of adenylate cyclase activity;GO:0051546 keratinocyte migration		G-protein coupled receptors/{Adenosine and adenine nucleotide receptors,GPCRs excl olfactory receptors}	Plasma membrane(Supported)Nucleoplasm(Uncertain)				0	0	0	0	0	0	1	0	0	1	0	0	0	0	0	0	0	0	0	0	0
5209	PFKFB3	1	5209	Gene_ID	H. sapiens	5209	H. sapiens	PFKFB3	6-phosphofructo-2-kinase/fructose-2,6-biphosphatase 3	GO:0045821 positive regulation of glycolytic process;GO:2001171 positive regulation of ATP biosynthetic process;GO:0006110 regulation of glycolytic process		Enzymes/ENZYME proteins/{Hydrolases,Transferases}	Nucleoplasm(Enhanced)		(M255)PID HIF1 TFPATHWAY	(M5890)HALLMARK TNFA SIGNALING VIA NFKB; (M5891)HALLMARK HYPOXIA; (M5905)HALLMARK ADIPOGENESIS	0	0	0	0	0	0	0	0	0	0	0	0	0	0	0	0	0	0	0	0	0
7849	PAX8	1	7849	Gene_ID	H. sapiens	7849	H. sapiens	PAX8	paired box 8	GO:2000594 positive regulation of metanephric DCT cell differentiation;GO:2000592 regulation of metanephric DCT cell differentiation;GO:0072108 positive regulation of mesenchymal to epithelial transition involved in metanephros morphogenesis		Transcription factors/Helix-turn-helix domains	Nucleoplasm(Enhanced)				1	1	0	1	0	1	0	0	0	0	0	0	1	0	0	0	0	0	0	1	0
90196	SYS1	1	90196	Gene_ID	H. sapiens	90196	H. sapiens	SYS1	SYS1 golgi trafficking protein	GO:0043001 Golgi to plasma membrane protein transport;GO:0006895 Golgi to endosome transport;GO:0034067 protein localization to Golgi apparatus							0	0	0	0	0	0	0	0	0	0	0	0	0	0	0	0	0	0	0	0	0
10947	AP3M2	1	10947	Gene_ID	H. sapiens	10947	H. sapiens	AP3M2	adaptor related protein complex 3 subunit mu 2	GO:0048490 anterograde synaptic vesicle transport;GO:0099517 synaptic vesicle transport along microtubule;GO:0099514 synaptic vesicle cytoskeletal transport							0	0	0	0	0	0	0	0	0	0	0	0	0	0	0	0	0	0	0	0	0
84539	MCHR2	1	84539	Gene_ID	H. sapiens	84539	H. sapiens	MCHR2	melanin concentrating hormone receptor 2	GO:0007218 neuropeptide signaling pathway;GO:0007186 G protein-coupled receptor signaling pathway;GO:0007165 signal transduction		G-protein coupled receptors/GPCRs excl olfactory receptors					0	0	0	0	0	0	0	0	0	0	0	0	0	0	0	0	0	0	0	0	0
340260	UNCX	1	340260	Gene_ID	H. sapiens	340260	H. sapiens	UNCX	UNC homeobox	GO:0021889 olfactory bulb interneuron differentiation;GO:0021772 olfactory bulb development;GO:0021988 olfactory lobe development		Transcription factors/Helix-turn-helix domains	Nucleoplasm(Approved)				0	1	1	0	0	0	0	0	0	0	0	0	0	0	1	0	0	0	0	0	0
79412	KREMEN2	1	79412	Gene_ID	H. sapiens	79412	H. sapiens	KREMEN2	kringle containing transmembrane protein 2	GO:0090090 negative regulation of canonical Wnt signaling pathway;GO:0030279 negative regulation of ossification;GO:0030178 negative regulation of Wnt signaling pathway			Nucleoli(Approved)		(M77)PID WNT SIGNALING PATHWAY; (M70)PID PS1 PATHWAY		0	0	0	0	0	0	0	1	0	0	0	0	0	0	0	0	0	0	1	0	0
147011	PROCA1	1	147011	Gene_ID	H. sapiens	147011	H. sapiens	PROCA1	protein interacting with cyclin A1	GO:0050482 arachidonic acid secretion;GO:1903963 arachidonate transport;GO:0015909 long-chain fatty acid transport							0	0	0	0	0	0	0	0	0	0	0	0	0	0	0	0	0	0	0	0	0
131408	FAM131A	1	131408	Gene_ID	H. sapiens	131408	H. sapiens	FAM131A	family with sequence similarity 131 member A				Nucleoli;Nucleus(Approved)				0	0	0	0	0	0	0	0	0	0	0	0	0	0	0	0	0	0	0	0	0
196996	GRAMD2	1	196996	Gene_ID	H. sapiens	196996	H. sapiens	GRAMD2A	GRAM domain containing 2A	GO:2001256 regulation of store-operated calcium entry;GO:0002115 store-operated calcium entry;GO:0061817 endoplasmic reticulum-plasma membrane tethering			Cytosol;Nuclear speckles;Nucleoli(Approved)				0	0	0	0	0	0	0	0	0	0	0	0	0	0	0	0	0	0	0	0	0
64333	ARHGAP9	1	64333	Gene_ID	H. sapiens	64333	H. sapiens	ARHGAP9	Rho GTPase activating protein 9	GO:0043312 neutrophil degranulation;GO:0002283 neutrophil activation involved in immune response;GO:0042119 neutrophil activation					(M241)PID RAC1 REG PATHWAY; (M68)PID RHOA REG PATHWAY		0	0	0	0	0	0	0	0	0	0	0	0	0	0	0	0	0	0	0	0	0
26290	GALNT8	1	26290	Gene_ID	H. sapiens	26290	H. sapiens	GALNT8	polypeptide N-acetylgalactosaminyltransferase 8	GO:0016266 O-glycan processing;GO:0006493 protein O-linked glycosylation;GO:0006486 protein glycosylation		Enzymes/ENZYME proteins/Transferases	Vesicles(Approved)				0	0	0	0	0	0	0	0	0	0	0	0	0	0	0	0	0	0	0	0	0
6518	SLC2A5	1	6518	Gene_ID	H. sapiens	6518	H. sapiens	SLC2A5	solute carrier family 2 member 5	GO:1990539 fructose import across plasma membrane;GO:0032445 fructose import;GO:0071332 cellular response to fructose stimulus						(M5951)HALLMARK SPERMATOGENESIS; (M5891)HALLMARK HYPOXIA	0	0	0	0	0	0	0	0	0	0	0	0	0	0	0	0	0	0	0	0	0
80326	WNT10A	1	80326	Gene_ID	H. sapiens	80326	H. sapiens	WNT10A	Wnt family member 10A	GO:0042487 regulation of odontogenesis of dentin-containing tooth;GO:0031069 hair follicle morphogenesis;GO:0048733 sebaceous gland development					(M5493)WNT SIGNALING; (M5883)NABA SECRETED FACTORS; (M5885)NABA MATRISOME ASSOCIATED		0	0	0	1	1	1	0	0	0	0	1	1	0	0	0	0	0	0	1	0	0
387778	SPDYC	1	387778	Gene_ID	H. sapiens	387778	H. sapiens	SPDYC	speedy/RINGO cell cycle regulator family member C	GO:0007049 cell cycle;GO:0009987 cellular process;GO:0008150 biological_process							0	0	0	0	0	0	0	0	0	0	0	0	0	0	0	0	0	0	0	0	0
3952	LEP	1	3952	Gene_ID	H. sapiens	3952	H. sapiens	LEP	leptin	GO:2000486 negative regulation of glutamine transport;GO:0033686 positive regulation of luteinizing hormone secretion;GO:0046881 positive regulation of follicle-stimulating hormone secretion					(M50)PID PTP1B PATHWAY; (M255)PID HIF1 TFPATHWAY; (M5883)NABA SECRETED FACTORS	(M5905)HALLMARK ADIPOGENESIS	0	0	1	0	0	0	1	0	0	0	0	0	0	0	1	1	0	1	0	0	0
1735	DIO3	1	1735	Gene_ID	H. sapiens	1735	H. sapiens	DIO3	iodothyronine deiodinase 3	GO:0042480 negative regulation of eye photoreceptor cell development;GO:0046549 retinal cone cell development;GO:0042478 regulation of eye photoreceptor cell development		Enzymes/ENZYME proteins/Oxidoreductases					0	0	0	1	0	1	0	0	0	1	0	0	0	1	0	1	0	0	0	0	0
8912	CACNA1H	1	8912	Gene_ID	H. sapiens	8912	H. sapiens	CACNA1H	calcium voltage-gated channel subunit alpha1 H	GO:2000344 positive regulation of acrosome reaction;GO:0032342 aldosterone biosynthetic process;GO:0034651 cortisol biosynthetic process		Transporters/Transporter channels and pores;Voltage-gated ion channels/Voltage-Gated Calcium Channels	Nucleoplasm;Vesicles(Approved)	Isradipine (Scaffold protein binding);Cinnarizine (Scaffold protein binding);Zonisamide (Scaffold protein binding);Felodipine (Scaffold protein binding);Nitrendipine (Scaffold protein binding);Nifedipine (Scaffold protein binding);Amiodarone (Scaffold protein binding);Bepridil (Scaffold protein binding);Mibefradil (Scaffold protein binding);Flunarizine (Scaffold protein binding)		(M5909)HALLMARK MYOGENESIS; (M5937)HALLMARK GLYCOLYSIS	0	0	0	0	0	0	0	0	0	0	0	0	0	0	0	0	1	0	0	0	0
1240	CMKLR1	1	1240	Gene_ID	H. sapiens	1240	H. sapiens	CMKLR1	chemerin chemokine-like receptor 1	GO:0010759 positive regulation of macrophage chemotaxis;GO:1905523 positive regulation of macrophage migration;GO:0010758 regulation of macrophage chemotaxis		G-protein coupled receptors/GPCRs excl olfactory receptors;Transporters				(M5932)HALLMARK INFLAMMATORY RESPONSE; (M5953)HALLMARK KRAS SIGNALING UP; (M5913)HALLMARK INTERFERON GAMMA RESPONSE	0	0	1	0	0	0	0	0	0	1	0	0	0	0	0	0	0	0	0	0	0
145501	ISM2	1	145501	Gene_ID	H. sapiens	145501	H. sapiens	ISM2	isthmin 2				Nucleoplasm(Supported)		(M5883)NABA SECRETED FACTORS; (M5885)NABA MATRISOME ASSOCIATED; (M5889)NABA MATRISOME		0	0	0	0	0	0	0	0	0	0	0	0	0	0	0	0	0	0	0	0	0
2048	EPHB2	1	2048	Gene_ID	H. sapiens	2048	H. sapiens	EPHB2	EPH receptor B2	GO:1904782 negative regulation of NMDA glutamate receptor activity;GO:0048170 positive regulation of long-term neuronal synaptic plasticity;GO:0099557 trans-synaptic signaling by trans-synaptic complex, modulating synaptic transmission	Tyr protein kinase family	Enzymes/{ENZYME proteins/Transferases,Kinases/Tyr protein kinases}	Plasma membrane(Supported)Nucleus(Approved)	Phosphoaminophosphonic Acid-Adenylate Ester (Transmembrane-ephrin receptor activity)	(M15743)ST GA12 PATHWAY; (M2701)ST MYOCYTE AD PATHWAY; (M7871)ST GRANULE CELL SURVIVAL PATHWAY	(M5953)HALLMARK KRAS SIGNALING UP	1	0	0	1	0	1	1	1	0	1	0	0	0	1	1	0	0	0	0	0	0
26289	AK5	1	26289	Gene_ID	H. sapiens	26289	H. sapiens	AK5	adenylate kinase 5	GO:0006173 dADP biosynthetic process;GO:0009183 purine deoxyribonucleoside diphosphate biosynthetic process;GO:0009153 purine deoxyribonucleotide biosynthetic process		Enzymes/ENZYME proteins/Transferases	Cytosol(Supported)Microtubule organizing center(Approved)				0	0	0	0	0	0	0	0	0	0	0	0	0	0	0	0	0	0	0	0	0
55544	RBM38	1	55544	Gene_ID	H. sapiens	55544	H. sapiens	RBM38	RNA binding motif protein 38	GO:0070935 3'-UTR-mediated mRNA stabilization;GO:0048255 mRNA stabilization;GO:1902373 negative regulation of mRNA catabolic process			Cytosol;Nucleoplasm(Supported)			(M5945)HALLMARK HEME METABOLISM	0	0	0	0	0	0	0	0	0	0	0	0	0	0	0	0	1	0	0	0	0
166	AES	1	166	Gene_ID	H. sapiens	166	H. sapiens	TLE5	TLE family member 5, transcriptional modulator	GO:2000210 positive regulation of anoikis;GO:2000209 regulation of anoikis;GO:0043276 anoikis			Nucleoplasm(Supported)		(M70)PID PS1 PATHWAY; (M223)PID BETA CATENIN NUC PATHWAY; (M5493)WNT SIGNALING		0	0	1	0	0	0	0	0	0	0	0	0	0	0	0	1	0	0	1	0	0
55890	GPRC5C	1	55890	Gene_ID	H. sapiens	55890	H. sapiens	GPRC5C	G protein-coupled receptor class C group 5 member C	GO:0032147 activation of protein kinase activity;GO:0045860 positive regulation of protein kinase activity;GO:0033674 positive regulation of kinase activity		G-protein coupled receptors/GPCRs excl olfactory receptors;Transporters	Cytosol;Microtubule organizing center;Nucleus(Uncertain)			(M5956)HALLMARK KRAS SIGNALING DN	0	0	0	0	0	0	0	0	0	0	0	0	0	0	0	0	0	0	0	0	0
2334	AFF2	1	2334	Gene_ID	H. sapiens	2334	H. sapiens	AFF2	AF4/FMR2 family member 2	GO:0035063 nuclear speck organization;GO:0030575 nuclear body organization;GO:0043484 regulation of RNA splicing							0	0	0	0	0	0	0	0	0	0	0	0	0	0	0	0	0	0	0	0	0
8224	SYN3	1	8224	Gene_ID	H. sapiens	8224	H. sapiens	SYN3	synapsin III	GO:0032228 regulation of synaptic transmission, GABAergic;GO:0097091 synaptic vesicle clustering;GO:0051932 synaptic transmission, GABAergic							0	0	0	0	0	0	0	0	0	0	0	0	0	0	0	0	0	0	0	0	0
10630	PDPN	1	10630	Gene_ID	H. sapiens	10630	H. sapiens	PDPN	podoplanin	GO:1901731 positive regulation of platelet aggregation;GO:1904328 regulation of myofibroblast contraction;GO:0060838 lymphatic endothelial cell fate commitment						(M5932)HALLMARK INFLAMMATORY RESPONSE	0	0	0	1	1	0	1	0	0	1	0	1	0	0	0	0	0	0	0	0	0
57469	PNMAL2	1	57469	Gene_ID	H. sapiens	57469	H. sapiens	PNMA8B	PNMA family member 8B								0	0	0	0	0	0	0	0	0	0	0	0	0	0	0	0	0	0	0	0	0
5064	PALM	1	5064	Gene_ID	H. sapiens	5064	H. sapiens	PALM	paralemmin	GO:0060160 negative regulation of dopamine receptor signaling pathway;GO:0007194 negative regulation of adenylate cyclase activity;GO:0051491 positive regulation of filopodium assembly			Plasma membrane(Enhanced)Nucleus(Approved)				0	0	0	0	0	0	0	0	0	1	0	0	0	0	0	0	0	0	0	0	0
317762	CCDC85C	1	317762	Gene_ID	H. sapiens	317762	H. sapiens	CCDC85C	coiled-coil domain containing 85C	GO:0021987 cerebral cortex development;GO:0021543 pallium development;GO:0021537 telencephalon development			Cell Junctions;Nuclear speckles(Approved)				0	0	0	0	0	0	0	0	0	0	0	0	0	0	0	0	0	0	0	0	0
221692	PHACTR1	1	221692	Gene_ID	H. sapiens	221692	H. sapiens	PHACTR1	phosphatase and actin regulator 1	GO:0140059 dendrite arborization;GO:0140058 neuron projection arborization;GO:0032515 negative regulation of phosphoprotein phosphatase activity			Plasma membrane(Uncertain)				0	0	0	0	0	0	0	0	0	1	0	0	0	0	0	0	0	0	0	0	0
345930	ECT2L	1	345930	Gene_ID	H. sapiens	345930	H. sapiens	ECT2L	epithelial cell transforming 2 like	GO:0035023 regulation of Rho protein signal transduction;GO:0007266 Rho protein signal transduction;GO:0046578 regulation of Ras protein signal transduction							0	0	0	0	0	0	0	0	0	0	0	0	0	0	0	0	0	0	0	0	0
5742	PTGS1	1	5742	Gene_ID	H. sapiens	5742	H. sapiens	PTGS1	prostaglandin-endoperoxide synthase 1	GO:0019371 cyclooxygenase pathway;GO:0001516 prostaglandin biosynthetic process;GO:0046457 prostanoid biosynthetic process		Enzymes/ENZYME proteins/Oxidoreductases	Golgi apparatus;Vesicles(Supported)	Dihomo-gamma-linolenic acid (Prostaglandin-endoperoxide synthase activity);Icosapent (Prostaglandin-endoperoxide synthase activity);Mesalazine (Prostaglandin-endoperoxide synthase activity);Acetaminophen (Prostaglandin-endoperoxide synthase activity);Indomethacin (Prostaglandin-endoperoxide synthase activity);Minoxidil (Prostaglandin-endoperoxide synthase activity);Nabumetone (Prostaglandin-endop…			0	0	0	0	0	0	0	0	0	0	0	0	0	0	0	0	0	0	0	0	0
157697	ERICH1	1	157697	Gene_ID	H. sapiens	157697	H. sapiens	ERICH1	glutamate rich 1				Cytosol;Nucleoli fibrillar center;Nucleus(Approved)				0	0	0	0	0	0	0	0	0	0	0	0	0	0	0	0	0	0	0	0	0
652991	SKOR2	1	652991	Gene_ID	H. sapiens	652991	H. sapiens	SKOR2	SKI family transcriptional corepressor 2	GO:0030514 negative regulation of BMP signaling pathway;GO:0030512 negative regulation of transforming growth factor beta receptor signaling pathway;GO:1903845 negative regulation of cellular response to transforming growth factor beta stimulus							0	0	0	0	0	0	0	0	0	0	1	0	0	1	0	0	0	0	0	0	0
8433	UTF1	1	8433	Gene_ID	H. sapiens	8433	H. sapiens	UTF1	undifferentiated embryonic cell transcription factor 1	GO:0008584 male gonad development;GO:0046546 development of primary male sexual characteristics;GO:0008406 gonad development		Transcription factors/Basic domains					0	0	0	0	0	0	0	0	0	0	0	0	0	0	0	0	0	0	0	0	0
140701	ABHD16B	1	140701	Gene_ID	H. sapiens	140701	H. sapiens	ABHD16B	abhydrolase domain containing 16B				Nucleoplasm(Approved)				0	0	0	0	0	0	0	0	0	0	0	0	0	0	0	0	0	0	0	0	0
79370	BCL2L14	1	79370	Gene_ID	H. sapiens	79370	H. sapiens	BCL2L14	BCL2 like 14	GO:0042981 regulation of apoptotic process;GO:0043067 regulation of programmed cell death;GO:0006915 apoptotic process			Cytosol(Uncertain)		(M145)PID P53 DOWNSTREAM PATHWAY		0	0	0	0	0	0	0	0	0	0	0	0	0	0	0	0	0	0	0	0	0
8893	EIF2B5	1	8893	Gene_ID	H. sapiens	8893	H. sapiens	EIF2B5	eukaryotic translation initiation factor 2B subunit epsilon	GO:0001541 ovarian follicle development;GO:0014002 astrocyte development;GO:0045948 positive regulation of translational initiation			Cytosol(Enhanced)				0	0	0	0	0	0	0	0	0	0	0	0	0	0	0	0	0	0	0	0	0
4082	MARCKS	1	4082	Gene_ID	H. sapiens	4082	H. sapiens	MARCKS	myristoylated alanine rich protein kinase C substrate	GO:0051764 actin crosslink formation;GO:0051017 actin filament bundle assembly;GO:0061572 actin filament bundle organization			Plasma membrane(Supported)Cytosol;Endoplasmic reticulum;Nucleus(Approved)			(M5893)HALLMARK MITOTIC SPINDLE; (M5890)HALLMARK TNFA SIGNALING VIA NFKB; (M5901)HALLMARK G2M CHECKPOINT	0	0	0	0	0	0	0	0	0	0	0	0	0	0	0	0	0	0	0	0	0
5869	RAB5B	1	5869	Gene_ID	H. sapiens	5869	H. sapiens	RAB5B	RAB5B, member RAS oncogene family	GO:0048227 plasma membrane to endosome transport;GO:0043312 neutrophil degranulation;GO:0002283 neutrophil activation involved in immune response		RAS pathway related proteins	Vesicles(Supported)				0	0	0	0	0	0	0	0	0	0	0	0	0	0	0	0	0	0	0	0	0
1137	CHRNA4	1	1137	Gene_ID	H. sapiens	1137	H. sapiens	CHRNA4	cholinergic receptor nicotinic alpha 4 subunit	GO:0060080 inhibitory postsynaptic potential;GO:0014059 regulation of dopamine secretion;GO:0095500 acetylcholine receptor signaling pathway		Transporters/Transporter channels and pores		Nicotine (Ligand-gated ion channel activity);Butabarbital (Ligand-gated ion channel activity);Butalbital (Ligand-gated ion channel activity);Talbutal (Ligand-gated ion channel activity);Pentobarbital (Ligand-gated ion channel activity);Secobarbital (Ligand-gated ion channel activity);Metharbital (Ligand-gated ion channel activity);Dextromethorphan (Ligand-gated ion channel activity);Thiopental (L…			0	0	0	0	0	0	0	0	0	0	0	0	0	0	0	0	0	0	1	0	0
3739	KCNA4	1	3739	Gene_ID	H. sapiens	3739	H. sapiens	KCNA4	potassium voltage-gated channel subfamily A member 4	GO:0071805 potassium ion transmembrane transport;GO:0071804 cellular potassium ion transport;GO:0006813 potassium ion transport		Voltage-gated ion channels/Voltage-Gated Potassium Channels		Arginineamide (Voltage-gated potassium channel activity);Dalfampridine (Voltage-gated potassium channel activity)			0	0	0	0	0	0	0	0	0	0	0	0	0	0	0	0	0	0	0	0	0
23623	RUSC1	1	23623	Gene_ID	H. sapiens	23623	H. sapiens	RUSC1	RUN and SH3 domain containing 1	GO:0000209 protein polyubiquitination;GO:0016567 protein ubiquitination;GO:0032446 protein modification by small protein conjugation			Cytosol(Supported)		(M270)PID MAPK TRK PATHWAY		0	0	0	0	0	0	0	0	0	0	0	0	0	0	0	0	0	0	0	0	0
2582	GALE	1	2582	Gene_ID	H. sapiens	2582	H. sapiens	GALE	UDP-galactose-4-epimerase	GO:0033499 galactose catabolic process via UDP-galactose;GO:0019388 galactose catabolic process;GO:0006012 galactose metabolic process		Enzymes/ENZYME proteins/Isomerase	Cytosol;Nucleus;Plasma membrane(Approved)	Uridine diphosphate glucose (Udp-n-acetylglucosamine 4-epimerase activity);Uridine-Diphosphate-N-Acetylgalactosamine (Udp-n-acetylglucosamine 4-epimerase activity);Tetramethylammonium Ion (Udp-n-acetylglucosamine 4-epimerase activity);Uridine-Diphosphate-N-Acetylglucosamine (Udp-n-acetylglucosamine 4-epimerase activity);Galactose-uridine-5'-diphosphate (Udp-n-acetylglucosamine 4-epimerase activit…		(M5937)HALLMARK GLYCOLYSIS; (M5907)HALLMARK ESTROGEN RESPONSE LATE	0	0	0	0	0	0	0	0	0	0	0	0	0	0	0	0	0	0	0	0	0
9792	SERTAD2	1	9792	Gene_ID	H. sapiens	9792	H. sapiens	SERTAD2	SERTA domain containing 2	GO:0030308 negative regulation of cell growth;GO:0045926 negative regulation of growth;GO:0001558 regulation of cell growth			Cytosol;Nucleoplasm(Supported)				0	0	0	0	0	0	0	0	0	0	0	0	0	0	0	1	0	0	0	0	0
607	BCL9	1	607	Gene_ID	H. sapiens	607	H. sapiens	BCL9	BCL9 transcription coactivator	GO:0014908 myotube differentiation involved in skeletal muscle regeneration;GO:1904837 beta-catenin-TCF complex assembly;GO:0043403 skeletal muscle tissue regeneration			Nuclear bodies;Nucleoplasm(Approved)		(M223)PID BETA CATENIN NUC PATHWAY; (M5493)WNT SIGNALING		0	0	0	0	0	0	0	0	0	0	1	0	0	0	0	1	1	0	1	0	0
131405	TRIM71	1	131405	Gene_ID	H. sapiens	131405	H. sapiens	TRIM71	tripartite motif containing 71	GO:0061158 3'-UTR-mediated mRNA destabilization;GO:2000637 positive regulation of gene silencing by miRNA;GO:0061157 mRNA destabilization		Enzymes/ENZYME proteins/Transferases	Actin filaments;Focal adhesion sites;Plasma membrane(Approved)				1	1	0	1	0	0	0	0	0	0	1	0	0	0	0	0	0	0	0	1	0
2257	FGF12	1	2257	Gene_ID	H. sapiens	2257	H. sapiens	FGF12	fibroblast growth factor 12	GO:1905150 regulation of voltage-gated sodium channel activity;GO:0098908 regulation of neuronal action potential;GO:0086002 cardiac muscle cell action potential involved in contraction		RAS pathway related proteins	Cytosol;Nucleoplasm(Approved)		(M5883)NABA SECRETED FACTORS; (M5885)NABA MATRISOME ASSOCIATED; (M5889)NABA MATRISOME		0	0	0	0	0	0	0	0	0	0	1	0	1	0	0	0	0	0	0	0	0
9542	NRG2	1	9542	Gene_ID	H. sapiens	9542	H. sapiens	NRG2	neuregulin 2	GO:0038128 ERBB2 signaling pathway;GO:0051897 positive regulation of protein kinase B signaling;GO:0038127 ERBB signaling pathway			Nucleoli;Nucleus(Supported)		(M201)PID ERBB NETWORK PATHWAY; (M13)PID ERBB4 PATHWAY; (M175)PID ERBB2 ERBB3 PATHWAY		0	0	0	0	0	0	0	0	0	0	0	0	0	0	0	0	0	0	0	0	0
28996	HIPK2	1	28996	Gene_ID	H. sapiens	28996	H. sapiens	HIPK2	homeodomain interacting protein kinase 2	GO:0060235 lens induction in camera-type eye;GO:0060059 embryonic retina morphogenesis in camera-type eye;GO:0061072 iris morphogenesis	CMGC Ser/Thr protein kinase family	Enzymes/{ENZYME proteins/Transferases,Kinases/CMGC Ser/Thr protein kinases}	Nucleus(Supported)		(M261)PID P53 REGULATION PATHWAY; (M195)PID CMYB PATHWAY	(M5896)HALLMARK TGF BETA SIGNALING; (M5947)HALLMARK IL2 STAT5 SIGNALING	1	1	0	0	0	1	1	0	0	0	1	0	0	0	0	0	0	0	0	0	0
8609	KLF7	1	8609	Gene_ID	H. sapiens	8609	H. sapiens	KLF7	Kruppel like factor 7	GO:0061179 negative regulation of insulin secretion involved in cellular response to glucose stimulus;GO:1904178 negative regulation of adipose tissue development;GO:0046676 negative regulation of insulin secretion		Transcription factors/Zinc-coordinating DNA-binding domains	Golgi apparatus(Approved)			(M5946)HALLMARK COAGULATION; (M5891)HALLMARK HYPOXIA	0	0	1	0	0	0	0	0	0	1	0	0	0	0	0	0	0	0	0	0	0
2621	GAS6	1	2621	Gene_ID	H. sapiens	2621	H. sapiens	GAS6	growth arrest specific 6	GO:2000533 negative regulation of renal albumin absorption;GO:0019064 fusion of virus membrane with host plasma membrane;GO:0003104 positive regulation of glomerular filtration			Cytosol;Microtubule organizing center(Approved)		(M3008)NABA ECM GLYCOPROTEINS; (M5884)NABA CORE MATRISOME; (M5889)NABA MATRISOME		0	0	0	0	0	0	0	0	0	1	1	0	0	0	0	1	0	0	0	0	0
8715	NOL4	1	8715	Gene_ID	H. sapiens	8715	H. sapiens	NOL4	nucleolar protein 4				Nucleus(Supported)				0	0	0	0	0	0	0	0	0	0	0	0	0	0	0	0	0	0	0	0	0
4638	MYLK	1	4638	Gene_ID	H. sapiens	4638	H. sapiens	MYLK	myosin light chain kinase	GO:0060414 aorta smooth muscle tissue morphogenesis;GO:0035909 aorta morphogenesis;GO:0071476 cellular hypotonic response	CAMK Ser/Thr protein kinase family	Enzymes/{ENZYME proteins/Transferases,Kinases/CAMK Ser/Thr protein kinases}	Actin filaments(Enhanced)Plasma membrane(Supported)		(M16801)SIG REGULATION OF THE ACTIN CYTOSKELETON BY RHO GTPASES; (M14)PID AURORA B PATHWAY; (M5193)SIG CHEMOTAXIS	(M5905)HALLMARK ADIPOGENESIS; (M5909)HALLMARK MYOGENESIS; (M5930)HALLMARK EPITHELIAL MESENCHYMAL TRANSITION	0	0	0	1	0	0	1	0	0	0	0	0	1	0	0	0	1	0	0	0	0
341880	SLC35F4	1	341880	Gene_ID	H. sapiens	341880	H. sapiens	SLC35F4	solute carrier family 35 member F4	GO:0055085 transmembrane transport;GO:0006810 transport;GO:0051234 establishment of localization		Transporters/Electrochemical Potential-driven transporters	Nucleoli fibrillar center(Approved)				0	0	0	0	0	0	0	0	0	0	0	0	0	0	0	0	0	0	0	0	0
5795	PTPRJ	1	5795	Gene_ID	H. sapiens	5795	H. sapiens	PTPRJ	protein tyrosine phosphatase receptor type J	GO:1905451 positive regulation of Fc-gamma receptor signaling pathway involved in phagocytosis;GO:0060369 positive regulation of Fc receptor mediated stimulatory signaling pathway;GO:1905449 regulation of Fc-gamma receptor signaling pathway involved in phagocytosis		CD markers;Enzymes/ENZYME proteins/Hydrolases			(M237)PID VEGFR1 2 PATHWAY; (M48)PID MET PATHWAY; (M186)PID PDGFRB PATHWAY	(M5956)HALLMARK KRAS SIGNALING DN	0	0	0	0	0	0	0	0	0	1	0	0	0	0	0	1	0	0	0	0	0
5013	OTX1	1	5013	Gene_ID	H. sapiens	5013	H. sapiens	OTX1	orthodenticle homeobox 1	GO:0048852 diencephalon morphogenesis;GO:0048853 forebrain morphogenesis;GO:0048854 brain morphogenesis		Transcription factors/Helix-turn-helix domains	Cytosol;Nuclear speckles(Uncertain)				1	1	0	0	0	1	0	0	0	0	0	0	0	0	0	0	0	0	0	0	0
9686	VGLL4	1	9686	Gene_ID	H. sapiens	9686	H. sapiens	VGLL4	vestigial like family member 4	GO:0045892 negative regulation of transcription, DNA-templated;GO:1903507 negative regulation of nucleic acid-templated transcription;GO:1902679 negative regulation of RNA biosynthetic process			Nucleoli fibrillar center;Nucleus(Approved)				0	0	0	0	0	0	0	0	0	0	0	0	0	0	0	0	0	0	0	0	0
4058	LTK	1	4058	Gene_ID	H. sapiens	4058	H. sapiens	LTK	leukocyte receptor tyrosine kinase	GO:0010666 positive regulation of cardiac muscle cell apoptotic process;GO:0010663 positive regulation of striated muscle cell apoptotic process;GO:0010665 regulation of cardiac muscle cell apoptotic process	Tyr protein kinase family	Enzymes/{ENZYME proteins/Transferases,Kinases/Tyr protein kinases}	Vesicles(Approved)				0	0	0	0	0	0	0	0	0	1	0	0	0	0	0	0	0	0	0	0	0
51206	GP6	1	51206	Gene_ID	H. sapiens	51206	H. sapiens	GP6	glycoprotein VI platelet	GO:0030168 platelet activation;GO:0007596 blood coagulation;GO:0007599 hemostasis			Nucleoplasm(Approved)				0	0	0	0	0	0	0	0	0	0	0	0	0	0	0	0	0	0	0	0	0
132228	C3orf45	1	132228	Gene_ID	H. sapiens	132228	H. sapiens	LSMEM2	leucine rich single-pass membrane protein 2								0	0	0	0	0	0	0	0	0	0	0	0	0	0	0	0	0	0	0	0	0
84106	PRAM1	1	84106	Gene_ID	H. sapiens	84106	H. sapiens	PRAM1	PML-RARA regulated adaptor molecule 1	GO:0043313 regulation of neutrophil degranulation;GO:1902563 regulation of neutrophil activation;GO:0043300 regulation of leukocyte degranulation			Golgi apparatus(Approved)				0	0	0	0	0	0	0	0	0	0	0	0	0	0	0	0	0	0	0	0	0
4887	NPY2R	1	4887	Gene_ID	H. sapiens	4887	H. sapiens	NPY2R	neuropeptide Y receptor Y2	GO:0046010 positive regulation of circadian sleep/wake cycle, non-REM sleep;GO:0045188 regulation of circadian sleep/wake cycle, non-REM sleep;GO:0045938 positive regulation of circadian sleep/wake cycle, sleep		G-protein coupled receptors/GPCRs excl olfactory receptors		Cysteamine (Receptor activity);AC162352 (Receptor activity);TM30338 (Receptor activity)			0	0	0	0	0	0	0	0	0	0	0	0	1	0	0	0	0	0	1	0	0
4916	NTRK3	1	4916	Gene_ID	H. sapiens	4916	H. sapiens	NTRK3	neurotrophic receptor tyrosine kinase 3	GO:0019056 modulation by virus of host transcription;GO:0048691 positive regulation of axon extension involved in regeneration;GO:0039656 modulation by virus of host gene expression	Tyr protein kinase family	Enzymes/{ENZYME proteins/Transferases,Kinases/Tyr protein kinases}	Nucleoli(Supported)Nuclear membrane(Approved)		(M100)PID SHP2 PATHWAY; (M187)PID TRKR PATHWAY	(M5941)HALLMARK UV RESPONSE UP	1	0	0	0	1	1	0	0	0	1	1	0	1	1	0	1	0	0	0	0	0
128611	ZNF831	1	128611	Gene_ID	H. sapiens	128611	H. sapiens	ZNF831	zinc finger protein 831								0	0	0	0	0	0	0	0	0	0	0	0	0	0	0	0	0	0	0	0	0
11035	RIPK3	1	11035	Gene_ID	H. sapiens	11035	H. sapiens	RIPK3	receptor interacting serine/threonine kinase 3	GO:2000452 regulation of CD8-positive, alpha-beta cytotoxic T cell extravasation;GO:0035698 CD8-positive, alpha-beta cytotoxic T cell extravasation;GO:2000449 regulation of CD8-positive, alpha-beta T cell extravasation	TKL Ser/Thr protein kinase family	Enzymes/{ENZYME proteins/Transferases,Kinases/TKL Ser/Thr protein kinases}					0	0	0	0	0	0	0	0	0	0	0	0	0	0	0	0	0	0	0	0	0
2916	GRM6	1	2916	Gene_ID	H. sapiens	2916	H. sapiens	GRM6	glutamate metabotropic receptor 6	GO:0090280 positive regulation of calcium ion import;GO:0007196 adenylate cyclase-inhibiting G protein-coupled glutamate receptor signaling pathway;GO:0050908 detection of light stimulus involved in visual perception		G-protein coupled receptors/GPCRs excl olfactory receptors					0	0	0	0	0	1	0	0	0	0	0	0	0	0	0	0	0	0	0	0	0
2736	GLI2	1	2736	Gene_ID	H. sapiens	2736	H. sapiens	GLI2	GLI family zinc finger 2	GO:0021938 smoothened signaling pathway involved in regulation of cerebellar granule cell precursor cell proliferation;GO:0021937 cerebellar Purkinje cell-granule cell precursor cell signaling involved in regulation of granule cell precursor cell proliferation;GO:0021775 smoothened signaling pathway involved in ventral spinal cord interneuron specification		Transcription factors/Zinc-coordinating DNA-binding domains	Nucleoli;Nucleus(Supported)		(M211)PID HEDGEHOG 2PATHWAY; (M219)PID HEDGEHOG GLI PATHWAY		1	1	1	1	1	1	0	1	0	1	0	0	1	1	1	1	0	1	1	1	0
865	CBFB	1	865	Gene_ID	H. sapiens	865	H. sapiens	CBFB	core-binding factor subunit beta	GO:0043378 positive regulation of CD8-positive, alpha-beta T cell differentiation;GO:0043376 regulation of CD8-positive, alpha-beta T cell differentiation;GO:0043371 negative regulation of CD4-positive, alpha-beta T cell differentiation			Cytosol;Nucleus(Approved)		(M166)PID ATF2 PATHWAY; (M167)PID AP1 PATHWAY; (M2)PID SMAD2 3NUCLEAR PATHWAY		0	0	0	0	0	0	0	0	0	0	0	1	0	1	0	0	0	0	1	0	0
8853	ASAP2	1	8853	Gene_ID	H. sapiens	8853	H. sapiens	ASAP2	ArfGAP with SH3 domain, ankyrin repeat and PH domain 2	GO:0043547 positive regulation of GTPase activity;GO:0043087 regulation of GTPase activity;GO:0051345 positive regulation of hydrolase activity			Cytosol(Supported)		(M67)PID ARF6 TRAFFICKING PATHWAY		0	0	0	0	0	0	0	0	0	0	0	0	0	0	0	0	0	0	0	0	0
344191	EVX2	1	344191	Gene_ID	H. sapiens	344191	H. sapiens	EVX2	even-skipped homeobox 2	GO:0035108 limb morphogenesis;GO:0060173 limb development;GO:0035107 appendage morphogenesis		Transcription factors/Helix-turn-helix domains					0	0	0	0	0	0	0	1	0	0	0	0	0	0	0	0	0	0	0	0	0
23526	HMHA1	1	23526	Gene_ID	H. sapiens	23526	H. sapiens	ARHGAP45	Rho GTPase activating protein 45	GO:0043312 neutrophil degranulation;GO:0002283 neutrophil activation involved in immune response;GO:0042119 neutrophil activation							0	0	0	0	0	0	0	0	0	0	0	0	0	0	0	0	0	0	0	0	0
80829	ZFP91	1	80829	Gene_ID	H. sapiens	80829	H. sapiens	ZFP91	ZFP91 zinc finger protein	GO:0007250 activation of NF-kappaB-inducing kinase activity;GO:0070534 protein K63-linked ubiquitination;GO:1901224 positive regulation of NIK/NF-kappaB signaling		Enzymes/ENZYME proteins/Transferases;Transcription factors/Zinc-coordinating DNA-binding domains	Nucleus(Supported)Nucleoli(Approved)		(M5883)NABA SECRETED FACTORS; (M5885)NABA MATRISOME ASSOCIATED; (M5889)NABA MATRISOME		0	0	0	0	0	0	0	0	0	0	0	0	0	0	0	0	0	0	0	0	0
89849	ATG16L2	1	89849	Gene_ID	H. sapiens	89849	H. sapiens	ATG16L2	autophagy related 16 like 2	GO:0039689 negative stranded viral RNA replication;GO:0039694 viral RNA genome replication;GO:0019079 viral genome replication			Nucleoplasm(Enhanced)				0	0	0	0	0	0	0	0	0	0	0	0	0	0	0	0	0	0	0	0	0
23648	SSBP3	1	23648	Gene_ID	H. sapiens	23648	H. sapiens	SSBP3	single stranded DNA binding protein 3	GO:0021547 midbrain-hindbrain boundary initiation;GO:2000744 positive regulation of anterior head development;GO:2000742 regulation of anterior head development							0	1	0	0	0	0	0	0	0	0	0	0	0	0	0	0	0	0	0	1	0
27022	FOXD3	1	27022	Gene_ID	H. sapiens	27022	H. sapiens	FOXD3	forkhead box D3	GO:0035019 somatic stem cell population maintenance;GO:0019827 stem cell population maintenance;GO:0001701 in utero embryonic development		Transcription factors/Helix-turn-helix domains					0	1	0	0	0	0	0	0	0	0	0	0	0	0	0	0	0	0	0	0	0
254427	C10orf47	1	254427	Gene_ID	H. sapiens	254427	H. sapiens	PROSER2	proline and serine rich 2				Cytosol;Plasma membrane(Uncertain)				0	0	0	0	0	0	0	0	0	0	0	0	0	0	0	0	0	0	0	0	0
6492	SIM1	1	6492	Gene_ID	H. sapiens	6492	H. sapiens	SIM1	SIM bHLH transcription factor 1	GO:0001657 ureteric bud development;GO:0072164 mesonephric tubule development;GO:0072163 mesonephric epithelium development		Transcription factors/Basic domains	Nuclear speckles(Approved)				0	0	0	1	0	0	0	0	0	0	0	0	0	0	0	0	0	0	0	0	0
399671	HEATR4	1	399671	Gene_ID	H. sapiens	399671	H. sapiens	HEATR4	HEAT repeat containing 4								0	0	0	0	0	0	0	0	0	0	0	0	0	0	0	0	0	0	0	0	0
2009	EML1	1	2009	Gene_ID	H. sapiens	2009	H. sapiens	EML1	EMAP like 1	GO:0007405 neuroblast proliferation;GO:0007052 mitotic spindle organization;GO:0002244 hematopoietic progenitor cell differentiation							0	0	0	0	0	0	0	0	0	0	0	0	0	0	0	0	0	0	0	0	0
2355	FOSL2	1	2355	Gene_ID	H. sapiens	2355	H. sapiens	FOSL2	FOS like 2, AP-1 transcription factor subunit	GO:0003334 keratinocyte development;GO:0048146 positive regulation of fibroblast proliferation;GO:0048145 regulation of fibroblast proliferation		Transcription factors/Basic domains	Nucleus(Enhanced)		(M65)PID FRA PATHWAY; (M236)PID DELTA NP63 PATHWAY; (M167)PID AP1 PATHWAY	(M5890)HALLMARK TNFA SIGNALING VIA NFKB; (M5891)HALLMARK HYPOXIA	0	0	0	0	0	0	0	0	0	0	0	0	0	0	0	0	0	0	0	0	0
134265	AFAP1L1	1	134265	Gene_ID	H. sapiens	134265	H. sapiens	AFAP1L1	actin filament associated protein 1 like 1								0	0	0	0	0	0	0	0	0	0	0	0	0	0	0	0	0	0	0	0	0
55573	CDV3	1	55573	Gene_ID	H. sapiens	55573	H. sapiens	CDV3	CDV3 homolog	GO:0008283 cell proliferation;GO:0008150 biological_process			Cytosol;Nucleoli;Plasma membrane(Enhanced)				0	0	0	0	0	0	0	0	0	0	0	0	0	0	0	0	0	0	0	0	0
22981	NINL	1	22981	Gene_ID	H. sapiens	22981	H. sapiens	NINL	ninein like	GO:0034454 microtubule anchoring at centrosome;GO:0072393 microtubule anchoring at microtubule organizing center;GO:0097711 ciliary basal body-plasma membrane docking			Cytokinetic bridge;Cytosol(Approved)		(M129)PID PLK1 PATHWAY		0	0	0	0	0	0	0	0	0	0	0	0	0	0	0	0	0	0	0	0	0
4987	OPRL1	1	4987	Gene_ID	H. sapiens	4987	H. sapiens	OPRL1	opioid related nociceptin receptor 1	GO:1901386 negative regulation of voltage-gated calcium channel activity;GO:1990708 conditioned place preference;GO:0060454 positive regulation of gastric acid secretion		G-protein coupled receptors/GPCRs excl olfactory receptors		Etorphine (Nociceptin receptor activity);Epicept NP-1 (Nociceptin receptor activity)			0	0	0	0	0	0	0	0	0	0	0	0	0	0	0	0	0	0	0	0	0
9454	HOMER3	1	9454	Gene_ID	H. sapiens	9454	H. sapiens	HOMER3	homer scaffold protein 3	GO:0070885 negative regulation of calcineurin-NFAT signaling cascade;GO:2001256 regulation of store-operated calcium entry;GO:0106057 negative regulation of calcineurin-mediated signaling			Cytosol;Plasma membrane(Supported)Cytoplasmic bodies(Approved)				0	0	0	0	0	0	0	0	0	0	0	0	0	0	0	0	0	0	0	0	0
409	ARRB2	1	409	Gene_ID	H. sapiens	409	H. sapiens	ARRB2	arrestin beta 2	GO:0042699 follicle-stimulating hormone signaling pathway;GO:0034122 negative regulation of toll-like receptor signaling pathway;GO:0032226 positive regulation of synaptic transmission, dopaminergic			Vesicles(Supported)		(M26)PID NFKAPPAB ATYPICAL PATHWAY; (M211)PID HEDGEHOG 2PATHWAY; (M185)PID ALK1 PATHWAY	(M5941)HALLMARK UV RESPONSE UP	0	0	0	1	0	0	0	0	0	1	1	0	1	0	0	0	1	0	1	0	0
54518	APBB1IP	1	54518	Gene_ID	H. sapiens	54518	H. sapiens	APBB1IP	amyloid beta precursor protein binding family B member 1 interacting protein	GO:0002291 T cell activation via T cell receptor contact with antigen bound to MHC molecule on antigen presenting cell;GO:0002286 T cell activation involved in immune response;GO:0002285 lymphocyte activation involved in immune response			Cytosol;Plasma membrane(Enhanced)				0	0	0	0	0	0	0	0	0	0	0	0	0	0	0	0	0	0	0	0	0
53335	BCL11A	1	53335	Gene_ID	H. sapiens	53335	H. sapiens	BCL11A	BAF chromatin remodeling complex subunit BCL11A	GO:1904800 negative regulation of neuron remodeling;GO:1903860 negative regulation of dendrite extension;GO:0014043 negative regulation of neuron maturation		Transcription factors/Zinc-coordinating DNA-binding domains	Nucleoplasm(Enhanced)Nuclear bodies(Supported)				0	0	0	1	0	0	0	0	0	1	0	0	0	1	0	1	0	0	0	0	0
56937	PMEPA1	1	56937	Gene_ID	H. sapiens	56937	H. sapiens	PMEPA1	prostate transmembrane protein, androgen induced 1	GO:0010991 negative regulation of SMAD protein complex assembly;GO:0010990 regulation of SMAD protein complex assembly;GO:0060394 negative regulation of pathway-restricted SMAD protein phosphorylation			Vesicles(Supported)			(M5896)HALLMARK TGF BETA SIGNALING; (M5908)HALLMARK ANDROGEN RESPONSE; (M5890)HALLMARK TNFA SIGNALING VIA NFKB	0	0	0	0	0	0	0	0	0	0	1	0	0	0	0	0	0	0	0	0	0
23220	DTX4	1	23220	Gene_ID	H. sapiens	23220	H. sapiens	DTX4	deltex E3 ubiquitin ligase 4	GO:0032479 regulation of type I interferon production;GO:0032606 type I interferon production;GO:0007219 Notch signaling pathway		Enzymes/ENZYME proteins/Transferases	Vesicles(Approved)			(M5903)HALLMARK NOTCH SIGNALING	0	0	0	0	0	0	0	0	0	0	0	0	0	0	0	0	0	0	0	0	0
441869	ANKRD65	1	441869	Gene_ID	H. sapiens	441869	H. sapiens	ANKRD65	ankyrin repeat domain 65				Nucleoplasm(Approved)				0	0	0	0	0	0	0	0	0	0	0	0	0	0	0	0	0	0	0	0	0
98	ACYP2	1	98	Gene_ID	H. sapiens	98	H. sapiens	ACYP2	acylphosphatase 2	GO:0006796 phosphate-containing compound metabolic process;GO:0006793 phosphorus metabolic process;GO:0044237 cellular metabolic process		Enzymes/ENZYME proteins/Hydrolases	Nucleoplasm(Approved)	Formic Acid (Acylphosphatase activity)			0	0	0	0	0	0	0	0	0	0	0	0	0	0	0	0	0	0	0	0	0
51663	ZFR	1	51663	Gene_ID	H. sapiens	51663	H. sapiens	ZFR	zinc finger RNA binding protein	GO:0007275 multicellular organism development;GO:0048856 anatomical structure development;GO:0032502 developmental process			Nucleoplasm(Approved)				0	0	0	0	0	0	0	0	0	0	0	0	0	0	0	0	0	0	0	0	0
23228	PLCL2	1	23228	Gene_ID	H. sapiens	23228	H. sapiens	PLCL2	phospholipase C like 2	GO:0002337 B-1a B cell differentiation;GO:0050859 negative regulation of B cell receptor signaling pathway;GO:0001923 B-1 B cell differentiation							0	0	0	0	0	0	0	0	0	0	0	0	0	0	0	0	0	0	0	0	0
2587	GALR1	1	2587	Gene_ID	H. sapiens	2587	H. sapiens	GALR1	galanin receptor 1	GO:0051464 positive regulation of cortisol secretion;GO:0051462 regulation of cortisol secretion;GO:2000851 positive regulation of glucocorticoid secretion		G-protein coupled receptors/GPCRs excl olfactory receptors					0	0	0	0	0	0	0	0	0	0	0	0	0	0	0	0	0	0	0	0	0
4825	NKX6-1	1	4825	Gene_ID	H. sapiens	4825	H. sapiens	NKX6-1	NK6 homeobox 1	GO:2000078 positive regulation of type B pancreatic cell development;GO:0072560 type B pancreatic cell maturation;GO:0021913 regulation of transcription from RNA polymerase II promoter involved in ventral spinal cord interneuron specification		Transcription factors/Helix-turn-helix domains	Nucleoplasm(Supported)			(M5919)HALLMARK HEDGEHOG SIGNALING; (M5957)HALLMARK PANCREAS BETA CELLS	0	1	0	0	1	0	0	0	0	1	0	0	0	1	1	1	0	0	0	0	0
63892	THADA	1	63892	Gene_ID	H. sapiens	63892	H. sapiens	THADA	THADA armadillo repeat containing	GO:1901895 negative regulation of calcium-transporting ATPase activity;GO:1901894 regulation of calcium-transporting ATPase activity;GO:0032471 negative regulation of endoplasmic reticulum calcium ion concentration			Cytosol(Approved)				0	0	0	0	0	0	0	0	0	0	0	0	0	0	0	0	0	0	0	0	0
5799	PTPRN2	1	5799	Gene_ID	H. sapiens	5799	H. sapiens	PTPRN2	protein tyrosine phosphatase receptor type N2	GO:0035773 insulin secretion involved in cellular response to glucose stimulus;GO:0043312 neutrophil degranulation;GO:0034260 negative regulation of GTPase activity		Enzymes/ENZYME proteins/Hydrolases	Vesicles(Supported)				0	0	0	0	0	0	0	0	0	0	0	0	0	0	0	0	0	0	0	0	0
93517	SDR42E1	1	93517	Gene_ID	H. sapiens	93517	H. sapiens	SDR42E1	short chain dehydrogenase/reductase family 42E, member 1	GO:0006694 steroid biosynthetic process;GO:0008202 steroid metabolic process;GO:0008610 lipid biosynthetic process							0	0	0	0	0	0	0	0	0	0	0	0	0	0	0	0	0	0	0	0	0
5456	POU3F4	1	5456	Gene_ID	H. sapiens	5456	H. sapiens	POU3F4	POU class 3 homeobox 4	GO:2001054 negative regulation of mesenchymal cell apoptotic process;GO:0090103 cochlea morphogenesis;GO:2001053 regulation of mesenchymal cell apoptotic process		Transcription factors/Helix-turn-helix domains	Nucleus(Supported)				1	0	0	0	0	1	0	0	0	0	0	0	0	0	0	0	0	0	0	0	0
149478	BTBD19	1	149478	Gene_ID	H. sapiens	149478	H. sapiens	BTBD19	BTB domain containing 19								0	0	0	0	0	0	0	0	0	0	0	0	0	0	0	0	0	0	0	0	0
3732	CD82	1	3732	Gene_ID	H. sapiens	3732	H. sapiens	CD82	CD82 molecule			CD markers	Vesicles(Approved)		(M200)PID ERA GENOMIC PATHWAY; (M145)PID P53 DOWNSTREAM PATHWAY	(M5932)HALLMARK INFLAMMATORY RESPONSE; (M5939)HALLMARK P53 PATHWAY	0	0	0	0	0	0	0	0	0	0	0	0	0	0	0	0	0	0	0	0	0
201294	UNC13D	1	201294	Gene_ID	H. sapiens	201294	H. sapiens	UNC13D	unc-13 homolog D	GO:0043320 natural killer cell degranulation;GO:0002432 granuloma formation;GO:0043304 regulation of mast cell degranulation			Cytosol;Vesicles(Supported)				0	0	0	0	0	0	0	0	0	1	0	0	0	0	0	0	0	0	0	0	0
57491	AHRR	1	57491	Gene_ID	H. sapiens	57491	H. sapiens	AHRR	aryl-hydrocarbon receptor repressor	GO:0006805 xenobiotic metabolic process;GO:0071466 cellular response to xenobiotic stimulus;GO:0000122 negative regulation of transcription by RNA polymerase II							0	0	0	0	0	0	0	0	0	0	0	0	0	0	0	0	0	0	0	0	0
6304	SATB1	1	6304	Gene_ID	H. sapiens	6304	H. sapiens	SATB1	SATB homeobox 1	GO:0043374 CD8-positive, alpha-beta T cell differentiation;GO:0043367 CD4-positive, alpha-beta T cell differentiation;GO:0036037 CD8-positive, alpha-beta T cell activation		Transcription factors/Helix-turn-helix domains	Nuclear bodies;Nucleoplasm(Supported)		(M220)PID CASPASE PATHWAY	(M5902)HALLMARK APOPTOSIS; (M5953)HALLMARK KRAS SIGNALING UP	0	0	0	0	0	0	0	0	0	0	0	0	0	0	0	0	0	0	0	0	0
51441	YTHDF2	1	51441	Gene_ID	H. sapiens	51441	H. sapiens	YTHDF2	YTH N6-methyladenosine RNA binding protein 2	GO:1903538 regulation of meiotic cell cycle process involved in oocyte maturation;GO:1903679 positive regulation of cap-independent translational initiation;GO:1903537 meiotic cell cycle process involved in oocyte maturation			Cytosol(Enhanced)Cytoplasmic bodies(Supported)				1	0	0	0	0	0	0	0	0	1	0	1	0	0	0	0	0	0	0	0	0
255275	MYADML2	1	255275	Gene_ID	H. sapiens	255275	H. sapiens	MYADML2	myeloid associated differentiation marker like 2								0	0	0	0	0	0	0	0	0	0	0	0	0	0	0	0	0	0	0	0	0
79809	TTC21B	1	79809	Gene_ID	H. sapiens	79809	H. sapiens	TTC21B	tetratricopeptide repeat domain 21B	GO:1905799 regulation of intraciliary retrograde transport;GO:0021798 forebrain dorsal/ventral pattern formation;GO:0035721 intraciliary retrograde transport			Mitochondria(Supported)				0	1	0	0	0	0	0	0	0	1	0	0	0	0	0	0	0	0	0	0	0
256227	STEAP1B	1	256227	Gene_ID	H. sapiens	256227	H. sapiens	STEAP1B	STEAP family member 1B								0	0	0	0	0	0	0	0	0	0	0	0	0	0	0	0	0	0	0	0	0
24146	CLDN15	1	24146	Gene_ID	H. sapiens	24146	H. sapiens	CLDN15	claudin 15	GO:0016338 calcium-independent cell-cell adhesion via plasma membrane cell-adhesion molecules;GO:0098742 cell-cell adhesion via plasma-membrane adhesion molecules;GO:0098609 cell-cell adhesion		Transporters/Transporter channels and pores				(M5915)HALLMARK APICAL JUNCTION	0	0	0	0	0	0	0	0	0	0	0	0	0	0	0	0	0	0	0	0	0
79987	SVEP1	1	79987	Gene_ID	H. sapiens	79987	H. sapiens	SVEP1	sushi, von Willebrand factor type A, EGF and pentraxin domain containing 1	GO:0007155 cell adhesion;GO:0022610 biological adhesion;GO:0008150 biological_process					(M3008)NABA ECM GLYCOPROTEINS; (M5884)NABA CORE MATRISOME; (M5889)NABA MATRISOME		0	0	0	0	0	0	0	0	0	0	0	0	0	0	0	0	0	0	0	0	0
84466	MEGF10	1	84466	Gene_ID	H. sapiens	84466	H. sapiens	MEGF10	multiple EGF like domains 10	GO:0014816 skeletal muscle satellite cell differentiation;GO:0043654 recognition of apoptotic cell;GO:0014841 skeletal muscle satellite cell proliferation					(M5883)NABA SECRETED FACTORS; (M5885)NABA MATRISOME ASSOCIATED; (M5889)NABA MATRISOME		0	0	0	0	0	0	0	0	0	0	0	0	0	0	0	0	1	0	0	0	0
4330	MN1	1	4330	Gene_ID	H. sapiens	4330	H. sapiens	MN1	MN1 proto-oncogene, transcriptional regulator	GO:0001957 intramembranous ossification;GO:0036072 direct ossification;GO:0001503 ossification			Nucleoplasm(Approved)				0	0	0	0	0	0	0	0	0	0	0	0	0	0	0	0	0	0	0	0	0
64978	MRPL38	1	64978	Gene_ID	H. sapiens	64978	H. sapiens	MRPL38	mitochondrial ribosomal protein L38	GO:0070126 mitochondrial translational termination;GO:0070125 mitochondrial translational elongation;GO:0006415 translational termination		Ribosomal proteins	Mitochondria(Supported)				0	0	0	0	0	0	0	0	0	0	0	0	0	0	0	0	0	0	0	0	0
164127	C1orf65	1	164127	Gene_ID	H. sapiens	164127	H. sapiens	CCDC185	coiled-coil domain containing 185								0	0	0	0	0	0	0	0	0	0	0	0	0	0	0	0	0	0	0	0	0
23316	CUX2	1	23316	Gene_ID	H. sapiens	23316	H. sapiens	CUX2	cut like homeobox 2	GO:0061003 positive regulation of dendritic spine morphogenesis;GO:2000463 positive regulation of excitatory postsynaptic potential;GO:0061001 regulation of dendritic spine morphogenesis		Transcription factors/Helix-turn-helix domains					0	0	0	0	0	0	0	0	0	1	0	0	0	0	0	0	0	0	1	0	0
4046	LSP1	1	4046	Gene_ID	H. sapiens	4046	H. sapiens	LSP1	lymphocyte specific protein 1	GO:0006968 cellular defense response;GO:0006952 defense response;GO:0006950 response to stress			Plasma membrane(Supported)		(M199)PID P38 MK2 PATHWAY	(M5938)HALLMARK REACTIVE OXIGEN SPECIES PATHWAY; (M5909)HALLMARK MYOGENESIS	0	0	0	0	0	0	0	0	0	0	0	0	0	0	0	0	0	0	0	0	0
4664	NAB1	1	4664	Gene_ID	H. sapiens	4664	H. sapiens	NAB1	NGFI-A binding protein 1	GO:0001958 endochondral ossification;GO:0014037 Schwann cell differentiation;GO:0060350 endochondral bone morphogenesis			Golgi apparatus;Nucleoplasm;Plasma membrane(Approved)				0	0	1	0	0	0	0	0	0	0	0	0	0	0	0	0	0	1	0	0	0
64781	CERK	1	64781	Gene_ID	H. sapiens	64781	H. sapiens	CERK	ceramide kinase	GO:0006687 glycosphingolipid metabolic process;GO:0006672 ceramide metabolic process;GO:0046834 lipid phosphorylation		Enzymes/ENZYME proteins/Transferases	Vesicles(Approved)		(M7871)ST GRANULE CELL SURVIVAL PATHWAY		0	0	0	0	0	0	0	0	0	0	0	0	0	0	0	0	0	0	0	0	0
91748	C14orf43	1	91748	Gene_ID	H. sapiens	91748	H. sapiens	ELMSAN1	ELM2 and Myb/SANT domain containing 1	GO:0006357 regulation of transcription by RNA polymerase II;GO:0006366 transcription by RNA polymerase II;GO:0006355 regulation of transcription, DNA-templated		Transcription factors/Helix-turn-helix domains	Nucleoplasm(Enhanced)				0	0	0	0	0	0	0	0	0	0	0	0	0	0	0	0	0	0	0	0	0
83549	UCK1	1	83549	Gene_ID	H. sapiens	83549	H. sapiens	UCK1	uridine-cytidine kinase 1	GO:0044211 CTP salvage;GO:0044206 UMP salvage;GO:0010138 pyrimidine ribonucleotide salvage		Enzymes/ENZYME proteins/Transferases	Nucleus(Approved)			(M5905)HALLMARK ADIPOGENESIS	0	0	0	0	0	0	0	0	0	0	0	0	0	0	0	0	0	0	0	0	0
388662	SLC6A17	1	388662	Gene_ID	H. sapiens	388662	H. sapiens	SLC6A17	solute carrier family 6 member 17	GO:0015820 leucine transport;GO:0032328 alanine transport;GO:0015824 proline transport		Transporters/Electrochemical Potential-driven transporters	Golgi apparatus;Nucleus(Approved)				0	0	0	0	0	0	0	0	0	0	0	0	0	0	0	0	0	0	0	0	0
4926	NUMA1	1	4926	Gene_ID	H. sapiens	4926	H. sapiens	NUMA1	nuclear mitotic apparatus protein 1	GO:1902365 positive regulation of protein localization to spindle pole body;GO:1902846 positive regulation of mitotic spindle elongation;GO:1902363 regulation of protein localization to spindle pole body			Nucleoplasm(Enhanced)		(M220)PID CASPASE PATHWAY	(M5893)HALLMARK MITOTIC SPINDLE; (M5901)HALLMARK G2M CHECKPOINT	0	0	0	0	0	0	0	0	0	0	1	0	0	0	0	0	0	0	0	0	0
126208	ZNF787	1	126208	Gene_ID	H. sapiens	126208	H. sapiens	ZNF787	zinc finger protein 787	GO:0006357 regulation of transcription by RNA polymerase II;GO:0006366 transcription by RNA polymerase II;GO:0006355 regulation of transcription, DNA-templated			Mitochondria;Nucleoli;Nucleus(Approved)				0	0	0	0	0	0	0	0	0	0	0	0	0	0	0	0	0	0	0	0	0
1399	CRKL	1	1399	Gene_ID	H. sapiens	1399	H. sapiens	CRKL	CRK like proto-oncogene, adaptor protein	GO:0035685 helper T cell diapedesis;GO:0035684 helper T cell extravasation;GO:0098749 cerebellar neuron development			Nucleoplasm(Enhanced)Cytosol(Approved)		(M190)PID TCR JNK PATHWAY; (M206)PID PDGFRA PATHWAY; (M69)PID REELIN PATHWAY		0	1	0	1	0	0	1	0	1	1	1	0	1	0	1	1	0	0	0	0	0
84935	C13orf33	1	84935	Gene_ID	H. sapiens	84935	H. sapiens	MEDAG	mesenteric estrogen dependent adipogenesis	GO:0045600 positive regulation of fat cell differentiation;GO:0045598 regulation of fat cell differentiation;GO:0045444 fat cell differentiation							0	0	0	0	0	0	0	0	0	0	0	0	0	0	0	0	0	0	0	0	0
79890	RIN3	1	79890	Gene_ID	H. sapiens	79890	H. sapiens	RIN3	Ras and Rab interactor 3	GO:0043547 positive regulation of GTPase activity;GO:0043087 regulation of GTPase activity;GO:0051345 positive regulation of hydrolase activity							0	0	0	0	0	0	0	0	0	0	0	0	0	0	0	0	0	0	0	0	0
7145	TNS1	1	7145	Gene_ID	H. sapiens	7145	H. sapiens	TNS1	tensin 1	GO:0010761 fibroblast migration;GO:0007044 cell-substrate junction assembly;GO:0034329 cell junction assembly			Focal adhesion sites(Enhanced)		(M71)PID ILK PATHWAY	(M5945)HALLMARK HEME METABOLISM	0	0	0	0	0	0	1	0	0	0	0	0	0	0	0	0	0	0	0	0	0
27445	PCLO	1	27445	Gene_ID	H. sapiens	27445	H. sapiens	PCLO	piccolo presynaptic cytomatrix protein	GO:0099526 presynapse to nucleus signaling pathway;GO:0048790 maintenance of presynaptic active zone structure;GO:0098928 presynaptic signal transduction			Nuclear speckles;Plasma membrane(Approved)			(M5921)HALLMARK COMPLEMENT	0	0	0	0	0	0	0	0	0	0	0	0	0	0	0	0	0	0	0	0	0
10298	PAK4	1	10298	Gene_ID	H. sapiens	10298	H. sapiens	PAK4	p21 (RAC1) activated kinase 4	GO:2000352 negative regulation of endothelial cell apoptotic process;GO:1904036 negative regulation of epithelial cell apoptotic process;GO:0045766 positive regulation of angiogenesis	STE Ser/Thr protein kinase family	Enzymes/{ENZYME proteins/Transferases,Kinases/STE Ser/Thr protein kinases};RAS pathway related proteins	Cell Junctions;Plasma membrane(Supported)		(M16801)SIG REGULATION OF THE ACTIN CYTOSKELETON BY RHO GTPASES; (M9526)ST T CELL SIGNAL TRANSDUCTION; (M5193)SIG CHEMOTAXIS	(M5923)HALLMARK PI3K AKT MTOR SIGNALING	0	0	0	0	0	0	1	0	0	1	0	0	0	0	0	1	0	0	0	0	0
2909	ARHGAP35	1	2909	Gene_ID	H. sapiens	2909	H. sapiens	ARHGAP35	Rho GTPase activating protein 35	GO:0044319 wound healing, spreading of cells;GO:0001843 neural tube closure;GO:0043116 negative regulation of vascular permeability			Nuclear bodies(Supported)Aggresome(Uncertain)		(M273)PID EPHA2 FWD PATHWAY; (M68)PID RHOA REG PATHWAY; (M100)PID SHP2 PATHWAY		1	1	0	1	0	1	0	0	0	1	0	0	0	0	1	0	0	0	0	1	0
55684	C9orf86	1	55684	Gene_ID	H. sapiens	55684	H. sapiens	RABL6	RAB, member RAS oncogene family like 6				Cytosol(Supported)Centrosome(Approved)				0	0	0	0	0	0	0	0	0	0	0	0	0	0	0	0	0	0	0	0	0
440275	EIF2AK4	1	440275	Gene_ID	H. sapiens	440275	H. sapiens	EIF2AK4	eukaryotic translation initiation factor 2 alpha kinase 4	GO:0039520 induction by virus of host autophagy;GO:0039519 modulation by virus of host autophagy;GO:0071264 positive regulation of translational initiation in response to starvation	Other	Enzymes/{ENZYME proteins/Transferases,Kinases}	Cytosol(Approved)				0	0	0	0	0	0	0	0	0	1	0	0	0	1	0	1	0	0	0	0	0
26009	ZZZ3	1	26009	Gene_ID	H. sapiens	26009	H. sapiens	ZZZ3	zinc finger ZZ-type containing 3	GO:0006357 regulation of transcription by RNA polymerase II;GO:0006366 transcription by RNA polymerase II;GO:0006355 regulation of transcription, DNA-templated			Nucleoli;Nucleus(Approved)				0	0	0	0	0	0	0	0	0	0	0	0	0	0	0	0	0	0	0	0	0
4092	SMAD7	1	4092	Gene_ID	H. sapiens	4092	H. sapiens	SMAD7	SMAD family member 7	GO:2000320 negative regulation of T-helper 17 cell differentiation;GO:2000319 regulation of T-helper 17 cell differentiation;GO:0045623 negative regulation of T-helper cell differentiation		Transcription factors	Cytosol;Nucleoplasm(Supported)		(M185)PID ALK1 PATHWAY; (M161)PID IFNG PATHWAY; (M181)PID BMP PATHWAY	(M5896)HALLMARK TGF BETA SIGNALING; (M5942)HALLMARK UV RESPONSE DN; (M5902)HALLMARK APOPTOSIS	0	0	0	1	0	0	1	0	0	0	1	1	1	1	0	0	1	0	0	0	0
57571	CARNS1	1	57571	Gene_ID	H. sapiens	57571	H. sapiens	CARNS1	carnosine synthase 1	GO:0035499 carnosine biosynthetic process;GO:0006548 histidine catabolic process;GO:0035498 carnosine metabolic process		Enzymes/ENZYME proteins/Ligase					0	0	0	0	0	0	0	0	0	0	0	0	0	0	0	0	0	0	0	0	0
55790	CSGALNACT1	1	55790	Gene_ID	H. sapiens	55790	H. sapiens	CSGALNACT1	chondroitin sulfate N-acetylgalactosaminyltransferase 1	GO:0050653 chondroitin sulfate proteoglycan biosynthetic process, polysaccharide chain biosynthetic process;GO:0030210 heparin biosynthetic process;GO:0050651 dermatan sulfate proteoglycan biosynthetic process		Enzymes/ENZYME proteins/Transferases	Actin filaments(Supported)				0	0	1	0	0	0	0	0	0	0	0	0	0	0	0	0	0	1	0	0	0
117581	TWIST2	1	117581	Gene_ID	H. sapiens	117581	H. sapiens	TWIST2	twist family bHLH transcription factor 2	GO:0045668 negative regulation of osteoblast differentiation;GO:0030279 negative regulation of ossification;GO:0045667 regulation of osteoblast differentiation		Transcription factors/Basic domains	Nucleoli;Nucleus(Supported)				0	0	0	0	0	0	0	0	0	0	0	0	0	1	0	0	0	0	0	0	0
221935	SDK1	1	221935	Gene_ID	H. sapiens	221935	H. sapiens	SDK1	sidekick cell adhesion molecule 1	GO:0010842 retina layer formation;GO:0060998 regulation of dendritic spine development;GO:0048148 behavioral response to cocaine			Cytosol(Approved)				0	0	0	0	0	1	0	0	0	1	0	0	0	0	0	0	0	0	0	0	0
8763	CD164	1	8763	Gene_ID	H. sapiens	8763	H. sapiens	CD164	CD164 molecule	GO:0007157 heterophilic cell-cell adhesion via plasma membrane cell adhesion molecules;GO:0007162 negative regulation of cell adhesion;GO:0098742 cell-cell adhesion via plasma-membrane adhesion molecules		CD markers					0	0	0	0	0	0	0	0	0	0	0	0	0	0	0	0	1	0	0	0	0
100131187	TSTD1	1	100131187	Gene_ID	H. sapiens	100131187	H. sapiens	TSTD1	thiosulfate sulfurtransferase like domain containing 1	GO:0070221 sulfide oxidation, using sulfide:quinone oxidoreductase;GO:0019418 sulfide oxidation;GO:0006790 sulfur compound metabolic process			Cytoplasmic bodies;Cytosol(Approved)				0	0	0	0	0	0	0	0	0	0	0	0	0	0	0	0	0	0	0	0	0
6302	TSPAN31	1	6302	Gene_ID	H. sapiens	6302	H. sapiens	TSPAN31	tetraspanin 31	GO:0008284 positive regulation of cell proliferation;GO:0042127 regulation of cell proliferation;GO:0008283 cell proliferation							0	0	0	0	0	0	0	0	0	0	0	0	0	0	0	0	0	0	0	0	0
131368	ZPLD1	1	131368	Gene_ID	H. sapiens	131368	H. sapiens	ZPLD1	zona pellucida like domain containing 1				Nucleoplasm(Approved)		(M3008)NABA ECM GLYCOPROTEINS; (M5884)NABA CORE MATRISOME; (M5889)NABA MATRISOME		0	0	0	0	0	0	0	0	0	0	0	0	0	0	0	0	0	0	0	0	0
81502	HM13	1	81502	Gene_ID	H. sapiens	81502	H. sapiens	HM13	histocompatibility minor 13	GO:1904211 membrane protein proteolysis involved in retrograde protein transport, ER to cytosol;GO:0030970 retrograde protein transport, ER to cytosol;GO:0031293 membrane protein intracellular domain proteolysis		Enzymes/Peptidases/Aspartic-type peptidases	Endoplasmic reticulum(Supported)				0	1	0	0	0	0	0	0	0	0	0	0	0	0	0	0	0	0	0	0	0
51365	PLA1A	1	51365	Gene_ID	H. sapiens	51365	H. sapiens	PLA1A	phospholipase A1 member A	GO:0036150 phosphatidylserine acyl-chain remodeling;GO:0006658 phosphatidylserine metabolic process;GO:0006650 glycerophospholipid metabolic process		RAS pathway related proteins	Nuclear speckles(Approved)				0	0	0	0	0	0	0	0	0	0	0	0	0	0	0	0	0	0	0	0	0
349136	WDR86	1	349136	Gene_ID	H. sapiens	349136	H. sapiens	WDR86	WD repeat domain 86								0	0	0	0	0	0	0	0	0	0	0	0	0	0	0	0	0	0	0	0	0
11030	RBPMS	1	11030	Gene_ID	H. sapiens	11030	H. sapiens	RBPMS	RNA binding protein, mRNA processing factor	GO:0060391 positive regulation of SMAD protein signal transduction;GO:0060390 regulation of SMAD protein signal transduction;GO:0010862 positive regulation of pathway-restricted SMAD protein phosphorylation			Cytosol;Nucleoplasm(Supported)			(M5942)HALLMARK UV RESPONSE DN	0	0	0	0	0	0	0	0	0	0	1	0	0	0	0	0	0	0	0	0	0
6604	SMARCD3	1	6604	Gene_ID	H. sapiens	6604	H. sapiens	SMARCD3	SWI/SNF related, matrix associated, actin dependent regulator of chromatin, subfamily d, member 3	GO:0003219 cardiac right ventricle formation;GO:0003139 secondary heart field specification;GO:0003211 cardiac ventricle formation			Nucleoplasm(Enhanced)		(M87)PID LKB1 PATHWAY; (M256)PID TAP63 PATHWAY		0	1	0	0	0	1	0	0	0	1	0	0	1	0	0	0	1	0	0	0	0
3482	IGF2R	1	3482	Gene_ID	H. sapiens	3482	H. sapiens	IGF2R	insulin like growth factor 2 receptor	GO:0044794 positive regulation by host of viral process;GO:0044788 modulation by host of viral process;GO:0043312 neutrophil degranulation		CD markers	Golgi apparatus;Vesicles(Enhanced)	Mecasermin (Transporter activity);alpha-D-mannose 6-phosphate (Transporter activity)		(M5910)HALLMARK PROTEIN SECRETION; (M5902)HALLMARK APOPTOSIS; (M5947)HALLMARK IL2 STAT5 SIGNALING	0	0	0	0	0	0	0	0	0	0	0	0	0	0	0	0	0	0	0	0	0
51465	UBE2J1	1	51465	Gene_ID	H. sapiens	51465	H. sapiens	UBE2J1	ubiquitin conjugating enzyme E2 J1	GO:1904153 negative regulation of retrograde protein transport, ER to cytosol;GO:1904293 negative regulation of ERAD pathway;GO:1904152 regulation of retrograde protein transport, ER to cytosol		Enzymes/ENZYME proteins/Transferases				(M5908)HALLMARK ANDROGEN RESPONSE	0	0	0	0	0	0	0	0	0	0	0	0	0	0	0	0	0	0	0	0	0
222008	VSTM2A	1	222008	Gene_ID	H. sapiens	222008	H. sapiens	VSTM2A	V-set and transmembrane domain containing 2A	GO:0070352 positive regulation of white fat cell proliferation;GO:0070350 regulation of white fat cell proliferation;GO:0070346 positive regulation of fat cell proliferation							0	0	0	0	0	0	0	0	0	0	1	0	0	0	0	0	0	0	0	0	0
126917	IFFO2	1	126917	Gene_ID	H. sapiens	126917	H. sapiens	IFFO2	intermediate filament family orphan 2				Nucleoplasm;Plasma membrane(Approved)				0	0	0	0	0	0	0	0	0	0	0	0	0	0	0	0	0	0	0	0	0
653082	ZDHHC11B	1	653082	Gene_ID	H. sapiens	653082	H. sapiens	ZDHHC11B	zinc finger DHHC-type containing 11B	GO:0018230 peptidyl-L-cysteine S-palmitoylation;GO:0018345 protein palmitoylation;GO:0018231 peptidyl-S-diacylglycerol-L-cysteine biosynthetic process from peptidyl-cysteine		Enzymes/ENZYME proteins/Transferases	Lipid droplets(Approved)				0	0	0	0	0	0	0	0	0	0	0	0	0	0	0	0	0	0	0	0	0
2706	GJB2	1	2706	Gene_ID	H. sapiens	2706	H. sapiens	GJB2	gap junction protein beta 2	GO:1905867 epididymis development;GO:0044752 response to human chorionic gonadotropin;GO:0071377 cellular response to glucagon stimulus		Transporters/Transporter channels and pores	Mitochondria(Approved)				1	0	0	0	0	1	0	0	0	0	0	0	0	0	0	0	0	0	0	0	0
9066	SYT7	1	9066	Gene_ID	H. sapiens	9066	H. sapiens	SYT7	synaptotagmin 7	GO:0090119 vesicle-mediated cholesterol transport;GO:1990927 calcium ion regulated lysosome exocytosis;GO:1990926 short-term synaptic potentiation							0	0	0	0	0	0	0	0	0	0	0	0	0	0	0	0	0	0	0	0	0
729857	RGPD2	1	729857	Gene_ID	H. sapiens	729857	H. sapiens	RGPD2	RANBP2 like and GRIP domain containing 2	GO:0006607 NLS-bearing protein import into nucleus;GO:0006606 protein import into nucleus;GO:0051170 import into nucleus			Nuclear membrane;Vesicles(Approved)				0	0	0	0	0	0	0	0	0	0	0	0	0	0	0	0	0	0	0	0	0
10886	NPFFR2	1	10886	Gene_ID	H. sapiens	10886	H. sapiens	NPFFR2	neuropeptide FF receptor 2	GO:2000479 regulation of cAMP-dependent protein kinase activity;GO:0045761 regulation of adenylate cyclase activity;GO:0031279 regulation of cyclase activity		G-protein coupled receptors/GPCRs excl olfactory receptors	Plasma membrane(Supported)Actin filaments(Approved)			(M5932)HALLMARK INFLAMMATORY RESPONSE	0	0	0	0	0	0	0	0	0	0	0	0	0	0	0	0	0	0	0	0	0
3694	ITGB6	1	3694	Gene_ID	H. sapiens	3694	H. sapiens	ITGB6	integrin subunit beta 6	GO:0038044 transforming growth factor-beta secretion;GO:1901388 regulation of transforming growth factor beta activation;GO:0046718 viral entry into host cell			Cell Junctions(Supported)Centrosome;Nucleoplasm(Uncertain)		(M212)PID INTEGRIN5 PATHWAY; (M47)PID INTEGRIN CS PATHWAY		0	0	0	0	0	0	0	0	0	0	0	0	0	0	0	0	0	0	0	0	0
121551	BTBD11	1	121551	Gene_ID	H. sapiens	121551	H. sapiens	BTBD11	BTB domain containing 11	GO:0060395 SMAD protein signal transduction;GO:0007178 transmembrane receptor protein serine/threonine kinase signaling pathway;GO:0007167 enzyme linked receptor protein signaling pathway			Nucleoplasm(Approved)				0	0	0	0	0	0	0	0	0	0	1	0	0	0	0	0	0	0	0	0	0
23261	CAMTA1	1	23261	Gene_ID	H. sapiens	23261	H. sapiens	CAMTA1	calmodulin binding transcription activator 1	GO:0070886 positive regulation of calcineurin-NFAT signaling cascade;GO:0106058 positive regulation of calcineurin-mediated signaling;GO:0070884 regulation of calcineurin-NFAT signaling cascade			Cytosol(Supported)Nucleoli(Uncertain)				0	0	0	0	0	0	0	0	0	0	0	0	0	0	0	0	0	0	0	0	0
6242	RTKN	1	6242	Gene_ID	H. sapiens	6242	H. sapiens	RTKN	rhotekin	GO:1904498 protein localization to mitotic actomyosin contractile ring;GO:1990179 protein localization to actomyosin contractile ring;GO:1903119 protein localization to actin cytoskeleton			Mitochondria;Nucleoplasm(Approved)				0	0	0	0	0	0	0	0	0	0	0	0	0	0	0	0	0	0	0	0	0
5336	PLCG2	1	5336	Gene_ID	H. sapiens	5336	H. sapiens	PLCG2	phospholipase C gamma 2	GO:0002316 follicular B cell differentiation;GO:0032237 activation of store-operated calcium channel activity;GO:1901341 positive regulation of store-operated calcium channel activity		Enzymes/ENZYME proteins/Hydrolases;RAS pathway related proteins	Vesicles(Approved)		(M213)PID AR NONGENOMIC PATHWAY; (M233)PID EPO PATHWAY; (M1315)SIG PIP3 SIGNALING IN B LYMPHOCYTES		0	0	0	0	0	0	0	0	0	1	0	0	0	0	0	0	0	0	1	0	0
2626	GATA4	1	2626	Gene_ID	H. sapiens	2626	H. sapiens	GATA4	GATA binding protein 4	GO:0003290 atrial septum secundum morphogenesis;GO:0003289 atrial septum primum morphogenesis;GO:0003285 septum secundum development		Transcription factors/Zinc-coordinating DNA-binding domains	Nuclear bodies(Supported)		(M288)PID HES HEY PATHWAY		1	1	0	1	0	0	1	0	0	0	1	1	1	0	0	1	1	0	0	0	0
115509	ZNF689	1	115509	Gene_ID	H. sapiens	115509	H. sapiens	ZNF689	zinc finger protein 689	GO:0035914 skeletal muscle cell differentiation;GO:0007519 skeletal muscle tissue development;GO:0060538 skeletal muscle organ development		Transcription factors/Zinc-coordinating DNA-binding domains	Nucleoli fibrillar center;Nucleus(Approved)				0	0	0	0	0	0	0	0	0	0	0	0	0	0	0	0	1	0	0	0	0
965	CD58	1	965	Gene_ID	H. sapiens	965	H. sapiens	CD58	CD58 molecule	GO:2000484 positive regulation of interleukin-8 secretion;GO:2000482 regulation of interleukin-8 secretion;GO:0072606 interleukin-8 secretion		CD markers					0	0	0	0	0	0	0	0	0	0	0	0	0	0	0	0	0	0	0	0	0
23030	KDM4B	1	23030	Gene_ID	H. sapiens	23030	H. sapiens	KDM4B	lysine demethylase 4B	GO:0070544 histone H3-K36 demethylation;GO:0033169 histone H3-K9 demethylation;GO:0070076 histone lysine demethylation			Nucleus(Supported)Cytosol(Approved)			(M5906)HALLMARK ESTROGEN RESPONSE EARLY	0	0	0	0	0	0	0	0	0	0	0	0	0	0	0	0	0	0	0	0	0
55760	DHX32	1	55760	Gene_ID	H. sapiens	55760	H. sapiens	DHX32	DEAH-box helicase 32 (putative)			Enzymes/ENZYME proteins/Hydrolases					0	0	0	0	0	0	0	0	0	0	0	0	0	0	0	0	0	0	0	0	0
2898	GRIK2	1	2898	Gene_ID	H. sapiens	2898	H. sapiens	GRIK2	glutamate ionotropic receptor kainate type subunit 2	GO:0051967 negative regulation of synaptic transmission, glutamatergic;GO:0048172 regulation of short-term neuronal synaptic plasticity;GO:0048169 regulation of long-term neuronal synaptic plasticity				L-Glutamic Acid (Kainate selective glutamate receptor activity);Butabarbital (Kainate selective glutamate receptor activity);Butalbital (Kainate selective glutamate receptor activity);Talbutal (Kainate selective glutamate receptor activity);Pentobarbital (Kainate selective glutamate receptor activity);Secobarbital (Kainate selective glutamate receptor activity);Metharbital (Kainate selective glut…			0	0	0	0	0	0	0	0	0	0	0	0	0	0	0	0	0	0	1	0	0
55178	RNMTL1	1	55178	Gene_ID	H. sapiens	55178	H. sapiens	MRM3	mitochondrial rRNA methyltransferase 3	GO:0000451 rRNA 2'-O-methylation;GO:0031167 rRNA methylation;GO:0000154 rRNA modification			Mitochondria(Supported)				0	0	0	0	0	0	0	0	0	0	0	0	0	0	0	0	0	0	0	0	0
55756	INTS9	1	55756	Gene_ID	H. sapiens	55756	H. sapiens	INTS9	integrator complex subunit 9	GO:0042795 snRNA transcription by RNA polymerase II;GO:0009301 snRNA transcription;GO:0016180 snRNA processing			Nucleoplasm(Enhanced)				0	0	0	0	0	0	0	0	0	0	0	0	0	0	0	0	0	0	0	0	0
23187	PHLDB1	1	23187	Gene_ID	H. sapiens	23187	H. sapiens	PHLDB1	pleckstrin homology like domain family B member 1	GO:1904261 positive regulation of basement membrane assembly involved in embryonic body morphogenesis;GO:1904259 regulation of basement membrane assembly involved in embryonic body morphogenesis;GO:2001197 basement membrane assembly involved in embryonic body morphogenesis			Nucleoplasm(Approved)			(M5905)HALLMARK ADIPOGENESIS	1	0	0	0	0	0	0	0	0	0	0	1	0	0	0	0	0	0	0	0	0
9960	USP3	1	9960	Gene_ID	H. sapiens	9960	H. sapiens	USP3	ubiquitin specific peptidase 3	GO:0016578 histone deubiquitination;GO:0016579 protein deubiquitination;GO:0000122 negative regulation of transcription by RNA polymerase II		Enzymes/{ENZYME proteins/Hydrolases,Peptidases/Cysteine-type peptidases}	Nucleoplasm(Supported)				0	0	0	0	0	0	0	0	0	0	0	0	0	0	0	0	0	0	0	0	0
54863	C9orf167	1	54863	Gene_ID	H. sapiens	54863	H. sapiens	TOR4A	torsin family 4 member A	GO:0002576 platelet degranulation;GO:0045055 regulated exocytosis;GO:0006887 exocytosis			Nucleoplasm(Approved)				0	0	0	0	0	0	0	0	0	0	0	0	0	0	0	0	0	0	0	0	0
129684	CNTNAP5	1	129684	Gene_ID	H. sapiens	129684	H. sapiens	CNTNAP5	contactin associated protein like 5	GO:0007155 cell adhesion;GO:0022610 biological adhesion;GO:0008150 biological_process			Nucleoli fibrillar center(Supported)Nucleus;Vesicles(Approved)				0	0	0	0	0	0	0	0	0	0	0	0	0	0	0	0	0	0	0	0	0
339344	MYPOP	1	339344	Gene_ID	H. sapiens	339344	H. sapiens	MYPOP	Myb related transcription factor, partner of profilin	GO:0000122 negative regulation of transcription by RNA polymerase II;GO:0045892 negative regulation of transcription, DNA-templated;GO:1903507 negative regulation of nucleic acid-templated transcription			Nucleoplasm(Approved)				0	0	0	0	0	0	0	0	0	0	0	0	0	0	0	0	0	0	0	0	0
57822	GRHL3	1	57822	Gene_ID	H. sapiens	57822	H. sapiens	GRHL3	grainyhead like transcription factor 3	GO:0090179 planar cell polarity pathway involved in neural tube closure;GO:0090178 regulation of establishment of planar polarity involved in neural tube closure;GO:0090177 establishment of planar polarity involved in neural tube closure		Transcription factors/Immunoglobulin fold	Nucleoplasm(Approved)				1	1	0	1	0	1	0	0	0	0	0	0	0	0	0	0	0	0	1	1	0
3556	IL1RAP	1	3556	Gene_ID	H. sapiens	3556	H. sapiens	IL1RAP	interleukin 1 receptor accessory protein	GO:0038172 interleukin-33-mediated signaling pathway;GO:0099151 regulation of postsynaptic density assembly;GO:0072602 interleukin-4 secretion			Cytosol;Vesicles(Approved)		(M110)PID IL1 PATHWAY; (M19)PID P73PATHWAY		0	0	0	0	0	0	0	0	0	1	0	0	0	0	0	0	0	0	0	0	0
9322	TRIP10	1	9322	Gene_ID	H. sapiens	9322	H. sapiens	TRIP10	thyroid hormone receptor interactor 10	GO:0051056 regulation of small GTPase mediated signal transduction;GO:0006897 endocytosis;GO:0007264 small GTPase mediated signal transduction			Vesicles(Supported)Nucleoplasm(Approved)		(M247)PID INSULIN GLUCOSE PATHWAY; (M16)PID INSULIN PATHWAY	(M5890)HALLMARK TNFA SIGNALING VIA NFKB	0	0	0	0	0	0	0	0	0	0	0	0	0	0	0	0	0	0	0	0	0
8497	PPFIA4	1	8497	Gene_ID	H. sapiens	8497	H. sapiens	PPFIA4	PTPRF interacting protein alpha 4	GO:0014047 glutamate secretion;GO:0015800 acidic amino acid transport;GO:0006835 dicarboxylic acid transport						(M5937)HALLMARK GLYCOLYSIS; (M5909)HALLMARK MYOGENESIS; (M5891)HALLMARK HYPOXIA	0	0	0	0	0	0	0	0	0	0	0	0	0	0	0	0	0	0	0	0	0
10715	CERS1	1	10715	Gene_ID	H. sapiens	10715	H. sapiens	CERS1	ceramide synthase 1	GO:0072721 cellular response to dithiothreitol;GO:0071492 cellular response to UV-A;GO:0036146 cellular response to mycotoxin			Endoplasmic reticulum(Approved)				0	0	0	0	0	0	0	0	0	0	0	0	0	0	0	0	0	0	0	0	0
5396	PRRX1	1	5396	Gene_ID	H. sapiens	5396	H. sapiens	PRRX1	paired related homeobox 1	GO:0048664 neuron fate determination;GO:0070570 regulation of neuron projection regeneration;GO:0042474 middle ear morphogenesis		Transcription factors/Helix-turn-helix domains	Nucleoplasm(Supported)			(M5953)HALLMARK KRAS SIGNALING UP; (M5930)HALLMARK EPITHELIAL MESENCHYMAL TRANSITION	1	1	1	0	1	1	1	1	1	1	0	0	0	0	0	0	0	0	0	0	0
150962	PUS10	1	150962	Gene_ID	H. sapiens	150962	H. sapiens	PUS10	pseudouridine synthase 10	GO:0031119 tRNA pseudouridine synthesis;GO:0001522 pseudouridine synthesis;GO:0006400 tRNA modification		Enzymes/ENZYME proteins/Isomerase	Mitochondria;Nuclear bodies;Nucleoplasm(Approved)				0	0	0	0	0	0	0	0	0	0	0	0	0	0	0	0	0	0	0	0	0
64855	FAM129B	1	64855	Gene_ID	H. sapiens	64855	H. sapiens	NIBAN2	niban apoptosis regulator 2	GO:0044029 hypomethylation of CpG island;GO:0048743 positive regulation of skeletal muscle fiber development;GO:0044028 DNA hypomethylation			Cytosol(Enhanced)Nucleoplasm;Plasma membrane(Approved)				0	0	0	0	0	0	1	0	0	1	1	0	0	0	0	0	1	0	0	0	0
6469	SHH	1	6469	Gene_ID	H. sapiens	6469	H. sapiens	SHH	sonic hedgehog signaling molecule	GO:0021938 smoothened signaling pathway involved in regulation of cerebellar granule cell precursor cell proliferation;GO:2000062 negative regulation of ureter smooth muscle cell differentiation;GO:2000063 positive regulation of ureter smooth muscle cell differentiation					(M211)PID HEDGEHOG 2PATHWAY; (M285)PID HNF3A PATHWAY; (M219)PID HEDGEHOG GLI PATHWAY	(M5919)HALLMARK HEDGEHOG SIGNALING	1	1	1	1	1	1	1	1	1	1	1	1	1	1	1	1	1	0	1	1	0
56999	ADAMTS9	1	56999	Gene_ID	H. sapiens	56999	H. sapiens	ADAMTS9	ADAM metallopeptidase with thrombospondin type 1 motif 9	GO:0045636 positive regulation of melanocyte differentiation;GO:0050942 positive regulation of pigment cell differentiation;GO:0045634 regulation of melanocyte differentiation			Endoplasmic reticulum(Supported)Vesicles(Approved)		(M3468)NABA ECM REGULATORS; (M5885)NABA MATRISOME ASSOCIATED; (M5889)NABA MATRISOME		0	0	0	0	0	0	1	0	0	0	0	0	1	0	0	0	1	0	0	0	0
91	ACVR1B	1	91	Gene_ID	H. sapiens	91	H. sapiens	ACVR1B	activin A receptor type 1B	GO:1901165 positive regulation of trophoblast cell migration;GO:1901163 regulation of trophoblast cell migration;GO:0032927 positive regulation of activin receptor signaling pathway	TKL Ser/Thr protein kinase family	Enzymes/{ENZYME proteins/Transferases,Kinases/TKL Ser/Thr protein kinases}	Cytosol(Enhanced)	Adenosine triphosphate (Ubiquitin protein ligase binding)		(M5897)HALLMARK IL6 JAK STAT3 SIGNALING; (M5932)HALLMARK INFLAMMATORY RESPONSE; (M5939)HALLMARK P53 PATHWAY	0	1	0	0	0	0	1	0	0	0	1	0	0	0	0	1	0	0	0	0	0
55001	TTC22	1	55001	Gene_ID	H. sapiens	55001	H. sapiens	TTC22	tetratricopeptide repeat domain 22								0	0	0	0	0	0	0	0	0	0	0	0	0	0	0	0	0	0	0	0	0
283149	BCL9L	1	283149	Gene_ID	H. sapiens	283149	H. sapiens	BCL9L	BCL9 like	GO:0010718 positive regulation of epithelial to mesenchymal transition;GO:0030512 negative regulation of transforming growth factor beta receptor signaling pathway;GO:1904837 beta-catenin-TCF complex assembly			Nucleoplasm(Enhanced)				0	0	0	0	0	0	0	0	0	1	1	1	0	0	0	0	1	0	1	0	0
4352	MPL	1	4352	Gene_ID	H. sapiens	4352	H. sapiens	MPL	MPL proto-oncogene, thrombopoietin receptor	GO:1905221 positive regulation of platelet formation;GO:1905219 regulation of platelet formation;GO:1990959 eosinophil homeostasis		CD markers		Romiplostim (Transmembrane signaling receptor activity);SB-559448 (Transmembrane signaling receptor activity);Eltrombopag (Transmembrane signaling receptor activity)			0	0	0	0	0	0	0	0	0	1	0	0	0	0	0	0	0	0	0	0	0
664	BNIP3	1	664	Gene_ID	H. sapiens	664	H. sapiens	BNIP3	BCL2 interacting protein 3	GO:1902109 negative regulation of mitochondrial membrane permeability involved in apoptotic process;GO:0051561 positive regulation of mitochondrial calcium ion concentration;GO:0010666 positive regulation of cardiac muscle cell apoptotic process		Transporters/Transporter channels and pores	Cytosol(Uncertain)		(M255)PID HIF1 TFPATHWAY; (M121)PID MTOR 4PATHWAY	(M5910)HALLMARK PROTEIN SECRETION	0	0	0	0	0	0	0	0	0	0	0	0	0	0	0	0	0	0	0	0	0
3110	MNX1	1	3110	Gene_ID	H. sapiens	3110	H. sapiens	MNX1	motor neuron and pancreas homeobox 1	GO:0021520 spinal cord motor neuron cell fate specification;GO:0021522 spinal cord motor neuron differentiation;GO:0048665 neuron fate specification		Transcription factors/Helix-turn-helix domains	Cytosol;Nucleoli;Nucleus(Approved)				0	0	0	0	1	0	0	0	0	1	0	0	0	0	1	0	0	0	0	0	0
56971	CEACAM19	1	56971	Gene_ID	H. sapiens	56971	H. sapiens	CEACAM19	carcinoembryonic antigen related cell adhesion molecule 19				Mitochondria;Nucleoli;Nucleus(Approved)				0	0	0	0	0	0	0	0	0	0	0	0	0	0	0	0	0	0	0	0	0
4774	NFIA	1	4774	Gene_ID	H. sapiens	4774	H. sapiens	NFIA	nuclear factor I A	GO:0072189 ureter development;GO:0019079 viral genome replication;GO:0060074 synapse maturation		Transcription factors	Nucleoplasm(Enhanced)		(M285)PID HNF3A PATHWAY		0	0	0	1	0	0	0	0	0	0	0	0	0	0	0	0	0	0	0	0	0
3635	INPP5D	1	3635	Gene_ID	H. sapiens	3635	H. sapiens	INPP5D	inositol polyphosphate-5-phosphatase D	GO:0045659 negative regulation of neutrophil differentiation;GO:0045658 regulation of neutrophil differentiation;GO:0045656 negative regulation of monocyte differentiation		Enzymes/ENZYME proteins/Hydrolases	Cytosol(Approved)		(M9378)ST INTERLEUKIN 4 PATHWAY; (M182)PID IL3 PATHWAY; (M233)PID EPO PATHWAY		0	0	0	0	0	0	0	0	0	0	0	0	0	1	0	0	0	0	0	0	0
50515	CHST11	1	50515	Gene_ID	H. sapiens	50515	H. sapiens	CHST11	carbohydrate sulfotransferase 11	GO:0048703 embryonic viscerocranium morphogenesis;GO:0030206 chondroitin sulfate biosynthetic process;GO:0030512 negative regulation of transforming growth factor beta receptor signaling pathway		Enzymes/ENZYME proteins/Transferases	Golgi apparatus(Approved)				1	1	1	0	0	0	0	1	1	0	1	0	0	0	0	1	0	1	0	0	0
207063	DHRSX	1	207063	Gene_ID	H. sapiens	207063	H. sapiens	DHRSX	dehydrogenase/reductase X-linked	GO:0010508 positive regulation of autophagy;GO:0010506 regulation of autophagy;GO:0031331 positive regulation of cellular catabolic process			Actin filaments;Cytosol(Approved)				0	0	0	0	0	0	0	0	0	0	0	0	0	0	0	0	0	0	0	0	0
1969	EPHA2	1	1969	Gene_ID	H. sapiens	1969	H. sapiens	EPHA2	EPH receptor A2	GO:1901491 negative regulation of lymphangiogenesis;GO:1903348 positive regulation of bicellular tight junction assembly;GO:0070309 lens fiber cell morphogenesis	Tyr protein kinase family	Enzymes/{ENZYME proteins/Transferases,Kinases/Tyr protein kinases};RAS pathway related proteins	Cell Junctions;Plasma membrane(Supported)Golgi apparatus;Nuclear speckles(Approved)	Dasatinib (Transmembrane receptor protein tyrosine kinase activity);Phosphoaminophosphonic Acid-Adenylate Ester (Transmembrane receptor protein tyrosine kinase activity);Regorafenib (Transmembrane receptor protein tyrosine kinase activity)	(M273)PID EPHA2 FWD PATHWAY; (M177)PID EPHA FWDPATHWAY; (M86)PID ARF6 PATHWAY	(M5934)HALLMARK XENOBIOTIC METABOLISM; (M5939)HALLMARK P53 PATHWAY	1	1	1	1	0	1	1	0	0	1	1	0	0	0	0	0	0	0	0	1	0
4062	LY6H	1	4062	Gene_ID	H. sapiens	4062	H. sapiens	LY6H	lymphocyte antigen 6 family member H	GO:0095500 acetylcholine receptor signaling pathway;GO:1905145 cellular response to acetylcholine;GO:1903831 signal transduction involved in cellular response to ammonium ion							0	0	0	0	0	0	0	0	0	0	0	0	0	0	0	0	0	0	0	0	0
9267	CYTH1	1	9267	Gene_ID	H. sapiens	9267	H. sapiens	CYTH1	cytohesin 1	GO:0032012 regulation of ARF protein signal transduction;GO:0032011 ARF protein signal transduction;GO:0090162 establishment of epithelial cell polarity			Nucleoli;Nucleus(Uncertain)		(M141)PID PI3KCI PATHWAY		0	0	0	0	0	0	0	0	0	0	0	0	0	0	0	0	0	0	0	0	0
2122	MECOM	1	2122	Gene_ID	H. sapiens	2122	H. sapiens	MECOM	MDS1 and EVI1 complex locus	GO:0046329 negative regulation of JNK cascade;GO:0032873 negative regulation of stress-activated MAPK cascade;GO:0051567 histone H3-K9 methylation		Transcription factors/Zinc-coordinating DNA-binding domains	Nuclear speckles(Supported)				0	0	0	0	0	0	0	0	0	0	0	0	0	0	0	0	0	0	0	0	0
2912	GRM2	1	2912	Gene_ID	H. sapiens	2912	H. sapiens	GRM2	glutamate metabotropic receptor 2	GO:0090461 glutamate homeostasis;GO:0007196 adenylate cyclase-inhibiting G protein-coupled glutamate receptor signaling pathway;GO:0080144 amino acid homeostasis		G-protein coupled receptors/GPCRs excl olfactory receptors		LY2140023 (Group ii metabotropic glutamate receptor activity)			0	0	0	0	0	0	0	0	0	0	0	0	0	0	0	0	0	0	0	0	0
11083	DIDO1	1	11083	Gene_ID	H. sapiens	11083	H. sapiens	DIDO1	death inducer-obliterator 1	GO:0097190 apoptotic signaling pathway;GO:0006915 apoptotic process;GO:0012501 programmed cell death			Cytosol;Nucleoplasm;Vesicles(Approved)				0	0	0	0	0	0	0	0	0	0	0	0	0	0	0	0	0	0	0	0	0
23060	ZNF609	1	23060	Gene_ID	H. sapiens	23060	H. sapiens	ZNF609	zinc finger protein 609	GO:2001224 positive regulation of neuron migration;GO:2000291 regulation of myoblast proliferation;GO:2001222 regulation of neuron migration			Nucleoplasm(Enhanced)Cytosol(Approved)				0	0	0	0	0	0	0	0	0	1	0	0	0	0	0	0	1	0	0	0	0
574036	C1orf133	1	574036	Gene_ID	H. sapiens	574036	H. sapiens	SERTAD4-AS1	SERTAD4 antisense RNA 1								0	0	0	0	0	0	0	0	0	0	0	0	0	0	0	0	0	0	0	0	0
5029	P2RY2	1	5029	Gene_ID	H. sapiens	5029	H. sapiens	P2RY2	purinergic receptor P2Y2	GO:0070257 positive regulation of mucus secretion;GO:0035589 G protein-coupled purinergic nucleotide receptor signaling pathway;GO:0070255 regulation of mucus secretion		G-protein coupled receptors/{Adenosine and adenine nucleotide receptors,GPCRs excl olfactory receptors};Transporters	Cytosol(Uncertain)	Suramin (Utp-activated nucleotide receptor activity);Denufosol (Utp-activated nucleotide receptor activity);INS 316 (Utp-activated nucleotide receptor activity)		(M5932)HALLMARK INFLAMMATORY RESPONSE; (M5906)HALLMARK ESTROGEN RESPONSE EARLY	0	0	0	0	0	0	0	0	0	0	0	0	0	0	0	0	0	0	0	0	0
90332	EXOC3L2	1	90332	Gene_ID	H. sapiens	90332	H. sapiens	EXOC3L2	exocyst complex component 3 like 2	GO:0051601 exocyst localization;GO:0034629 cellular protein-containing complex localization;GO:0006887 exocytosis							0	0	0	0	0	0	0	0	0	0	0	0	0	0	0	0	0	0	0	0	0
4296	MAP3K11	1	4296	Gene_ID	H. sapiens	4296	H. sapiens	MAP3K11	mitogen-activated protein kinase kinase kinase 11	GO:0007256 activation of JNKK activity;GO:0007257 activation of JUN kinase activity;GO:0000186 activation of MAPKK activity	STE Ser/Thr protein kinase family	Enzymes/{ENZYME proteins/Transferases,Kinases/STE Ser/Thr protein kinases}	Cytosol;Microtubule organizing center(Supported)		(M69)PID REELIN PATHWAY; (M161)PID IFNG PATHWAY; (M3721)ST JNK MAPK PATHWAY	(M5893)HALLMARK MITOTIC SPINDLE	0	0	0	0	0	0	0	0	0	0	0	0	0	0	0	0	0	0	0	0	0
1005	CDH7	1	1005	Gene_ID	H. sapiens	1005	H. sapiens	CDH7	cadherin 7	GO:0016339 calcium-dependent cell-cell adhesion via plasma membrane cell adhesion molecules;GO:0044331 cell-cell adhesion mediated by cadherin;GO:0007043 cell-cell junction assembly							0	0	0	0	0	0	0	0	0	0	0	0	0	0	0	0	0	0	0	0	0
8913	CACNA1G	1	8913	Gene_ID	H. sapiens	8913	H. sapiens	CACNA1G	calcium voltage-gated channel subunit alpha1 G	GO:0086046 membrane depolarization during SA node cell action potential;GO:0086045 membrane depolarization during AV node cell action potential;GO:0086015 SA node cell action potential		Voltage-gated ion channels/Voltage-Gated Calcium Channels		Trimethadione (Scaffold protein binding);Cinnarizine (Scaffold protein binding);Ethosuximide (Scaffold protein binding);Verapamil (Scaffold protein binding);Zonisamide (Scaffold protein binding);Mibefradil (Scaffold protein binding);Flunarizine (Scaffold protein binding);Methsuximide (Scaffold protein binding)	(M223)PID BETA CATENIN NUC PATHWAY		0	0	0	0	0	0	0	0	0	0	0	0	0	0	0	0	0	0	0	0	0
3560	IL2RB	1	3560	Gene_ID	H. sapiens	3560	H. sapiens	IL2RB	interleukin 2 receptor subunit beta	GO:0038110 interleukin-2-mediated signaling pathway;GO:0035723 interleukin-15-mediated signaling pathway;GO:0071352 cellular response to interleukin-2		CD markers		Denileukin diftitox (Interleukin-2 receptor activity);Aldesleukin (Interleukin-2 receptor activity);Basiliximab (Interleukin-2 receptor activity);Daclizumab (Interleukin-2 receptor activity)	(M234)PID IL2 STAT5 PATHWAY; (M143)PID IL2 PI3K PATHWAY; (M122)PID IL2 1PATHWAY	(M5916)HALLMARK APICAL SURFACE; (M5947)HALLMARK IL2 STAT5 SIGNALING; (M5913)HALLMARK INTERFERON GAMMA RESPONSE	0	0	0	0	0	0	0	0	0	0	0	0	0	0	0	0	0	0	0	0	0
23066	CAND2	1	23066	Gene_ID	H. sapiens	23066	H. sapiens	CAND2	cullin associated and neddylation dissociated 2 (putative)	GO:0010265 SCF complex assembly;GO:0016567 protein ubiquitination;GO:0045893 positive regulation of transcription, DNA-templated			Cytosol;Nuclear bodies(Approved)				0	0	0	0	0	0	0	0	0	0	0	0	0	0	0	0	0	0	0	0	0
2300	FOXL1	1	2300	Gene_ID	H. sapiens	2300	H. sapiens	FOXL1	forkhead box L1	GO:0061146 Peyer's patch morphogenesis;GO:0007495 visceral mesoderm-endoderm interaction involved in midgut development;GO:0048541 Peyer's patch development		Transcription factors/Helix-turn-helix domains					0	0	0	1	0	0	0	0	0	0	0	0	1	0	0	0	0	0	1	0	0
257	ALX3	1	257	Gene_ID	H. sapiens	257	H. sapiens	ALX3	ALX homeobox 3	GO:0035116 embryonic hindlimb morphogenesis;GO:0035115 embryonic forelimb morphogenesis;GO:0035136 forelimb morphogenesis		Transcription factors/Helix-turn-helix domains					1	1	1	0	0	0	0	1	1	0	0	0	0	0	0	0	0	0	0	0	0
59339	PLEKHA2	1	59339	Gene_ID	H. sapiens	59339	H. sapiens	PLEKHA2	pleckstrin homology domain containing A2	GO:0001954 positive regulation of cell-matrix adhesion;GO:0006661 phosphatidylinositol biosynthetic process;GO:0001952 regulation of cell-matrix adhesion			Cytosol;Nuclear bodies;Nucleus(Uncertain)		(M141)PID PI3KCI PATHWAY		0	0	0	0	0	0	0	0	0	0	0	0	0	0	0	0	0	0	0	0	0
3239	HOXD13	1	3239	Gene_ID	H. sapiens	3239	H. sapiens	HOXD13	homeobox D13	GO:0060527 prostate epithelial cord arborization involved in prostate glandular acinus morphogenesis;GO:0060687 regulation of branching involved in prostate gland morphogenesis;GO:0060526 prostate glandular acinus morphogenesis		Transcription factors/Helix-turn-helix domains	Nucleus(Supported)				1	1	1	1	0	0	0	1	0	0	0	0	0	0	0	1	0	0	0	0	0
144402	CPNE8	1	144402	Gene_ID	H. sapiens	144402	H. sapiens	CPNE8	copine 8	GO:0071277 cellular response to calcium ion;GO:0051592 response to calcium ion;GO:0071248 cellular response to metal ion							0	0	0	0	0	0	0	0	0	0	0	0	0	0	0	0	0	0	0	0	0
104	ADARB1	1	104	Gene_ID	H. sapiens	104	H. sapiens	ADARB1	adenosine deaminase RNA specific B1	GO:0021965 spinal cord ventral commissure morphogenesis;GO:0021618 hypoglossal nerve morphogenesis;GO:0021566 hypoglossal nerve development		Enzymes/ENZYME proteins/Hydrolases	Nucleoplasm(Supported)Cytosol(Approved)				0	0	0	1	0	0	0	0	0	1	0	0	1	0	1	1	1	0	0	0	0
51083	GAL	1	51083	Gene_ID	H. sapiens	51083	H. sapiens	GAL	galanin and GMAP prepropeptide	GO:1902891 negative regulation of root hair elongation;GO:1902890 regulation of root hair elongation;GO:0051464 positive regulation of cortisol secretion			Golgi apparatus;Vesicles(Approved)			(M5941)HALLMARK UV RESPONSE UP; (M5907)HALLMARK ESTROGEN RESPONSE LATE	0	0	0	0	0	0	0	0	0	0	0	0	0	1	0	1	0	0	0	0	0
9874	TLK1	1	9874	Gene_ID	H. sapiens	9874	H. sapiens	TLK1	tousled like kinase 1	GO:0001672 regulation of chromatin assembly or disassembly;GO:1902275 regulation of chromatin organization;GO:0006333 chromatin assembly or disassembly	Other	Enzymes/{ENZYME proteins/Transferases,Kinases}	Nucleus(Enhanced)			(M5893)HALLMARK MITOTIC SPINDLE	0	0	0	0	0	0	0	0	0	0	0	0	0	0	0	0	0	0	0	0	0
57165	GJC2	1	57165	Gene_ID	H. sapiens	57165	H. sapiens	GJC2	gap junction protein gamma 2	GO:0070447 positive regulation of oligodendrocyte progenitor proliferation;GO:0070445 regulation of oligodendrocyte progenitor proliferation;GO:1904427 positive regulation of calcium ion transmembrane transport							0	0	0	0	0	0	0	0	0	1	0	0	0	0	0	0	0	0	0	0	0
57124	CD248	1	57124	Gene_ID	H. sapiens	57124	H. sapiens	CD248	CD248 molecule	GO:2000353 positive regulation of endothelial cell apoptotic process;GO:1904037 positive regulation of epithelial cell apoptotic process;GO:2000351 regulation of endothelial cell apoptotic process		CD markers	Plasma membrane(Supported)Nucleoplasm(Approved)				0	0	0	0	0	0	0	0	0	0	0	0	0	0	0	0	0	0	0	0	0
375033	PEAR1	1	375033	Gene_ID	H. sapiens	375033	H. sapiens	PEAR1	platelet endothelial aggregation receptor 1	GO:0043654 recognition of apoptotic cell;GO:0070527 platelet aggregation;GO:0045746 negative regulation of Notch signaling pathway			Cell Junctions(Supported)Centrosome;Nucleoplasm(Approved)				0	0	0	0	0	0	0	0	0	0	0	0	0	0	0	0	0	0	0	0	0
25886	POC1A	1	25886	Gene_ID	H. sapiens	25886	H. sapiens	POC1A	POC1 centriolar protein A	GO:0003431 growth plate cartilage chondrocyte development;GO:0010825 positive regulation of centrosome duplication;GO:0003433 chondrocyte development involved in endochondral bone morphogenesis							0	0	1	0	0	0	0	0	0	0	0	0	0	0	0	1	0	1	0	0	0
54905	CYP2W1	1	54905	Gene_ID	H. sapiens	54905	H. sapiens	CYP2W1	cytochrome P450 family 2 subfamily W member 1	GO:0043390 aflatoxin B1 metabolic process;GO:0046222 aflatoxin metabolic process;GO:0043385 mycotoxin metabolic process							0	0	0	0	0	0	0	0	0	0	0	0	0	0	0	0	0	0	0	0	0
122416	ANKRD9	1	122416	Gene_ID	H. sapiens	122416	H. sapiens	ANKRD9	ankyrin repeat domain 9	GO:0043687 post-translational protein modification;GO:0072659 protein localization to plasma membrane;GO:1990778 protein localization to cell periphery							0	0	0	0	0	0	0	0	0	0	0	0	0	0	0	0	0	0	0	0	0
148113	CILP2	1	148113	Gene_ID	H. sapiens	148113	H. sapiens	CILP2	cartilage intermediate layer protein 2	GO:0016311 dephosphorylation;GO:0006796 phosphate-containing compound metabolic process;GO:0006793 phosphorus metabolic process					(M3008)NABA ECM GLYCOPROTEINS; (M5884)NABA CORE MATRISOME; (M5889)NABA MATRISOME		0	0	0	0	0	0	0	0	0	0	0	0	0	0	0	0	0	0	0	0	0
2870	GRK6	1	2870	Gene_ID	H. sapiens	2870	H. sapiens	GRK6	G protein-coupled receptor kinase 6	GO:0008277 regulation of G protein-coupled receptor signaling pathway;GO:0016055 Wnt signaling pathway;GO:0198738 cell-cell signaling by wnt	AGC Ser/Thr protein kinase family	Enzymes/{ENZYME proteins/Transferases,Kinases/AGC Ser/Thr protein kinases}	Mitochondria(Approved)		(M124)PID CXCR4 PATHWAY		0	0	0	0	0	0	0	0	0	0	0	0	0	0	0	0	0	0	1	0	0
11281	POU6F2	1	11281	Gene_ID	H. sapiens	11281	H. sapiens	POU6F2	POU class 6 homeobox 2	GO:0007402 ganglion mother cell fate determination;GO:0048867 stem cell fate determination;GO:0048865 stem cell fate commitment		Transcription factors/Helix-turn-helix domains					0	0	0	0	1	0	0	0	0	0	0	1	0	0	0	0	0	0	0	0	0
3743	KCNA7	1	3743	Gene_ID	H. sapiens	3743	H. sapiens	KCNA7	potassium voltage-gated channel subfamily A member 7	GO:0071805 potassium ion transmembrane transport;GO:0071804 cellular potassium ion transport;GO:0006813 potassium ion transport		Voltage-gated ion channels/Voltage-Gated Potassium Channels		Dalfampridine (Delayed rectifier potassium channel activity)			0	0	0	0	0	0	0	0	0	0	0	0	0	0	0	0	0	0	0	0	0
259307	IL4I1	1	259307	Gene_ID	H. sapiens	259307	H. sapiens	IL4I1	interleukin 4 induced 1	GO:0006559 L-phenylalanine catabolic process;GO:1902222 erythrose 4-phosphate/phosphoenolpyruvate family amino acid catabolic process;GO:0006558 L-phenylalanine metabolic process		Enzymes/ENZYME proteins/Oxidoreductases		Flavin adenine dinucleotide (L-amino-acid oxidase activity);Vinylglycine (L-amino-acid oxidase activity);2-Aminobenzoic Acid (L-amino-acid oxidase activity);Citric Acid (L-amino-acid oxidase activity)		(M5935)HALLMARK FATTY ACID METABOLISM	0	0	0	0	0	0	0	0	0	0	0	0	0	0	0	0	0	0	0	0	0
4097	MAFG	1	4097	Gene_ID	H. sapiens	4097	H. sapiens	MAFG	MAF bZIP transcription factor G	GO:0030641 regulation of cellular pH;GO:0045604 regulation of epidermal cell differentiation;GO:0006885 regulation of pH		Transcription factors/Basic domains			(M167)PID AP1 PATHWAY		0	1	0	0	0	0	0	0	0	0	0	0	0	0	0	0	0	0	0	0	0
3292	HSD17B1	1	3292	Gene_ID	H. sapiens	3292	H. sapiens	HSD17B1	hydroxysteroid 17-beta dehydrogenase 1	GO:0006703 estrogen biosynthetic process;GO:0008210 estrogen metabolic process;GO:0034754 cellular hormone metabolic process		Enzymes/ENZYME proteins/Oxidoreductases	Cytosol(Supported)	NADH (Testosterone dehydrogenase (nad+) activity);4-Androstenedione (Testosterone dehydrogenase (nad+) activity);Androstanedione (Testosterone dehydrogenase (nad+) activity);Prasterone (Testosterone dehydrogenase (nad+) activity);Equilin (Testosterone dehydrogenase (nad+) activity);EM-1745 (Testosterone dehydrogenase (nad+) activity);Dihydrotestosterone (Testosterone dehydrogenase (nad+) activity…			0	0	0	0	0	0	0	0	0	0	0	0	0	0	0	0	0	0	0	0	0
10723	SLC12A7	1	10723	Gene_ID	H. sapiens	10723	H. sapiens	SLC12A7	solute carrier family 12 member 7	GO:1990573 potassium ion import across plasma membrane;GO:0055064 chloride ion homeostasis;GO:0010107 potassium ion import		Transporters/Electrochemical Potential-driven transporters	Cytosol(Uncertain)	Potassium Chloride (Protein kinase binding)			0	0	0	0	0	0	0	0	0	0	0	0	0	0	0	0	0	0	0	0	0
153090	DAB2IP	1	153090	Gene_ID	H. sapiens	153090	H. sapiens	DAB2IP	DAB2 interacting protein	GO:0021814 cell motility involved in cerebral cortex radial glia guided migration;GO:0034144 negative regulation of toll-like receptor 4 signaling pathway;GO:0021819 layer formation in cerebral cortex					(M269)PID RAS PATHWAY		0	0	0	0	0	0	1	0	0	1	1	1	0	1	0	1	0	0	1	1	0
6531	SLC6A3	1	6531	Gene_ID	H. sapiens	6531	H. sapiens	SLC6A3	solute carrier family 6 member 3	GO:0042420 dopamine catabolic process;GO:0042416 dopamine biosynthetic process;GO:0042424 catecholamine catabolic process		Transporters/Electrochemical Potential-driven transporters	Vesicles(Approved)	Amphetamine (Monoamine transmembrane transporter activity);Phentermine (Monoamine transmembrane transporter activity);Benzatropine (Monoamine transmembrane transporter activity);Venlafaxine (Monoamine transmembrane transporter activity);Atomoxetine (Monoamine transmembrane transporter activity);Mirtazapine (Monoamine transmembrane transporter activity);Loxapine (Monoamine transmembrane transporte…	(M275)PID ALPHA SYNUCLEIN PATHWAY	(M5956)HALLMARK KRAS SIGNALING DN	0	0	0	0	0	0	0	0	0	0	0	0	0	0	0	1	0	0	0	0	0
8945	BTRC	1	8945	Gene_ID	H. sapiens	8945	H. sapiens	BTRC	beta-transducin repeat containing E3 ubiquitin protein ligase	GO:0002223 stimulatory C-type lectin receptor signaling pathway;GO:0060444 branching involved in mammary gland duct morphogenesis;GO:0002220 innate immune response activating cell surface receptor signaling pathway			Cytosol;Nucleoplasm;Plasma membrane(Approved)		(M5493)WNT SIGNALING	(M5945)HALLMARK HEME METABOLISM	0	0	0	1	0	0	0	0	0	0	0	0	0	0	0	0	0	0	1	0	0
6755	SSTR5	1	6755	Gene_ID	H. sapiens	6755	H. sapiens	SSTR5	somatostatin receptor 5	GO:0038170 somatostatin signaling pathway;GO:0038169 somatostatin receptor signaling pathway;GO:0071385 cellular response to glucocorticoid stimulus		G-protein coupled receptors/GPCRs excl olfactory receptors	Plasma membrane(Supported)	Octreotide (Somatostatin receptor activity);Vapreotide (Somatostatin receptor activity);Pasireotide (Somatostatin receptor activity);Lanreotide (Somatostatin receptor activity)			0	0	0	0	0	0	0	0	0	0	0	0	0	0	0	0	0	0	0	0	0
84627	ZNF469	1	84627	Gene_ID	H. sapiens	84627	H. sapiens	ZNF469	zinc finger protein 469	GO:0006357 regulation of transcription by RNA polymerase II;GO:0006366 transcription by RNA polymerase II;GO:0006355 regulation of transcription, DNA-templated		Transcription factors/Zinc-coordinating DNA-binding domains	Vesicles(Approved)				0	0	0	0	0	0	0	0	0	0	0	0	0	0	0	0	0	0	0	0	0
51571	FAM49B	1	51571	Gene_ID	H. sapiens	51571	H. sapiens	FAM49B	family with sequence similarity 49 member B	GO:2000568 positive regulation of memory T cell activation;GO:2000567 regulation of memory T cell activation;GO:0035709 memory T cell activation			Cytosol;Nucleus(Approved)				0	0	0	0	0	0	0	0	0	0	0	0	0	0	0	0	0	0	0	0	0
115330	GPR146	1	115330	Gene_ID	H. sapiens	115330	H. sapiens	GPR146	G protein-coupled receptor 146	GO:0007186 G protein-coupled receptor signaling pathway;GO:0007165 signal transduction;GO:0023052 signaling		G-protein coupled receptors/GPCRs excl olfactory receptors					0	0	0	0	0	0	0	0	0	0	0	0	0	0	0	0	0	0	0	0	0
389799	C9orf171	1	389799	Gene_ID	H. sapiens	389799	H. sapiens	CFAP77	cilia and flagella associated protein 77				Cytosol(Approved)				0	0	0	0	0	0	0	0	0	0	0	0	0	0	0	0	0	0	0	0	0
343472	BARHL2	1	343472	Gene_ID	H. sapiens	343472	H. sapiens	BARHL2	BarH like homeobox 2	GO:0030516 regulation of axon extension;GO:0048675 axon extension;GO:0050770 regulation of axonogenesis		Transcription factors/Helix-turn-helix domains					0	0	0	0	1	0	0	0	0	1	0	0	0	0	0	1	0	0	0	0	0
2548	GAA	1	2548	Gene_ID	H. sapiens	2548	H. sapiens	GAA	glucosidase alpha, acid	GO:0002086 diaphragm contraction;GO:0003011 involuntary skeletal muscle contraction;GO:0043181 vacuolar sequestering		Enzymes/ENZYME proteins/Hydrolases		Acarbose (Maltose alpha-glucosidase activity);Miglitol (Maltose alpha-glucosidase activity);AT2220 (Maltose alpha-glucosidase activity)	(M288)PID HES HEY PATHWAY	(M5909)HALLMARK MYOGENESIS; (M5891)HALLMARK HYPOXIA	0	0	0	0	0	0	0	0	0	0	0	0	1	0	0	0	0	0	0	0	0
83696	TRAPPC9	1	83696	Gene_ID	H. sapiens	83696	H. sapiens	TRAPPC9	trafficking protein particle complex 9	GO:0048208 COPII vesicle coating;GO:0048207 vesicle targeting, rough ER to cis-Golgi;GO:0048199 vesicle targeting, to, from or within Golgi			Golgi apparatus;Nucleoplasm;Vesicles(Approved)				0	0	0	0	0	0	0	0	0	0	0	0	0	0	0	0	0	0	0	0	0
64359	NXN	1	64359	Gene_ID	H. sapiens	64359	H. sapiens	NXN	nucleoredoxin	GO:0031397 negative regulation of protein ubiquitination;GO:1903321 negative regulation of protein modification by small protein conjugation or removal;GO:0098869 cellular oxidant detoxification		Enzymes/ENZYME proteins/Oxidoreductases	Cytosol;Golgi apparatus(Supported)				0	1	0	0	0	0	0	0	0	0	0	0	0	0	0	0	0	0	1	0	0
894	CCND2	1	894	Gene_ID	H. sapiens	894	H. sapiens	CCND2	cyclin D2	GO:0045737 positive regulation of cyclin-dependent protein serine/threonine kinase activity;GO:1900087 positive regulation of G1/S transition of mitotic cell cycle;GO:1904031 positive regulation of cyclin-dependent protein kinase activity			Nucleoplasm(Supported)		(M234)PID IL2 STAT5 PATHWAY; (M279)PID RB 1PATHWAY; (M66)PID MYC ACTIV PATHWAY	(M5944)HALLMARK ANGIOGENESIS; (M5895)HALLMARK WNT BETA CATENIN SIGNALING; (M5902)HALLMARK APOPTOSIS	0	0	0	0	0	0	0	0	0	0	0	0	0	0	0	0	0	0	0	0	0
148398	SAMD11	1	148398	Gene_ID	H. sapiens	148398	H. sapiens	SAMD11	sterile alpha motif domain containing 11				Nucleoplasm;Vesicles(Approved)				0	0	0	0	0	0	0	0	0	0	0	0	0	0	0	0	0	0	0	0	0
147372	CCBE1	1	147372	Gene_ID	H. sapiens	147372	H. sapiens	CCBE1	collagen and calcium binding EGF domains 1	GO:1901492 positive regulation of lymphangiogenesis;GO:1901490 regulation of lymphangiogenesis;GO:1900748 positive regulation of vascular endothelial growth factor signaling pathway			Cytosol;Plasma membrane(Enhanced)		(M5883)NABA SECRETED FACTORS; (M5885)NABA MATRISOME ASSOCIATED; (M5889)NABA MATRISOME		0	0	0	0	0	0	1	0	0	0	1	0	0	0	0	0	0	0	0	0	0
26011	ODZ4	1	26011	Gene_ID	H. sapiens	26011	H. sapiens	TENM4	teneurin transmembrane protein 4	GO:0032289 central nervous system myelin formation;GO:0060912 cardiac cell fate specification;GO:0048714 positive regulation of oligodendrocyte differentiation							1	0	0	0	1	0	0	0	0	1	0	0	1	0	0	1	1	0	0	0	0
9526	MPDU1	1	9526	Gene_ID	H. sapiens	9526	H. sapiens	MPDU1	mannose-P-dolichol utilization defect 1	GO:0006488 dolichol-linked oligosaccharide biosynthetic process;GO:0009312 oligosaccharide biosynthetic process;GO:0006490 oligosaccharide-lipid intermediate biosynthetic process			Endoplasmic reticulum;Mitochondria(Supported)				0	0	0	0	0	0	0	0	0	0	0	0	0	0	0	0	0	0	0	0	0
7041	TGFB1I1	1	7041	Gene_ID	H. sapiens	7041	H. sapiens	TGFB1I1	transforming growth factor beta 1 induced transcript 1	GO:0030579 ubiquitin-dependent SMAD protein catabolic process;GO:0030511 positive regulation of transforming growth factor beta receptor signaling pathway;GO:0030521 androgen receptor signaling pathway			Focal adhesion sites(Supported)Cytosol(Approved)		(M58)PID AR PATHWAY		1	0	0	1	1	0	0	0	0	0	1	1	0	1	0	0	0	0	1	1	0
25992	SNED1	1	25992	Gene_ID	H. sapiens	25992	H. sapiens	SNED1	sushi, nidogen and EGF like domains 1	GO:0007160 cell-matrix adhesion;GO:0031589 cell-substrate adhesion;GO:0007155 cell adhesion					(M3008)NABA ECM GLYCOPROTEINS; (M5884)NABA CORE MATRISOME; (M5889)NABA MATRISOME		0	0	0	0	0	0	0	0	0	0	0	0	0	0	0	0	0	0	0	0	0
6542	SLC7A2	1	6542	Gene_ID	H. sapiens	6542	H. sapiens	SLC7A2	solute carrier family 7 member 2	GO:0097638 L-arginine import across plasma membrane;GO:1903400 L-arginine transmembrane transport;GO:1903401 L-lysine transmembrane transport		Transporters/Electrochemical Potential-driven transporters	Cell Junctions;Plasma membrane(Supported)	L-Lysine (Low-affinity l-arginine transmembrane transporter activity);L-Ornithine (Low-affinity l-arginine transmembrane transporter activity)		(M5932)HALLMARK INFLAMMATORY RESPONSE; (M5906)HALLMARK ESTROGEN RESPONSE EARLY	0	0	0	0	0	0	0	0	0	0	0	0	0	0	0	0	0	0	0	0	0
4773	NFATC2	1	4773	Gene_ID	H. sapiens	4773	H. sapiens	NFATC2	nuclear factor of activated T cells 2	GO:1905064 negative regulation of vascular smooth muscle cell differentiation;GO:1901741 positive regulation of myoblast fusion;GO:0045589 regulation of regulatory T cell differentiation		Transcription factors/Immunoglobulin fold	Cytosol;Nucleoplasm(Supported)		(M235)PID TCR CALCIUM PATHWAY; (M23)PID WNT NONCANONICAL PATHWAY; (M65)PID FRA PATHWAY		0	0	0	0	0	0	1	0	0	1	0	0	0	1	0	0	1	0	0	0	0
151278	CCDC140	1	151278	Gene_ID	H. sapiens	151278	H. sapiens	CCDC140	coiled-coil domain containing 140								0	0	0	0	0	0	0	0	0	0	0	0	0	0	0	0	0	0	0	0	0
11167	FSTL1	1	11167	Gene_ID	H. sapiens	11167	H. sapiens	FSTL1	follistatin like 1	GO:0030510 regulation of BMP signaling pathway;GO:0030509 BMP signaling pathway;GO:0071773 cellular response to BMP stimulus			Cytosol;Vesicles(Approved)		(M17761)ST WNT BETA CATENIN PATHWAY; (M5883)NABA SECRETED FACTORS; (M5885)NABA MATRISOME ASSOCIATED	(M5944)HALLMARK ANGIOGENESIS; (M5930)HALLMARK EPITHELIAL MESENCHYMAL TRANSITION	0	0	0	0	0	0	0	0	0	0	1	0	0	0	0	0	0	0	0	0	0
83938	C10orf11	1	83938	Gene_ID	H. sapiens	83938	H. sapiens	LRMDA	leucine rich melanocyte differentiation associated	GO:0030318 melanocyte differentiation;GO:0050931 pigment cell differentiation;GO:0048066 developmental pigmentation			Nucleus(Supported)Cytosol(Approved)				0	0	0	0	0	0	0	0	0	0	0	0	0	0	0	0	0	0	0	0	0
10417	SPON2	1	10417	Gene_ID	H. sapiens	10417	H. sapiens	SPON2	spondin 2	GO:0060907 positive regulation of macrophage cytokine production;GO:0043152 induction of bacterial agglutination;GO:0010935 regulation of macrophage cytokine production			Vesicles(Approved)		(M169)PID INTEGRIN2 PATHWAY; (M3008)NABA ECM GLYCOPROTEINS; (M5884)NABA CORE MATRISOME		0	0	0	0	0	0	0	0	0	0	0	0	0	0	0	0	0	0	0	0	0
170591	S100Z	1	170591	Gene_ID	H. sapiens	170591	H. sapiens	S100Z	S100 calcium binding protein Z	GO:0008150 biological_process					(M5883)NABA SECRETED FACTORS; (M5885)NABA MATRISOME ASSOCIATED; (M5889)NABA MATRISOME		0	0	0	0	0	0	0	0	0	0	0	0	0	0	0	0	0	0	0	0	0
133418	EMB	1	133418	Gene_ID	H. sapiens	133418	H. sapiens	EMB	embigin	GO:0035879 plasma membrane lactate transport;GO:0035873 lactate transmembrane transport;GO:0015727 lactate transport		Transporters/Accessory Factors Involved in Transport					0	0	0	0	0	0	0	0	0	1	0	0	0	0	0	0	0	0	0	0	0
64321	SOX17	1	64321	Gene_ID	H. sapiens	64321	H. sapiens	SOX17	SRY-box transcription factor 17	GO:0060807 regulation of transcription from RNA polymerase II promoter involved in definitive endodermal cell fate specification;GO:0042662 negative regulation of mesodermal cell fate specification;GO:0007493 endodermal cell fate determination		Transcription factors/Other all-alpha-helical DNA-binding domains	Nucleoplasm(Approved)		(M5493)WNT SIGNALING		1	1	0	1	1	0	1	0	0	1	0	1	1	1	0	1	1	0	1	1	0
93035	PKHD1L1	1	93035	Gene_ID	H. sapiens	93035	H. sapiens	PKHD1L1	PKHD1 like 1	GO:0006955 immune response;GO:0002376 immune system process;GO:0050896 response to stimulus							0	0	0	0	0	0	0	0	0	0	0	0	0	0	0	0	0	0	0	0	0
22982	DIP2C	1	22982	Gene_ID	H. sapiens	22982	H. sapiens	DIP2C	disco interacting protein 2 homolog C	GO:0008150 biological_process			Cytosol;Nucleoplasm;Vesicles(Approved)				0	0	0	0	0	0	0	0	0	0	0	0	0	0	0	0	0	0	0	0	0
5739	PTGIR	1	5739	Gene_ID	H. sapiens	5739	H. sapiens	PTGIR	prostaglandin I2 receptor	GO:0010642 negative regulation of platelet-derived growth factor receptor signaling pathway;GO:0010640 regulation of platelet-derived growth factor receptor signaling pathway;GO:0048662 negative regulation of smooth muscle cell proliferation		G-protein coupled receptors/GPCRs excl olfactory receptors		Treprostinil (Guanyl-nucleotide exchange factor activity);Iloprost (Guanyl-nucleotide exchange factor activity);Dinoprost Tromethamine (Guanyl-nucleotide exchange factor activity);Epoprostenol (Guanyl-nucleotide exchange factor activity);Beraprost (Guanyl-nucleotide exchange factor activity);Selexipag (Guanyl-nucleotide exchange factor activity)	(M99)PID TXA2PATHWAY	(M5932)HALLMARK INFLAMMATORY RESPONSE	0	0	0	0	0	0	0	0	0	0	0	0	0	0	0	0	0	0	0	0	0
1846	DUSP4	1	1846	Gene_ID	H. sapiens	1846	H. sapiens	DUSP4	dual specificity phosphatase 4	GO:0000188 inactivation of MAPK activity;GO:0043407 negative regulation of MAP kinase activity;GO:0070373 negative regulation of ERK1 and ERK2 cascade		Enzymes/ENZYME proteins/Hydrolases	Nucleoplasm(Supported)		(M4910)ST ERK1 ERK2 MAPK PATHWAY; (M3721)ST JNK MAPK PATHWAY	(M5890)HALLMARK TNFA SIGNALING VIA NFKB	0	0	0	0	0	0	0	0	0	0	0	0	0	0	0	0	0	0	0	0	0
222584	FAM83B	1	222584	Gene_ID	H. sapiens	222584	H. sapiens	FAM83B	family with sequence similarity 83 member B	GO:0007173 epidermal growth factor receptor signaling pathway;GO:0038127 ERBB signaling pathway;GO:0007169 transmembrane receptor protein tyrosine kinase signaling pathway							0	0	0	0	0	0	0	0	0	0	0	0	0	0	0	0	0	0	0	0	0
90273	CEACAM21	1	90273	Gene_ID	H. sapiens	90273	H. sapiens	CEACAM21	carcinoembryonic antigen related cell adhesion molecule 21								0	0	0	0	0	0	0	0	0	0	0	0	0	0	0	0	0	0	0	0	0
29101	SSU72	1	29101	Gene_ID	H. sapiens	29101	H. sapiens	SSU72	SSU72 homolog, RNA polymerase II CTD phosphatase	GO:0070940 dephosphorylation of RNA polymerase II C-terminal domain;GO:0006369 termination of RNA polymerase II transcription;GO:0006378 mRNA polyadenylation		Enzymes/ENZYME proteins/Hydrolases	Cytosol;Nucleoplasm(Approved)				0	0	0	0	0	0	0	0	0	0	0	0	0	0	0	0	0	0	0	0	0
29803	REPIN1	1	29803	Gene_ID	H. sapiens	29803	H. sapiens	REPIN1	replication initiator 1	GO:0006260 DNA replication;GO:0006259 DNA metabolic process;GO:0034645 cellular macromolecule biosynthetic process			Nucleus(Enhanced)				0	0	0	0	0	0	0	0	0	0	0	0	0	0	0	0	0	0	0	0	0
8038	ADAM12	1	8038	Gene_ID	H. sapiens	8038	H. sapiens	ADAM12	ADAM metallopeptidase domain 12	GO:0045766 positive regulation of angiogenesis;GO:0007520 myoblast fusion;GO:0045765 regulation of angiogenesis		Transporters/Accessory Factors Involved in Transport	Plasma membrane(Supported)		(M118)PID INTEGRIN A9B1 PATHWAY; (M165)PID SYNDECAN 4 PATHWAY; (M17)PID NOTCH PATHWAY	(M5909)HALLMARK MYOGENESIS; (M5930)HALLMARK EPITHELIAL MESENCHYMAL TRANSITION	0	0	0	0	0	0	1	0	0	0	0	0	0	0	0	0	1	0	0	0	0
3693	ITGB5	1	3693	Gene_ID	H. sapiens	3693	H. sapiens	ITGB5	integrin subunit beta 5	GO:0002479 antigen processing and presentation of exogenous peptide antigen via MHC class I, TAP-dependent;GO:0046718 viral entry into host cell;GO:0042590 antigen processing and presentation of exogenous peptide antigen via MHC class I			Mitochondria;Plasma membrane(Approved)		(M212)PID INTEGRIN5 PATHWAY; (M47)PID INTEGRIN CS PATHWAY; (M174)PID UPA UPAR PATHWAY	(M5909)HALLMARK MYOGENESIS; (M5930)HALLMARK EPITHELIAL MESENCHYMAL TRANSITION	1	0	0	0	0	0	0	0	0	0	1	0	0	0	0	0	0	0	0	0	0
284451	ODF3L2	1	284451	Gene_ID	H. sapiens	284451	H. sapiens	ODF3L2	outer dense fiber of sperm tails 3 like 2								0	0	0	0	0	0	0	0	0	0	0	0	0	0	0	0	0	0	0	0	0
10512	SEMA3C	1	10512	Gene_ID	H. sapiens	10512	H. sapiens	SEMA3C	semaphorin 3C	GO:1905312 positive regulation of cardiac neural crest cell migration involved in outflow tract morphogenesis;GO:1905310 regulation of cardiac neural crest cell migration involved in outflow tract morphogenesis;GO:0003253 cardiac neural crest cell migration involved in outflow tract morphogenesis			Cytosol;Golgi apparatus;Plasma membrane(Approved)		(M5880)NABA ECM AFFILIATED; (M5885)NABA MATRISOME ASSOCIATED; (M5889)NABA MATRISOME	(M5949)HALLMARK PEROXISOME	0	1	0	1	0	0	1	1	0	1	0	1	1	1	0	1	1	0	0	1	0
10716	TBR1	1	10716	Gene_ID	H. sapiens	10716	H. sapiens	TBR1	T-box brain transcription factor 1	GO:0021902 commitment of neuronal cell to specific neuron type in forebrain;GO:0001661 conditioned taste aversion;GO:0021764 amygdala development		Transcription factors/Immunoglobulin fold					0	1	0	0	1	0	0	0	0	1	0	0	0	0	1	0	0	0	0	0	0
9423	NTN1	1	9423	Gene_ID	H. sapiens	9423	H. sapiens	NTN1	netrin 1	GO:0061643 chemorepulsion of axon;GO:1902842 negative regulation of netrin-activated signaling pathway;GO:0033564 anterior/posterior axon guidance					(M108)PID NETRIN PATHWAY; (M5887)NABA BASEMENT MEMBRANES; (M3008)NABA ECM GLYCOPROTEINS		1	0	0	1	0	1	0	0	0	1	0	0	0	1	0	1	0	0	0	0	0
26074	C20orf26	1	26074	Gene_ID	H. sapiens	26074	H. sapiens	CFAP61	cilia and flagella associated protein 61	GO:0003341 cilium movement;GO:0044782 cilium organization;GO:0007018 microtubule-based movement							0	0	0	0	0	0	0	0	0	0	0	0	0	0	0	0	0	0	0	0	0
2672	GFI1	1	2672	Gene_ID	H. sapiens	2672	H. sapiens	GFI1	growth factor independent 1 transcriptional repressor	GO:0010956 negative regulation of calcidiol 1-monooxygenase activity;GO:0070105 positive regulation of interleukin-6-mediated signaling pathway;GO:0010957 negative regulation of vitamin D biosynthetic process		Transcription factors/Zinc-coordinating DNA-binding domains			(M254)PID MYC REPRESS PATHWAY	(M5951)HALLMARK SPERMATOGENESIS	0	0	0	0	0	0	0	0	0	1	0	0	0	1	0	0	0	0	0	0	0
54469	ZFAND6	1	54469	Gene_ID	H. sapiens	54469	H. sapiens	ZFAND6	zinc finger AN1-type containing 6	GO:0006625 protein targeting to peroxisome;GO:0072663 establishment of protein localization to peroxisome;GO:0072662 protein localization to peroxisome							0	0	0	0	0	0	0	0	0	0	0	0	0	0	0	0	0	0	0	0	0
5890	RAD51B	1	5890	Gene_ID	H. sapiens	5890	H. sapiens	RAD51B	RAD51 paralog B	GO:0010971 positive regulation of G2/M transition of mitotic cell cycle;GO:1902751 positive regulation of cell cycle G2/M phase transition;GO:0007131 reciprocal meiotic recombination			Nuclear bodies;Nucleoplasm(Approved)				0	0	0	0	0	0	0	0	0	0	0	0	0	0	0	0	0	0	0	0	0
56940	DUSP22	1	56940	Gene_ID	H. sapiens	56940	H. sapiens	DUSP22	dual specificity phosphatase 22	GO:1903996 negative regulation of non-membrane spanning protein tyrosine kinase activity;GO:0050860 negative regulation of T cell receptor signaling pathway;GO:1903995 regulation of non-membrane spanning protein tyrosine kinase activity		Enzymes/ENZYME proteins/Hydrolases	Nucleoplasm;Vesicles(Approved)				0	0	0	0	0	0	0	0	0	0	1	0	0	0	0	0	0	0	0	0	0
79772	MCTP1	1	79772	Gene_ID	H. sapiens	79772	H. sapiens	MCTP1	multiple C2 and transmembrane domain containing 1	GO:0048168 regulation of neuronal synaptic plasticity;GO:0046928 regulation of neurotransmitter secretion;GO:0045806 negative regulation of endocytosis			Cytosol;Nucleoplasm(Approved)				0	0	0	0	0	0	0	0	0	0	0	0	0	0	0	0	0	0	0	0	0
100131390	SP9	1	100131390	Gene_ID	H. sapiens	100131390	H. sapiens	SP9	Sp9 transcription factor	GO:0030326 embryonic limb morphogenesis;GO:0035113 embryonic appendage morphogenesis;GO:0035108 limb morphogenesis		Transcription factors/Zinc-coordinating DNA-binding domains	Mitochondria(Approved)				1	0	0	0	0	0	0	1	0	0	0	0	0	0	0	0	0	0	0	0	0
353500	BMP8A	1	353500	Gene_ID	H. sapiens	353500	H. sapiens	BMP8A	bone morphogenetic protein 8a	GO:0046676 negative regulation of insulin secretion;GO:0002024 diet induced thermogenesis;GO:0090278 negative regulation of peptide hormone secretion					(M5883)NABA SECRETED FACTORS; (M5885)NABA MATRISOME ASSOCIATED; (M5889)NABA MATRISOME		0	0	1	0	0	0	0	0	0	0	1	0	0	0	0	0	0	0	0	0	0
124056	NOXO1	1	124056	Gene_ID	H. sapiens	124056	H. sapiens	NOXO1	NADPH oxidase organizer 1	GO:0010310 regulation of hydrogen peroxide metabolic process;GO:0060263 regulation of respiratory burst;GO:0022617 extracellular matrix disassembly				Ecabet (Superoxide-generating nadph oxidase activator activity)	(M278)PID RAC1 PATHWAY		0	0	0	0	0	0	0	0	0	0	0	0	0	0	0	0	0	0	0	0	0
9584	RBM39	1	9584	Gene_ID	H. sapiens	9584	H. sapiens	RBM39	RNA binding motif protein 39	GO:0008380 RNA splicing;GO:0006397 mRNA processing;GO:0016071 mRNA metabolic process			Nuclear speckles(Supported)Nucleoplasm(Approved)Microtubule organizing center;Microtubules(Uncertain)				0	0	0	0	0	0	0	0	0	0	0	0	0	0	0	0	0	0	0	0	0
2103	ESRRB	1	2103	Gene_ID	H. sapiens	2103	H. sapiens	ESRRB	estrogen related receptor beta	GO:0045821 positive regulation of glycolytic process;GO:0090282 positive regulation of transcription involved in G2/M transition of mitotic cell cycle;GO:0045725 positive regulation of glycogen biosynthetic process		Nuclear receptors;Transcription factors/Zinc-coordinating DNA-binding domains					1	1	0	0	0	1	0	0	0	0	0	1	0	1	0	0	0	0	0	0	0
80206	FHOD3	1	80206	Gene_ID	H. sapiens	80206	H. sapiens	FHOD3	formin homology 2 domain containing 3	GO:0055003 cardiac myofibril assembly;GO:0030837 negative regulation of actin filament polymerization;GO:0045214 sarcomere organization							0	0	0	0	0	0	0	0	0	0	0	0	1	0	0	0	1	0	0	0	0
4829	NMBR	1	4829	Gene_ID	H. sapiens	4829	H. sapiens	NMBR	neuromedin B receptor	GO:0031989 bombesin receptor signaling pathway;GO:0007200 phospholipase C-activating G protein-coupled receptor signaling pathway;GO:0007186 G protein-coupled receptor signaling pathway		G-protein coupled receptors/GPCRs excl olfactory receptors	Cytosol;Plasma membrane(Supported)				0	0	0	0	0	0	0	0	0	0	0	0	0	0	0	0	0	0	0	0	0
758	MPPED1	1	758	Gene_ID	H. sapiens	758	H. sapiens	MPPED1	metallophosphoesterase domain containing 1	GO:0008150 biological_process							0	0	0	0	0	0	0	0	0	0	0	0	0	0	0	0	0	0	0	0	0
387496	RASL11A	1	387496	Gene_ID	H. sapiens	387496	H. sapiens	RASL11A	RAS like family 11 member A	GO:0045943 positive regulation of transcription by RNA polymerase I;GO:0006356 regulation of transcription by RNA polymerase I;GO:0006360 transcription by RNA polymerase I			Nuclear bodies(Approved)				0	0	0	0	0	0	0	0	0	0	0	0	0	0	0	0	0	0	0	0	0
3201	HOXA4	1	3201	Gene_ID	H. sapiens	3201	H. sapiens	HOXA4	homeobox A4	GO:0048704 embryonic skeletal system morphogenesis;GO:0048706 embryonic skeletal system development;GO:0048705 skeletal system morphogenesis		Transcription factors/Helix-turn-helix domains	Nuclear bodies(Enhanced)				1	1	1	0	0	0	0	0	1	0	0	0	0	0	0	0	0	0	0	0	0
5606	MAP2K3	1	5606	Gene_ID	H. sapiens	5606	H. sapiens	MAP2K3	mitogen-activated protein kinase kinase 3	GO:0043536 positive regulation of blood vessel endothelial cell migration;GO:0000187 activation of MAPK activity;GO:0010595 positive regulation of endothelial cell migration	STE Ser/Thr protein kinase family	Enzymes/{ENZYME proteins/Transferases,Kinases/STE Ser/Thr protein kinases}	Cytosol;Nucleoplasm(Supported)		(M209)PID P38 GAMMA DELTA PATHWAY; (M267)PID ANTHRAX PATHWAY; (M20)PID P38 MKK3 6PATHWAY	(M5923)HALLMARK PI3K AKT MTOR SIGNALING; (M5890)HALLMARK TNFA SIGNALING VIA NFKB; (M5945)HALLMARK HEME METABOLISM	0	0	0	0	0	0	1	0	0	0	1	0	0	0	0	0	0	0	0	0	0
3238	HOXD12	1	3238	Gene_ID	H. sapiens	3238	H. sapiens	HOXD12	homeobox D12	GO:0042733 embryonic digit morphogenesis;GO:0030326 embryonic limb morphogenesis;GO:0035113 embryonic appendage morphogenesis		Transcription factors/Helix-turn-helix domains					1	1	1	0	0	0	0	1	0	0	0	0	0	0	0	0	0	0	0	0	0
10398	MYL9	1	10398	Gene_ID	H. sapiens	10398	H. sapiens	MYL9	myosin light chain 9	GO:0045652 regulation of megakaryocyte differentiation;GO:0070527 platelet aggregation;GO:0030219 megakaryocyte differentiation			Nucleoli fibrillar center;Nucleus(Approved)		(M71)PID ILK PATHWAY	(M5915)HALLMARK APICAL JUNCTION; (M5930)HALLMARK EPITHELIAL MESENCHYMAL TRANSITION	0	0	0	0	0	0	0	0	0	0	0	0	0	0	0	0	0	0	0	0	0
5205	ATP8B1	1	5205	Gene_ID	H. sapiens	5205	H. sapiens	ATP8B1	ATPase phospholipid transporting 8B1	GO:0021650 vestibulocochlear nerve formation;GO:0021648 vestibulocochlear nerve morphogenesis;GO:0032534 regulation of microvillus assembly		Enzymes/ENZYME proteins/Hydrolases;Transporters/Primary Active Transporters				(M5916)HALLMARK APICAL SURFACE	1	0	0	0	0	1	0	0	0	1	0	0	0	0	0	0	0	0	0	0	0
8425	LTBP4	1	8425	Gene_ID	H. sapiens	8425	H. sapiens	LTBP4	latent transforming growth factor beta binding protein 4	GO:0030252 growth hormone secretion;GO:0017015 regulation of transforming growth factor beta receptor signaling pathway;GO:1903844 regulation of cellular response to transforming growth factor beta stimulus					(M3008)NABA ECM GLYCOPROTEINS; (M5884)NABA CORE MATRISOME; (M5889)NABA MATRISOME		0	0	0	0	0	0	0	0	0	0	1	0	0	0	0	1	0	0	0	0	0
3950	LECT2	1	3950	Gene_ID	H. sapiens	3950	H. sapiens	LECT2	leukocyte cell derived chemotaxin 2	GO:0001501 skeletal system development;GO:0006935 chemotaxis;GO:0042330 taxis					(M195)PID CMYB PATHWAY		0	0	1	0	0	0	0	0	0	1	0	0	0	0	0	0	0	0	0	0	0
5376	PMP22	1	5376	Gene_ID	H. sapiens	5376	H. sapiens	PMP22	peripheral myelin protein 22	GO:0032288 myelin assembly;GO:0032060 bleb assembly;GO:0010977 negative regulation of neuron projection development		Transporters/Transporter channels and pores			(M239)PID A6B1 A6B4 INTEGRIN PATHWAY	(M5942)HALLMARK UV RESPONSE DN; (M5930)HALLMARK EPITHELIAL MESENCHYMAL TRANSITION	0	0	0	0	0	0	0	0	0	1	0	0	0	1	0	0	0	0	0	0	0
124590	USH1G	1	124590	Gene_ID	H. sapiens	124590	H. sapiens	USH1G	USH1 protein network component sans	GO:0060122 inner ear receptor cell stereocilium organization;GO:0050957 equilibrioception;GO:0060119 inner ear receptor cell development							1	0	0	0	0	1	0	0	0	0	0	0	0	0	0	0	0	0	0	0	0
6899	TBX1	1	6899	Gene_ID	H. sapiens	6899	H. sapiens	TBX1	T-box transcription factor 1	GO:2001037 positive regulation of tongue muscle cell differentiation;GO:2001035 regulation of tongue muscle cell differentiation;GO:1902811 positive regulation of skeletal muscle fiber differentiation		Transcription factors/Immunoglobulin fold	Cytoplasmic bodies;Nuclear bodies(Approved)				1	1	1	1	1	1	1	1	1	0	1	1	1	1	0	0	1	0	0	0	0
348980	HCN1	1	348980	Gene_ID	H. sapiens	348980	H. sapiens	HCN1	hyperpolarization activated cyclic nucleotide gated potassium channel 1	GO:0046549 retinal cone cell development;GO:0042670 retinal cone cell differentiation;GO:0060219 camera-type eye photoreceptor cell differentiation		Voltage-gated ion channels/Cyclic Nucleotide-Regulated Channels					0	0	0	0	0	1	0	0	0	0	0	0	0	0	0	0	0	0	0	0	0
23136	EPB41L3	1	23136	Gene_ID	H. sapiens	23136	H. sapiens	EPB41L3	erythrocyte membrane protein band 4.1 like 3	GO:0030913 paranodal junction assembly;GO:0002175 protein localization to paranode region of axon;GO:0071205 protein localization to juxtaparanode region of axon			Plasma membrane(Enhanced)			(M5953)HALLMARK KRAS SIGNALING UP	0	0	0	0	0	0	0	0	0	1	0	0	0	0	0	1	0	0	0	0	0
55888	ZNF167	1	55888	Gene_ID	H. sapiens	55888	H. sapiens	ZKSCAN7	zinc finger with KRAB and SCAN domains 7	GO:0006357 regulation of transcription by RNA polymerase II;GO:0006366 transcription by RNA polymerase II;GO:0006355 regulation of transcription, DNA-templated		Transcription factors/Zinc-coordinating DNA-binding domains	Cytosol(Enhanced)				0	0	0	0	0	0	0	0	0	0	0	0	0	0	0	0	0	0	0	0	0
27439	CECR6	1	27439	Gene_ID	H. sapiens	27439	H. sapiens	TMEM121B	transmembrane protein 121B				Nucleoplasm;Plasma membrane;Vesicles(Approved)				0	0	0	0	0	0	0	0	0	0	0	0	0	0	0	0	0	0	0	0	0
9781	RNF144A	1	9781	Gene_ID	H. sapiens	9781	H. sapiens	RNF144A	ring finger protein 144A	GO:0032436 positive regulation of proteasomal ubiquitin-dependent protein catabolic process;GO:2000060 positive regulation of ubiquitin-dependent protein catabolic process;GO:1901800 positive regulation of proteasomal protein catabolic process			Vesicles(Approved)				0	0	0	0	0	0	0	0	0	0	0	0	0	0	0	0	0	0	0	0	0
23263	MCF2L	1	23263	Gene_ID	H. sapiens	23263	H. sapiens	MCF2L	MCF.2 cell line derived transforming sequence like	GO:0035023 regulation of Rho protein signal transduction;GO:0007266 Rho protein signal transduction;GO:0046578 regulation of Ras protein signal transduction					(M83)PID CDC42 REG PATHWAY; (M68)PID RHOA REG PATHWAY; (M187)PID TRKR PATHWAY		0	0	0	0	0	0	0	0	0	0	0	0	0	0	0	0	0	0	0	0	0
2914	GRM4	1	2914	Gene_ID	H. sapiens	2914	H. sapiens	GRM4	glutamate metabotropic receptor 4	GO:0007196 adenylate cyclase-inhibiting G protein-coupled glutamate receptor signaling pathway;GO:0000187 activation of MAPK activity;GO:0051966 regulation of synaptic transmission, glutamatergic		G-protein coupled receptors/GPCRs excl olfactory receptors		L-Glutamic Acid (Group iii metabotropic glutamate receptor activity)			0	0	0	0	0	0	0	0	0	0	0	0	0	0	0	0	0	0	0	0	0
23177	CEP68	1	23177	Gene_ID	H. sapiens	23177	H. sapiens	CEP68	centrosomal protein 68	GO:0010457 centriole-centriole cohesion;GO:0007098 centrosome cycle;GO:0031023 microtubule organizing center organization			Microtubule organizing center(Supported)Nucleus(Approved)				0	0	0	0	0	0	0	0	0	0	0	0	0	0	0	0	0	0	0	0	0
51043	ZBTB7B	1	51043	Gene_ID	H. sapiens	51043	H. sapiens	ZBTB7B	zinc finger and BTB domain containing 7B	GO:2000320 negative regulation of T-helper 17 cell differentiation;GO:0051141 negative regulation of NK T cell proliferation;GO:0043377 negative regulation of CD8-positive, alpha-beta T cell differentiation		Transcription factors/Zinc-coordinating DNA-binding domains	Nucleoplasm(Enhanced)				0	0	0	0	1	0	0	0	0	0	0	0	0	1	0	0	0	0	0	0	0
3294	HSD17B2	1	3294	Gene_ID	H. sapiens	3294	H. sapiens	HSD17B2	hydroxysteroid 17-beta dehydrogenase 2	GO:0006703 estrogen biosynthetic process;GO:0008210 estrogen metabolic process;GO:0001890 placenta development		Enzymes/ENZYME proteins/Oxidoreductases	Endoplasmic reticulum(Approved)	NADH (Testosterone dehydrogenase (nad+) activity)		(M5934)HALLMARK XENOBIOTIC METABOLISM	0	1	0	0	0	0	0	0	0	0	0	0	0	0	0	0	0	0	0	0	0
266727	MDGA1	1	266727	Gene_ID	H. sapiens	266727	H. sapiens	MDGA1	MAM domain containing glycosylphosphatidylinositol anchor 1	GO:0099179 regulation of synaptic membrane adhesion;GO:0021527 spinal cord association neuron differentiation;GO:1905606 regulation of presynapse assembly			Golgi apparatus;Plasma membrane(Supported)			(M5916)HALLMARK APICAL SURFACE	0	0	0	0	0	0	0	0	0	0	0	0	0	0	1	0	0	0	0	0	0
1312	COMT	1	1312	Gene_ID	H. sapiens	1312	H. sapiens	COMT	catechol-O-methyltransferase	GO:0050668 positive regulation of homocysteine metabolic process;GO:0031337 positive regulation of sulfur amino acid metabolic process;GO:0050666 regulation of homocysteine metabolic process		Enzymes/ENZYME proteins/Transferases	Endoplasmic reticulum;Vesicles(Approved)	S-Adenosylmethionine (O-methyltransferase activity);Tolcapone (O-methyltransferase activity);Entacapone (O-methyltransferase activity);3,5-Dinitrocatechol (O-methyltransferase activity);2-Methoxyestradiol (O-methyltransferase activity);BIA (O-methyltransferase activity);N-{3-[5-(6-Amino-Purin-9-Yl)-3,4-Dihydroxy-Tetrahydro-Furan-2-Yl]-Allyl}-2,3-Dihydroxy-5-Nitro-Benzamide (O-methyltransferase ac…		(M5934)HALLMARK XENOBIOTIC METABOLISM	0	0	0	0	0	0	0	0	0	0	0	0	0	0	0	0	0	0	0	0	0
57636	ARHGAP23	1	57636	Gene_ID	H. sapiens	57636	H. sapiens	ARHGAP23	Rho GTPase activating protein 23	GO:0043547 positive regulation of GTPase activity;GO:0051056 regulation of small GTPase mediated signal transduction;GO:0043087 regulation of GTPase activity			Cytosol;Nucleoplasm;Plasma membrane(Approved)				0	0	0	0	0	0	0	0	0	0	0	0	0	0	0	0	0	0	0	0	0
201158	FAM18B2	1	201158	Gene_ID	H. sapiens	201158	H. sapiens	TVP23C	trans-golgi network vesicle protein 23 homolog C	GO:0009306 protein secretion;GO:0002790 peptide secretion;GO:0032940 secretion by cell			Golgi apparatus(Enhanced)				0	0	0	0	0	0	0	0	0	0	0	0	0	0	0	0	0	0	0	0	0
26027	ACOT11	1	26027	Gene_ID	H. sapiens	26027	H. sapiens	ACOT11	acyl-CoA thioesterase 11	GO:1900535 palmitic acid biosynthetic process;GO:1900533 palmitic acid metabolic process;GO:0042759 long-chain fatty acid biosynthetic process			Cytosol(Supported)				0	0	0	0	0	0	0	0	0	0	0	0	0	0	0	0	0	0	0	0	0
1760	DMPK	1	1760	Gene_ID	H. sapiens	1760	H. sapiens	DMPK	DM1 protein kinase	GO:0014722 regulation of skeletal muscle contraction by calcium ion signaling;GO:0014819 regulation of skeletal muscle contraction;GO:1903779 regulation of cardiac conduction	AGC Ser/Thr protein kinase family	Enzymes/{ENZYME proteins/Transferases,Kinases/AGC Ser/Thr protein kinases}	Vesicles(Supported)Cytosol(Approved)	3-[1-(3-Aminopropyl)-1h-Indol-3-Yl]-4-(1-Methyl-1h-Indol-3-Yl)-1h-Pyrrole-2,5-Dione (Protein serine/threonine kinase activity)		(M5909)HALLMARK MYOGENESIS	0	0	0	0	0	0	0	0	0	0	0	0	0	0	0	0	1	0	0	0	0
89845	ABCC10	1	89845	Gene_ID	H. sapiens	89845	H. sapiens	ABCC10	ATP binding cassette subfamily C member 10	GO:0034220 ion transmembrane transport;GO:0006811 ion transport;GO:0055085 transmembrane transport		Transporters/Primary Active Transporters					0	0	0	0	0	0	0	0	0	0	0	0	0	0	0	0	0	0	0	0	0
8462	KLF11	1	8462	Gene_ID	H. sapiens	8462	H. sapiens	KLF11	Kruppel like factor 11	GO:0000083 regulation of transcription involved in G1/S transition of mitotic cell cycle;GO:0000082 G1/S transition of mitotic cell cycle;GO:0044843 cell cycle G1/S phase transition		Transcription factors/Zinc-coordinating DNA-binding domains	Nucleoplasm(Supported)Cytosol;Focal adhesion sites(Uncertain)				0	0	0	0	0	0	0	0	0	0	0	0	0	0	0	0	0	0	0	0	0
30062	RAX	1	30062	Gene_ID	H. sapiens	30062	H. sapiens	RAX	retina and anterior neural fold homeobox	GO:0021854 hypothalamus development;GO:0021536 diencephalon development;GO:0021761 limbic system development		Transcription factors/Helix-turn-helix domains					0	1	0	0	0	1	0	1	0	0	0	0	0	0	0	0	0	0	0	0	0
22898	DENND3	1	22898	Gene_ID	H. sapiens	22898	H. sapiens	DENND3	DENN domain containing 3	GO:0008333 endosome to lysosome transport;GO:0007041 lysosomal transport;GO:0007034 vacuolar transport			Cytosol;Vesicles(Approved)				0	0	0	0	0	0	0	0	0	0	0	0	0	0	0	0	0	0	0	0	0
5083	PAX9	1	5083	Gene_ID	H. sapiens	5083	H. sapiens	PAX9	paired box 9	GO:0042481 regulation of odontogenesis;GO:0060325 face morphogenesis;GO:0060323 head morphogenesis		Transcription factors/Helix-turn-helix domains	Nucleoplasm(Supported)Mitochondria(Approved)				0	0	0	1	0	0	0	0	0	0	1	0	0	0	0	0	0	0	0	0	0
3909	LAMA3	1	3909	Gene_ID	H. sapiens	3909	H. sapiens	LAMA3	laminin subunit alpha 3	GO:0031581 hemidesmosome assembly;GO:0035987 endodermal cell differentiation;GO:0001706 endoderm formation			Endoplasmic reticulum(Enhanced)		(M158)PID INTEGRIN4 PATHWAY; (M165)PID SYNDECAN 4 PATHWAY; (M240)PID SYNDECAN 2 PATHWAY	(M5915)HALLMARK APICAL JUNCTION; (M5930)HALLMARK EPITHELIAL MESENCHYMAL TRANSITION	1	0	0	1	0	0	0	0	0	0	0	0	0	0	0	0	0	0	0	0	0
653140	C2orf84	1	653140	Gene_ID	H. sapiens	653140	H. sapiens	FAM228A	family with sequence similarity 228 member A								0	0	0	0	0	0	0	0	0	0	0	0	0	0	0	0	0	0	0	0	0
10602	CDC42EP3	1	10602	Gene_ID	H. sapiens	10602	H. sapiens	CDC42EP3	CDC42 effector protein 3	GO:0031274 positive regulation of pseudopodium assembly;GO:0031272 regulation of pseudopodium assembly;GO:0031269 pseudopodium assembly			Actin filaments;Plasma membrane(Supported)				0	0	0	0	0	0	0	0	0	1	0	0	0	0	0	0	0	0	0	0	0
57533	TBC1D14	1	57533	Gene_ID	H. sapiens	57533	H. sapiens	TBC1D14	TBC1 domain family member 14	GO:0071955 recycling endosome to Golgi transport;GO:2000785 regulation of autophagosome assembly;GO:1902017 regulation of cilium assembly			Golgi apparatus;Vesicles(Supported)Nucleoplasm(Approved)				0	0	0	0	0	0	0	0	0	1	0	0	0	0	0	0	0	0	0	0	0
9524	TECR	1	9524	Gene_ID	H. sapiens	9524	H. sapiens	TECR	trans-2,3-enoyl-CoA reductase	GO:0035338 long-chain fatty-acyl-CoA biosynthetic process;GO:0046949 fatty-acyl-CoA biosynthetic process;GO:0035336 long-chain fatty-acyl-CoA metabolic process		Enzymes/ENZYME proteins/Oxidoreductases	Endoplasmic reticulum(Supported)				0	0	0	0	0	0	0	0	0	0	0	0	0	0	0	0	0	0	0	0	0
56967	C14orf132	1	56967	Gene_ID	H. sapiens	56967	H. sapiens	C14orf132	chromosome 14 open reading frame 132								0	0	0	0	0	0	0	0	0	0	0	0	0	0	0	0	0	0	0	0	0
84439	HHIPL1	1	84439	Gene_ID	H. sapiens	84439	H. sapiens	HHIPL1	HHIP like 1	GO:0006897 endocytosis;GO:0098657 import into cell;GO:0016192 vesicle-mediated transport							0	0	0	0	0	0	0	0	0	0	0	0	0	0	0	0	0	0	0	0	0
115825	WDFY2	1	115825	Gene_ID	H. sapiens	115825	H. sapiens	WDFY2	WD repeat and FYVE domain containing 2	GO:0045600 positive regulation of fat cell differentiation;GO:0045598 regulation of fat cell differentiation;GO:0045444 fat cell differentiation							0	0	0	0	0	0	0	0	0	0	0	0	0	0	0	0	0	0	0	0	0
1280	COL2A1	1	1280	Gene_ID	H. sapiens	1280	H. sapiens	COL2A1	collagen type II alpha 1 chain	GO:0060272 embryonic skeletal joint morphogenesis;GO:2001240 negative regulation of extrinsic apoptotic signaling pathway in absence of ligand;GO:0060174 limb bud formation			Nucleoplasm(Approved)	Collagenase clostridium histolyticum (Platelet-derived growth factor binding)	(M3005)NABA COLLAGENS; (M198)PID SYNDECAN 1 PATHWAY; (M18)PID INTEGRIN1 PATHWAY	(M5941)HALLMARK UV RESPONSE UP; (M5956)HALLMARK KRAS SIGNALING DN	1	1	1	0	0	1	0	1	1	0	1	0	1	0	0	0	0	1	0	0	0
284001	CCDC57	1	284001	Gene_ID	H. sapiens	284001	H. sapiens	CCDC57	coiled-coil domain containing 57				Cytosol;Microtubule organizing center;Microtubules(Approved)				0	0	0	0	0	0	0	0	0	0	0	0	0	0	0	0	0	0	0	0	0
1850	DUSP8	1	1850	Gene_ID	H. sapiens	1850	H. sapiens	DUSP8	dual specificity phosphatase 8	GO:0000188 inactivation of MAPK activity;GO:0043407 negative regulation of MAP kinase activity;GO:0071901 negative regulation of protein serine/threonine kinase activity		Enzymes/ENZYME proteins/Hydrolases	Cytosol(Approved)		(M76)PID P38 ALPHA BETA PATHWAY; (M3721)ST JNK MAPK PATHWAY; (M166)PID ATF2 PATHWAY		0	0	0	0	0	0	0	0	0	0	0	0	0	0	0	0	0	0	0	0	0
79047	KCTD15	1	79047	Gene_ID	H. sapiens	79047	H. sapiens	KCTD15	potassium channel tetramerization domain containing 15	GO:0051260 protein homooligomerization;GO:0051259 protein complex oligomerization;GO:0065003 protein-containing complex assembly			Golgi apparatus;Nucleoplasm(Approved)				0	0	0	0	0	0	0	0	0	0	0	0	0	0	0	0	0	0	0	0	0
4059	BCAM	1	4059	Gene_ID	H. sapiens	4059	H. sapiens	BCAM	basal cell adhesion molecule (Lutheran blood group)	GO:0007160 cell-matrix adhesion;GO:0031589 cell-substrate adhesion;GO:0007155 cell adhesion		Blood group antigen proteins;CD markers	Nucleoli fibrillar center(Approved)			(M5898)HALLMARK DNA REPAIR; (M5945)HALLMARK HEME METABOLISM	0	0	0	0	0	0	0	0	0	0	0	0	0	0	0	0	0	0	0	0	0
3736	KCNA1	1	3736	Gene_ID	H. sapiens	3736	H. sapiens	KCNA1	potassium voltage-gated channel subfamily A member 1	GO:1903818 positive regulation of voltage-gated potassium channel activity;GO:1901018 positive regulation of potassium ion transmembrane transporter activity;GO:0050976 detection of mechanical stimulus involved in sensory perception of touch		Voltage-gated ion channels/Voltage-Gated Potassium Channels		Enflurane (Voltage-gated potassium channel activity);Amitriptyline (Voltage-gated potassium channel activity);Isoflurane (Voltage-gated potassium channel activity);Methoxyflurane (Voltage-gated potassium channel activity);Nifedipine (Voltage-gated potassium channel activity);Desflurane (Voltage-gated potassium channel activity);Sevoflurane (Voltage-gated potassium channel activity);Dalfampridine …			0	0	0	0	0	0	0	0	0	0	0	0	0	0	0	0	0	0	0	0	0
148170	CDC42EP5	1	148170	Gene_ID	H. sapiens	148170	H. sapiens	CDC42EP5	CDC42 effector protein 5	GO:0031274 positive regulation of pseudopodium assembly;GO:0031272 regulation of pseudopodium assembly;GO:0031269 pseudopodium assembly							0	0	0	0	0	0	0	0	0	1	0	0	0	0	0	0	0	0	0	0	0
84465	MEGF11	1	84465	Gene_ID	H. sapiens	84465	H. sapiens	MEGF11	multiple EGF like domains 11	GO:0010842 retina layer formation;GO:0060042 retina morphogenesis in camera-type eye;GO:0003407 neural retina development					(M5883)NABA SECRETED FACTORS; (M5885)NABA MATRISOME ASSOCIATED; (M5889)NABA MATRISOME		0	0	0	0	0	1	0	0	0	0	0	0	0	0	0	0	0	0	0	0	0
2019	EN1	1	2019	Gene_ID	H. sapiens	2019	H. sapiens	EN1	engrailed homeobox 1	GO:0061743 motor learning;GO:0030917 midbrain-hindbrain boundary development;GO:0021903 rostrocaudal neural tube patterning		Transcription factors/Helix-turn-helix domains	Nucleoli;Nucleus(Supported)				1	1	1	0	0	0	0	1	0	0	0	0	0	0	0	1	0	0	0	1	0
84504	NKX6-2	1	84504	Gene_ID	H. sapiens	84504	H. sapiens	NKX6-2	NK6 homeobox 2	GO:0021913 regulation of transcription from RNA polymerase II promoter involved in ventral spinal cord interneuron specification;GO:0021912 regulation of transcription from RNA polymerase II promoter involved in spinal cord motor neuron fate specification;GO:0021521 ventral spinal cord interneuron specification		Transcription factors/Helix-turn-helix domains					0	1	0	0	1	0	0	0	0	1	0	0	0	1	1	0	0	0	0	0	0
57186	RALGAPA2	1	57186	Gene_ID	H. sapiens	57186	H. sapiens	RALGAPA2	Ral GTPase activating protein catalytic alpha subunit 2	GO:0090630 activation of GTPase activity;GO:0043547 positive regulation of GTPase activity;GO:0051056 regulation of small GTPase mediated signal transduction			Cytosol(Supported)Plasma membrane(Approved)				0	0	0	0	0	0	0	0	0	0	0	0	0	0	0	0	0	0	0	0	0
11248	NXPH3	1	11248	Gene_ID	H. sapiens	11248	H. sapiens	NXPH3	neurexophilin 3	GO:0007218 neuropeptide signaling pathway;GO:0007186 G protein-coupled receptor signaling pathway;GO:0007165 signal transduction							0	0	0	0	0	0	0	0	0	0	0	0	0	0	0	0	0	0	0	0	0
1046	CDX4	1	1046	Gene_ID	H. sapiens	1046	H. sapiens	CDX4	caudal type homeobox 4	GO:0060711 labyrinthine layer development;GO:0001892 embryonic placenta development;GO:0009948 anterior/posterior axis specification		Transcription factors/Helix-turn-helix domains			(M223)PID BETA CATENIN NUC PATHWAY		1	1	0	0	0	0	1	0	0	0	0	0	0	0	0	0	0	0	0	0	0
23580	CDC42EP4	1	23580	Gene_ID	H. sapiens	23580	H. sapiens	CDC42EP4	CDC42 effector protein 4	GO:0031274 positive regulation of pseudopodium assembly;GO:0031272 regulation of pseudopodium assembly;GO:0031269 pseudopodium assembly			Actin filaments;Microtubules;Plasma membrane(Enhanced)			(M5893)HALLMARK MITOTIC SPINDLE	0	0	0	0	0	0	0	0	0	1	0	0	0	0	0	0	0	0	0	0	0
84875	PARP10	1	84875	Gene_ID	H. sapiens	84875	H. sapiens	PARP10	poly(ADP-ribose) polymerase family member 10	GO:1900045 negative regulation of protein K63-linked ubiquitination;GO:0034356 NAD biosynthesis via nicotinamide riboside salvage pathway;GO:1902915 negative regulation of protein polyubiquitination		Enzymes/ENZYME proteins/Transferases	Cytosol;Nucleoli(Supported)				0	0	0	0	0	0	0	0	0	0	0	0	0	0	0	0	0	0	0	0	0
7466	WFS1	1	7466	Gene_ID	H. sapiens	7466	H. sapiens	WFS1	wolframin ER transmembrane glycoprotein	GO:1903892 negative regulation of ATF6-mediated unfolded protein response;GO:1903891 regulation of ATF6-mediated unfolded protein response;GO:2000675 negative regulation of type B pancreatic cell apoptotic process		Transporters/Accessory Factors Involved in Transport				(M5922)HALLMARK UNFOLDED PROTEIN RESPONSE; (M5907)HALLMARK ESTROGEN RESPONSE LATE; (M5906)HALLMARK ESTROGEN RESPONSE EARLY	0	0	0	1	0	0	0	0	0	0	0	0	0	0	0	1	0	0	0	0	0
7477	WNT7B	1	7477	Gene_ID	H. sapiens	7477	H. sapiens	WNT7B	Wnt family member 7B	GO:0072236 metanephric loop of Henle development;GO:0022009 central nervous system vasculogenesis;GO:0072060 outer medullary collecting duct development					(M77)PID WNT SIGNALING PATHWAY; (M5493)WNT SIGNALING; (M5883)NABA SECRETED FACTORS		1	1	1	1	1	1	1	0	0	1	0	0	0	0	0	1	0	1	1	1	0
64098	PARVG	1	64098	Gene_ID	H. sapiens	64098	H. sapiens	PARVG	parvin gamma	GO:0034446 substrate adhesion-dependent cell spreading;GO:0031532 actin cytoskeleton reorganization;GO:0007160 cell-matrix adhesion					(M71)PID ILK PATHWAY		0	0	0	0	0	0	0	0	0	1	0	0	0	0	0	0	0	0	0	0	0
117583	PARD3B	1	117583	Gene_ID	H. sapiens	117583	H. sapiens	PARD3B	par-3 family cell polarity regulator beta	GO:0051660 establishment of centrosome localization;GO:0045197 establishment or maintenance of epithelial cell apical/basal polarity;GO:0051642 centrosome localization			Cell Junctions(Supported)Nuclear bodies;Nucleoplasm(Uncertain)				0	0	0	0	0	0	0	0	0	0	0	0	0	0	0	0	0	0	0	0	0
130497	OSR1	1	130497	Gene_ID	H. sapiens	130497	H. sapiens	OSR1	odd-skipped related transcription factor 1	GO:0072168 specification of anterior mesonephric tubule identity;GO:0072169 specification of posterior mesonephric tubule identity;GO:0072167 specification of mesonephric tubule identity		Transcription factors/Zinc-coordinating DNA-binding domains					1	1	1	1	0	1	1	1	1	0	0	1	1	1	0	0	1	1	0	1	0
2650	GCNT1	1	2650	Gene_ID	H. sapiens	2650	H. sapiens	GCNT1	glucosaminyl (N-acetyl) transferase 1	GO:0050901 leukocyte tethering or rolling;GO:0016266 O-glycan processing;GO:0060352 cell adhesion molecule production		Enzymes/ENZYME proteins/Transferases	Nuclear speckles(Supported)			(M5942)HALLMARK UV RESPONSE DN; (M5950)HALLMARK ALLOGRAFT REJECTION	0	0	0	1	0	0	0	0	0	0	0	0	0	0	0	0	0	0	0	0	0
430	ASCL2	1	430	Gene_ID	H. sapiens	430	H. sapiens	ASCL2	achaete-scute family bHLH transcription factor 2	GO:0010626 negative regulation of Schwann cell proliferation;GO:0060708 spongiotrophoblast differentiation;GO:0010624 regulation of Schwann cell proliferation		Transcription factors/Basic domains					1	1	0	0	0	1	0	0	0	0	0	0	0	1	0	0	0	0	0	0	0
6925	TCF4	1	6925	Gene_ID	H. sapiens	6925	H. sapiens	TCF4	transcription factor 4	GO:0006367 transcription initiation from RNA polymerase II promoter;GO:0045666 positive regulation of neuron differentiation;GO:0006352 DNA-templated transcription, initiation		Transcription factors/Basic domains	Nucleoplasm(Supported)Cytosol(Approved)		(M58)PID AR PATHWAY; (M223)PID BETA CATENIN NUC PATHWAY		0	0	0	0	0	0	0	0	0	1	0	0	0	0	0	0	0	0	0	0	0
54453	RIN2	1	54453	Gene_ID	H. sapiens	54453	H. sapiens	RIN2	Ras and Rab interactor 2	GO:0043547 positive regulation of GTPase activity;GO:0043087 regulation of GTPase activity;GO:0051345 positive regulation of hydrolase activity			Cytosol;Golgi apparatus;Nucleoli(Approved)		(M142)PID AJDISS 2PATHWAY; (M48)PID MET PATHWAY		0	0	0	0	0	0	0	0	0	0	0	0	0	0	0	0	0	0	0	0	0
344558	SH3RF3	1	344558	Gene_ID	H. sapiens	344558	H. sapiens	SH3RF3	SH3 domain containing ring finger 3	GO:0046330 positive regulation of JNK cascade;GO:0032874 positive regulation of stress-activated MAPK cascade;GO:0046328 regulation of JNK cascade			Nucleoplasm(Enhanced)Centrosome;Cytosol(Approved)				0	0	0	0	0	0	0	0	0	0	0	0	0	0	0	0	0	0	0	0	0
5695	PSMB7	1	5695	Gene_ID	H. sapiens	5695	H. sapiens	PSMB7	proteasome subunit beta 7	GO:0002223 stimulatory C-type lectin receptor signaling pathway;GO:0002479 antigen processing and presentation of exogenous peptide antigen via MHC class I, TAP-dependent;GO:0002220 innate immune response activating cell surface receptor signaling pathway		Enzymes/{ENZYME proteins/Hydrolases,Peptidases/Threonine-type peptidases}	Cytosol;Nucleoplasm(Supported)	(3AR,6R,6AS)-6-((S)-((S)-CYCLOHEX-2-ENYL)(HYDROXY)METHYL)-6A-METHYL-4-OXO-HEXAHYDRO-2H-FURO[3,2-C]PYRROLE-6-CARBALDEHYDE (Threonine-type endopeptidase activity)			0	0	0	1	0	0	0	0	0	0	0	1	0	0	0	0	0	0	1	0	0
133746	JMY	1	133746	Gene_ID	H. sapiens	133746	H. sapiens	JMY	junction mediating and regulatory protein, p53 cofactor	GO:0070060 'de novo' actin filament nucleation;GO:0034314 Arp2/3 complex-mediated actin nucleation;GO:0045010 actin nucleation			Nucleoplasm(Uncertain)		(M145)PID P53 DOWNSTREAM PATHWAY		0	0	0	0	0	0	0	0	0	0	0	0	0	0	0	0	0	0	0	0	0
4782	NFIC	1	4782	Gene_ID	H. sapiens	4782	H. sapiens	NFIC	nuclear factor I C	GO:0042475 odontogenesis of dentin-containing tooth;GO:0042476 odontogenesis;GO:0000122 negative regulation of transcription by RNA polymerase II		Transcription factors	Nucleus(Enhanced)Nucleoli fibrillar center(Supported)		(M285)PID HNF3A PATHWAY		0	0	0	0	0	0	0	0	0	0	0	0	0	0	0	0	0	0	0	0	0
7109	TRAPPC10	1	7109	Gene_ID	H. sapiens	7109	H. sapiens	TRAPPC10	trafficking protein particle complex 10	GO:0048208 COPII vesicle coating;GO:0048207 vesicle targeting, rough ER to cis-Golgi;GO:0034498 early endosome to Golgi transport							0	0	0	0	0	0	0	0	0	0	0	0	0	0	0	0	0	0	0	0	0
1490	CTGF	1	1490	Gene_ID	H. sapiens	1490	H. sapiens	CCN2	cellular communication network factor 2	GO:0060452 positive regulation of cardiac muscle contraction;GO:0051496 positive regulation of stress fiber assembly;GO:0070318 positive regulation of G0 to G1 transition					(M159)PID AMB2 NEUTROPHILS PATHWAY; (M286)PID TGFBR PATHWAY; (M3008)NABA ECM GLYCOPROTEINS	(M5930)HALLMARK EPITHELIAL MESENCHYMAL TRANSITION; (M5891)HALLMARK HYPOXIA	0	0	1	0	0	0	1	0	0	0	1	0	0	0	0	0	0	1	0	0	0
56981	PRDM11	1	56981	Gene_ID	H. sapiens	56981	H. sapiens	PRDM11	PR/SET domain 11	GO:2000271 positive regulation of fibroblast apoptotic process;GO:2000269 regulation of fibroblast apoptotic process;GO:0044346 fibroblast apoptotic process							0	0	0	0	0	0	0	0	0	0	0	0	0	0	0	1	0	0	0	0	0
87	ACTN1	1	87	Gene_ID	H. sapiens	87	H. sapiens	ACTN1	actinin alpha 1	GO:0030220 platelet formation;GO:0051639 actin filament network formation;GO:0051764 actin crosslink formation			Focal adhesion sites;Plasma membrane(Approved)		(M165)PID SYNDECAN 4 PATHWAY; (M232)PID ECADHERIN STABILIZATION PATHWAY; (M71)PID ILK PATHWAY	(M5908)HALLMARK ANDROGEN RESPONSE; (M5915)HALLMARK APICAL JUNCTION	0	0	0	0	0	0	0	0	0	1	0	0	0	0	0	0	0	0	0	0	0
25925	ZNF521	1	25925	Gene_ID	H. sapiens	25925	H. sapiens	ZNF521	zinc finger protein 521	GO:0048663 neuron fate commitment;GO:0045165 cell fate commitment;GO:0030182 neuron differentiation		Transcription factors/Zinc-coordinating DNA-binding domains	Nucleoplasm(Approved)				0	0	0	0	1	0	0	0	0	0	0	0	0	0	0	0	0	0	0	0	0
1608	DGKG	1	1608	Gene_ID	H. sapiens	1608	H. sapiens	DGKG	diacylglycerol kinase gamma	GO:0046339 diacylglycerol metabolic process;GO:0007205 protein kinase C-activating G protein-coupled receptor signaling pathway;GO:0030168 platelet activation		Enzymes/ENZYME proteins/Transferases	Plasma membrane;Vesicles(Approved)	Phosphatidyl serine (Diacylglycerol kinase activity)		(M5921)HALLMARK COMPLEMENT	0	0	0	0	0	0	0	0	0	0	0	0	0	0	0	0	0	0	0	0	0
84530	SRRM4	1	84530	Gene_ID	H. sapiens	84530	H. sapiens	SRRM4	serine/arginine repetitive matrix 4	GO:0000381 regulation of alternative mRNA splicing, via spliceosome;GO:0042551 neuron maturation;GO:0000380 alternative mRNA splicing, via spliceosome							0	0	0	0	0	0	0	0	0	0	0	0	0	0	0	0	0	0	0	0	0
10335	MRVI1	1	10335	Gene_ID	H. sapiens	10335	H. sapiens	MRVI1	murine retrovirus integration site 1 homolog				Cytosol;Nuclear bodies(Approved)				0	0	0	0	0	0	0	0	0	0	0	0	0	0	0	0	0	0	0	0	0
222256	CDHR3	1	222256	Gene_ID	H. sapiens	222256	H. sapiens	CDHR3	cadherin related family member 3	GO:0046718 viral entry into host cell;GO:0030260 entry into host cell;GO:0051806 entry into cell of other organism involved in symbiotic interaction			Nucleoli fibrillar center(Approved)				0	0	0	0	0	0	0	0	0	0	0	0	0	0	0	0	0	0	0	0	0
671	BPI	1	671	Gene_ID	H. sapiens	671	H. sapiens	BPI	bactericidal permeability increasing protein	GO:0043031 negative regulation of macrophage activation;GO:0031663 lipopolysaccharide-mediated signaling pathway;GO:0032717 negative regulation of interleukin-8 production		Transporters/Transporter channels and pores		Di-Stearoyl-3-Sn-Phosphatidylcholine (Lipopolysaccharide binding)			0	0	0	0	0	0	0	0	0	0	0	0	0	0	0	0	0	0	0	0	0
1825	DSC3	1	1825	Gene_ID	H. sapiens	1825	H. sapiens	DSC3	desmocollin 3	GO:0070268 cornification;GO:0031424 keratinization;GO:0030216 keratinocyte differentiation			Cell Junctions(Enhanced)Plasma membrane(Supported)			(M5915)HALLMARK APICAL JUNCTION	0	1	0	0	0	0	0	0	0	0	0	0	0	0	0	0	0	0	0	0	0
285368	PRRT3	1	285368	Gene_ID	H. sapiens	285368	H. sapiens	PRRT3	proline rich transmembrane protein 3				Cytosol;Nucleus;Plasma membrane(Approved)				0	0	0	0	0	0	0	0	0	0	0	0	0	0	0	0	0	0	0	0	0
9612	NCOR2	1	9612	Gene_ID	H. sapiens	9612	H. sapiens	NCOR2	nuclear receptor corepressor 2	GO:0072365 regulation of cellular ketone metabolic process by negative regulation of transcription from RNA polymerase II promoter;GO:1903799 negative regulation of production of miRNAs involved in gene silencing by miRNA;GO:0060766 negative regulation of androgen receptor signaling pathway		Transcription factors/Helix-turn-helix domains	Nucleoplasm(Supported)		(M162)PID RXR VDR PATHWAY; (M207)PID RETINOIC ACID PATHWAY; (M30)PID HDAC CLASSII PATHWAY	(M5895)HALLMARK WNT BETA CATENIN SIGNALING; (M5896)HALLMARK TGF BETA SIGNALING; (M5907)HALLMARK ESTROGEN RESPONSE LATE	0	0	0	0	0	0	0	0	0	0	0	0	0	0	0	0	0	0	0	0	0
5727	PTCH1	1	5727	Gene_ID	H. sapiens	5727	H. sapiens	PTCH1	patched 1	GO:0001658 branching involved in ureteric bud morphogenesis;GO:0010875 positive regulation of cholesterol efflux;GO:0060675 ureteric bud morphogenesis			Golgi apparatus(Approved)		(M211)PID HEDGEHOG 2PATHWAY; (M219)PID HEDGEHOG GLI PATHWAY	(M5919)HALLMARK HEDGEHOG SIGNALING; (M5895)HALLMARK WNT BETA CATENIN SIGNALING; (M5947)HALLMARK IL2 STAT5 SIGNALING	1	1	0	1	1	0	0	1	0	1	0	0	1	1	1	1	0	0	0	1	0
26033	ATRNL1	1	26033	Gene_ID	H. sapiens	26033	H. sapiens	ATRNL1	attractin like 1	GO:0009887 animal organ morphogenesis;GO:0007186 G protein-coupled receptor signaling pathway;GO:0009888 tissue development			Mitochondria;Nucleus(Approved)				0	0	0	0	0	0	0	0	0	0	0	0	0	0	0	0	0	0	0	0	0
9283	GPR37L1	1	9283	Gene_ID	H. sapiens	9283	H. sapiens	GPR37L1	G protein-coupled receptor 37 like 1	GO:0021940 positive regulation of cerebellar granule cell precursor proliferation;GO:0021936 regulation of cerebellar granule cell precursor proliferation;GO:0021930 cerebellar granule cell precursor proliferation		G-protein coupled receptors/GPCRs excl olfactory receptors					0	0	0	0	0	0	0	0	0	1	0	0	0	1	0	0	0	0	0	0	0
3720	JARID2	1	3720	Gene_ID	H. sapiens	3720	H. sapiens	JARID2	jumonji and AT-rich interaction domain containing 2	GO:0034721 histone H3-K4 demethylation, trimethyl-H3-K4-specific;GO:0060044 negative regulation of cardiac muscle cell proliferation;GO:0051574 positive regulation of histone H3-K9 methylation		Transcription factors/Helix-turn-helix domains	Nucleus(Supported)Mitochondria(Approved)				0	0	0	0	0	0	0	0	0	0	0	1	1	0	0	1	1	0	0	0	0
123103	KLHL33	1	123103	Gene_ID	H. sapiens	123103	H. sapiens	KLHL33	kelch like family member 33								0	0	0	0	0	0	0	0	0	0	0	0	0	0	0	0	0	0	0	0	0
414919	C8orf82	1	414919	Gene_ID	H. sapiens	414919	H. sapiens	C8orf82	chromosome 8 open reading frame 82				Nucleus(Approved)				0	0	0	0	0	0	0	0	0	0	0	0	0	0	0	0	0	0	0	0	0
869	CBLN1	1	869	Gene_ID	H. sapiens	869	H. sapiens	CBLN1	cerebellin 1 precursor	GO:0021707 cerebellar granule cell differentiation;GO:0021684 cerebellar granular layer formation;GO:1900454 positive regulation of long-term synaptic depression					(M5883)NABA SECRETED FACTORS; (M5885)NABA MATRISOME ASSOCIATED; (M5889)NABA MATRISOME		0	0	0	0	0	0	0	0	0	1	0	0	0	0	1	0	0	0	1	0	0
352909	C19orf51	1	352909	Gene_ID	H. sapiens	352909	H. sapiens	DNAAF3	dynein axonemal assembly factor 3	GO:0070286 axonemal dynein complex assembly;GO:0044458 motile cilium assembly;GO:0035082 axoneme assembly			Mitochondria;Nuclear bodies(Approved)				0	0	0	0	0	0	0	0	0	0	0	0	0	0	0	0	0	0	0	0	0
2802	GOLGA3	1	2802	Gene_ID	H. sapiens	2802	H. sapiens	GOLGA3	golgin A3	GO:0006891 intra-Golgi vesicle-mediated transport;GO:0007283 spermatogenesis;GO:0048232 male gamete generation			Golgi apparatus(Enhanced)Nucleus(Approved)				0	0	0	0	0	0	0	0	0	0	0	0	0	0	0	0	0	0	0	0	0
29106	SCG3	1	29106	Gene_ID	H. sapiens	29106	H. sapiens	SCG3	secretogranin III	GO:0033366 protein localization to secretory granule;GO:0002576 platelet degranulation;GO:0043687 post-translational protein modification			Vesicles(Enhanced)			(M5951)HALLMARK SPERMATOGENESIS; (M5921)HALLMARK COMPLEMENT; (M5953)HALLMARK KRAS SIGNALING UP	0	0	0	0	0	0	0	0	0	0	0	0	0	0	0	0	0	0	0	0	0
23293	SMG6	1	23293	Gene_ID	H. sapiens	23293	H. sapiens	SMG6	SMG6 nonsense mediated mRNA decay factor	GO:1904354 negative regulation of telomere capping;GO:0006406 mRNA export from nucleus;GO:1904353 regulation of telomere capping			Cytosol;Nucleoli(Supported)	Grn163l (Telomeric dna binding)	(M105)PID TELOMERASE PATHWAY		0	0	0	0	0	0	0	0	0	0	0	0	0	0	0	0	0	0	0	0	0
142680	SLC34A3	1	142680	Gene_ID	H. sapiens	142680	H. sapiens	SLC34A3	solute carrier family 34 member 3	GO:0030643 cellular phosphate ion homeostasis;GO:0072502 cellular trivalent inorganic anion homeostasis;GO:0072501 cellular divalent inorganic anion homeostasis		Transporters/Electrochemical Potential-driven transporters				(M5916)HALLMARK APICAL SURFACE	0	0	0	0	0	0	0	0	0	0	0	0	0	0	0	0	0	0	0	0	0
55741	EDEM2	1	55741	Gene_ID	H. sapiens	55741	H. sapiens	EDEM2	ER degradation enhancing alpha-mannosidase like protein 2	GO:0036511 trimming of first mannose on A branch;GO:0036512 trimming of second mannose on A branch;GO:1904154 positive regulation of retrograde protein transport, ER to cytosol							0	0	0	0	0	0	0	0	0	0	0	0	0	0	0	0	0	0	0	0	0
112574	SNX18	1	112574	Gene_ID	H. sapiens	112574	H. sapiens	SNX18	sorting nexin 18	GO:0036089 cleavage furrow formation;GO:0032506 cytokinetic process;GO:0000281 mitotic cytokinesis			Cytosol(Approved)				0	0	0	0	0	0	0	0	0	0	0	0	0	0	0	0	0	0	0	0	0
23127	GLT25D2	1	23127	Gene_ID	H. sapiens	23127	H. sapiens	COLGALT2	collagen beta(1-O)galactosyltransferase 2			Enzymes/ENZYME proteins/Transferases	Nucleus;Vesicles(Approved)				0	0	0	0	0	0	0	0	0	0	0	0	0	0	0	0	0	0	0	0	0
147495	APCDD1	1	147495	Gene_ID	H. sapiens	147495	H. sapiens	APCDD1	APC down-regulated 1	GO:0001942 hair follicle development;GO:0022405 hair cycle process;GO:0098773 skin epidermis development							0	0	0	0	0	0	0	0	0	0	0	0	0	0	0	0	0	0	1	0	0
50488	MINK1	1	50488	Gene_ID	H. sapiens	50488	H. sapiens	MINK1	misshapen like kinase 1	GO:1900745 positive regulation of p38MAPK cascade;GO:2000311 regulation of AMPA receptor activity;GO:1900744 regulation of p38MAPK cascade	STE Ser/Thr protein kinase family	Enzymes/{ENZYME proteins/Transferases,Kinases/STE Ser/Thr protein kinases}					0	0	0	0	0	0	0	0	0	1	0	0	0	0	0	0	0	0	0	0	0
1044	CDX1	1	1044	Gene_ID	H. sapiens	1044	H. sapiens	CDX1	caudal type homeobox 1	GO:0014807 regulation of somitogenesis;GO:0001756 somitogenesis;GO:0009948 anterior/posterior axis specification		Transcription factors/Helix-turn-helix domains			(M223)PID BETA CATENIN NUC PATHWAY		0	1	1	0	0	0	0	0	0	0	0	0	0	0	0	0	0	1	0	0	0
728882	FAM182B	1	728882	Gene_ID	H. sapiens	728882	H. sapiens	FAM182B	family with sequence similarity 182 member B								0	0	0	0	0	0	0	0	0	0	0	0	0	0	0	0	0	0	0	0	0
54997	TESC	1	54997	Gene_ID	H. sapiens	54997	H. sapiens	TESC	tescalcin	GO:0032417 positive regulation of sodium:proton antiporter activity;GO:0032415 regulation of sodium:proton antiporter activity;GO:0030854 positive regulation of granulocyte differentiation			Cytosol;Nucleus(Supported)				0	0	0	0	0	0	0	0	0	0	0	0	0	0	0	0	0	0	0	0	0
283600	SLC25A47	1	283600	Gene_ID	H. sapiens	283600	H. sapiens	SLC25A47	solute carrier family 25 member 47	GO:1902616 acyl carnitine transmembrane transport;GO:0006844 acyl carnitine transport;GO:0015697 quaternary ammonium group transport		Transporters/Electrochemical Potential-driven transporters					0	0	0	0	0	0	0	0	0	0	0	0	0	0	0	0	0	0	0	0	0
2906	GRIN2D	1	2906	Gene_ID	H. sapiens	2906	H. sapiens	GRIN2D	glutamate ionotropic receptor NMDA type subunit 2D	GO:0098976 excitatory chemical synaptic transmission;GO:0097553 calcium ion transmembrane import into cytosol;GO:0060402 calcium ion transport into cytosol				L-Glutamic Acid (Nmda glutamate receptor activity);Pethidine (Nmda glutamate receptor activity);Orphenadrine (Nmda glutamate receptor activity);Tenocyclidine (Nmda glutamate receptor activity);Acetylcysteine (Nmda glutamate receptor activity)			0	0	0	0	0	0	0	0	0	0	0	0	0	0	0	0	0	0	1	0	0
3902	LAG3	1	3902	Gene_ID	H. sapiens	3902	H. sapiens	LAG3	lymphocyte activating 3	GO:0045590 negative regulation of regulatory T cell differentiation;GO:0045085 negative regulation of interleukin-2 biosynthetic process;GO:0045589 regulation of regulatory T cell differentiation		CD markers					0	0	0	0	0	0	0	0	0	0	0	0	0	1	0	0	0	0	0	0	0
9496	TBX4	1	9496	Gene_ID	H. sapiens	9496	H. sapiens	TBX4	T-box transcription factor 4	GO:0030326 embryonic limb morphogenesis;GO:0035113 embryonic appendage morphogenesis;GO:0035108 limb morphogenesis		Transcription factors/Immunoglobulin fold	Vesicles(Approved)				1	0	1	1	1	0	1	1	0	0	0	0	0	0	0	0	0	0	0	0	0
57719	ANO8	1	57719	Gene_ID	H. sapiens	57719	H. sapiens	ANO8	anoctamin 8	GO:0006821 chloride transport;GO:0043687 post-translational protein modification;GO:0015698 inorganic anion transport			Nucleoli fibrillar center;Nucleoplasm(Uncertain)				0	0	0	0	0	0	0	0	0	0	0	0	0	0	0	0	0	0	0	0	0
284273	ZADH2	1	284273	Gene_ID	H. sapiens	284273	H. sapiens	ZADH2	zinc binding alcohol dehydrogenase domain containing 2	GO:0006693 prostaglandin metabolic process;GO:0006692 prostanoid metabolic process;GO:0045599 negative regulation of fat cell differentiation		Enzymes/ENZYME proteins/Oxidoreductases	Golgi apparatus;Nucleus;Vesicles(Approved)				0	0	0	0	0	0	0	0	0	0	0	0	0	1	0	0	0	0	0	0	0
283951	C16orf91	1	283951	Gene_ID	H. sapiens	283951	H. sapiens	C16orf91	chromosome 16 open reading frame 91								0	0	0	0	0	0	0	0	0	0	0	0	0	0	0	0	0	0	0	0	0
55379	LRRC59	1	55379	Gene_ID	H. sapiens	55379	H. sapiens	LRRC59	leucine rich repeat containing 59				Endoplasmic reticulum(Enhanced)				0	0	0	0	0	0	0	0	0	0	0	0	0	0	0	0	0	0	0	0	0
25806	VAX2	1	25806	Gene_ID	H. sapiens	25806	H. sapiens	VAX2	ventral anterior homeobox 2	GO:0048048 embryonic eye morphogenesis;GO:0009950 dorsal/ventral axis specification;GO:0007398 ectoderm development		Transcription factors/Helix-turn-helix domains	Nuclear speckles(Approved)				1	1	0	0	0	1	0	0	0	1	0	0	0	0	0	0	0	0	1	0	0
3705	ITPK1	1	3705	Gene_ID	H. sapiens	3705	H. sapiens	ITPK1	inositol-tetrakisphosphate 1-kinase	GO:0052746 inositol phosphorylation;GO:0032957 inositol trisphosphate metabolic process;GO:0070266 necroptotic process		Enzymes/ENZYME proteins/Transferases	Mitochondria(Approved)			(M5907)HALLMARK ESTROGEN RESPONSE LATE; (M5906)HALLMARK ESTROGEN RESPONSE EARLY	0	1	0	0	0	0	0	0	0	0	0	0	0	0	0	0	0	0	0	1	0
57097	PARP11	1	57097	Gene_ID	H. sapiens	57097	H. sapiens	PARP11	poly(ADP-ribose) polymerase family member 11	GO:0070213 protein auto-ADP-ribosylation;GO:0006471 protein ADP-ribosylation;GO:0006998 nuclear envelope organization		Enzymes/ENZYME proteins/Transferases					0	0	0	0	0	0	0	0	0	0	0	0	0	0	0	0	0	0	0	0	0
1004	CDH6	1	1004	Gene_ID	H. sapiens	1004	H. sapiens	CDH6	cadherin 6	GO:0016339 calcium-dependent cell-cell adhesion via plasma membrane cell adhesion molecules;GO:0044331 cell-cell adhesion mediated by cadherin;GO:0007043 cell-cell junction assembly						(M5915)HALLMARK APICAL JUNCTION; (M5930)HALLMARK EPITHELIAL MESENCHYMAL TRANSITION	0	0	0	0	0	0	0	0	0	0	0	0	0	0	0	0	0	0	0	0	0
23042	PDXDC1	1	23042	Gene_ID	H. sapiens	23042	H. sapiens	PDXDC1	pyridoxal dependent decarboxylase domain containing 1	GO:0030149 sphingolipid catabolic process;GO:0046466 membrane lipid catabolic process;GO:0006665 sphingolipid metabolic process			Golgi apparatus;Vesicles(Enhanced)				0	0	0	0	0	0	1	0	0	0	0	0	0	0	0	0	0	0	0	0	0
58473	PLEKHB1	1	58473	Gene_ID	H. sapiens	58473	H. sapiens	PLEKHB1	pleckstrin homology domain containing B1	GO:0007602 phototransduction;GO:0009583 detection of light stimulus;GO:0009581 detection of external stimulus							0	0	0	0	0	0	0	0	0	0	0	0	0	0	0	0	0	0	0	0	0
9421	HAND1	1	9421	Gene_ID	H. sapiens	9421	H. sapiens	HAND1	heart and neural crest derivatives expressed 1	GO:0003218 cardiac left ventricle formation;GO:0003219 cardiac right ventricle formation;GO:0003144 embryonic heart tube formation		Transcription factors/Basic domains	Nuclear membrane;Nucleus(Uncertain)				1	1	1	1	0	0	1	0	0	0	0	1	1	0	0	0	1	1	0	1	0
9963	SLC23A1	1	9963	Gene_ID	H. sapiens	9963	H. sapiens	SLC23A1	solute carrier family 23 member 1	GO:0015882 L-ascorbic acid transmembrane transport;GO:0070904 transepithelial L-ascorbic acid transport;GO:0070837 dehydroascorbic acid transport		Transporters/Electrochemical Potential-driven transporters		Vitamin C (Sodium-dependent l-ascorbate transmembrane transporter activity)		(M5948)HALLMARK BILE ACID METABOLISM	0	0	0	0	0	0	0	0	0	0	0	0	0	0	0	0	0	0	0	0	0
4188	MDFI	1	4188	Gene_ID	H. sapiens	4188	H. sapiens	MDFI	MyoD family inhibitor	GO:0060707 trophoblast giant cell differentiation;GO:0042994 cytoplasmic sequestering of transcription factor;GO:0060706 cell differentiation involved in embryonic placenta development			Nucleoplasm(Approved)				1	1	1	0	0	0	0	0	1	0	0	0	0	0	0	0	0	0	1	0	0
56853	CELF4	1	56853	Gene_ID	H. sapiens	56853	H. sapiens	CELF4	CUGBP Elav-like family member 4	GO:0090394 negative regulation of excitatory postsynaptic potential;GO:1902866 regulation of retina development in camera-type eye;GO:0048025 negative regulation of mRNA splicing, via spliceosome							0	1	0	0	0	1	0	0	0	0	0	0	0	0	0	0	0	0	1	0	0
1291	COL6A1	1	1291	Gene_ID	H. sapiens	1291	H. sapiens	COL6A1	collagen type VI alpha 1 chain	GO:0003429 growth plate cartilage chondrocyte morphogenesis;GO:0003414 chondrocyte morphogenesis involved in endochondral bone morphogenesis;GO:0003422 growth plate cartilage morphogenesis			Cytosol(Approved)		(M5887)NABA BASEMENT MEMBRANES; (M3005)NABA COLLAGENS; (M198)PID SYNDECAN 1 PATHWAY	(M5947)HALLMARK IL2 STAT5 SIGNALING	1	0	1	1	0	0	0	0	0	1	0	0	0	0	0	1	0	1	0	0	0
3651	PDX1	1	3651	Gene_ID	H. sapiens	3651	H. sapiens	PDX1	pancreatic and duodenal homeobox 1	GO:0051594 detection of glucose;GO:2000675 negative regulation of type B pancreatic cell apoptotic process;GO:0035774 positive regulation of insulin secretion involved in cellular response to glucose stimulus		Transcription factors/Helix-turn-helix domains	Nucleoplasm(Supported)		(M106)PID HNF3B PATHWAY	(M5957)HALLMARK PANCREAS BETA CELLS	1	0	0	1	0	0	0	0	0	0	0	1	0	0	0	0	0	0	0	1	0
374655	ZNF710	1	374655	Gene_ID	H. sapiens	374655	H. sapiens	ZNF710	zinc finger protein 710	GO:0006357 regulation of transcription by RNA polymerase II;GO:0006366 transcription by RNA polymerase II;GO:0006355 regulation of transcription, DNA-templated		Transcription factors/Zinc-coordinating DNA-binding domains	Mitochondria;Nucleoplasm(Approved)				0	0	0	0	0	0	0	0	0	0	0	0	0	0	0	0	0	0	0	0	0
8115	TCL1A	1	8115	Gene_ID	H. sapiens	8115	H. sapiens	TCL1A	T cell leukemia/lymphoma 1A	GO:0010918 positive regulation of mitochondrial membrane potential;GO:0032461 positive regulation of protein oligomerization;GO:0070207 protein homotrimerization						(M5956)HALLMARK KRAS SIGNALING DN	0	0	0	0	0	0	0	0	0	0	0	0	0	0	0	0	0	0	0	0	0
7039	TGFA	1	7039	Gene_ID	H. sapiens	7039	H. sapiens	TGFA	transforming growth factor alpha	GO:0045741 positive regulation of epidermal growth factor-activated receptor activity;GO:0048208 COPII vesicle coating;GO:0007176 regulation of epidermal growth factor-activated receptor activity			Vesicles(Approved)		(M201)PID ERBB NETWORK PATHWAY; (M176)PID FOXM1 PATHWAY; (M145)PID P53 DOWNSTREAM PATHWAY	(M5939)HALLMARK P53 PATHWAY; (M5937)HALLMARK GLYCOLYSIS	0	0	0	0	0	0	0	0	0	0	0	0	0	0	0	0	0	0	0	0	0
4661	MYT1	1	4661	Gene_ID	H. sapiens	4661	H. sapiens	MYT1	myelin transcription factor 1	GO:0045944 positive regulation of transcription by RNA polymerase II;GO:0045893 positive regulation of transcription, DNA-templated;GO:1903508 positive regulation of nucleic acid-templated transcription		Transcription factors/Zinc-coordinating DNA-binding domains	Cytosol;Nucleoplasm(Supported)				0	0	0	0	0	0	0	0	0	0	0	0	0	0	0	0	0	0	0	0	0
1953	MEGF6	1	1953	Gene_ID	H. sapiens	1953	H. sapiens	MEGF6	multiple EGF like domains 6	GO:0008150 biological_process			Cytokinetic bridge;Microtubules(Approved)		(M5883)NABA SECRETED FACTORS; (M5885)NABA MATRISOME ASSOCIATED; (M5889)NABA MATRISOME		0	0	0	0	0	0	0	0	0	0	0	0	0	0	0	0	0	0	0	0	0
92292	GLYATL1	1	92292	Gene_ID	H. sapiens	92292	H. sapiens	GLYATL1	glycine-N-acyltransferase like 1	GO:0006541 glutamine metabolic process;GO:0009064 glutamine family amino acid metabolic process;GO:1901605 alpha-amino acid metabolic process		Enzymes/ENZYME proteins/Transferases	Cytosol;Golgi apparatus(Uncertain)	Glycine (Glycine n-acyltransferase activity)			0	0	0	0	0	0	0	0	0	0	0	0	0	0	0	0	0	0	0	0	0
79906	MORN1	1	79906	Gene_ID	H. sapiens	79906	H. sapiens	MORN1	MORN repeat containing 1				Mitochondria;Nucleus(Approved)				0	0	0	0	0	0	0	0	0	0	0	0	0	0	0	0	0	0	0	0	0
57619	SHROOM3	1	57619	Gene_ID	H. sapiens	57619	H. sapiens	SHROOM3	shroom family member 3	GO:0001843 neural tube closure;GO:0043482 cellular pigment accumulation;GO:0014020 primary neural tube formation							1	1	0	1	0	0	0	0	0	1	0	0	0	0	0	0	0	0	0	1	0
390598	SKOR1	1	390598	Gene_ID	H. sapiens	390598	H. sapiens	SKOR1	SKI family transcriptional corepressor 1	GO:0030514 negative regulation of BMP signaling pathway;GO:0030512 negative regulation of transforming growth factor beta receptor signaling pathway;GO:1903845 negative regulation of cellular response to transforming growth factor beta stimulus							0	0	0	0	0	0	0	0	0	0	1	0	0	1	0	0	0	0	0	0	0
80230	RUFY1	1	80230	Gene_ID	H. sapiens	80230	H. sapiens	RUFY1	RUN and FYVE domain containing 1	GO:0006661 phosphatidylinositol biosynthetic process;GO:0046474 glycerophospholipid biosynthetic process;GO:0046488 phosphatidylinositol metabolic process			Cytosol;Vesicles(Supported)Nucleus(Approved)				0	0	0	0	0	0	0	0	0	0	0	0	0	0	0	0	0	0	0	0	0
84632	AFAP1L2	1	84632	Gene_ID	H. sapiens	84632	H. sapiens	AFAP1L2	actin filament associated protein 1 like 2	GO:0045742 positive regulation of epidermal growth factor receptor signaling pathway;GO:0061098 positive regulation of protein tyrosine kinase activity;GO:1901186 positive regulation of ERBB signaling pathway			Cytosol;Plasma membrane(Supported)			(M5916)HALLMARK APICAL SURFACE	0	0	0	0	0	0	0	0	0	0	0	0	0	0	0	0	0	0	0	0	0
375323	LHFPL4	1	375323	Gene_ID	H. sapiens	375323	H. sapiens	LHFPL4	LHFPL tetraspan subfamily member 4	GO:1905702 regulation of inhibitory synapse assembly;GO:0097112 gamma-aminobutyric acid receptor clustering;GO:0072578 neurotransmitter-gated ion channel clustering			Golgi apparatus;Nucleus(Approved)				0	0	0	0	0	0	0	0	0	0	0	0	0	0	0	0	0	0	0	0	0
79812	MMRN2	1	79812	Gene_ID	H. sapiens	79812	H. sapiens	MMRN2	multimerin 2	GO:0090051 negative regulation of cell migration involved in sprouting angiogenesis;GO:1903671 negative regulation of sprouting angiogenesis;GO:0090049 regulation of cell migration involved in sprouting angiogenesis			Vesicles(Approved)		(M3008)NABA ECM GLYCOPROTEINS; (M5884)NABA CORE MATRISOME; (M5889)NABA MATRISOME		0	0	0	0	0	0	1	0	0	0	1	0	0	0	0	0	0	0	0	0	0
8312	AXIN1	1	8312	Gene_ID	H. sapiens	8312	H. sapiens	AXIN1	axin 1	GO:1904885 beta-catenin destruction complex assembly;GO:0033146 regulation of intracellular estrogen receptor signaling pathway;GO:1904886 beta-catenin destruction complex disassembly			Nucleoli;Vesicles(Supported)	1,4-Dithiothreitol (Ubiquitin protein ligase binding)	(M31)PID BETA CATENIN DEG PATHWAY; (M90)PID WNT CANONICAL PATHWAY; (M139)PID MYC PATHWAY	(M5895)HALLMARK WNT BETA CATENIN SIGNALING	0	0	0	0	0	0	0	0	0	0	0	0	0	0	0	0	0	0	1	0	0
2793	GNGT2	1	2793	Gene_ID	H. sapiens	2793	H. sapiens	GNGT2	G protein subunit gamma transducin 2	GO:0007602 phototransduction;GO:0009583 detection of light stimulus;GO:0009581 detection of external stimulus		RAS pathway related proteins			(M117)PID CONE PATHWAY	(M5921)HALLMARK COMPLEMENT	0	0	0	0	0	0	0	0	0	0	0	0	0	0	0	0	0	0	0	0	0
2662	GDF10	1	2662	Gene_ID	H. sapiens	2662	H. sapiens	GDF10	growth differentiation factor 10	GO:0010862 positive regulation of pathway-restricted SMAD protein phosphorylation;GO:0045668 negative regulation of osteoblast differentiation;GO:0060393 regulation of pathway-restricted SMAD protein phosphorylation					(M5883)NABA SECRETED FACTORS; (M5885)NABA MATRISOME ASSOCIATED; (M5889)NABA MATRISOME		0	0	1	0	0	0	0	0	0	0	1	0	0	1	0	0	0	0	0	0	0
340152	ZC3H12D	1	340152	Gene_ID	H. sapiens	340152	H. sapiens	ZC3H12D	zinc finger CCCH-type containing 12D	GO:0061158 3'-UTR-mediated mRNA destabilization;GO:0061157 mRNA destabilization;GO:0061014 positive regulation of mRNA catabolic process			Cytoplasmic bodies;Nucleoplasm(Supported)				0	0	0	0	0	0	0	0	0	0	0	0	0	0	0	0	0	0	0	0	0
10188	TNK2	1	10188	Gene_ID	H. sapiens	10188	H. sapiens	TNK2	tyrosine kinase non receptor 2	GO:2000369 regulation of clathrin-dependent endocytosis;GO:0034260 negative regulation of GTPase activity;GO:0038083 peptidyl-tyrosine autophosphorylation	Tyr protein kinase family	Enzymes/{ENZYME proteins/Transferases,Kinases/Tyr protein kinases}	Cytosol(Approved)	Adenosine triphosphate (Ww domain binding);Debromohymenialdisine (Ww domain binding)	(M81)PID CDC42 PATHWAY; (M3270)ST INTEGRIN SIGNALING PATHWAY		0	0	0	0	0	0	0	0	0	0	0	0	0	0	0	0	0	0	0	0	0
6688	SPI1	1	6688	Gene_ID	H. sapiens	6688	H. sapiens	SPI1	Spi-1 proto-oncogene	GO:0090241 negative regulation of histone H4 acetylation;GO:0044027 hypermethylation of CpG island;GO:0044026 DNA hypermethylation		Transcription factors/Helix-turn-helix domains	Nucleoplasm(Supported)		(M254)PID MYC REPRESS PATHWAY; (M279)PID RB 1PATHWAY; (M28)PID IL4 2PATHWAY	(M5950)HALLMARK ALLOGRAFT REJECTION	0	0	0	0	0	0	1	0	0	0	0	0	0	0	0	0	0	0	0	0	0
5581	PRKCE	1	5581	Gene_ID	H. sapiens	5581	H. sapiens	PRKCE	protein kinase C epsilon	GO:0035669 TRAM-dependent toll-like receptor 4 signaling pathway;GO:2001031 positive regulation of cellular glucuronidation;GO:0035668 TRAM-dependent toll-like receptor signaling pathway	AGC Ser/Thr protein kinase family	Enzymes/{ENZYME proteins/Transferases,Kinases/AGC Ser/Thr protein kinases}	Vesicles(Approved)	KAI-1455 (Signal transducer activity)	(M56)PID LPA4 PATHWAY; (M252)PID IL8 CXCR1 PATHWAY; (M269)PID RAS PATHWAY	(M5942)HALLMARK UV RESPONSE DN	0	0	0	0	0	0	1	0	0	0	0	0	0	0	0	0	0	0	0	0	0
10743	RAI1	1	10743	Gene_ID	H. sapiens	10743	H. sapiens	RAI1	retinoic acid induced 1	GO:0040015 negative regulation of multicellular organism growth;GO:0032922 circadian regulation of gene expression;GO:0040014 regulation of multicellular organism growth			Nucleoplasm(Enhanced)				0	0	1	0	0	0	0	0	0	0	0	0	0	0	0	1	0	0	0	0	0
124976	SPNS2	1	124976	Gene_ID	H. sapiens	124976	H. sapiens	SPNS2	sphingolipid transporter 2	GO:0048073 regulation of eye pigmentation;GO:0003376 sphingosine-1-phosphate receptor signaling pathway;GO:0001782 B cell homeostasis		Transporters/Electrochemical Potential-driven transporters					0	0	1	0	0	0	0	0	0	0	0	0	0	0	0	0	0	1	0	0	0
155184	SLC2A7	1	155184	Gene_ID	H. sapiens	155184	H. sapiens	SLC2A7	solute carrier family 2 member 7	GO:0015755 fructose transmembrane transport;GO:1904659 glucose transmembrane transport;GO:0008645 hexose transmembrane transport		Transporters/Electrochemical Potential-driven transporters					0	0	0	0	0	0	0	0	0	0	0	0	0	0	0	0	0	0	0	0	0
25771	TBC1D22A	1	25771	Gene_ID	H. sapiens	25771	H. sapiens	TBC1D22A	TBC1 domain family member 22A	GO:1902017 regulation of cilium assembly;GO:0090630 activation of GTPase activity;GO:0120032 regulation of plasma membrane bounded cell projection assembly			Golgi apparatus;Nucleoplasm;Vesicles(Approved)				0	0	0	0	0	0	0	0	0	1	0	0	0	0	0	0	0	0	0	0	0
255057	C19orf26	1	255057	Gene_ID	H. sapiens	255057	H. sapiens	CBARP	CACN subunit beta associated regulatory protein	GO:1901386 negative regulation of voltage-gated calcium channel activity;GO:0045955 negative regulation of calcium ion-dependent exocytosis;GO:1901020 negative regulation of calcium ion transmembrane transporter activity			Nucleoplasm(Approved)				0	0	0	0	0	0	0	0	0	0	0	0	0	0	0	0	0	0	0	0	0
283487	LINC00346	1	283487	Gene_ID	H. sapiens	283487	H. sapiens	LINC00346	long intergenic non-protein coding RNA 346								0	0	0	0	0	0	0	0	0	0	0	0	0	0	0	0	0	0	0	0	0
9705	ST18	1	9705	Gene_ID	H. sapiens	9705	H. sapiens	ST18	ST18 C2H2C-type zinc finger transcription factor	GO:2001269 positive regulation of cysteine-type endopeptidase activity involved in apoptotic signaling pathway;GO:2001267 regulation of cysteine-type endopeptidase activity involved in apoptotic signaling pathway;GO:0070102 interleukin-6-mediated signaling pathway		Transcription factors/Zinc-coordinating DNA-binding domains					0	0	0	0	0	0	0	0	0	0	0	0	0	0	0	0	0	0	0	0	0
79651	RHBDF2	1	79651	Gene_ID	H. sapiens	79651	H. sapiens	RHBDF2	rhomboid 5 homolog 2	GO:0042058 regulation of epidermal growth factor receptor signaling pathway;GO:0050709 negative regulation of protein secretion;GO:1901184 regulation of ERBB signaling pathway		Enzymes/Peptidases/Serine-type peptidases				(M5939)HALLMARK P53 PATHWAY	0	0	0	0	0	0	0	0	0	0	0	0	0	0	0	0	0	0	0	0	0
145282	MIPOL1	1	145282	Gene_ID	H. sapiens	145282	H. sapiens	MIPOL1	mirror-image polydactyly 1				Cytosol(Approved)				0	0	0	0	0	0	0	0	0	0	0	0	0	0	0	0	0	0	0	0	0
655	BMP7	1	655	Gene_ID	H. sapiens	655	H. sapiens	BMP7	bone morphogenetic protein 7	GO:1905312 positive regulation of cardiac neural crest cell migration involved in outflow tract morphogenesis;GO:0072125 negative regulation of glomerular mesangial cell proliferation;GO:1905310 regulation of cardiac neural crest cell migration involved in outflow tract morphogenesis			Nucleoli;Nucleus;Vesicles(Approved)		(M203)PID ALK2 PATHWAY; (M181)PID BMP PATHWAY; (M5883)NABA SECRETED FACTORS		1	1	1	1	0	1	1	1	1	1	1	1	1	1	0	0	1	0	0	1	0
2862	MLNR	1	2862	Gene_ID	H. sapiens	2862	H. sapiens	MLNR	motilin receptor	GO:0007186 G protein-coupled receptor signaling pathway;GO:0007165 signal transduction;GO:0023052 signaling		G-protein coupled receptors/GPCRs excl olfactory receptors		Erythromycin (Growth hormone-releasing hormone receptor activity)			0	0	0	0	0	0	0	0	0	0	0	0	0	0	0	0	0	0	0	0	0
148281	SYT6	1	148281	Gene_ID	H. sapiens	148281	H. sapiens	SYT6	synaptotagmin 6	GO:0099525 presynaptic dense core vesicle exocytosis;GO:0099011 neuronal dense core vesicle exocytosis;GO:0060478 acrosomal vesicle exocytosis			Vesicles(Uncertain)				0	0	0	0	0	0	0	0	0	0	0	0	0	0	0	0	0	0	0	0	0
91300	C19orf22	1	91300	Gene_ID	H. sapiens	91300	H. sapiens	R3HDM4	R3H domain containing 4				Cytosol;Nucleus(Approved)				0	0	0	0	0	0	0	0	0	0	0	0	0	0	0	0	0	0	0	0	0
55182	RNF220	1	55182	Gene_ID	H. sapiens	55182	H. sapiens	RNF220	ring finger protein 220	GO:0090263 positive regulation of canonical Wnt signaling pathway;GO:0051865 protein autoubiquitination;GO:0030177 positive regulation of Wnt signaling pathway		Enzymes/ENZYME proteins/Transferases	Nucleus(Approved)				0	0	0	0	0	0	0	0	0	0	0	0	0	0	0	0	0	0	1	0	0
5305	PIP4K2A	1	5305	Gene_ID	H. sapiens	5305	H. sapiens	PIP4K2A	phosphatidylinositol-5-phosphate 4-kinase type 2 alpha	GO:2000786 positive regulation of autophagosome assembly;GO:0035855 megakaryocyte development;GO:2000785 regulation of autophagosome assembly		Enzymes/ENZYME proteins/Transferases	Cytosol;Plasma membrane(Supported)Golgi apparatus(Approved)				0	0	1	0	0	0	0	0	0	0	0	0	0	0	0	0	0	1	0	0	0
7297	TYK2	1	7297	Gene_ID	H. sapiens	7297	H. sapiens	TYK2	tyrosine kinase 2	GO:0038155 interleukin-23-mediated signaling pathway;GO:0070106 interleukin-27-mediated signaling pathway;GO:0035722 interleukin-12-mediated signaling pathway	Tyr protein kinase family	Enzymes/{ENZYME proteins/Transferases,Kinases/Tyr protein kinases}	Cytosol(Supported)	2-(1,1-DIMETHYLETHYL)9-FLUORO-3,6-DIHYDRO-7H-BENZ[H]-IMIDAZ[4,5-F]ISOQUINOLIN-7-ONE (Protein tyrosine kinase activity);3-{(3R,4R)-4-methyl-3-[methyl(7H-pyrrolo[2,3-d]pyrimidin-4-yl)amino]piperidin-1-yl}-3-oxopropanenitrile (Protein tyrosine kinase activity)	(M17580)ST IL 13 PATHWAY; (M19336)ST TYPE I INTERFERON PATHWAY; (M36)PID IL27 PATHWAY	(M5897)HALLMARK IL6 JAK STAT3 SIGNALING	0	0	0	0	0	0	0	0	0	0	0	0	0	0	0	0	0	0	0	0	0
4009	LMX1A	1	4009	Gene_ID	H. sapiens	4009	H. sapiens	LMX1A	LIM homeobox transcription factor 1 alpha	GO:0021542 dentate gyrus development;GO:1904948 midbrain dopaminergic neuron differentiation;GO:0021766 hippocampus development		Transcription factors/Helix-turn-helix domains	Golgi apparatus;Nucleoplasm;Vesicles(Approved)				0	0	0	0	0	0	0	0	0	1	0	0	0	1	1	1	0	0	0	0	0
321	APBA2	1	321	Gene_ID	H. sapiens	321	H. sapiens	APBA2	amyloid beta precursor protein binding family A member 2	GO:2000300 regulation of synaptic vesicle exocytosis;GO:1902803 regulation of synaptic vesicle transport;GO:0016079 synaptic vesicle exocytosis							0	1	0	0	0	0	0	0	0	0	0	0	0	0	0	1	0	0	0	0	0
2814	GP5	1	2814	Gene_ID	H. sapiens	2814	H. sapiens	GP5	glycoprotein V platelet	GO:0007597 blood coagulation, intrinsic pathway;GO:0072378 blood coagulation, fibrin clot formation;GO:0030168 platelet activation		CD markers					0	0	0	0	0	0	0	0	0	0	0	0	0	0	0	0	0	0	0	0	0
2891	GRIA2	1	2891	Gene_ID	H. sapiens	2891	H. sapiens	GRIA2	glutamate ionotropic receptor AMPA type subunit 2	GO:2000310 regulation of NMDA receptor activity;GO:0035235 ionotropic glutamate receptor signaling pathway;GO:0035249 synaptic transmission, glutamatergic		Transporters/Transporter channels and pores		L-Glutamic Acid (Ionotropic glutamate receptor activity);Butabarbital (Ionotropic glutamate receptor activity);Butalbital (Ionotropic glutamate receptor activity);Talbutal (Ionotropic glutamate receptor activity);Pentobarbital (Ionotropic glutamate receptor activity);Secobarbital (Ionotropic glutamate receptor activity);Metharbital (Ionotropic glutamate receptor activity);Thiopental (Ionotropic g…	(M266)PID NCADHERIN PATHWAY		0	0	0	0	0	0	0	0	0	0	0	0	0	0	0	0	0	0	0	0	0
91433	RCCD1	1	91433	Gene_ID	H. sapiens	91433	H. sapiens	RCCD1	RCC1 domain containing 1	GO:0006325 chromatin organization;GO:0051276 chromosome organization;GO:0006996 organelle organization			Cytosol;Plasma membrane(Enhanced)				0	0	0	0	0	0	0	0	0	0	0	0	0	0	0	0	0	0	0	0	0
54880	BCOR	1	54880	Gene_ID	H. sapiens	54880	H. sapiens	BCOR	BCL6 corepressor	GO:0000415 negative regulation of histone H3-K36 methylation;GO:0070171 negative regulation of tooth mineralization;GO:0051572 negative regulation of histone H3-K4 methylation			Nucleus(Enhanced)		(M30)PID HDAC CLASSII PATHWAY		0	1	0	1	0	0	0	1	0	0	0	0	1	0	0	0	0	0	0	0	0
6749	SSRP1	1	6749	Gene_ID	H. sapiens	6749	H. sapiens	SSRP1	structure specific recognition protein 1	GO:0006368 transcription elongation from RNA polymerase II promoter;GO:1901796 regulation of signal transduction by p53 class mediator;GO:0006354 DNA-templated transcription, elongation		Transcription factors/Other all-alpha-helical DNA-binding domains	Cytosol;Nucleus(Approved)		(M256)PID TAP63 PATHWAY	(M5898)HALLMARK DNA REPAIR; (M5925)HALLMARK E2F TARGETS	0	0	0	0	0	0	0	0	0	0	0	0	0	0	0	0	0	0	0	0	0
28316	CDH20	1	28316	Gene_ID	H. sapiens	28316	H. sapiens	CDH20	cadherin 20	GO:0016339 calcium-dependent cell-cell adhesion via plasma membrane cell adhesion molecules;GO:0044331 cell-cell adhesion mediated by cadherin;GO:0007043 cell-cell junction assembly							0	0	0	0	0	0	0	0	0	0	0	0	0	0	0	0	0	0	0	0	0
158046	NXNL2	1	158046	Gene_ID	H. sapiens	158046	H. sapiens	NXNL2	nucleoredoxin like 2	GO:0045494 photoreceptor cell maintenance;GO:0001895 retina homeostasis;GO:0007601 visual perception			Cytosol(Approved)				0	0	0	0	0	0	0	0	0	0	0	0	0	0	0	0	0	0	0	0	0
153579	BTNL9	1	153579	Gene_ID	H. sapiens	153579	H. sapiens	BTNL9	butyrophilin like 9	GO:0050852 T cell receptor signaling pathway;GO:0050851 antigen receptor-mediated signaling pathway;GO:0002429 immune response-activating cell surface receptor signaling pathway			Nuclear membrane;Vesicles(Approved)				0	0	0	0	0	0	0	0	0	0	0	0	0	0	0	0	0	0	0	0	0
56996	SLC12A9	1	56996	Gene_ID	H. sapiens	56996	H. sapiens	SLC12A9	solute carrier family 12 member 9	GO:1990573 potassium ion import across plasma membrane;GO:0055064 chloride ion homeostasis;GO:0010107 potassium ion import		Transporters/Electrochemical Potential-driven transporters					0	0	0	0	0	0	0	0	0	0	0	0	0	0	0	0	0	0	0	0	0
137902	PRM1;PXDNL	1	137902	Gene_ID	H. sapiens	137902	H. sapiens	PXDNL	peroxidasin like	GO:0042744 hydrogen peroxide catabolic process;GO:0098869 cellular oxidant detoxification;GO:0042743 hydrogen peroxide metabolic process		Enzymes/ENZYME proteins/Oxidoreductases	Cytosol(Supported)Nucleoplasm(Uncertain)		(M3008)NABA ECM GLYCOPROTEINS; (M5884)NABA CORE MATRISOME; (M5889)NABA MATRISOME		0	0	0	0	0	0	0	0	0	0	0	0	0	0	0	0	0	0	0	0	0
6195	RPS6KA1	1	6195	Gene_ID	H. sapiens	6195	H. sapiens	RPS6KA1	ribosomal protein S6 kinase A1	GO:2000491 positive regulation of hepatic stellate cell activation;GO:2000489 regulation of hepatic stellate cell activation;GO:0072574 hepatocyte proliferation	AGC Ser/Thr protein kinase family	Enzymes/{ENZYME proteins/Transferases,Kinases/AGC Ser/Thr protein kinases}	Cytosol;Nucleus(Supported)	Purvalanol A (Ribosomal protein s6 kinase activity)	(M17200)SA B CELL RECEPTOR COMPLEXES; (M274)PID LYMPH ANGIOGENESIS PATHWAY; (M4910)ST ERK1 ERK2 MAPK PATHWAY	(M5923)HALLMARK PI3K AKT MTOR SIGNALING	0	0	0	0	0	0	0	0	0	0	0	0	0	0	0	1	0	0	0	0	0
50614	GALNT9	1	50614	Gene_ID	H. sapiens	50614	H. sapiens	GALNT9	polypeptide N-acetylgalactosaminyltransferase 9	GO:0016266 O-glycan processing;GO:0006493 protein O-linked glycosylation;GO:0006486 protein glycosylation		Enzymes/ENZYME proteins/Transferases	Vesicles(Approved)				0	0	0	0	0	0	0	0	0	0	0	0	0	0	0	0	0	0	0	0	0
5654	HTRA1	1	5654	Gene_ID	H. sapiens	5654	H. sapiens	HTRA1	HtrA serine peptidase 1	GO:0097187 dentinogenesis;GO:0060718 chorionic trophoblast cell differentiation;GO:0050687 negative regulation of defense response to virus		Enzymes/Peptidases/Serine-type peptidases	Plasma membrane(Supported)		(M3468)NABA ECM REGULATORS; (M5885)NABA MATRISOME ASSOCIATED; (M5889)NABA MATRISOME	(M5946)HALLMARK COAGULATION; (M5930)HALLMARK EPITHELIAL MESENCHYMAL TRANSITION	0	0	0	0	0	0	0	0	0	0	1	0	0	0	0	0	0	0	0	0	0
8531	CSDA	1	8531	Gene_ID	H. sapiens	8531	H. sapiens	YBX3	Y-box binding protein 3	GO:1902219 negative regulation of intrinsic apoptotic signaling pathway in response to osmotic stress;GO:0070935 3'-UTR-mediated mRNA stabilization;GO:1902218 regulation of intrinsic apoptotic signaling pathway in response to osmotic stress		Transcription factors	Cytosol(Supported)				0	1	0	0	0	0	0	0	0	0	0	0	0	0	0	1	1	0	0	0	0
11023	VAX1	1	11023	Gene_ID	H. sapiens	11023	H. sapiens	VAX1	ventral anterior homeobox 1	GO:0007406 negative regulation of neuroblast proliferation;GO:2000647 negative regulation of stem cell proliferation;GO:2000178 negative regulation of neural precursor cell proliferation		Transcription factors/Helix-turn-helix domains	Nucleoli;Nucleus(Approved)				0	0	0	0	0	1	0	1	0	1	0	0	0	1	0	0	1	0	0	0	0
54587	MXRA8	1	54587	Gene_ID	H. sapiens	54587	H. sapiens	MXRA8	matrix remodeling associated 8	GO:0060857 establishment of glial blood-brain barrier;GO:0060856 establishment of blood-brain barrier;GO:0021782 glial cell development			Nucleoli(Approved)				0	0	0	0	0	0	0	0	0	0	0	0	0	0	0	0	0	0	0	0	0
94031	HTRA3	1	94031	Gene_ID	H. sapiens	94031	H. sapiens	HTRA3	HtrA serine peptidase 3	GO:0030514 negative regulation of BMP signaling pathway;GO:0030512 negative regulation of transforming growth factor beta receptor signaling pathway;GO:1903845 negative regulation of cellular response to transforming growth factor beta stimulus		Enzymes/Peptidases/Serine-type peptidases	Vesicles(Approved)		(M3468)NABA ECM REGULATORS; (M5885)NABA MATRISOME ASSOCIATED; (M5889)NABA MATRISOME		0	0	0	0	0	0	0	0	0	0	1	0	0	0	0	0	0	0	0	0	0
55622	TTC27	1	55622	Gene_ID	H. sapiens	55622	H. sapiens	TTC27	tetratricopeptide repeat domain 27	GO:0008150 biological_process			Mitochondria;Nucleoli(Approved)				0	0	0	0	0	0	0	0	0	0	0	0	0	0	0	0	0	0	0	0	0
2625	GATA3	1	2625	Gene_ID	H. sapiens	2625	H. sapiens	GATA3	GATA binding protein 3	GO:2000703 negative regulation of fibroblast growth factor receptor signaling pathway involved in ureteric bud formation;GO:2000734 negative regulation of glial cell-derived neurotrophic factor receptor signaling pathway involved in ureteric bud formation;GO:2000702 regulation of fibroblast growth factor receptor signaling pathway involved in ureteric bud formation		Transcription factors/Zinc-coordinating DNA-binding domains	Nucleoplasm(Supported)		(M36)PID IL27 PATHWAY; (M60)PID NFAT TFPATHWAY; (M17)PID NOTCH PATHWAY	(M5916)HALLMARK APICAL SURFACE; (M5921)HALLMARK COMPLEMENT	1	1	0	1	1	1	1	0	0	1	1	1	1	1	0	1	0	0	1	1	0
1453	CSNK1D	1	1453	Gene_ID	H. sapiens	1453	H. sapiens	CSNK1D	casein kinase 1 delta	GO:1905426 positive regulation of Wnt-mediated midbrain dopaminergic neuron differentiation;GO:1905424 regulation of Wnt-mediated midbrain dopaminergic neuron differentiation;GO:1904958 positive regulation of midbrain dopaminergic neuron differentiation	CK1 Ser/Thr protein kinase family	Enzymes/{ENZYME proteins/Transferases,Kinases/CK1 Ser/Thr protein kinases}	Nucleoli fibrillar center;Nucleus(Supported)		(M31)PID BETA CATENIN DEG PATHWAY; (M219)PID HEDGEHOG GLI PATHWAY; (M136)PID FOXO PATHWAY	(M5893)HALLMARK MITOTIC SPINDLE	0	0	0	0	0	0	0	0	0	1	0	0	0	0	1	0	0	0	1	0	0
282974	STK32C	1	282974	Gene_ID	H. sapiens	282974	H. sapiens	STK32C	serine/threonine kinase 32C	GO:0018105 peptidyl-serine phosphorylation;GO:0018209 peptidyl-serine modification;GO:0018193 peptidyl-amino acid modification	Other	Enzymes/{ENZYME proteins/Transferases,Kinases}					0	0	0	0	0	0	0	0	0	0	0	0	0	0	0	0	0	0	0	0	0
1316	KLF6	1	1316	Gene_ID	H. sapiens	1316	H. sapiens	KLF6	Kruppel like factor 6	GO:0030183 B cell differentiation;GO:0030098 lymphocyte differentiation;GO:0042113 B cell activation		Transcription factors/Zinc-coordinating DNA-binding domains	Cytosol;Nucleoli fibrillar center;Nucleus;Vesicles(Approved)		(M4910)ST ERK1 ERK2 MAPK PATHWAY	(M5947)HALLMARK IL2 STAT5 SIGNALING; (M5890)HALLMARK TNFA SIGNALING VIA NFKB; (M5932)HALLMARK INFLAMMATORY RESPONSE	0	0	0	0	0	0	0	0	0	0	0	0	0	0	0	0	0	0	0	0	0
3785	KCNQ2	1	3785	Gene_ID	H. sapiens	3785	H. sapiens	KCNQ2	potassium voltage-gated channel subfamily Q member 2	GO:0071805 potassium ion transmembrane transport;GO:0071804 cellular potassium ion transport;GO:0006813 potassium ion transport		Transporters/Transporter channels and pores;Voltage-gated ion channels/Voltage-Gated Potassium Channels	Endoplasmic reticulum(Approved)	Amitriptyline (Voltage-gated potassium channel activity);Diclofenac (Voltage-gated potassium channel activity);Meclofenamic acid (Voltage-gated potassium channel activity);Ezogabine (Voltage-gated potassium channel activity);ICA-105665 (Voltage-gated potassium channel activity)		(M5956)HALLMARK KRAS SIGNALING DN	0	0	0	0	0	0	0	0	0	0	0	0	0	0	0	0	0	0	0	0	0
124460	SNX20	1	124460	Gene_ID	H. sapiens	124460	H. sapiens	SNX20	sorting nexin 20	GO:0015031 protein transport;GO:0015833 peptide transport;GO:0042886 amide transport			Nucleoplasm(Uncertain)				0	0	0	0	0	0	0	0	0	0	0	0	0	0	0	0	0	0	0	0	0
64207	IRF2BPL	1	64207	Gene_ID	H. sapiens	64207	H. sapiens	IRF2BPL	interferon regulatory factor 2 binding protein like	GO:0046543 development of secondary female sexual characteristics;GO:0045136 development of secondary sexual characteristics;GO:0000122 negative regulation of transcription by RNA polymerase II			Nucleoplasm(Enhanced)				0	0	0	0	0	0	0	0	0	0	0	0	0	0	0	0	0	0	0	0	0
285761	DCBLD1	1	285761	Gene_ID	H. sapiens	285761	H. sapiens	DCBLD1	discoidin, CUB and LCCL domain containing 1								0	0	0	0	0	0	0	0	0	0	0	0	0	0	0	0	0	0	0	0	0
6524	SLC5A2	1	6524	Gene_ID	H. sapiens	6524	H. sapiens	SLC5A2	solute carrier family 5 member 2	GO:1904659 glucose transmembrane transport;GO:0008645 hexose transmembrane transport;GO:0015749 monosaccharide transmembrane transport		Transporters/Electrochemical Potential-driven transporters		Dapagliflozin (Low-affinity glucose:sodium symporter activity);Canagliflozin (Low-affinity glucose:sodium symporter activity);Empagliflozin (Low-affinity glucose:sodium symporter activity)			0	0	0	0	0	0	0	0	0	0	0	0	0	0	0	0	0	0	0	0	0
9854	C2CD2L	1	9854	Gene_ID	H. sapiens	9854	H. sapiens	C2CD2L	C2CD2 like	GO:0035774 positive regulation of insulin secretion involved in cellular response to glucose stimulus;GO:0061178 regulation of insulin secretion involved in cellular response to glucose stimulus;GO:0032024 positive regulation of insulin secretion		Transporters/Accessory Factors Involved in Transport	Cytosol;Nuclear membrane;Nucleoli;Nucleus(Approved)				0	0	0	0	0	0	0	0	0	0	0	0	0	0	0	0	0	0	0	0	0
167826	OLIG3	1	167826	Gene_ID	H. sapiens	167826	H. sapiens	OLIG3	oligodendrocyte transcription factor 3	GO:0097476 spinal cord motor neuron migration;GO:0021520 spinal cord motor neuron cell fate specification;GO:0097475 motor neuron migration		Transcription factors/Basic domains					0	0	0	0	1	0	0	0	0	0	0	0	0	0	1	0	0	0	0	0	0
4772	NFATC1	1	4772	Gene_ID	H. sapiens	4772	H. sapiens	NFATC1	nuclear factor of activated T cells 1	GO:1905064 negative regulation of vascular smooth muscle cell differentiation;GO:0003184 pulmonary valve morphogenesis;GO:0003180 aortic valve morphogenesis		Transcription factors/Immunoglobulin fold	Nuclear bodies;Nucleoplasm(Supported)	Pseudoephedrine (Transcriptional activator activity, rna polymerase ii distal enhancer sequence-specific binding)	(M235)PID TCR CALCIUM PATHWAY; (M65)PID FRA PATHWAY; (M8626)SIG BCR SIGNALING PATHWAY		0	0	0	0	0	0	1	0	0	0	0	0	1	1	0	0	1	0	1	0	0
100500804	MIR3654	1	100500804	Gene_ID	H. sapiens	100500804	H. sapiens	MIR3654	microRNA 3654								0	0	0	0	0	0	0	0	0	0	0	0	0	0	0	0	0	0	0	0	0
2161	F12	1	2161	Gene_ID	H. sapiens	2161	H. sapiens	F12	coagulation factor XII	GO:0051919 positive regulation of fibrinolysis;GO:0002542 Factor XII activation;GO:0051917 regulation of fibrinolysis		Enzymes/{ENZYME proteins/Hydrolases,Peptidases/Serine-type peptidases}		C1 Esterase Inhibitor (Human) (Serine-type endopeptidase activity);Ethanolamine Oleate (Serine-type endopeptidase activity);C1 Esterase Inhibitor (Recombinant) (Serine-type endopeptidase activity)	(M3468)NABA ECM REGULATORS; (M5885)NABA MATRISOME ASSOCIATED; (M5889)NABA MATRISOME	(M5946)HALLMARK COAGULATION	0	0	0	0	0	0	0	0	0	0	0	0	0	0	0	0	0	0	0	0	0
2131	EXT1	1	2131	Gene_ID	H. sapiens	2131	H. sapiens	EXT1	exostosin glycosyltransferase 1	GO:0015014 heparan sulfate proteoglycan biosynthetic process, polysaccharide chain biosynthetic process;GO:0021772 olfactory bulb development;GO:0072498 embryonic skeletal joint development		Enzymes/ENZYME proteins/Transferases				(M5937)HALLMARK GLYCOLYSIS; (M5891)HALLMARK HYPOXIA	1	1	1	0	0	0	0	0	1	1	0	0	0	0	1	0	0	0	0	0	0
256536	TCERG1L	1	256536	Gene_ID	H. sapiens	256536	H. sapiens	TCERG1L	transcription elongation regulator 1 like								0	0	0	0	0	0	0	0	0	0	0	0	0	0	0	0	0	0	0	0	0
7481	WNT11	1	7481	Gene_ID	H. sapiens	7481	H. sapiens	WNT11	Wnt family member 11	GO:0060775 planar cell polarity pathway involved in gastrula mediolateral intercalation;GO:0032915 positive regulation of transforming growth factor beta2 production;GO:0060197 cloacal septation			Centrosome;Cytosol(Approved)		(M5493)WNT SIGNALING; (M5883)NABA SECRETED FACTORS; (M5885)NABA MATRISOME ASSOCIATED		1	1	1	1	1	0	1	1	1	0	0	1	1	0	0	1	0	0	1	0	0
163404	LPPR5	1	163404	Gene_ID	H. sapiens	163404	H. sapiens	PLPPR5	phospholipid phosphatase related 5	GO:0051491 positive regulation of filopodium assembly;GO:0051489 regulation of filopodium assembly;GO:0120034 positive regulation of plasma membrane bounded cell projection assembly			Cytosol;Plasma membrane(Approved)				0	0	0	0	0	0	0	0	0	1	0	0	0	0	0	0	0	0	0	0	0
7005	TEAD3	1	7005	Gene_ID	H. sapiens	7005	H. sapiens	TEAD3	TEA domain transcription factor 3	GO:0055059 asymmetric neuroblast division;GO:0055057 neuroblast division;GO:0036445 neuronal stem cell division		Transcription factors/Helix-turn-helix domains					0	0	0	0	1	0	0	0	0	0	0	0	0	0	0	0	0	0	0	0	0
286	ANK1	1	286	Gene_ID	H. sapiens	286	H. sapiens	ANK1	ankyrin 1	GO:0045199 maintenance of epithelial cell apical/basal polarity;GO:0035090 maintenance of apical/basal cell polarity;GO:0045197 establishment or maintenance of epithelial cell apical/basal polarity		Transporters/Accessory Factors Involved in Transport				(M5945)HALLMARK HEME METABOLISM	0	0	0	0	0	0	0	0	0	0	0	0	0	0	0	0	0	0	0	0	0
763	CA5A	1	763	Gene_ID	H. sapiens	763	H. sapiens	CA5A	carbonic anhydrase 5A	GO:0015701 bicarbonate transport;GO:0015711 organic anion transport;GO:0006820 anion transport		Enzymes/ENZYME proteins/Lyases		Zonisamide (Zinc ion binding);Brinzolamide (Zinc ion binding);4-Methylimidazole (Zinc ion binding);Ellagic Acid (Zinc ion binding)			0	0	0	0	0	0	0	0	0	0	0	0	0	0	0	0	0	0	0	0	0
285311	C3orf56	1	285311	Gene_ID	H. sapiens	285311	H. sapiens	C3orf56	chromosome 3 open reading frame 56								0	0	0	0	0	0	0	0	0	0	0	0	0	0	0	0	0	0	0	0	0
7782	SLC30A4	1	7782	Gene_ID	H. sapiens	7782	H. sapiens	SLC30A4	solute carrier family 30 member 4	GO:0061088 regulation of sequestering of zinc ion;GO:0032119 sequestering of zinc ion;GO:0006882 cellular zinc ion homeostasis		Transporters/Electrochemical Potential-driven transporters					0	0	0	0	0	0	0	0	0	0	0	0	0	0	0	0	0	0	0	0	0
133396	IL31RA	1	133396	Gene_ID	H. sapiens	133396	H. sapiens	IL31RA	interleukin 31 receptor A	GO:0043031 negative regulation of macrophage activation;GO:0030224 monocyte differentiation;GO:0042531 positive regulation of tyrosine phosphorylation of STAT protein			Nucleoplasm;Vesicles(Approved)				0	0	0	0	0	0	0	0	0	0	0	0	0	0	0	0	0	0	0	0	0
51177	PLEKHO1	1	51177	Gene_ID	H. sapiens	51177	H. sapiens	PLEKHO1	pleckstrin homology domain containing O1	GO:0072673 lamellipodium morphogenesis;GO:0051451 myoblast migration;GO:0007520 myoblast fusion			Mitochondria(Supported)				0	0	0	0	0	0	0	0	0	1	0	0	0	0	0	0	1	0	0	0	0
155	ADRB3	1	155	Gene_ID	H. sapiens	155	H. sapiens	ADRB3	adrenoceptor beta 3	GO:0002025 norepinephrine-epinephrine-mediated vasodilation involved in regulation of systemic arterial blood pressure;GO:0002032 desensitization of G protein-coupled receptor signaling pathway by arrestin;GO:0001993 regulation of systemic arterial blood pressure by norepinephrine-epinephrine		G-protein coupled receptors/GPCRs excl olfactory receptors		Norepinephrine (Protein homodimerization activity);Propranolol (Protein homodimerization activity);Epinephrine (Protein homodimerization activity);Isoprenaline (Protein homodimerization activity);Arbutamine (Protein homodimerization activity);Fenoterol (Protein homodimerization activity);Ephedra (Protein homodimerization activity);Clenbuterol (Protein homodimerization activity);SR 58611 (Protein …			0	0	0	0	0	0	0	0	0	0	0	0	0	0	0	0	0	0	0	0	0
3559	IL2RA	1	3559	Gene_ID	H. sapiens	3559	H. sapiens	IL2RA	interleukin 2 receptor subunit alpha	GO:0046013 regulation of T cell homeostatic proliferation;GO:0001777 T cell homeostatic proliferation;GO:0042104 positive regulation of activated T cell proliferation		CD markers		Denileukin diftitox (Interleukin-2 receptor activity);Aldesleukin (Interleukin-2 receptor activity);Basiliximab (Interleukin-2 receptor activity);Daclizumab (Interleukin-2 receptor activity)	(M235)PID TCR CALCIUM PATHWAY; (M234)PID IL2 STAT5 PATHWAY; (M290)PID IL12 STAT4 PATHWAY	(M5897)HALLMARK IL6 JAK STAT3 SIGNALING; (M5947)HALLMARK IL2 STAT5 SIGNALING; (M5950)HALLMARK ALLOGRAFT REJECTION	0	0	0	0	0	0	0	0	0	0	0	0	0	0	0	0	0	0	0	0	0
221002	RASGEF1A	1	221002	Gene_ID	H. sapiens	221002	H. sapiens	RASGEF1A	RasGEF domain family member 1A	GO:0046579 positive regulation of Ras protein signal transduction;GO:0051057 positive regulation of small GTPase mediated signal transduction;GO:0046578 regulation of Ras protein signal transduction			Golgi apparatus(Approved)				0	0	0	0	0	0	0	0	0	0	0	0	0	0	0	0	0	0	0	0	0
254173	TTLL10	1	254173	Gene_ID	H. sapiens	254173	H. sapiens	TTLL10	tubulin tyrosine ligase like 10	GO:0018094 protein polyglycylation;GO:0018200 peptidyl-glutamic acid modification;GO:0018193 peptidyl-amino acid modification							0	0	0	0	0	0	0	0	0	0	0	0	0	0	0	0	0	0	0	0	0
202018	TAPT1	1	202018	Gene_ID	H. sapiens	202018	H. sapiens	TAPT1	transmembrane anterior posterior transformation 1	GO:1903012 positive regulation of bone development;GO:0035437 maintenance of protein localization in endoplasmic reticulum;GO:0045724 positive regulation of cilium assembly			Vesicles(Approved)				0	1	1	0	0	0	0	0	1	1	0	1	0	0	0	0	0	1	0	0	0
55320	MIS18BP1	1	55320	Gene_ID	H. sapiens	55320	H. sapiens	MIS18BP1	MIS18 binding protein 1	GO:0034080 CENP-A containing nucleosome assembly;GO:0006336 DNA replication-independent nucleosome assembly;GO:0031055 chromatin remodeling at centromere			Nucleoli(Supported)Cytosol(Uncertain)				0	0	0	0	0	0	0	0	0	0	0	0	0	0	0	0	0	0	0	0	0
3223	HOXC6	1	3223	Gene_ID	H. sapiens	3223	H. sapiens	HOXC6	homeobox C6	GO:0048706 embryonic skeletal system development;GO:0009952 anterior/posterior pattern specification;GO:0043009 chordate embryonic development		Transcription factors/Helix-turn-helix domains	Nucleoplasm(Supported)Cytosol(Approved)				0	1	1	0	0	0	0	0	1	0	0	0	0	0	0	0	0	0	0	0	0
407977	TNFSF12-TNFSF13	1	407977	Gene_ID	H. sapiens	407977	H. sapiens	TNFSF12-TNFSF13	TNFSF12-TNFSF13 readthrough								0	0	0	0	0	0	0	0	0	0	0	0	0	0	0	0	0	0	0	0	0
2848	GPR25	1	2848	Gene_ID	H. sapiens	2848	H. sapiens	GPR25	G protein-coupled receptor 25	GO:0007186 G protein-coupled receptor signaling pathway;GO:0007165 signal transduction;GO:0023052 signaling		G-protein coupled receptors/GPCRs excl olfactory receptors					0	0	0	0	0	0	0	0	0	0	0	0	0	0	0	0	0	0	0	0	0
345222	C4orf44	1	345222	Gene_ID	H. sapiens	345222	H. sapiens	MSANTD1	Myb/SANT DNA binding domain containing 1	GO:0045893 positive regulation of transcription, DNA-templated;GO:1903508 positive regulation of nucleic acid-templated transcription;GO:1902680 positive regulation of RNA biosynthetic process							0	0	0	0	0	0	0	0	0	0	0	0	0	0	0	0	0	0	0	0	0
4091	SMAD6	1	4091	Gene_ID	H. sapiens	4091	H. sapiens	SMAD6	SMAD family member 6	GO:0007352 zygotic specification of dorsal/ventral axis;GO:0010991 negative regulation of SMAD protein complex assembly;GO:0003183 mitral valve morphogenesis		Transcription factors	Nuclear bodies;Nucleus(Supported)Golgi apparatus(Uncertain)		(M181)PID BMP PATHWAY	(M5896)HALLMARK TGF BETA SIGNALING	0	1	0	1	0	0	1	0	0	0	1	0	1	1	0	0	0	0	0	0	0
388336	SHISA6	1	388336	Gene_ID	H. sapiens	388336	H. sapiens	SHISA6	shisa family member 6	GO:1904717 regulation of AMPA glutamate receptor clustering;GO:0106104 regulation of glutamate receptor clustering;GO:0097113 AMPA glutamate receptor clustering		Transporters/Accessory Factors Involved in Transport					0	0	0	0	0	0	0	0	0	0	0	0	0	0	0	0	0	0	1	0	0
148229	ATP8B3	1	148229	Gene_ID	H. sapiens	148229	H. sapiens	ATP8B3	ATPase phospholipid transporting 8B3	GO:0007339 binding of sperm to zona pellucida;GO:0035036 sperm-egg recognition;GO:0045332 phospholipid translocation		Enzymes/ENZYME proteins/Hydrolases					0	0	0	0	0	0	0	0	0	0	0	0	0	0	0	0	0	0	0	0	0
85474	LBX2	1	85474	Gene_ID	H. sapiens	85474	H. sapiens	LBX2	ladybird homeobox 2	GO:0006357 regulation of transcription by RNA polymerase II;GO:0006366 transcription by RNA polymerase II;GO:0006355 regulation of transcription, DNA-templated		Transcription factors/Helix-turn-helix domains	Midbody;Nucleus(Approved)				0	0	0	0	0	0	0	0	0	0	0	0	0	0	0	0	0	0	0	0	0
4804	NGFR	1	4804	Gene_ID	H. sapiens	4804	H. sapiens	NGFR	nerve growth factor receptor	GO:1903588 negative regulation of blood vessel endothelial cell proliferation involved in sprouting angiogenesis;GO:1903587 regulation of blood vessel endothelial cell proliferation involved in sprouting angiogenesis;GO:1903671 negative regulation of sprouting angiogenesis		CD markers;RAS pathway related proteins	Nucleoplasm;Plasma membrane(Approved)		(M18895)SA TRKA RECEPTOR; (M187)PID TRKR PATHWAY; (M153)PID P75 NTR PATHWAY		0	0	0	0	0	0	1	0	0	1	1	0	0	1	0	0	0	0	0	0	0
374920	C19orf68	1	374920	Gene_ID	H. sapiens	374920	H. sapiens	ZSWIM9	zinc finger SWIM-type containing 9				Nucleus(Approved)				0	0	0	0	0	0	0	0	0	0	0	0	0	0	0	0	0	0	0	0	0
51363	CHST15	1	51363	Gene_ID	H. sapiens	51363	H. sapiens	CHST15	carbohydrate sulfotransferase 15	GO:0030206 chondroitin sulfate biosynthetic process;GO:0030204 chondroitin sulfate metabolic process;GO:0050650 chondroitin sulfate proteoglycan biosynthetic process		Enzymes/ENZYME proteins/Transferases	Centrosome;Cytosol(Approved)				0	0	0	0	0	0	0	0	0	0	0	0	0	0	0	0	0	0	0	0	0
29965	C16orf5	1	29965	Gene_ID	H. sapiens	29965	H. sapiens	CDIP1	cell death inducing p53 target 1	GO:0042771 intrinsic apoptotic signaling pathway in response to DNA damage by p53 class mediator;GO:0072332 intrinsic apoptotic signaling pathway by p53 class mediator;GO:0033209 tumor necrosis factor-mediated signaling pathway			Centrosome;Nucleoplasm(Supported)				0	0	0	0	0	0	0	0	0	0	0	0	0	0	0	0	0	0	0	0	0
10320	IKZF1	1	10320	Gene_ID	H. sapiens	10320	H. sapiens	IKZF1	IKAROS family zinc finger 1	GO:0030218 erythrocyte differentiation;GO:0034101 erythrocyte homeostasis;GO:0051291 protein heterooligomerization		Transcription factors/Zinc-coordinating DNA-binding domains	Nucleoplasm(Supported)		(M60)PID NFAT TFPATHWAY	(M5953)HALLMARK KRAS SIGNALING UP	0	0	0	0	0	0	0	0	0	0	0	0	0	0	0	0	0	0	0	0	0
8061	FOSL1	1	8061	Gene_ID	H. sapiens	8061	H. sapiens	FOSL1	FOS like 1, AP-1 transcription factor subunit	GO:0007296 vitellogenesis;GO:0051412 response to corticosterone;GO:0060674 placenta blood vessel development		Transcription factors/Basic domains	Nucleoplasm(Enhanced)		(M235)PID TCR CALCIUM PATHWAY; (M65)PID FRA PATHWAY; (M60)PID NFAT TFPATHWAY	(M5890)HALLMARK TNFA SIGNALING VIA NFKB	0	1	0	0	0	0	1	0	0	1	0	0	0	0	0	0	0	0	0	0	0
51299	NRN1	1	51299	Gene_ID	H. sapiens	51299	H. sapiens	NRN1	neuritin 1	GO:0007399 nervous system development;GO:0048731 system development;GO:0007275 multicellular organism development							0	0	0	0	0	0	0	0	0	0	0	0	0	0	0	0	0	0	0	0	0
152007	GLIPR2	1	152007	Gene_ID	H. sapiens	152007	H. sapiens	GLIPR2	GLI pathogenesis related 2	GO:0010718 positive regulation of epithelial to mesenchymal transition;GO:0010717 regulation of epithelial to mesenchymal transition;GO:0010634 positive regulation of epithelial cell migration			Microtubules;Vesicles(Uncertain)	Cysteinesulfonic Acid (Protein homodimerization activity)		(M5947)HALLMARK IL2 STAT5 SIGNALING	0	0	0	0	0	0	1	0	0	0	0	1	0	0	0	0	0	0	0	0	0
10154	PLXNC1	1	10154	Gene_ID	H. sapiens	10154	H. sapiens	PLXNC1	plexin C1	GO:1902287 semaphorin-plexin signaling pathway involved in axon guidance;GO:1902285 semaphorin-plexin signaling pathway involved in neuron projection guidance;GO:0050772 positive regulation of axonogenesis		CD markers	Mitochondria(Approved)		(M5880)NABA ECM AFFILIATED; (M5885)NABA MATRISOME ASSOCIATED; (M5889)NABA MATRISOME		0	0	0	0	0	0	0	0	0	1	0	0	0	0	0	0	0	0	0	0	0
166614	DCLK2	1	166614	Gene_ID	H. sapiens	166614	H. sapiens	DCLK2	doublecortin like kinase 2	GO:0021860 pyramidal neuron development;GO:0021859 pyramidal neuron differentiation;GO:0021884 forebrain neuron development	CAMK Ser/Thr protein kinase family	Enzymes/{ENZYME proteins/Transferases,Kinases/CAMK Ser/Thr protein kinases}					0	0	0	0	0	0	0	0	0	0	0	0	0	0	1	0	0	0	0	0	0
29998	GLTSCR1	1	29998	Gene_ID	H. sapiens	29998	H. sapiens	BICRA	BRD4 interacting chromatin remodeling complex associated protein	GO:0045893 positive regulation of transcription, DNA-templated;GO:1903508 positive regulation of nucleic acid-templated transcription;GO:1902680 positive regulation of RNA biosynthetic process			Nucleoplasm(Approved)				0	0	0	0	0	0	0	0	0	0	0	0	0	0	0	0	0	0	0	0	0
9625	AATK	1	9625	Gene_ID	H. sapiens	9625	H. sapiens	AATK	apoptosis associated tyrosine kinase	GO:0006468 protein phosphorylation;GO:0016310 phosphorylation;GO:0006796 phosphate-containing compound metabolic process	Tyr protein kinase family	Enzymes/{ENZYME proteins/Transferases,Kinases/Tyr protein kinases}	Mitochondria(Uncertain)				0	0	0	0	0	0	0	0	0	0	0	0	0	0	0	0	0	0	0	0	0
157574	FBXO16	1	157574	Gene_ID	H. sapiens	157574	H. sapiens	FBXO16	F-box protein 16				Cytosol;Nucleoplasm;Plasma membrane;Vesicles(Approved)				0	0	0	0	0	0	0	0	0	0	0	0	0	0	0	0	0	0	0	0	0
113026	PLCD3	1	113026	Gene_ID	H. sapiens	113026	H. sapiens	PLCD3	phospholipase C delta 3	GO:0060716 labyrinthine layer blood vessel development;GO:0032959 inositol trisphosphate biosynthetic process;GO:0060711 labyrinthine layer development		Enzymes/ENZYME proteins/Hydrolases	Plasma membrane(Approved)				1	1	0	0	0	0	1	0	0	0	0	0	0	0	0	0	0	0	0	0	0
130617	ZFAND2B	1	130617	Gene_ID	H. sapiens	130617	H. sapiens	ZFAND2B	zinc finger AN1-type containing 2B	GO:0006616 SRP-dependent cotranslational protein targeting to membrane, translocation;GO:0006614 SRP-dependent cotranslational protein targeting to membrane;GO:0043567 regulation of insulin-like growth factor receptor signaling pathway			Cytosol;Nucleoli;Nucleus(Approved)				0	0	0	0	0	0	0	0	0	0	0	0	0	0	0	0	0	0	0	0	0
3241	HPCAL1	1	3241	Gene_ID	H. sapiens	3241	H. sapiens	HPCAL1	hippocalcin like 1								0	0	0	0	0	0	0	0	0	0	0	0	0	0	0	0	0	0	0	0	0
84446	BRSK1	1	84446	Gene_ID	H. sapiens	84446	H. sapiens	BRSK1	BR serine/threonine kinase 1	GO:0090176 microtubule cytoskeleton organization involved in establishment of planar polarity;GO:0007095 mitotic G2 DNA damage checkpoint;GO:2000807 regulation of synaptic vesicle clustering	CAMK Ser/Thr protein kinase family	Enzymes/{ENZYME proteins/Transferases,Kinases/CAMK Ser/Thr protein kinases}	Nucleoplasm(Supported)		(M87)PID LKB1 PATHWAY		0	0	0	1	0	0	0	0	0	1	0	0	0	0	0	0	0	0	0	0	0
83988	NCALD	1	83988	Gene_ID	H. sapiens	83988	H. sapiens	NCALD	neurocalcin delta	GO:0003073 regulation of systemic arterial blood pressure;GO:0008217 regulation of blood pressure;GO:0019722 calcium-mediated signaling							0	0	0	0	0	0	0	0	0	0	0	0	0	0	0	0	0	0	0	0	0
155061	ZNF746	1	155061	Gene_ID	H. sapiens	155061	H. sapiens	ZNF746	zinc finger protein 746	GO:1901216 positive regulation of neuron death;GO:0000122 negative regulation of transcription by RNA polymerase II;GO:1901214 regulation of neuron death		Transcription factors/Zinc-coordinating DNA-binding domains					0	0	0	0	0	0	0	0	0	0	0	0	0	0	0	0	0	0	0	0	0
23067	SETD1B	1	23067	Gene_ID	H. sapiens	23067	H. sapiens	SETD1B	SET domain containing 1B, histone lysine methyltransferase	GO:0051568 histone H3-K4 methylation;GO:0034968 histone lysine methylation;GO:0016571 histone methylation		Enzymes/ENZYME proteins/Transferases	Nucleoplasm(Enhanced)				0	0	0	0	0	0	0	0	0	0	0	0	0	0	0	0	0	0	0	0	0
56147	PCDHA1	1	56147	Gene_ID	H. sapiens	56147	H. sapiens	PCDHA1	protocadherin alpha 1	GO:0007156 homophilic cell adhesion via plasma membrane adhesion molecules;GO:0098742 cell-cell adhesion via plasma-membrane adhesion molecules;GO:0098609 cell-cell adhesion			Plasma membrane(Approved)				0	0	0	0	0	0	0	0	0	0	0	0	0	0	0	0	0	0	0	0	0
7084	TK2	1	7084	Gene_ID	H. sapiens	7084	H. sapiens	TK2	thymidine kinase 2	GO:0046092 deoxycytidine metabolic process;GO:0046104 thymidine metabolic process;GO:0046125 pyrimidine deoxyribonucleoside metabolic process		Enzymes/ENZYME proteins/Transferases		Thymidine-5'-Triphosphate (Thymidine kinase activity);2'-Deoxycytidine (Thymidine kinase activity);Deoxythymidine (Thymidine kinase activity)		(M5898)HALLMARK DNA REPAIR	0	0	0	0	0	0	0	0	0	0	0	0	0	0	0	0	0	0	0	0	0
284353	NKPD1	1	284353	Gene_ID	H. sapiens	284353	H. sapiens	NKPD1	NTPase KAP family P-loop domain containing 1								0	0	0	0	0	0	0	0	0	0	0	0	0	0	0	0	0	0	0	0	0
6539	SLC6A12	1	6539	Gene_ID	H. sapiens	6539	H. sapiens	SLC6A12	solute carrier family 6 member 12	GO:0015812 gamma-aminobutyric acid transport;GO:0003333 amino acid transmembrane transport;GO:0015718 monocarboxylic acid transport		Transporters/Electrochemical Potential-driven transporters	Vesicles(Approved)	Guvacine (Neurotransmitter:sodium symporter activity)		(M5941)HALLMARK UV RESPONSE UP; (M5934)HALLMARK XENOBIOTIC METABOLISM	0	0	0	0	0	0	0	0	0	0	0	0	0	0	0	0	0	0	0	0	0
10938	EHD1	1	10938	Gene_ID	H. sapiens	10938	H. sapiens	EHD1	EH domain containing 1	GO:0010886 positive regulation of cholesterol storage;GO:2001137 positive regulation of endocytic recycling;GO:1901741 positive regulation of myoblast fusion			Plasma membrane(Supported)			(M5890)HALLMARK TNFA SIGNALING VIA NFKB; (M5921)HALLMARK COMPLEMENT	0	0	0	0	0	0	0	0	0	0	1	0	0	0	0	0	1	0	0	0	0
79258	MMEL1	1	79258	Gene_ID	H. sapiens	79258	H. sapiens	MMEL1	membrane metalloendopeptidase like 1	GO:0006508 proteolysis;GO:0019538 protein metabolic process;GO:1901564 organonitrogen compound metabolic process		Enzymes/{ENZYME proteins/Hydrolases,Peptidases/Metallopeptidases}					0	0	0	0	0	0	0	0	0	0	0	0	0	0	0	0	0	0	0	0	0
7273	TTN	1	7273	Gene_ID	H. sapiens	7273	H. sapiens	TTN	titin	GO:0048769 sarcomerogenesis;GO:0030241 skeletal muscle myosin thick filament assembly;GO:0030240 skeletal muscle thin filament assembly	CAMK Ser/Thr protein kinase family	Enzymes/{ENZYME proteins/Transferases,Kinases/CAMK Ser/Thr protein kinases}					0	0	0	1	0	0	0	0	0	0	0	0	1	0	0	0	1	0	0	0	0
9942	XYLB	1	9942	Gene_ID	H. sapiens	9942	H. sapiens	XYLB	xylulokinase	GO:0019640 glucuronate catabolic process to xylulose 5-phosphate;GO:0006064 glucuronate catabolic process;GO:0005998 xylulose catabolic process		Enzymes/ENZYME proteins/Transferases	Nuclear speckles(Approved)				0	0	0	0	0	0	0	0	0	0	0	0	0	0	0	0	0	0	0	0	0
7450	VWF	1	7450	Gene_ID	H. sapiens	7450	H. sapiens	VWF	von Willebrand factor	GO:0007597 blood coagulation, intrinsic pathway;GO:0072378 blood coagulation, fibrin clot formation;GO:0002576 platelet degranulation				Antihemophilic Factor (Recombinant) (Protein n-terminus binding);ARC1779 (Protein n-terminus binding)	(M3008)NABA ECM GLYCOPROTEINS; (M5884)NABA CORE MATRISOME; (M5889)NABA MATRISOME	(M5946)HALLMARK COAGULATION; (M5915)HALLMARK APICAL JUNCTION	0	0	0	0	0	0	0	0	0	0	0	0	0	0	0	0	0	0	0	0	0
57109	REXO4	1	57109	Gene_ID	H. sapiens	57109	H. sapiens	REXO4	REX4 homolog, 3'-5' exonuclease	GO:0000738 DNA catabolic process, exonucleolytic;GO:0000737 DNA catabolic process, endonucleolytic;GO:0006308 DNA catabolic process			Nucleoli;Nucleus(Supported)				0	0	0	0	0	0	0	0	0	0	0	0	0	0	0	0	0	0	0	0	0
54498	SMOX	1	54498	Gene_ID	H. sapiens	54498	H. sapiens	SMOX	spermine oxidase	GO:0046208 spermine catabolic process;GO:0006598 polyamine catabolic process;GO:0008215 spermine metabolic process		Enzymes/ENZYME proteins/Oxidoreductases	Nuclear membrane;Nucleoplasm(Supported)Vesicles(Approved)	Spermine (Spermine:oxygen oxidoreductase (spermidine-forming) activity)		(M5934)HALLMARK XENOBIOTIC METABOLISM; (M5945)HALLMARK HEME METABOLISM	0	0	0	0	0	0	0	0	0	0	0	0	0	0	0	0	0	0	0	0	0
114879	OSBPL5	1	114879	Gene_ID	H. sapiens	114879	H. sapiens	OSBPL5	oxysterol binding protein like 5	GO:0036150 phosphatidylserine acyl-chain remodeling;GO:0006658 phosphatidylserine metabolic process;GO:0030301 cholesterol transport		Transporters/Electrochemical Potential-driven transporters	Vesicles(Enhanced)				0	0	0	0	0	0	0	0	0	0	0	0	0	0	0	0	0	0	0	0	0
79783	C7orf10	1	79783	Gene_ID	H. sapiens	79783	H. sapiens	SUGCT	succinyl-CoA:glutarate-CoA transferase			Enzymes/ENZYME proteins/Transferases					0	0	0	0	0	0	0	0	0	0	0	0	0	0	0	0	0	0	0	0	0
4582	MUC1	1	4582	Gene_ID	H. sapiens	4582	H. sapiens	MUC1	mucin 1, cell surface associated	GO:0006977 DNA damage response, signal transduction by p53 class mediator resulting in cell cycle arrest;GO:0090240 positive regulation of histone H4 acetylation;GO:0072431 signal transduction involved in mitotic G1 DNA damage checkpoint		CD markers			(M5880)NABA ECM AFFILIATED; (M5885)NABA MATRISOME ASSOCIATED; (M5889)NABA MATRISOME	(M5947)HALLMARK IL2 STAT5 SIGNALING; (M5906)HALLMARK ESTROGEN RESPONSE EARLY	0	0	0	0	0	0	0	0	0	0	0	0	0	0	0	0	0	0	0	0	0
100132074	FOXO6	1	100132074	Gene_ID	H. sapiens	100132074	H. sapiens	FOXO6	forkhead box O6	GO:0060999 positive regulation of dendritic spine development;GO:0060998 regulation of dendritic spine development;GO:1900006 positive regulation of dendrite development							0	0	0	0	0	0	0	0	0	1	0	0	0	0	0	0	0	0	0	0	0
9922	IQSEC1	1	9922	Gene_ID	H. sapiens	9922	H. sapiens	IQSEC1	IQ motif and Sec7 domain 1	GO:0051549 positive regulation of keratinocyte migration;GO:0051547 regulation of keratinocyte migration;GO:0051546 keratinocyte migration			Nucleoli;Vesicles(Approved)		(M86)PID ARF6 PATHWAY		0	0	0	0	0	0	1	0	0	0	0	0	0	0	0	0	0	0	0	0	0
323	APBB2	1	323	Gene_ID	H. sapiens	323	H. sapiens	APBB2	amyloid beta precursor protein binding family B member 2	GO:0007411 axon guidance;GO:0097485 neuron projection guidance;GO:0007409 axonogenesis			Mitochondria(Approved)			(M5942)HALLMARK UV RESPONSE DN	0	0	0	0	0	0	0	0	0	1	0	0	0	0	0	1	0	0	0	0	0
26031	OSBPL3	1	26031	Gene_ID	H. sapiens	26031	H. sapiens	OSBPL3	oxysterol binding protein like 3	GO:0006699 bile acid biosynthetic process;GO:0008206 bile acid metabolic process;GO:0015918 sterol transport			Cytosol;Nucleoli(Supported)				0	0	0	0	0	0	0	0	0	0	0	0	0	0	0	0	0	0	0	0	0
10278	EFS	1	10278	Gene_ID	H. sapiens	10278	H. sapiens	EFS	embryonal Fyn-associated substrate	GO:0090527 actin filament reorganization;GO:0031532 actin cytoskeleton reorganization;GO:0007015 actin filament organization			Cytosol;Nucleoplasm(Uncertain)			(M5909)HALLMARK MYOGENESIS	0	0	0	0	0	0	0	0	0	0	0	0	0	0	0	0	0	0	0	0	0
3034	HAL	1	3034	Gene_ID	H. sapiens	3034	H. sapiens	HAL	histidine ammonia-lyase	GO:0019557 histidine catabolic process to glutamate and formate;GO:0019556 histidine catabolic process to glutamate and formamide;GO:0006548 histidine catabolic process		Enzymes/ENZYME proteins/Lyases	Cytosol(Uncertain)	L-Histidine (Histidine ammonia-lyase activity)			0	0	0	0	0	0	0	0	0	0	0	0	0	0	0	0	0	0	0	0	0
3680	ITGA9	1	3680	Gene_ID	H. sapiens	3680	H. sapiens	ITGA9	integrin subunit alpha 9	GO:0030593 neutrophil chemotaxis;GO:1990266 neutrophil migration;GO:0071621 granulocyte chemotaxis			Cell Junctions;Nucleoplasm;Plasma membrane;Vesicles(Approved)		(M118)PID INTEGRIN A9B1 PATHWAY; (M47)PID INTEGRIN CS PATHWAY; (M67)PID ARF6 TRAFFICKING PATHWAY	(M5915)HALLMARK APICAL JUNCTION	0	0	0	0	0	0	0	0	0	1	0	0	0	0	0	0	0	0	0	0	0
4842	NOS1	1	4842	Gene_ID	H. sapiens	4842	H. sapiens	NOS1	nitric oxide synthase 1	GO:0140196 positive regulation of adenylate cyclase-activating adrenergic receptor signaling pathway involved in heart process;GO:0060314 regulation of ryanodine-sensitive calcium-release channel activity;GO:0010523 negative regulation of calcium ion transport into cytosol		Enzymes/ENZYME proteins/Oxidoreductases	Plasma membrane(Supported)Nucleoplasm(Approved)	L-Citrulline (Tetrahydrobiopterin binding);L-N(Omega)-Nitroarginine-2,4-L-Diaminobutyric Amide (Tetrahydrobiopterin binding);Formic Acid (Tetrahydrobiopterin binding);3-Bromo-7-Nitroindazole (Tetrahydrobiopterin binding);N-{(4s)-4-Amino-5-[(2-Aminoethyl)Amino]Pentyl}-N'-Nitroguanidine (Tetrahydrobiopterin binding);N-(3-(Aminomethyl)Benzyl)Acetamidine (Tetrahydrobiopterin binding);L-N(Omega)-Nitro…		(M5951)HALLMARK SPERMATOGENESIS; (M5956)HALLMARK KRAS SIGNALING DN; (M5909)HALLMARK MYOGENESIS	0	0	0	0	0	0	0	0	0	0	1	0	0	0	0	0	1	0	0	0	0
5071	PARK2	1	5071	Gene_ID	H. sapiens	5071	H. sapiens	PRKN	parkin RBR E3 ubiquitin protein ligase	GO:0061734 parkin-mediated stimulation of mitophagy in response to mitochondrial depolarization;GO:1904049 negative regulation of spontaneous neurotransmitter secretion;GO:1903382 negative regulation of endoplasmic reticulum stress-induced neuron intrinsic apoptotic signaling pathway			Cytosol;Nuclear speckles(Supported)		(M275)PID ALPHA SYNUCLEIN PATHWAY	(M5956)HALLMARK KRAS SIGNALING DN	0	0	0	0	0	0	0	0	0	1	0	0	0	0	0	1	0	0	1	0	0
3760	KCNJ3	1	3760	Gene_ID	H. sapiens	3760	H. sapiens	KCNJ3	potassium inwardly rectifying channel subfamily J member 3	GO:0098914 membrane repolarization during atrial cardiac muscle cell action potential;GO:0086014 atrial cardiac muscle cell action potential;GO:0098915 membrane repolarization during ventricular cardiac muscle cell action potential		Transporters/Transporter channels and pores;Voltage-gated ion channels/Inwardly Rectifying Potassium Channels		Ethanol (G-protein activated inward rectifier potassium channel activity);Halothane (G-protein activated inward rectifier potassium channel activity)	(M2701)ST MYOCYTE AD PATHWAY; (M18342)ST G ALPHA I PATHWAY; (M19043)ST ADRENERGIC		0	0	0	0	0	0	0	0	0	0	0	0	0	0	0	0	0	0	0	0	0
9249	DHRS3	1	9249	Gene_ID	H. sapiens	9249	H. sapiens	DHRS3	dehydrogenase/reductase 3	GO:0048387 negative regulation of retinoic acid receptor signaling pathway;GO:0042572 retinol metabolic process;GO:0048385 regulation of retinoic acid receptor signaling pathway		Enzymes/ENZYME proteins/Oxidoreductases	Mitochondria;Nucleoli(Approved)	Vitamin A (Retinol dehydrogenase activity)	(M256)PID TAP63 PATHWAY	(M5949)HALLMARK PEROXISOME; (M5947)HALLMARK IL2 STAT5 SIGNALING; (M5906)HALLMARK ESTROGEN RESPONSE EARLY	0	0	1	0	0	0	0	1	0	0	0	0	1	0	0	0	0	1	0	0	0
161725	OTUD7A	1	161725	Gene_ID	H. sapiens	161725	H. sapiens	OTUD7A	OTU deubiquitinase 7A	GO:0071947 protein deubiquitination involved in ubiquitin-dependent protein catabolic process;GO:0035871 protein K11-linked deubiquitination;GO:0071108 protein K48-linked deubiquitination		Enzymes/{ENZYME proteins/Hydrolases,Peptidases/Cysteine-type peptidases}	Cytosol;Nucleoli(Approved)				0	0	0	0	0	0	0	0	0	0	0	0	0	0	0	0	0	0	0	0	0
7223	TRPC4	1	7223	Gene_ID	H. sapiens	7223	H. sapiens	TRPC4	transient receptor potential cation channel subfamily C member 4	GO:0014051 gamma-aminobutyric acid secretion;GO:0015812 gamma-aminobutyric acid transport;GO:0006828 manganese ion transport		Transporters/Transporter channels and pores;Voltage-gated ion channels/Transient Receptor Potential Channels					0	0	0	0	0	0	0	0	0	1	0	0	0	0	0	0	0	0	0	0	0
752	FMNL1	1	752	Gene_ID	H. sapiens	752	H. sapiens	FMNL1	formin like 1	GO:0006929 substrate-dependent cell migration;GO:0051014 actin filament severing;GO:0030866 cortical actin cytoskeleton organization			Cytosol(Approved)				0	0	0	0	0	0	0	0	0	1	0	0	0	0	0	0	0	0	0	0	0
100130274	CCDC166	1	100130274	Gene_ID	H. sapiens	100130274	H. sapiens	CCDC166	coiled-coil domain containing 166								0	0	0	0	0	0	0	0	0	0	0	0	0	0	0	0	0	0	0	0	0
11113	CIT	1	11113	Gene_ID	H. sapiens	11113	H. sapiens	CIT	citron rho-interacting serine/threonine kinase	GO:0032467 positive regulation of cytokinesis;GO:0008064 regulation of actin polymerization or depolymerization;GO:0030866 cortical actin cytoskeleton organization	AGC Ser/Thr protein kinase family	Enzymes/{ENZYME proteins/Transferases,Kinases/AGC Ser/Thr protein kinases}	Cytosol(Approved)		(M12)PID RHOA PATHWAY	(M5925)HALLMARK E2F TARGETS	0	0	0	0	0	0	0	0	0	0	0	0	0	0	0	0	0	0	0	0	0
6720	SREBF1	1	6720	Gene_ID	H. sapiens	6720	H. sapiens	SREBF1	sterol regulatory element binding transcription factor 1	GO:0045542 positive regulation of cholesterol biosynthetic process;GO:0003062 regulation of heart rate by chemical signal;GO:0010867 positive regulation of triglyceride biosynthetic process		Transcription factors/Basic domains	Cytosol;Golgi apparatus(Supported)		(M7997)SA CASPASE CASCADE; (M162)PID RXR VDR PATHWAY; (M220)PID CASPASE PATHWAY		0	0	0	0	0	0	0	0	0	0	0	0	0	0	0	0	0	0	0	0	0
30846	EHD2	1	30846	Gene_ID	H. sapiens	30846	H. sapiens	EHD2	EH domain containing 2	GO:2001137 positive regulation of endocytic recycling;GO:1901741 positive regulation of myoblast fusion;GO:1901739 regulation of myoblast fusion			Plasma membrane(Supported)				0	0	0	0	0	0	0	0	0	0	0	0	0	0	0	0	1	0	0	0	0
5791	PTPRE	1	5791	Gene_ID	H. sapiens	5791	H. sapiens	PTPRE	protein tyrosine phosphatase receptor type E	GO:0046627 negative regulation of insulin receptor signaling pathway;GO:1900077 negative regulation of cellular response to insulin stimulus;GO:0046626 regulation of insulin receptor signaling pathway		Enzymes/ENZYME proteins/Hydrolases	Intermediate filaments(Approved)	Alendronic acid (Transmembrane receptor protein tyrosine phosphatase activity)	(M183)PID IL6 7 PATHWAY	(M5890)HALLMARK TNFA SIGNALING VIA NFKB; (M5932)HALLMARK INFLAMMATORY RESPONSE; (M5939)HALLMARK P53 PATHWAY	0	0	0	0	0	0	0	0	0	0	0	0	0	0	0	0	0	0	0	0	0
6497	SKI	1	6497	Gene_ID	H. sapiens	6497	H. sapiens	SKI	SKI proto-oncogene	GO:0010626 negative regulation of Schwann cell proliferation;GO:0031064 negative regulation of histone deacetylation;GO:0043585 nose morphogenesis			Nuclear bodies;Nucleoplasm(Supported)		(M181)PID BMP PATHWAY; (M2)PID SMAD2 3NUCLEAR PATHWAY; (M195)PID CMYB PATHWAY	(M5896)HALLMARK TGF BETA SIGNALING	1	1	1	1	0	1	0	1	0	0	1	0	0	1	1	0	1	1	1	1	0
10734	STAG3	1	10734	Gene_ID	H. sapiens	10734	H. sapiens	STAG3	stromal antigen 3	GO:0007130 synaptonemal complex assembly;GO:0007129 synapsis;GO:0045143 homologous chromosome segregation						(M5956)HALLMARK KRAS SIGNALING DN	0	0	0	0	0	0	0	0	0	0	0	0	0	0	0	0	0	0	0	0	0
114757	CYGB	1	114757	Gene_ID	H. sapiens	114757	H. sapiens	CYGB	cytoglobin	GO:2000490 negative regulation of hepatic stellate cell activation;GO:0010764 negative regulation of fibroblast migration;GO:2000489 regulation of hepatic stellate cell activation		Transporters/Transporter channels and pores	Nuclear speckles(Enhanced)				0	0	0	0	0	0	1	0	0	0	0	0	0	0	0	0	0	0	0	0	0
55841	WWC3	1	55841	Gene_ID	H. sapiens	55841	H. sapiens	WWC3	WWC family member 3	GO:0035331 negative regulation of hippo signaling;GO:0035330 regulation of hippo signaling;GO:0046621 negative regulation of organ growth			Actin filaments;Cytosol(Approved)				0	0	0	0	0	0	0	0	0	0	0	0	0	0	0	1	0	0	0	0	0
256949	KANK3	1	256949	Gene_ID	H. sapiens	256949	H. sapiens	KANK3	KN motif and ankyrin repeat domains 3	GO:0030837 negative regulation of actin filament polymerization;GO:0032272 negative regulation of protein polymerization;GO:0030833 regulation of actin filament polymerization			Plasma membrane(Approved)				0	0	0	0	0	0	0	0	0	0	0	0	0	0	0	0	0	0	0	0	0
2700	GJA3	1	2700	Gene_ID	H. sapiens	2700	H. sapiens	GJA3	gap junction protein alpha 3	GO:1990349 gap junction-mediated intercellular transport;GO:0010496 intercellular transport;GO:0007601 visual perception		Transporters/Transporter channels and pores					0	0	0	0	0	0	0	0	0	0	0	0	0	0	0	0	0	0	0	0	0
84330	ZNF414	1	84330	Gene_ID	H. sapiens	84330	H. sapiens	ZNF414	zinc finger protein 414	GO:0006357 regulation of transcription by RNA polymerase II;GO:0006366 transcription by RNA polymerase II;GO:0006355 regulation of transcription, DNA-templated		Transcription factors/Zinc-coordinating DNA-binding domains	Cytosol;Nucleus(Approved)				0	0	0	0	0	0	0	0	0	0	0	0	0	0	0	0	0	0	0	0	0
389058	SP5	1	389058	Gene_ID	H. sapiens	389058	H. sapiens	SP5	Sp5 transcription factor	GO:0036342 post-anal tail morphogenesis;GO:0060349 bone morphogenesis;GO:0060348 bone development		Transcription factors/Zinc-coordinating DNA-binding domains	Nucleoli;Nucleus(Approved)		(M223)PID BETA CATENIN NUC PATHWAY		0	0	1	0	0	0	0	0	0	0	0	0	0	0	0	0	0	1	0	0	0
7991	TUSC3	1	7991	Gene_ID	H. sapiens	7991	H. sapiens	TUSC3	tumor suppressor candidate 3	GO:1903830 magnesium ion transmembrane transport;GO:0018279 protein N-linked glycosylation via asparagine;GO:0015693 magnesium ion transport		Transporters/Transporter channels and pores					0	0	0	0	0	0	0	0	0	0	0	0	0	0	0	0	0	0	0	0	0
1303	COL12A1	1	1303	Gene_ID	H. sapiens	1303	H. sapiens	COL12A1	collagen type XII alpha 1 chain	GO:0003429 growth plate cartilage chondrocyte morphogenesis;GO:0003414 chondrocyte morphogenesis involved in endochondral bone morphogenesis;GO:0003422 growth plate cartilage morphogenesis			Nucleus(Approved)		(M3005)NABA COLLAGENS; (M198)PID SYNDECAN 1 PATHWAY; (M160)PID AVB3 INTEGRIN PATHWAY	(M5930)HALLMARK EPITHELIAL MESENCHYMAL TRANSITION	1	0	1	1	0	0	0	0	0	1	0	0	0	0	0	1	0	1	0	0	0
5925	RB1	1	5925	Gene_ID	H. sapiens	5925	H. sapiens	RB1	RB transcriptional corepressor 1	GO:1902948 negative regulation of tau-protein kinase activity;GO:1904028 positive regulation of collagen fibril organization;GO:0045651 positive regulation of macrophage differentiation			Nucleoplasm(Enhanced)	Insulin Human (Ubiquitin protein ligase binding);Insulin Pork (Ubiquitin protein ligase binding)	(M176)PID FOXM1 PATHWAY; (M288)PID HES HEY PATHWAY; (M144)PID CERAMIDE PATHWAY	(M5909)HALLMARK MYOGENESIS; (M5939)HALLMARK P53 PATHWAY	0	0	0	0	0	0	0	0	0	1	0	0	1	1	0	1	1	0	0	0	0
201191	SAMD14	1	201191	Gene_ID	H. sapiens	201191	H. sapiens	SAMD14	sterile alpha motif domain containing 14	GO:0019722 calcium-mediated signaling;GO:0031175 neuron projection development;GO:0007015 actin filament organization			Nucleoli fibrillar center;Nucleus(Approved)				0	0	0	0	0	0	0	0	0	0	0	0	0	0	0	0	0	0	0	0	0
974	CD79B	1	974	Gene_ID	H. sapiens	974	H. sapiens	CD79B	CD79b molecule	GO:0050853 B cell receptor signaling pathway;GO:0030183 B cell differentiation;GO:0050851 antigen receptor-mediated signaling pathway		CD markers	Cytosol;Nucleoplasm;Plasma membrane(Uncertain)		(M10)PID BCR 5PATHWAY	(M5947)HALLMARK IL2 STAT5 SIGNALING	0	0	0	0	0	0	0	0	0	0	0	0	0	0	0	0	0	0	0	0	0
8911	CACNA1I	1	8911	Gene_ID	H. sapiens	8911	H. sapiens	CACNA1I	calcium voltage-gated channel subunit alpha1 I	GO:0045956 positive regulation of calcium ion-dependent exocytosis;GO:1903307 positive regulation of regulated secretory pathway;GO:0086010 membrane depolarization during action potential		Voltage-gated ion channels/Voltage-Gated Calcium Channels		Cinnarizine (Voltage-gated calcium channel activity);Paramethadione (Voltage-gated calcium channel activity);Verapamil (Voltage-gated calcium channel activity);Zonisamide (Voltage-gated calcium channel activity);Mibefradil (Voltage-gated calcium channel activity);Flunarizine (Voltage-gated calcium channel activity)			0	0	0	0	0	0	0	0	0	0	0	0	0	0	0	0	0	0	0	0	0
2139	EYA2	1	2139	Gene_ID	H. sapiens	2139	H. sapiens	EYA2	EYA transcriptional coactivator and phosphatase 2	GO:0007501 mesodermal cell fate specification;GO:0097345 mitochondrial outer membrane permeabilization;GO:0001710 mesodermal cell fate commitment		Enzymes/ENZYME proteins/Hydrolases	Cytosol(Supported)				1	0	0	1	1	0	0	0	0	0	0	0	0	0	0	0	1	0	0	0	0
8140	SLC7A5	1	8140	Gene_ID	H. sapiens	8140	H. sapiens	SLC7A5	solute carrier family 7 member 5	GO:1904556 L-tryptophan transmembrane transport;GO:0015827 tryptophan transport;GO:0015803 branched-chain amino acid transport		Transporters/Electrochemical Potential-driven transporters	Cytosol;Plasma membrane(Supported)Vesicles(Approved)			(M5922)HALLMARK UNFOLDED PROTEIN RESPONSE; (M5901)HALLMARK G2M CHECKPOINT; (M5924)HALLMARK MTORC1 SIGNALING	0	0	0	0	0	0	0	0	0	0	0	0	0	0	0	0	0	0	0	0	0
2274	FHL2	1	2274	Gene_ID	H. sapiens	2274	H. sapiens	FHL2	four and a half LIM domains 2	GO:0070885 negative regulation of calcineurin-NFAT signaling cascade;GO:0106057 negative regulation of calcineurin-mediated signaling;GO:0070884 regulation of calcineurin-NFAT signaling cascade			Actin filaments;Focal adhesion sites(Enhanced)		(M32)PID HDAC CLASSIII PATHWAY; (M58)PID AR PATHWAY	(M5942)HALLMARK UV RESPONSE DN; (M5906)HALLMARK ESTROGEN RESPONSE EARLY	0	0	0	0	0	0	0	0	0	0	0	0	0	0	0	0	0	0	0	0	0
7027	TFDP1	1	7027	Gene_ID	H. sapiens	7027	H. sapiens	TFDP1	transcription factor Dp-1	GO:1900740 positive regulation of protein insertion into mitochondrial membrane involved in apoptotic signaling pathway;GO:1900739 regulation of protein insertion into mitochondrial membrane involved in apoptotic signaling pathway;GO:1901030 positive regulation of mitochondrial outer membrane permeabilization involved in apoptotic signaling pathway		Transcription factors/Helix-turn-helix domains	Cytosol;Nucleoplasm(Supported)		(M279)PID RB 1PATHWAY; (M40)PID E2F PATHWAY; (M2)PID SMAD2 3NUCLEAR PATHWAY	(M5901)HALLMARK G2M CHECKPOINT; (M5926)HALLMARK MYC TARGETS V1	0	0	0	0	0	0	0	0	0	0	0	0	0	0	0	0	0	0	0	0	0
11063	SOX30	1	11063	Gene_ID	H. sapiens	11063	H. sapiens	SOX30	SRY-box transcription factor 30	GO:0031960 response to corticosteroid;GO:0007283 spermatogenesis;GO:0048232 male gamete generation		Transcription factors/Other all-alpha-helical DNA-binding domains					0	0	0	0	0	0	0	0	0	0	0	0	0	0	0	0	0	0	0	0	0
2268	FGR	1	2268	Gene_ID	H. sapiens	2268	H. sapiens	FGR	FGR proto-oncogene, Src family tyrosine kinase	GO:0043306 positive regulation of mast cell degranulation;GO:0033008 positive regulation of mast cell activation involved in immune response;GO:0043304 regulation of mast cell degranulation	Tyr protein kinase family	Enzymes/{ENZYME proteins/Transferases,Kinases/Tyr protein kinases}	Aggresome;Plasma membrane(Approved)		(M33)PID GLYPICAN 1PATHWAY; (M252)PID IL8 CXCR1 PATHWAY; (M257)PID EPHRINB REV PATHWAY	(M5950)HALLMARK ALLOGRAFT REJECTION	0	0	1	0	0	0	0	0	0	1	0	0	0	0	0	0	0	0	0	0	0
2526	FUT4	1	2526	Gene_ID	H. sapiens	2526	H. sapiens	FUT4	fucosyltransferase 4	GO:0042355 L-fucose catabolic process;GO:0019317 fucose catabolic process;GO:0042354 L-fucose metabolic process			Vesicles(Enhanced)			(M5890)HALLMARK TNFA SIGNALING VIA NFKB	0	0	0	0	0	0	0	0	0	0	0	0	0	0	0	0	0	0	0	0	0
9080	CLDN9	1	9080	Gene_ID	H. sapiens	9080	H. sapiens	CLDN9	claudin 9	GO:0046718 viral entry into host cell;GO:0016338 calcium-independent cell-cell adhesion via plasma membrane cell-adhesion molecules;GO:0030260 entry into host cell			Cell Junctions(Supported)Vesicles(Approved)			(M5915)HALLMARK APICAL JUNCTION; (M5937)HALLMARK GLYCOLYSIS	0	0	0	0	0	0	0	0	0	0	0	0	0	0	0	0	0	0	0	0	0
10846	PDE10A	1	10846	Gene_ID	H. sapiens	10846	H. sapiens	PDE10A	phosphodiesterase 10A	GO:0006198 cAMP catabolic process;GO:0046069 cGMP catabolic process;GO:0010754 negative regulation of cGMP-mediated signaling		Enzymes/ENZYME proteins/Hydrolases		Dipyridamole (Metal ion binding);Papaverine (Metal ion binding);4,5-bis(4-methoxyphenyl)-2-thiophen-2-yl-1H-imidazole (Metal ion binding);2-({4-[4-(pyridin-4-ylmethyl)-1H-pyrazol-3-yl]phenoxy}methyl)quinoline (Metal ion binding);2-{[4-(4-pyridin-4-yl-1H-pyrazol-3-yl)phenoxy]methyl}quinoline (Metal ion binding);2-{[4-(1-methyl-4-pyridin-4-yl-1H-pyrazol-3-yl)phenoxy]methyl}quinoline (Metal ion bind…			0	0	0	0	0	0	0	0	0	0	0	0	0	0	0	0	0	0	0	0	0
1592	CYP26A1	1	1592	Gene_ID	H. sapiens	1592	H. sapiens	CYP26A1	cytochrome P450 family 26 subfamily A member 1	GO:0034653 retinoic acid catabolic process;GO:0016103 diterpenoid catabolic process;GO:0048387 negative regulation of retinoic acid receptor signaling pathway						(M5934)HALLMARK XENOBIOTIC METABOLISM	0	0	0	1	0	0	0	0	0	0	0	0	0	0	0	0	0	0	0	0	0
85358	SHANK3	1	85358	Gene_ID	H. sapiens	85358	H. sapiens	SHANK3	SH3 and multiple ankyrin repeat domains 3	GO:0021773 striatal medium spiny neuron differentiation;GO:0048170 positive regulation of long-term neuronal synaptic plasticity;GO:0042297 vocal learning					(M82)PID RET PATHWAY		0	0	0	0	0	0	0	0	0	1	0	0	0	0	1	1	0	0	1	0	0
2743	GLRB	1	2743	Gene_ID	H. sapiens	2743	H. sapiens	GLRB	glycine receptor beta	GO:0097112 gamma-aminobutyric acid receptor clustering;GO:0060012 synaptic transmission, glycinergic;GO:0060013 righting reflex		Transporters/Transporter channels and pores		Glycine (Glycine binding);Lindane (Glycine binding)			0	0	0	0	0	0	0	0	0	0	0	0	0	0	0	0	0	0	1	0	0
11151	CORO1A	1	11151	Gene_ID	H. sapiens	11151	H. sapiens	CORO1A	coronin 1A	GO:0051126 negative regulation of actin nucleation;GO:0051279 regulation of release of sequestered calcium ion into cytosol;GO:0051125 regulation of actin nucleation			Cytosol(Approved)			(M5924)HALLMARK MTORC1 SIGNALING	0	0	0	0	0	0	0	0	0	1	1	0	0	0	0	0	0	0	0	0	0
121278	TPH2	1	121278	Gene_ID	H. sapiens	121278	H. sapiens	TPH2	tryptophan hydroxylase 2	GO:0042427 serotonin biosynthetic process;GO:0046219 indolalkylamine biosynthetic process;GO:0071285 cellular response to lithium ion		Enzymes/ENZYME proteins/Oxidoreductases					0	0	0	0	0	0	0	0	0	0	0	0	0	0	0	0	0	0	0	0	0
6913	TBX15	1	6913	Gene_ID	H. sapiens	6913	H. sapiens	TBX15	T-box transcription factor 15	GO:0048701 embryonic cranial skeleton morphogenesis;GO:0048704 embryonic skeletal system morphogenesis;GO:0048706 embryonic skeletal system development		Transcription factors/Immunoglobulin fold	Centrosome;Nucleoplasm(Approved)				1	1	1	0	1	0	0	0	1	0	0	0	0	0	0	0	0	0	0	0	0
84886	C1orf198	1	84886	Gene_ID	H. sapiens	84886	H. sapiens	C1orf198	chromosome 1 open reading frame 198				Cytosol(Supported)				0	0	0	0	0	0	0	0	0	0	0	0	0	0	0	0	0	0	0	0	0
4641	MYO1C	1	4641	Gene_ID	H. sapiens	4641	H. sapiens	MYO1C	myosin IC	GO:1900748 positive regulation of vascular endothelial growth factor signaling pathway;GO:0038089 positive regulation of cell migration by vascular endothelial growth factor signaling pathway;GO:0090314 positive regulation of protein targeting to membrane		Transporters/Transporter channels and pores	Plasma membrane(Enhanced)Nuclear bodies(Supported)			(M5947)HALLMARK IL2 STAT5 SIGNALING; (M5909)HALLMARK MYOGENESIS	0	0	0	0	0	0	0	0	0	0	1	0	0	0	0	0	0	0	0	0	0
3159	HMGA1	1	3159	Gene_ID	H. sapiens	3159	H. sapiens	HMGA1	high mobility group AT-hook 1	GO:0075713 establishment of integrated proviral latency;GO:0035986 senescence-associated heterochromatin focus assembly;GO:0090402 oncogene-induced cell senescence		Transcription factors	Nucleoli;Nucleus(Approved)		(M28)PID IL4 2PATHWAY; (M66)PID MYC ACTIV PATHWAY	(M5901)HALLMARK G2M CHECKPOINT; (M5925)HALLMARK E2F TARGETS	0	0	0	0	0	0	0	0	0	0	0	0	0	0	0	0	0	0	0	0	0
553158	PRR5-ARHGAP8	1	553158	Gene_ID	H. sapiens	553158	H. sapiens	PRR5-ARHGAP8	PRR5-ARHGAP8 readthrough								0	0	0	0	0	0	0	0	0	0	0	0	0	0	0	0	0	0	0	0	0
124535	HSF5	1	124535	Gene_ID	H. sapiens	124535	H. sapiens	HSF5	heat shock transcription factor 5	GO:0061408 positive regulation of transcription from RNA polymerase II promoter in response to heat stress;GO:0036003 positive regulation of transcription from RNA polymerase II promoter in response to stress;GO:0043618 regulation of transcription from RNA polymerase II promoter in response to stress		Transcription factors/Helix-turn-helix domains					0	0	0	0	0	0	0	0	0	0	0	0	0	0	0	0	0	0	0	0	0
5596	MAPK4	1	5596	Gene_ID	H. sapiens	5596	H. sapiens	MAPK4	mitogen-activated protein kinase 4	GO:0000165 MAPK cascade;GO:0023014 signal transduction by protein phosphorylation;GO:0006468 protein phosphorylation	CMGC Ser/Thr protein kinase family	Enzymes/{ENZYME proteins/Transferases,Kinases/CMGC Ser/Thr protein kinases}					0	0	0	0	0	0	0	0	0	0	0	0	0	0	0	0	0	0	0	0	0
55252	ASXL2	1	55252	Gene_ID	H. sapiens	55252	H. sapiens	ASXL2	ASXL transcriptional regulator 2	GO:0035360 positive regulation of peroxisome proliferator activated receptor signaling pathway;GO:0035358 regulation of peroxisome proliferator activated receptor signaling pathway;GO:0035357 peroxisome proliferator activated receptor signaling pathway			Nucleoplasm(Enhanced)				0	0	0	0	0	0	0	0	0	0	0	0	0	0	0	0	0	0	0	0	0
79663	HSPBAP1	1	79663	Gene_ID	H. sapiens	79663	H. sapiens	HSPBAP1	HSPB1 associated protein 1	GO:0055114 oxidation-reduction process;GO:0008152 metabolic process;GO:0008150 biological_process			Mitochondria(Approved)				0	0	0	0	0	0	0	0	0	0	0	0	0	0	0	0	0	0	0	0	0
4543	MTNR1A	1	4543	Gene_ID	H. sapiens	4543	H. sapiens	MTNR1A	melatonin receptor 1A	GO:0007617 mating behavior;GO:0007193 adenylate cyclase-inhibiting G protein-coupled receptor signaling pathway;GO:0007618 mating		G-protein coupled receptors/GPCRs excl olfactory receptors;Transporters		Ramelteon (Organic cyclic compound binding);Melatonin (Organic cyclic compound binding);VEC-162 (Organic cyclic compound binding);Agomelatine (Organic cyclic compound binding);Tasimelteon (Organic cyclic compound binding)		(M5951)HALLMARK SPERMATOGENESIS	0	0	0	0	0	0	0	0	0	0	0	0	0	0	0	0	0	0	0	0	0
58504	ARHGAP22	1	58504	Gene_ID	H. sapiens	58504	H. sapiens	ARHGAP22	Rho GTPase activating protein 22	GO:0099175 regulation of postsynapse organization;GO:0001525 angiogenesis;GO:0099173 postsynapse organization			Cytosol;Nucleoplasm;Plasma membrane(Supported)				0	0	0	0	0	0	1	0	0	0	0	0	0	0	0	0	0	0	0	0	0
3091	HIF1A	1	3091	Gene_ID	H. sapiens	3091	H. sapiens	HIF1A	hypoxia inducible factor 1 subunit alpha	GO:0021502 neural fold elevation formation;GO:0070101 positive regulation of chemokine-mediated signaling pathway;GO:1903377 negative regulation of oxidative stress-induced neuron intrinsic apoptotic signaling pathway		Transcription factors/Basic domains	Nuclear bodies;Nucleoplasm(Supported)Plasma membrane(Approved)	Carvedilol (Ubiquitin protein ligase binding);2-Methoxyestradiol (Ubiquitin protein ligase binding);N-[(1-CHLORO-4-HYDROXYISOQUINOLIN-3-YL)CARBONYL]GLYCINE (Ubiquitin protein ligase binding)	(M180)PID HIF1A PATHWAY; (M226)PID VEGFR1 PATHWAY; (M288)PID HES HEY PATHWAY	(M5901)HALLMARK G2M CHECKPOINT; (M5932)HALLMARK INFLAMMATORY RESPONSE; (M5950)HALLMARK ALLOGRAFT REJECTION	1	1	1	1	0	1	1	0	0	1	1	1	1	0	0	1	0	0	0	1	0
23358	USP24	1	23358	Gene_ID	H. sapiens	23358	H. sapiens	USP24	ubiquitin specific peptidase 24	GO:0016579 protein deubiquitination;GO:0070646 protein modification by small protein removal;GO:0006511 ubiquitin-dependent protein catabolic process		Enzymes/{ENZYME proteins/Hydrolases,Peptidases/Cysteine-type peptidases}	Cytosol;Nucleoplasm(Supported)				0	0	0	0	0	0	0	0	0	0	0	0	0	0	0	0	0	0	0	0	0
286319	TUSC1	1	286319	Gene_ID	H. sapiens	286319	H. sapiens	TUSC1	tumor suppressor candidate 1				Nucleus;Vesicles(Approved)				0	0	0	0	0	0	0	0	0	0	0	0	0	0	0	0	0	0	0	0	0
116988	AGAP3	1	116988	Gene_ID	H. sapiens	116988	H. sapiens	AGAP3	ArfGAP with GTPase domain, ankyrin repeat and PH domain 3	GO:0043161 proteasome-mediated ubiquitin-dependent protein catabolic process;GO:0034614 cellular response to reactive oxygen species;GO:0043547 positive regulation of GTPase activity							0	0	0	0	0	0	0	0	0	0	0	0	0	0	0	0	0	0	0	0	0
9223	MAGI1	1	9223	Gene_ID	H. sapiens	9223	H. sapiens	MAGI1	membrane associated guanylate kinase, WW and PDZ domain containing 1	GO:0007155 cell adhesion;GO:0022610 biological adhesion;GO:0065003 protein-containing complex assembly			Cell Junctions;Nucleoplasm(Enhanced)				0	0	0	0	0	0	0	0	0	0	0	0	0	0	0	0	0	0	0	0	0
55621	TRMT1	1	55621	Gene_ID	H. sapiens	55621	H. sapiens	TRMT1	tRNA methyltransferase 1	GO:0002940 tRNA N2-guanine methylation;GO:0030488 tRNA methylation;GO:0006400 tRNA modification		Enzymes/ENZYME proteins/Transferases	Cytosol;Nucleus;Plasma membrane(Approved)				0	0	0	0	0	0	0	0	0	0	0	0	0	0	0	0	0	0	0	0	0
3199	HOXA2	1	3199	Gene_ID	H. sapiens	3199	H. sapiens	HOXA2	homeobox A2	GO:0021658 rhombomere 3 morphogenesis;GO:0021568 rhombomere 2 development;GO:0021569 rhombomere 3 development		Transcription factors/Helix-turn-helix domains	Nucleus;Vesicles(Approved)				1	1	1	0	1	1	0	0	1	1	0	0	0	1	0	0	0	0	0	0	0
442117	GALNTL6	1	442117	Gene_ID	H. sapiens	442117	H. sapiens	GALNTL6	polypeptide N-acetylgalactosaminyltransferase like 6	GO:0018243 protein O-linked glycosylation via threonine;GO:0006493 protein O-linked glycosylation;GO:0018210 peptidyl-threonine modification		Enzymes/ENZYME proteins/Transferases					0	0	0	0	0	0	0	0	0	0	0	0	0	0	0	0	0	0	0	0	0
140689	CBLN4	1	140689	Gene_ID	H. sapiens	140689	H. sapiens	CBLN4	cerebellin 4 precursor	GO:0009306 protein secretion;GO:0002790 peptide secretion;GO:0032940 secretion by cell			Midbody ring(Approved)		(M5883)NABA SECRETED FACTORS; (M5885)NABA MATRISOME ASSOCIATED; (M5889)NABA MATRISOME		0	0	0	0	0	0	0	0	0	0	0	0	0	0	0	0	0	0	0	0	0
8379	MAD1L1	1	8379	Gene_ID	H. sapiens	8379	H. sapiens	MAD1L1	mitotic arrest deficient 1 like 1	GO:0007094 mitotic spindle assembly checkpoint;GO:0071174 mitotic spindle checkpoint;GO:0045841 negative regulation of mitotic metaphase/anaphase transition			Nuclear membrane;Nucleoplasm(Supported)		(M195)PID CMYB PATHWAY		0	0	0	0	0	0	0	0	0	0	0	0	0	0	0	0	0	0	0	0	0
55084	SOBP	1	55084	Gene_ID	H. sapiens	55084	H. sapiens	SOBP	sine oculis binding protein homolog	GO:0090102 cochlea development;GO:0042472 inner ear morphogenesis;GO:0042471 ear morphogenesis			Nucleoplasm;Vesicles(Approved)				1	0	0	0	0	1	0	0	0	0	0	0	0	0	0	0	0	0	0	0	0
157310	PEBP4	1	157310	Gene_ID	H. sapiens	157310	H. sapiens	PEBP4	phosphatidylethanolamine binding protein 4								0	0	0	0	0	0	0	0	0	0	0	0	0	0	0	0	0	0	0	0	0
81832	NETO1	1	81832	Gene_ID	H. sapiens	81832	H. sapiens	NETO1	neuropilin and tolloid like 1	GO:2000312 regulation of kainate selective glutamate receptor activity;GO:2000463 positive regulation of excitatory postsynaptic potential;GO:0048169 regulation of long-term neuronal synaptic plasticity		Transporters/Accessory Factors Involved in Transport	Golgi apparatus(Approved)				0	0	0	0	0	0	0	0	0	0	0	0	0	0	0	0	0	0	1	0	0
645191	LINGO3	1	645191	Gene_ID	H. sapiens	645191	H. sapiens	LINGO3	leucine rich repeat and Ig domain containing 3				Mitochondria(Approved)				0	0	0	0	0	0	0	0	0	0	0	0	0	0	0	0	0	0	0	0	0
8785	MATN4	1	8785	Gene_ID	H. sapiens	8785	H. sapiens	MATN4	matrilin 4	GO:0003429 growth plate cartilage chondrocyte morphogenesis;GO:0003414 chondrocyte morphogenesis involved in endochondral bone morphogenesis;GO:0003422 growth plate cartilage morphogenesis					(M3008)NABA ECM GLYCOPROTEINS; (M5884)NABA CORE MATRISOME; (M5889)NABA MATRISOME		0	0	1	1	0	0	0	0	0	1	0	0	0	0	0	1	0	1	0	0	0
64856	VWA1	1	64856	Gene_ID	H. sapiens	64856	H. sapiens	VWA1	von Willebrand factor A domain containing 1	GO:0003429 growth plate cartilage chondrocyte morphogenesis;GO:0003414 chondrocyte morphogenesis involved in endochondral bone morphogenesis;GO:0003422 growth plate cartilage morphogenesis					(M3008)NABA ECM GLYCOPROTEINS; (M5884)NABA CORE MATRISOME; (M5889)NABA MATRISOME		0	0	1	1	0	0	0	0	0	1	0	0	0	0	0	1	0	1	0	0	0
23199	KIAA0182	1	23199	Gene_ID	H. sapiens	23199	H. sapiens	GSE1	Gse1 coiled-coil protein				Mitochondria;Nucleoplasm(Approved)				0	0	0	0	0	0	0	0	0	0	0	0	0	0	0	0	0	0	0	0	0
203328	SUSD3	1	203328	Gene_ID	H. sapiens	203328	H. sapiens	SUSD3	sushi domain containing 3				Nucleus(Approved)				0	0	0	0	0	0	0	0	0	0	0	0	0	0	0	0	0	0	0	0	0
54457	TAF7L	1	54457	Gene_ID	H. sapiens	54457	H. sapiens	TAF7L	TATA-box binding protein associated factor 7 like	GO:0051123 RNA polymerase II preinitiation complex assembly;GO:0070897 transcription preinitiation complex assembly;GO:0006367 transcription initiation from RNA polymerase II promoter			Nucleoplasm(Approved)				0	0	0	0	0	0	0	0	0	0	0	0	0	0	0	0	0	0	0	0	0
6656	SOX1	1	6656	Gene_ID	H. sapiens	6656	H. sapiens	SOX1	SRY-box transcription factor 1	GO:0021521 ventral spinal cord interneuron specification;GO:0060579 ventral spinal cord interneuron fate commitment;GO:0021884 forebrain neuron development		Transcription factors/Other all-alpha-helical DNA-binding domains					0	1	0	0	1	1	0	0	0	0	0	0	0	0	1	0	0	0	0	0	0
92906	HNRPLL	1	92906	Gene_ID	H. sapiens	92906	H. sapiens	HNRNPLL	heterogeneous nuclear ribonucleoprotein L like	GO:0033120 positive regulation of RNA splicing;GO:0043484 regulation of RNA splicing;GO:0008380 RNA splicing			Cytosol;Mitochondria;Nucleus(Approved)				0	0	0	0	0	0	0	0	0	0	0	0	0	0	0	0	0	0	0	0	0
6874	TAF4	1	6874	Gene_ID	H. sapiens	6874	H. sapiens	TAF4	TATA-box binding protein associated factor 4	GO:0001541 ovarian follicle development;GO:0008585 female gonad development;GO:0046545 development of primary female sexual characteristics			Nucleoplasm(Enhanced)				0	0	0	0	0	0	0	0	0	0	0	0	0	0	0	0	0	0	0	0	0
9051	PSTPIP1	1	9051	Gene_ID	H. sapiens	9051	H. sapiens	PSTPIP1	proline-serine-threonine phosphatase interacting protein 1	GO:0030041 actin filament polymerization;GO:0008154 actin polymerization or depolymerization;GO:0051258 protein polymerization							0	0	0	0	0	0	0	0	0	0	0	0	0	0	0	0	0	0	0	0	0
28954	REM1	1	28954	Gene_ID	H. sapiens	28954	H. sapiens	REM1	RRAD and GEM like GTPase 1	GO:1901842 negative regulation of high voltage-gated calcium channel activity;GO:1901386 negative regulation of voltage-gated calcium channel activity;GO:1901841 regulation of high voltage-gated calcium channel activity							0	0	0	0	0	0	0	0	0	0	0	0	0	0	0	0	0	0	0	0	0
5950	RBP4	1	5950	Gene_ID	H. sapiens	5950	H. sapiens	RBP4	retinol binding protein 4	GO:0060044 negative regulation of cardiac muscle cell proliferation;GO:0034633 retinol transport;GO:0048807 female genitalia morphogenesis						(M5934)HALLMARK XENOBIOTIC METABOLISM; (M5953)HALLMARK KRAS SIGNALING UP	1	1	1	1	0	1	0	0	1	0	0	0	1	0	0	1	1	0	0	0	0
3745	KCNB1	1	3745	Gene_ID	H. sapiens	3745	H. sapiens	KCNB1	potassium voltage-gated channel subfamily B member 1	GO:1900454 positive regulation of long-term synaptic depression;GO:0010701 positive regulation of norepinephrine secretion;GO:1900452 regulation of long-term synaptic depression		Transporters/Transporter channels and pores;Voltage-gated ion channels/Voltage-Gated Potassium Channels		Dalfampridine (Ubiquitin-like protein binding)			0	0	0	0	0	0	0	0	0	0	0	0	0	0	0	0	0	0	0	0	0
90019	SYT8	1	90019	Gene_ID	H. sapiens	90019	H. sapiens	SYT8	synaptotagmin 8	GO:0048791 calcium ion-regulated exocytosis of neurotransmitter;GO:0014059 regulation of dopamine secretion;GO:0007340 acrosome reaction			Cell Junctions(Supported)Nucleoplasm(Approved)				0	0	0	0	0	0	0	0	0	0	0	0	0	0	0	0	0	0	0	0	0
81552	VOPP1	1	81552	Gene_ID	H. sapiens	81552	H. sapiens	VOPP1	VOPP1 WW domain binding protein								0	0	0	0	0	0	0	0	0	0	0	0	0	0	0	0	0	0	0	0	0
7140	TNNT3	1	7140	Gene_ID	H. sapiens	7140	H. sapiens	TNNT3	troponin T3, fast skeletal type	GO:0030049 muscle filament sliding;GO:0033275 actin-myosin filament sliding;GO:0045214 sarcomere organization						(M5909)HALLMARK MYOGENESIS	0	0	0	0	0	0	0	0	0	0	0	0	0	0	0	0	1	0	0	0	0
51092	SIDT2	1	51092	Gene_ID	H. sapiens	51092	H. sapiens	SIDT2	SID1 transmembrane family member 2	GO:0003323 type B pancreatic cell development;GO:0061178 regulation of insulin secretion involved in cellular response to glucose stimulus;GO:0003309 type B pancreatic cell differentiation		Transporters/Transporter channels and pores				(M5945)HALLMARK HEME METABOLISM	0	0	0	0	0	0	0	0	0	0	0	0	0	0	0	0	0	0	0	0	0
140628	GATA5	1	140628	Gene_ID	H. sapiens	140628	H. sapiens	GATA5	GATA binding protein 5	GO:0035481 positive regulation of Notch signaling pathway involved in heart induction;GO:0035480 regulation of Notch signaling pathway involved in heart induction;GO:1901321 positive regulation of heart induction		Transcription factors/Zinc-coordinating DNA-binding domains	Cytosol;Nucleoplasm(Approved)				0	1	0	1	0	0	0	0	0	0	1	1	1	0	0	0	1	0	0	0	0
6652	SORD	1	6652	Gene_ID	H. sapiens	6652	H. sapiens	SORD	sorbitol dehydrogenase	GO:0051160 L-xylitol catabolic process;GO:0006062 sorbitol catabolic process;GO:0019640 glucuronate catabolic process to xylulose 5-phosphate		Enzymes/ENZYME proteins/Oxidoreductases	Cytosol(Approved)	NADH (Zinc ion binding);Cp-166572, 2-Hydroxymethyl-4-(4-N,N-Dimethylaminosulfonyl-1-Piperazino)-Pyrimidine (Zinc ion binding)		(M5928)HALLMARK MYC TARGETS V2; (M5908)HALLMARK ANDROGEN RESPONSE; (M5924)HALLMARK MTORC1 SIGNALING	0	0	0	0	0	0	0	0	0	0	0	0	0	0	0	0	0	0	0	0	0
374875	HSD11B1L	1	374875	Gene_ID	H. sapiens	374875	H. sapiens	HSD11B1L	hydroxysteroid 11-beta dehydrogenase 1 like	GO:0055114 oxidation-reduction process;GO:0008152 metabolic process;GO:0008150 biological_process			Vesicles(Approved)				0	0	0	0	0	0	0	0	0	0	0	0	0	0	0	0	0	0	0	0	0
162989	DEDD2	1	162989	Gene_ID	H. sapiens	162989	H. sapiens	DEDD2	death effector domain containing 2	GO:0030262 apoptotic nuclear changes;GO:2001238 positive regulation of extrinsic apoptotic signaling pathway;GO:0016075 rRNA catabolic process			Nucleoplasm(Approved)		(M8873)ST FAS SIGNALING PATHWAY		0	0	0	0	0	0	0	0	0	0	0	0	0	0	0	0	0	0	0	0	0
140690	CTCFL	1	140690	Gene_ID	H. sapiens	140690	H. sapiens	CTCFL	CCCTC-binding factor like	GO:0051569 regulation of histone H3-K4 methylation;GO:0043046 DNA methylation involved in gamete generation;GO:0051568 histone H3-K4 methylation		Transcription factors/Zinc-coordinating DNA-binding domains					0	0	0	0	0	0	0	0	0	0	0	0	0	0	0	0	0	0	0	0	0
80781	COL18A1	1	80781	Gene_ID	H. sapiens	80781	H. sapiens	COL18A1	collagen type XVIII alpha 1 chain	GO:0001886 endothelial cell morphogenesis;GO:2000353 positive regulation of endothelial cell apoptotic process;GO:0051599 response to hydrostatic pressure			Golgi apparatus(Approved)		(M5887)NABA BASEMENT MEMBRANES; (M3005)NABA COLLAGENS; (M285)PID HNF3A PATHWAY		0	0	0	0	0	0	1	0	0	1	0	0	0	0	0	0	0	0	0	0	0
10894	LYVE1	1	10894	Gene_ID	H. sapiens	10894	H. sapiens	LYVE1	lymphatic vessel endothelial hyaluronan receptor 1	GO:0030214 hyaluronan catabolic process;GO:0030212 hyaluronan metabolic process;GO:0006027 glycosaminoglycan catabolic process							0	0	0	0	0	0	0	0	0	0	0	0	0	0	0	0	0	0	0	0	0
326	AIRE	1	326	Gene_ID	H. sapiens	326	H. sapiens	AIRE	autoimmune regulator	GO:0002458 peripheral T cell tolerance induction;GO:0045060 negative thymic T cell selection;GO:2000410 regulation of thymocyte migration		Transcription factors					0	0	0	1	0	0	0	0	0	0	0	0	0	0	0	0	0	0	0	0	0
79774	GRTP1	1	79774	Gene_ID	H. sapiens	79774	H. sapiens	GRTP1	growth hormone regulated TBC protein 1	GO:0090630 activation of GTPase activity;GO:0043547 positive regulation of GTPase activity;GO:0043087 regulation of GTPase activity							0	0	0	0	0	0	0	0	0	0	0	0	0	0	0	0	0	0	0	0	0
954	ENTPD2	1	954	Gene_ID	H. sapiens	954	H. sapiens	ENTPD2	ectonucleoside triphosphate diphosphohydrolase 2	GO:0009181 purine ribonucleoside diphosphate catabolic process;GO:0009137 purine nucleoside diphosphate catabolic process;GO:0009191 ribonucleoside diphosphate catabolic process							0	0	0	0	0	0	0	0	0	0	0	0	0	0	0	0	0	0	0	0	0
4702	NDUFA8	1	4702	Gene_ID	H. sapiens	4702	H. sapiens	NDUFA8	NADH:ubiquinone oxidoreductase subunit A8	GO:0006120 mitochondrial electron transport, NADH to ubiquinone;GO:0042775 mitochondrial ATP synthesis coupled electron transport;GO:0042773 ATP synthesis coupled electron transport			Mitochondria(Enhanced)	NADH (Protein complex binding)		(M5936)HALLMARK OXIDATIVE PHOSPHORYLATION	0	0	0	0	0	0	0	0	0	0	0	0	0	0	0	0	0	0	0	0	0
3012	HIST1H2AE	1	3012	Gene_ID	H. sapiens	3012	H. sapiens	H2AC8	H2A clustered histone 8	GO:0008285 negative regulation of cell proliferation;GO:0006325 chromatin organization;GO:0042127 regulation of cell proliferation			Nucleoplasm(Supported)				0	0	0	0	0	0	0	0	0	0	0	0	0	0	0	0	0	0	0	0	0
27023	FOXB1	1	27023	Gene_ID	H. sapiens	27023	H. sapiens	FOXB1	forkhead box B1	GO:0061374 mammillothalamic axonal tract development;GO:0061373 mammillary axonal complex development;GO:0061381 cell migration in diencephalon		Transcription factors/Helix-turn-helix domains	Mitochondria;Nucleoplasm(Approved)				0	1	0	1	0	0	0	0	0	1	0	0	0	0	0	0	0	0	0	1	0
64324	NSD1	1	64324	Gene_ID	H. sapiens	64324	H. sapiens	NSD1	nuclear receptor binding SET domain protein 1	GO:0000414 regulation of histone H3-K36 methylation;GO:0034770 histone H4-K20 methylation;GO:0010452 histone H3-K36 methylation		Enzymes/ENZYME proteins/Transferases	Nucleus;Plasma membrane(Supported)				0	0	0	0	0	0	0	0	0	0	0	0	0	0	0	0	0	0	0	0	0
2760	GM2A	1	2760	Gene_ID	H. sapiens	2760	H. sapiens	GM2A	GM2 ganglioside activator	GO:0006689 ganglioside catabolic process;GO:0046479 glycosphingolipid catabolic process;GO:0046514 ceramide catabolic process				Platelet Activating Factor (Phospholipase activator activity);Isopropyl Alcohol (Phospholipase activator activity);Lauric Acid (Phospholipase activator activity);Lpc-Ether (Phospholipase activator activity);Choline alfoscerate (Phospholipase activator activity);MYRISTIC ACID (Phospholipase activator activity)		(M5939)HALLMARK P53 PATHWAY	0	0	0	0	0	0	0	0	0	0	0	0	0	0	0	0	0	0	0	0	0
5154	PDGFA	1	5154	Gene_ID	H. sapiens	5154	H. sapiens	PDGFA	platelet derived growth factor subunit A	GO:0035793 positive regulation of metanephric mesenchymal cell migration by platelet-derived growth factor receptor-beta signaling pathway;GO:1900238 regulation of metanephric mesenchymal cell migration by platelet-derived growth factor receptor-beta signaling pathway;GO:2000591 positive regulation of metanephric mesenchymal cell migration		RAS pathway related proteins	Microtubule organizing center;Vesicles(Approved)		(M144)PID CERAMIDE PATHWAY; (M5883)NABA SECRETED FACTORS; (M5885)NABA MATRISOME ASSOCIATED	(M5944)HALLMARK ANGIOGENESIS; (M5939)HALLMARK P53 PATHWAY	1	0	1	1	0	0	1	0	0	1	0	0	0	0	0	0	0	0	0	0	0
84230	LRRC8C	1	84230	Gene_ID	H. sapiens	84230	H. sapiens	LRRC8C	leucine rich repeat containing 8 VRAC subunit C	GO:0015810 aspartate transmembrane transport;GO:0015734 taurine transport;GO:0015740 C4-dicarboxylate transport		Transporters/Transporter channels and pores	Golgi apparatus(Approved)			(M5947)HALLMARK IL2 STAT5 SIGNALING	0	0	0	0	0	0	0	0	0	0	0	0	0	0	0	0	0	0	0	0	0
5138	PDE2A	1	5138	Gene_ID	H. sapiens	5138	H. sapiens	PDE2A	phosphodiesterase 2A	GO:0046069 cGMP catabolic process;GO:1904613 cellular response to 2,3,7,8-tetrachlorodibenzodioxine;GO:0010754 negative regulation of cGMP-mediated signaling		Enzymes/ENZYME proteins/Hydrolases	Cytosol(Supported)	Cyclic Guanosine Monophosphate (Tpr domain binding);ND7001 (Metal ion binding);ND7001 (Tpr domain binding);3-isobutyl-1-methyl-7H-xanthine (Tpr domain binding);Tofisopam (Tpr domain binding)			0	0	0	0	0	0	1	0	0	0	1	0	1	0	0	0	0	0	0	0	0
2768	GNA12	1	2768	Gene_ID	H. sapiens	2768	H. sapiens	GNA12	G protein subunit alpha 12	GO:0010762 regulation of fibroblast migration;GO:0042733 embryonic digit morphogenesis;GO:0032434 regulation of proteasomal ubiquitin-dependent protein catabolic process			Cytosol(Supported)		(M64)PID S1P S1P4 PATHWAY; (M155)PID S1P META PATHWAY; (M268)PID S1P S1P2 PATHWAY		1	1	0	0	0	0	1	1	0	1	0	0	0	0	0	0	0	0	0	0	0
1796	DOK1	1	1796	Gene_ID	H. sapiens	1796	H. sapiens	DOK1	docking protein 1	GO:0038145 macrophage colony-stimulating factor signaling pathway;GO:0045742 positive regulation of epidermal growth factor receptor signaling pathway;GO:0036006 cellular response to macrophage colony-stimulating factor stimulus			Cytosol(Supported)		(M82)PID RET PATHWAY; (M16)PID INSULIN PATHWAY; (M231)PID KIT PATHWAY		0	0	0	0	0	0	0	0	0	1	0	0	0	0	0	0	0	0	0	0	0
51411	BIN2	1	51411	Gene_ID	H. sapiens	51411	H. sapiens	BIN2	bridging integrator 2	GO:0043312 neutrophil degranulation;GO:0097320 plasma membrane tubulation;GO:0071800 podosome assembly							0	0	0	0	0	0	0	0	0	1	0	0	0	0	0	0	0	0	0	0	0
253152	EPHX4	1	253152	Gene_ID	H. sapiens	253152	H. sapiens	EPHX4	epoxide hydrolase 4				Vesicles(Approved)				0	0	0	0	0	0	0	0	0	0	0	0	0	0	0	0	0	0	0	0	0
84266	ALKBH7	1	84266	Gene_ID	H. sapiens	84266	H. sapiens	ALKBH7	alkB homolog 7	GO:1902445 regulation of mitochondrial membrane permeability involved in programmed necrotic cell death;GO:0097300 programmed necrotic cell death;GO:0010883 regulation of lipid storage							0	0	0	0	0	0	0	0	0	0	0	0	0	0	0	0	0	0	0	0	0
114881	OSBPL7	1	114881	Gene_ID	H. sapiens	114881	H. sapiens	OSBPL7	oxysterol binding protein like 7	GO:0071397 cellular response to cholesterol;GO:0006699 bile acid biosynthetic process;GO:1901800 positive regulation of proteasomal protein catabolic process			Cytosol;Nucleoplasm(Approved)				0	0	0	0	0	0	0	0	0	0	0	0	0	0	0	0	0	0	0	0	0
6405	SEMA3F	1	6405	Gene_ID	H. sapiens	6405	H. sapiens	SEMA3F	semaphorin 3F	GO:0036486 ventral trunk neural crest cell migration;GO:0021785 branchiomotor neuron axon guidance;GO:0021612 facial nerve structural organization					(M5880)NABA ECM AFFILIATED; (M5885)NABA MATRISOME ASSOCIATED; (M5889)NABA MATRISOME		0	1	0	0	0	0	1	0	0	1	0	1	0	1	0	1	0	0	0	0	0
3737	KCNA2	1	3737	Gene_ID	H. sapiens	3737	H. sapiens	KCNA2	potassium voltage-gated channel subfamily A member 2	GO:0021633 optic nerve structural organization;GO:0045188 regulation of circadian sleep/wake cycle, non-REM sleep;GO:0042748 circadian sleep/wake cycle, non-REM sleep		Transporters/Transporter channels and pores;Voltage-gated ion channels/Voltage-Gated Potassium Channels		Dalfampridine (Voltage-gated potassium channel activity)			0	0	0	0	0	0	0	0	0	0	0	0	0	0	0	0	0	0	0	0	0
6689	SPIB	1	6689	Gene_ID	H. sapiens	6689	H. sapiens	SPIB	Spi-B transcription factor	GO:0045944 positive regulation of transcription by RNA polymerase II;GO:0045893 positive regulation of transcription, DNA-templated;GO:1903508 positive regulation of nucleic acid-templated transcription		Transcription factors/Helix-turn-helix domains					0	0	0	0	0	0	0	0	0	0	0	0	0	0	0	0	0	0	0	0	0
127833	SYT2	1	127833	Gene_ID	H. sapiens	127833	H. sapiens	SYT2	synaptotagmin 2	GO:1903861 positive regulation of dendrite extension;GO:1903859 regulation of dendrite extension;GO:0048791 calcium ion-regulated exocytosis of neurotransmitter			Vesicles(Approved)	Botulinum Toxin Type B (Syntaxin binding)			0	0	0	0	0	0	0	0	0	1	0	0	0	0	0	1	0	0	0	0	0
114902	C1QTNF5	1	114902	Gene_ID	H. sapiens	114902	H. sapiens	C1QTNF5	C1q and TNF related 5	GO:0070206 protein trimerization;GO:0048839 inner ear development;GO:0043583 ear development					(M5880)NABA ECM AFFILIATED; (M5885)NABA MATRISOME ASSOCIATED; (M5889)NABA MATRISOME		1	0	0	0	0	1	0	0	0	0	0	0	0	0	0	0	0	0	0	0	0
2017	CTTN	1	2017	Gene_ID	H. sapiens	2017	H. sapiens	CTTN	cortactin	GO:0006930 substrate-dependent cell migration, cell extension;GO:0030516 regulation of axon extension;GO:0045987 positive regulation of smooth muscle contraction			Plasma membrane(Supported)Cytosol;Golgi apparatus;Vesicles(Approved)		(M251)PID SYNDECAN 3 PATHWAY; (M266)PID NCADHERIN PATHWAY; (M156)PID ECADHERIN NASCENT AJ PATHWAY	(M5893)HALLMARK MITOTIC SPINDLE	0	0	0	0	0	0	0	0	0	1	0	0	0	0	0	1	0	0	0	0	0
84071	ARMC2	1	84071	Gene_ID	H. sapiens	84071	H. sapiens	ARMC2	armadillo repeat containing 2				Nucleus(Approved)				0	0	0	0	0	0	0	0	0	0	0	0	0	0	0	0	0	0	0	0	0
56886	UGGT1	1	56886	Gene_ID	H. sapiens	56886	H. sapiens	UGGT1	UDP-glucose glycoprotein glucosyltransferase 1	GO:1904380 endoplasmic reticulum mannose trimming;GO:0097359 UDP-glucosylation;GO:0036508 protein alpha-1,2-demannosylation			Cytosol(Uncertain)				0	0	0	0	0	0	0	0	0	0	0	0	0	0	0	0	0	0	0	0	0
9745	ZNF536	1	9745	Gene_ID	H. sapiens	9745	H. sapiens	ZNF536	zinc finger protein 536	GO:0048387 negative regulation of retinoic acid receptor signaling pathway;GO:0048385 regulation of retinoic acid receptor signaling pathway;GO:0048384 retinoic acid receptor signaling pathway		Transcription factors/Zinc-coordinating DNA-binding domains	Cell Junctions;Nucleus(Approved)				0	0	0	0	0	0	0	0	0	1	0	0	0	1	0	0	0	0	0	0	0
50649	ARHGEF4	1	50649	Gene_ID	H. sapiens	50649	H. sapiens	ARHGEF4	Rho guanine nucleotide exchange factor 4	GO:0030032 lamellipodium assembly;GO:0046847 filopodium assembly;GO:0035023 regulation of Rho protein signal transduction					(M48)PID MET PATHWAY		0	0	0	0	0	0	0	0	0	0	0	0	0	0	0	0	0	0	0	0	0
23218	NBEAL2	1	23218	Gene_ID	H. sapiens	23218	H. sapiens	NBEAL2	neurobeachin like 2	GO:0030220 platelet formation;GO:0036344 platelet morphogenesis;GO:0043312 neutrophil degranulation							0	0	0	0	0	0	0	0	0	1	0	0	0	0	0	0	0	0	0	0	0
54796	BNC2	1	54796	Gene_ID	H. sapiens	54796	H. sapiens	BNC2	basonuclin 2	GO:0003416 endochondral bone growth;GO:0043586 tongue development;GO:0098868 bone growth		Transcription factors/Zinc-coordinating DNA-binding domains	Nucleoplasm(Supported)				0	0	0	0	0	1	0	1	0	0	0	1	0	0	0	1	0	1	0	0	0
79005	SCNM1	1	79005	Gene_ID	H. sapiens	79005	H. sapiens	SCNM1	sodium channel modifier 1	GO:0000380 alternative mRNA splicing, via spliceosome;GO:0000398 mRNA splicing, via spliceosome;GO:0000377 RNA splicing, via transesterification reactions with bulged adenosine as nucleophile			Nucleus(Approved)				0	0	0	0	0	0	0	0	0	0	0	0	0	0	0	0	0	0	0	0	0
64409	WBSCR17	1	64409	Gene_ID	H. sapiens	64409	H. sapiens	GALNT17	polypeptide N-acetylgalactosaminyltransferase 17	GO:0006486 protein glycosylation;GO:0043413 macromolecule glycosylation;GO:0009101 glycoprotein biosynthetic process		Enzymes/ENZYME proteins/Transferases	Golgi apparatus;Nuclear bodies;Nucleoli;Nucleus(Uncertain)				0	0	0	0	0	0	0	0	0	0	0	0	0	0	0	0	0	0	0	0	0
5594	MAPK1	1	5594	Gene_ID	H. sapiens	5594	H. sapiens	MAPK1	mitogen-activated protein kinase 1	GO:0015966 diadenosine tetraphosphate biosynthetic process;GO:0060045 positive regulation of cardiac muscle cell proliferation;GO:0019858 cytosine metabolic process	CMGC Ser/Thr protein kinase family	Enzymes/{ENZYME proteins/Transferases,Kinases/CMGC Ser/Thr protein kinases};RAS pathway related proteins		Isoprenaline (Rna polymerase ii carboxy-terminal domain kinase activity);Arsenic trioxide (Rna polymerase ii carboxy-terminal domain kinase activity);Olomoucine (Rna polymerase ii carboxy-terminal domain kinase activity);Phosphonothreonine (Rna polymerase ii carboxy-terminal domain kinase activity);Purvalanol (Rna polymerase ii carboxy-terminal domain kinase activity);SB220025 (Rna polymerase ii …	(M134)PID TCR RAS PATHWAY; (M64)PID S1P S1P4 PATHWAY; (M120)PID ARF6 DOWNSTREAM PATHWAY	(M5910)HALLMARK PROTEIN SECRETION; (M5923)HALLMARK PI3K AKT MTOR SIGNALING	1	1	0	0	0	1	1	0	0	1	1	1	1	1	0	1	1	0	0	0	0
83987	CCDC8	1	83987	Gene_ID	H. sapiens	83987	H. sapiens	CCDC8	coiled-coil domain containing 8	GO:0010923 negative regulation of phosphatase activity;GO:0035305 negative regulation of dephosphorylation;GO:0010921 regulation of phosphatase activity			Cytosol;Nucleus;Plasma membrane(Approved)				0	0	0	0	0	0	0	0	0	0	0	0	0	0	0	0	0	0	0	0	0
219348	PLAC9	1	219348	Gene_ID	H. sapiens	219348	H. sapiens	PLAC9	placenta associated 9								0	0	0	0	0	0	0	0	0	0	0	0	0	0	0	0	0	0	0	0	0
9537	TP53I11	1	9537	Gene_ID	H. sapiens	9537	H. sapiens	TP53I11	tumor protein p53 inducible protein 11	GO:0008285 negative regulation of cell proliferation;GO:0042127 regulation of cell proliferation;GO:0008283 cell proliferation			Endoplasmic reticulum;Golgi apparatus(Supported)				0	0	0	0	0	0	0	0	0	0	0	0	0	0	0	0	0	0	0	0	0
23154	NCDN	1	23154	Gene_ID	H. sapiens	23154	H. sapiens	NCDN	neurochondrin	GO:0048168 regulation of neuronal synaptic plasticity;GO:0045453 bone resorption;GO:0048167 regulation of synaptic plasticity			Cytosol(Supported)				0	0	0	0	0	0	0	0	0	0	0	0	0	0	0	0	0	0	0	0	0
29888	STRN4	1	29888	Gene_ID	H. sapiens	29888	H. sapiens	STRN4	striatin 4	GO:0008150 biological_process			Cytosol(Approved)				0	0	0	0	0	0	0	0	0	0	0	0	0	0	0	0	0	0	0	0	0
10446	LRRN2	1	10446	Gene_ID	H. sapiens	10446	H. sapiens	LRRN2	leucine rich repeat neuronal 2	GO:0007155 cell adhesion;GO:0022610 biological adhesion;GO:0007165 signal transduction			Endoplasmic reticulum(Approved)				0	0	0	0	0	0	0	0	0	0	0	0	0	0	0	0	0	0	0	0	0
54776	PPP1R12C	1	54776	Gene_ID	H. sapiens	54776	H. sapiens	PPP1R12C	protein phosphatase 1 regulatory subunit 12C	GO:0043086 negative regulation of catalytic activity;GO:0044092 negative regulation of molecular function;GO:0050790 regulation of catalytic activity							0	0	0	0	0	0	0	0	0	0	0	0	0	0	0	0	0	0	0	0	0
54059	YBEY	1	54059	Gene_ID	H. sapiens	54059	H. sapiens	YBEY	ybeY metalloendoribonuclease	GO:0090502 RNA phosphodiester bond hydrolysis, endonucleolytic;GO:0090501 RNA phosphodiester bond hydrolysis;GO:0006364 rRNA processing			Nucleoplasm(Enhanced)				0	0	0	0	0	0	0	0	0	0	0	0	0	0	0	0	0	0	0	0	0
5081	PAX7	1	5081	Gene_ID	H. sapiens	5081	H. sapiens	PAX7	paired box 7	GO:0014813 skeletal muscle satellite cell commitment;GO:0014816 skeletal muscle satellite cell differentiation;GO:2000288 positive regulation of myoblast proliferation		Transcription factors/Helix-turn-helix domains					0	1	1	1	1	0	0	0	1	0	0	0	1	0	1	1	1	0	0	1	0
3937	LCP2	1	3937	Gene_ID	H. sapiens	3937	H. sapiens	LCP2	lymphocyte cytosolic protein 2	GO:0038095 Fc-epsilon receptor signaling pathway;GO:0050852 T cell receptor signaling pathway;GO:0038093 Fc receptor signaling pathway					(M190)PID TCR JNK PATHWAY; (M9526)ST T CELL SIGNAL TRANSDUCTION; (M88)PID CD8 TCR PATHWAY	(M5921)HALLMARK COMPLEMENT; (M5932)HALLMARK INFLAMMATORY RESPONSE; (M5950)HALLMARK ALLOGRAFT REJECTION	0	0	0	0	0	0	0	0	0	0	0	0	0	0	0	0	0	0	0	0	0
64423	INF2	1	64423	Gene_ID	H. sapiens	64423	H. sapiens	INF2	inverted formin, FH2 and WH2 domain containing	GO:0090140 regulation of mitochondrial fission;GO:0000266 mitochondrial fission;GO:0010821 regulation of mitochondrion organization			Endoplasmic reticulum;Nuclear bodies(Approved)				0	0	0	0	0	0	0	0	0	0	0	0	0	0	0	0	0	0	0	0	0
816	CAMK2B	1	816	Gene_ID	H. sapiens	816	H. sapiens	CAMK2B	calcium/calmodulin dependent protein kinase II beta	GO:0061003 positive regulation of dendritic spine morphogenesis;GO:0061001 regulation of dendritic spine morphogenesis;GO:0048169 regulation of long-term neuronal synaptic plasticity	CAMK Ser/Thr protein kinase family	Enzymes/{ENZYME proteins/Transferases,Kinases/CAMK Ser/Thr protein kinases}	Cell Junctions;Plasma membrane(Supported)Cytosol(Approved)	[4-({4-[(5-cyclopropyl-1H-pyrazol-3-yl)amino]-6-(methylamino)pyrimidin-2-yl}amino)phenyl]acetonitrile (Protein homodimerization activity)	(M16518)ST WNT CA2 CYCLIC GMP PATHWAY; (M20)PID P38 MKK3 6PATHWAY; (M269)PID RAS PATHWAY	(M5909)HALLMARK MYOGENESIS	0	0	0	0	0	0	0	0	0	1	0	0	0	0	0	0	0	0	0	0	0
91703	ACY3	1	91703	Gene_ID	H. sapiens	91703	H. sapiens	ACY3	aminoacylase 3	GO:0006805 xenobiotic metabolic process;GO:0071466 cellular response to xenobiotic stimulus;GO:0016032 viral process		Enzymes/ENZYME proteins/Hydrolases		L-Aspartic Acid (Metal ion binding)			0	0	0	0	0	0	0	0	0	0	0	0	0	0	0	0	0	0	0	0	0
79705	LRRK1	1	79705	Gene_ID	H. sapiens	79705	H. sapiens	LRRK1	leucine rich repeat kinase 1	GO:0036035 osteoclast development;GO:0050732 negative regulation of peptidyl-tyrosine phosphorylation;GO:0030316 osteoclast differentiation	TKL Ser/Thr protein kinase family	Enzymes/{ENZYME proteins/Transferases,Kinases/TKL Ser/Thr protein kinases}	Cytosol(Supported)Mitochondria(Approved)				0	0	1	0	0	0	0	0	0	0	0	0	0	0	0	0	0	1	1	0	0
7681	MKRN3	1	7681	Gene_ID	H. sapiens	7681	H. sapiens	MKRN3	makorin ring finger protein 3	GO:0016567 protein ubiquitination;GO:0032446 protein modification by small protein conjugation;GO:0070647 protein modification by small protein conjugation or removal		Enzymes/ENZYME proteins/Transferases	Cytosol;Nucleoplasm;Plasma membrane(Approved)				0	0	0	0	0	0	0	0	0	0	0	0	0	0	0	0	0	0	0	0	0
138429	PIP5KL1	1	138429	Gene_ID	H. sapiens	138429	H. sapiens	PIP5KL1	phosphatidylinositol-4-phosphate 5-kinase like 1	GO:0010917 negative regulation of mitochondrial membrane potential;GO:0045837 negative regulation of membrane potential;GO:0046854 phosphatidylinositol phosphorylation		Enzymes/ENZYME proteins/Transferases	Cytosol(Supported)				0	0	0	0	0	0	0	0	0	0	0	0	0	0	0	0	0	0	0	0	0
54567	DLL4	1	54567	Gene_ID	H. sapiens	54567	H. sapiens	DLL4	delta like canonical Notch ligand 4	GO:1903588 negative regulation of blood vessel endothelial cell proliferation involved in sprouting angiogenesis;GO:0090051 negative regulation of cell migration involved in sprouting angiogenesis;GO:0035912 dorsal aorta morphogenesis					(M17)PID NOTCH PATHWAY		1	1	0	1	1	1	1	0	0	0	1	0	1	0	1	0	1	0	0	0	0
566	AZU1	1	566	Gene_ID	H. sapiens	566	H. sapiens	AZU1	azurocidin 1	GO:0050754 positive regulation of fractalkine biosynthetic process;GO:0070944 neutrophil mediated killing of bacterium;GO:0050752 regulation of fractalkine biosynthetic process		Enzymes/Peptidases/Serine-type peptidases					0	0	0	0	0	0	0	0	0	1	0	0	0	0	0	0	0	0	0	0	0
6423	SFRP2	1	6423	Gene_ID	H. sapiens	6423	H. sapiens	SFRP2	secreted frizzled related protein 2	GO:2000041 negative regulation of planar cell polarity pathway involved in axis elongation;GO:0090179 planar cell polarity pathway involved in neural tube closure;GO:0042662 negative regulation of mesodermal cell fate specification			Intermediate filaments(Approved)		(M5883)NABA SECRETED FACTORS; (M5885)NABA MATRISOME ASSOCIATED; (M5889)NABA MATRISOME		1	1	1	1	1	0	1	1	0	1	1	1	1	1	1	1	0	1	1	1	0
89932	PAPLN	1	89932	Gene_ID	H. sapiens	89932	H. sapiens	PAPLN	papilin, proteoglycan like sulfated glycoprotein	GO:0010951 negative regulation of endopeptidase activity;GO:0010466 negative regulation of peptidase activity;GO:0045861 negative regulation of proteolysis			Nucleoplasm(Approved)		(M5887)NABA BASEMENT MEMBRANES; (M3008)NABA ECM GLYCOPROTEINS; (M5884)NABA CORE MATRISOME		0	0	0	0	0	0	0	0	0	0	0	0	0	0	0	0	0	0	0	0	0
3570	IL6R	1	3570	Gene_ID	H. sapiens	3570	H. sapiens	IL6R	interleukin 6 receptor	GO:0072126 positive regulation of glomerular mesangial cell proliferation;GO:0072124 regulation of glomerular mesangial cell proliferation;GO:0010536 positive regulation of activation of Janus kinase activity		CD markers		Tocilizumab (Protein homodimerization activity)	(M9174)ST STAT3 PATHWAY; (M11736)SA MMP CYTOKINE CONNECTION; (M183)PID IL6 7 PATHWAY		0	0	1	1	0	0	1	0	0	1	0	0	0	0	0	0	0	0	0	0	0
374887	YJEFN3	1	374887	Gene_ID	H. sapiens	374887	H. sapiens	YJEFN3	YjeF N-terminal domain containing 3				Mitochondria(Approved)				0	0	0	0	0	0	0	0	0	0	0	0	0	0	0	0	0	0	0	0	0
51397	COMMD10	1	51397	Gene_ID	H. sapiens	51397	H. sapiens	COMMD10	COMM domain containing 10				Cytosol(Supported)Plasma membrane(Uncertain)				0	0	0	0	0	0	0	0	0	0	0	0	0	0	0	0	0	0	0	0	0
57496	MKL2	1	57496	Gene_ID	H. sapiens	57496	H. sapiens	MRTFB	myocardin related transcription factor B	GO:0045844 positive regulation of striated muscle tissue development;GO:0048636 positive regulation of muscle organ development;GO:1901863 positive regulation of muscle tissue development			Nuclear speckles(Supported)				0	0	0	0	0	0	0	0	0	0	0	0	0	0	0	0	1	0	0	0	0
5309	PITX3	1	5309	Gene_ID	H. sapiens	5309	H. sapiens	PITX3	paired like homeodomain 3	GO:1904935 positive regulation of cell proliferation in midbrain;GO:1904933 regulation of cell proliferation in midbrain;GO:1990792 cellular response to glial cell derived neurotrophic factor		Transcription factors/Helix-turn-helix domains					0	0	0	0	0	1	0	0	0	1	1	0	0	1	0	0	0	0	0	0	0
9663	LPIN2	1	9663	Gene_ID	H. sapiens	9663	H. sapiens	LPIN2	lipin 2	GO:0006646 phosphatidylethanolamine biosynthetic process;GO:0019432 triglyceride biosynthetic process;GO:0006656 phosphatidylcholine biosynthetic process		Enzymes/ENZYME proteins/Hydrolases	Actin filaments;Cytosol;Plasma membrane(Supported)			(M5934)HALLMARK XENOBIOTIC METABOLISM; (M5945)HALLMARK HEME METABOLISM	0	0	0	0	0	0	0	0	0	0	0	0	0	0	0	0	0	0	0	0	0
5159	PDGFRB	1	5159	Gene_ID	H. sapiens	5159	H. sapiens	PDGFRB	platelet derived growth factor receptor beta	GO:0035793 positive regulation of metanephric mesenchymal cell migration by platelet-derived growth factor receptor-beta signaling pathway;GO:0072277 metanephric glomerular capillary formation;GO:0072262 metanephric glomerular mesangial cell proliferation involved in metanephros development	Tyr protein kinase family	CD markers;Enzymes/{ENZYME proteins/Transferases,Kinases/Tyr protein kinases};RAS pathway related proteins	Vesicles(Supported)Golgi apparatus(Approved)	Becaplermin (Vascular endothelial growth factor binding);Sorafenib (Vascular endothelial growth factor binding);Imatinib (Vascular endothelial growth factor binding);Dasatinib (Vascular endothelial growth factor binding);Sunitinib (Vascular endothelial growth factor binding);XL999 (Vascular endothelial growth factor binding);XL820 (Vascular endothelial growth factor binding);Pazopanib (Vascular e…	(M103)PID S1P S1P1 PATHWAY; (M55)PID S1P S1P3 PATHWAY; (M72)PID NECTIN PATHWAY	(M5942)HALLMARK UV RESPONSE DN; (M5902)HALLMARK APOPTOSIS; (M5930)HALLMARK EPITHELIAL MESENCHYMAL TRANSITION	1	0	1	1	0	1	1	0	0	1	1	1	1	0	0	1	1	0	0	0	0
5010	CLDN11	1	5010	Gene_ID	H. sapiens	5010	H. sapiens	CLDN11	claudin 11	GO:0016338 calcium-independent cell-cell adhesion via plasma membrane cell-adhesion molecules;GO:0098742 cell-cell adhesion via plasma-membrane adhesion molecules;GO:0098609 cell-cell adhesion						(M5915)HALLMARK APICAL JUNCTION	0	0	0	0	0	0	0	0	0	0	0	0	0	0	0	0	0	0	0	0	0
8564	KMO	1	8564	Gene_ID	H. sapiens	8564	H. sapiens	KMO	kynurenine 3-monooxygenase	GO:1903296 positive regulation of glutamate secretion, neurotransmission;GO:1903294 regulation of glutamate secretion, neurotransmission;GO:0034354 'de novo' NAD biosynthetic process from tryptophan		Enzymes/ENZYME proteins/Oxidoreductases					0	0	0	0	0	0	0	0	0	0	0	0	0	0	0	0	0	0	0	0	0
51393	TRPV2	1	51393	Gene_ID	H. sapiens	51393	H. sapiens	TRPV2	transient receptor potential cation channel subfamily V member 2	GO:0045773 positive regulation of axon extension;GO:0090280 positive regulation of calcium ion import;GO:0050772 positive regulation of axonogenesis		Transporters/Transporter channels and pores	Plasma membrane(Supported)				0	0	0	0	0	0	0	0	0	1	0	0	0	0	0	1	0	0	0	0	0
29123	ANKRD11	1	29123	Gene_ID	H. sapiens	29123	H. sapiens	ANKRD11	ankyrin repeat domain 11	GO:0060325 face morphogenesis;GO:0060323 head morphogenesis;GO:0042475 odontogenesis of dentin-containing tooth			Cytosol;Nucleoplasm(Supported)				0	1	1	0	0	0	0	0	0	0	0	0	0	0	0	1	0	1	0	0	0
3385	ICAM3	1	3385	Gene_ID	H. sapiens	3385	H. sapiens	ICAM3	intercellular adhesion molecule 3	GO:0002223 stimulatory C-type lectin receptor signaling pathway;GO:0002220 innate immune response activating cell surface receptor signaling pathway;GO:0002758 innate immune response-activating signal transduction		CD markers	Mitochondria;Nuclear membrane;Nucleus(Approved)		(M169)PID INTEGRIN2 PATHWAY		0	0	0	0	0	0	0	0	0	0	0	0	0	0	0	0	0	0	0	0	0
10782	ZNF274	1	10782	Gene_ID	H. sapiens	10782	H. sapiens	ZNF274	zinc finger protein 274	GO:1900112 regulation of histone H3-K9 trimethylation;GO:0036124 histone H3-K9 trimethylation;GO:0051570 regulation of histone H3-K9 methylation		Transcription factors/Zinc-coordinating DNA-binding domains	Centrosome;Nucleus(Supported)		(M153)PID P75 NTR PATHWAY		0	0	0	0	0	0	0	0	0	0	0	0	0	0	0	0	0	0	0	0	0
23373	CRTC1;MAML2	1	23373	Gene_ID	H. sapiens	23373	H. sapiens	CRTC1	CREB regulated transcription coactivator 1	GO:1902631 negative regulation of membrane hyperpolarization;GO:1900273 positive regulation of long-term synaptic potentiation;GO:1902630 regulation of membrane hyperpolarization			Cytosol;Nuclear bodies;Nucleoplasm(Supported)Plasma membrane(Approved)		(M167)PID AP1 PATHWAY		0	0	0	0	0	0	0	0	0	1	0	0	0	0	0	0	0	0	0	0	0
92715	WDR85	1	92715	Gene_ID	H. sapiens	92715	H. sapiens	DPH7	diphthamide biosynthesis 7	GO:0017183 peptidyl-diphthamide biosynthetic process from peptidyl-histidine;GO:1900247 regulation of cytoplasmic translational elongation;GO:0017182 peptidyl-diphthamide metabolic process		Enzymes/ENZYME proteins/Hydrolases	Nuclear bodies(Approved)				0	0	0	0	0	0	0	0	0	0	0	0	0	0	0	0	0	0	0	0	0
8525	DGKZ	1	8525	Gene_ID	H. sapiens	8525	H. sapiens	DGKZ	diacylglycerol kinase zeta	GO:0090216 positive regulation of 1-phosphatidylinositol-4-phosphate 5-kinase activity;GO:0090215 regulation of 1-phosphatidylinositol-4-phosphate 5-kinase activity;GO:0006654 phosphatidic acid biosynthetic process		Enzymes/ENZYME proteins/Transferases	Nuclear speckles(Supported)				0	0	0	0	0	0	0	0	0	0	0	0	0	0	0	0	0	0	0	0	0
152573	SHISA3	1	152573	Gene_ID	H. sapiens	152573	H. sapiens	SHISA3	shisa family member 3	GO:0007275 multicellular organism development;GO:0048856 anatomical structure development;GO:0032502 developmental process			Cytosol;Lipid droplets(Approved)				0	0	0	0	0	0	0	0	0	0	0	0	0	0	0	0	0	0	0	0	0
286336	FAM78A	1	286336	Gene_ID	H. sapiens	286336	H. sapiens	FAM78A	family with sequence similarity 78 member A				Nucleus;Vesicles(Uncertain)				0	0	0	0	0	0	0	0	0	0	0	0	0	0	0	0	0	0	0	0	0
2306	FOXD2	1	2306	Gene_ID	H. sapiens	2306	H. sapiens	FOXD2	forkhead box D2	GO:0045944 positive regulation of transcription by RNA polymerase II;GO:0045893 positive regulation of transcription, DNA-templated;GO:1903508 positive regulation of nucleic acid-templated transcription		Transcription factors/Helix-turn-helix domains					0	0	0	0	0	0	0	0	0	0	0	0	0	0	0	0	0	0	0	0	0
6768	ST14	1	6768	Gene_ID	H. sapiens	6768	H. sapiens	ST14	suppression of tumorigenicity 14	GO:0060672 epithelial cell morphogenesis involved in placental branching;GO:0060671 epithelial cell differentiation involved in embryonic placenta development;GO:0060670 branching involved in labyrinthine layer morphogenesis		Enzymes/{ENZYME proteins/Hydrolases,Peptidases/Serine-type peptidases}	Nucleoplasm;Vesicles(Approved)	Urokinase (Serine-type peptidase activity);Benzamidine (Serine-type peptidase activity)	(M3468)NABA ECM REGULATORS; (M5885)NABA MATRISOME ASSOCIATED; (M5889)NABA MATRISOME	(M5939)HALLMARK P53 PATHWAY; (M5907)HALLMARK ESTROGEN RESPONSE LATE	1	1	0	1	0	0	0	0	0	1	0	0	0	0	0	0	0	0	0	1	0
8310	ACOX3	1	8310	Gene_ID	H. sapiens	8310	H. sapiens	ACOX3	acyl-CoA oxidase 3, pristanoyl	GO:0033540 fatty acid beta-oxidation using acyl-CoA oxidase;GO:0006625 protein targeting to peroxisome;GO:0006635 fatty acid beta-oxidation		Enzymes/ENZYME proteins/Oxidoreductases	Peroxisomes(Approved)			(M5934)HALLMARK XENOBIOTIC METABOLISM	0	0	0	0	0	0	0	0	0	0	0	0	0	0	0	0	0	0	0	0	0
51816	CECR1	1	51816	Gene_ID	H. sapiens	51816	H. sapiens	ADA2	adenosine deaminase 2	GO:0006154 adenosine catabolic process;GO:0046103 inosine biosynthetic process;GO:0046130 purine ribonucleoside catabolic process		Enzymes/ENZYME proteins/Hydrolases					0	0	0	0	0	0	0	0	0	0	0	0	0	0	0	0	0	0	0	0	0
3357	HTR2B	1	3357	Gene_ID	H. sapiens	3357	H. sapiens	HTR2B	5-hydroxytryptamine receptor 2B	GO:0010513 positive regulation of phosphatidylinositol biosynthetic process;GO:0051209 release of sequestered calcium ion into cytosol;GO:0007202 activation of phospholipase C activity		G-protein coupled receptors/{GPCRs excl olfactory receptors,Serotonin receptors};Transporters	Nucleoplasm(Approved)	Eletriptan (Serotonin receptor activity);Methysergide (Serotonin receptor activity);Cabergoline (Serotonin receptor activity);Ropinirole (Serotonin receptor activity);Dihydroergotamine (Serotonin receptor activity);Olanzapine (Serotonin receptor activity);Mirtazapine (Serotonin receptor activity);Pramipexole (Serotonin receptor activity);Triflupromazine (Serotonin receptor activity);Amoxapine (Se…			1	0	0	0	0	0	1	0	0	0	0	1	1	0	0	0	0	0	0	0	0
1960	EGR3	1	1960	Gene_ID	H. sapiens	1960	H. sapiens	EGR3	early growth response 3	GO:0033089 positive regulation of T cell differentiation in thymus;GO:0045586 regulation of gamma-delta T cell differentiation;GO:0042492 gamma-delta T cell differentiation		Transcription factors/Zinc-coordinating DNA-binding domains	Nucleus;Vesicles(Uncertain)		(M2579)ST DIFFERENTIATION PATHWAY IN PC12 CELLS; (M60)PID NFAT TFPATHWAY	(M5902)HALLMARK APOPTOSIS; (M5890)HALLMARK TNFA SIGNALING VIA NFKB; (M5907)HALLMARK ESTROGEN RESPONSE LATE	0	0	0	0	0	0	1	0	0	1	1	0	0	0	0	0	1	0	0	0	0
55286	C4orf19	1	55286	Gene_ID	H. sapiens	55286	H. sapiens	C4orf19	chromosome 4 open reading frame 19				Cell Junctions(Supported)				0	0	0	0	0	0	0	0	0	0	0	0	0	0	0	0	0	0	0	0	0
283383	GPR133	1	283383	Gene_ID	H. sapiens	283383	H. sapiens	ADGRD1	adhesion G protein-coupled receptor D1	GO:0007189 adenylate cyclase-activating G protein-coupled receptor signaling pathway;GO:0019933 cAMP-mediated signaling;GO:0007188 adenylate cyclase-modulating G protein-coupled receptor signaling pathway		G-protein coupled receptors/{Family 2 (B) receptors,GPCRs excl olfactory receptors}	Cytosol;Nucleus(Approved)				0	0	0	0	0	0	0	0	0	0	0	0	0	0	0	0	0	0	0	0	0
400566	C17orf97	1	400566	Gene_ID	H. sapiens	400566	H. sapiens	C17orf97	chromosome 17 open reading frame 97	GO:0016598 protein arginylation;GO:0006511 ubiquitin-dependent protein catabolic process;GO:0019941 modification-dependent protein catabolic process			Cytosol;Nucleoli(Approved)				0	0	0	0	0	0	0	0	0	0	0	0	0	0	0	0	0	0	0	0	0
7227	TRPS1	1	7227	Gene_ID	H. sapiens	7227	H. sapiens	TRPS1	transcriptional repressor GATA binding 1	GO:0032330 regulation of chondrocyte differentiation;GO:0061035 regulation of cartilage development;GO:0002062 chondrocyte differentiation		Transcription factors/Zinc-coordinating DNA-binding domains	Nucleoplasm(Supported)				0	0	1	0	0	0	0	0	0	0	0	0	0	0	0	0	0	1	0	0	0
29114	TAGLN3	1	29114	Gene_ID	H. sapiens	29114	H. sapiens	TAGLN3	transgelin 3	GO:0000122 negative regulation of transcription by RNA polymerase II;GO:0045892 negative regulation of transcription, DNA-templated;GO:1903507 negative regulation of nucleic acid-templated transcription							0	0	0	0	0	0	0	0	0	0	0	0	0	0	0	0	0	0	0	0	0
3687	ITGAX	1	3687	Gene_ID	H. sapiens	3687	H. sapiens	ITGAX	integrin subunit alpha X	GO:1905956 positive regulation of endothelial tube morphogenesis;GO:1901509 regulation of endothelial tube morphogenesis;GO:0031643 positive regulation of myelination		CD markers			(M47)PID INTEGRIN CS PATHWAY; (M169)PID INTEGRIN2 PATHWAY		0	0	0	1	0	0	1	0	0	1	0	0	0	0	0	0	0	0	0	0	0
93589	CACNA2D4	1	93589	Gene_ID	H. sapiens	93589	H. sapiens	CACNA2D4	calcium voltage-gated channel auxiliary subunit alpha2delta 4	GO:0050908 detection of light stimulus involved in visual perception;GO:0050962 detection of light stimulus involved in sensory perception;GO:0061337 cardiac conduction							0	0	0	0	0	0	0	0	0	0	0	0	0	0	0	0	0	0	0	0	0
4049	LTA	1	4049	Gene_ID	H. sapiens	4049	H. sapiens	LTA	lymphotoxin alpha	GO:0002925 positive regulation of humoral immune response mediated by circulating immunoglobulin;GO:0002876 positive regulation of chronic inflammatory response to antigenic stimulus;GO:0002874 regulation of chronic inflammatory response to antigenic stimulus				Etanercept (Receptor binding)	(M234)PID IL2 STAT5 PATHWAY; (M28)PID IL4 2PATHWAY; (M5883)NABA SECRETED FACTORS	(M5932)HALLMARK INFLAMMATORY RESPONSE	0	0	0	0	0	0	0	0	0	1	0	0	0	0	0	0	0	0	0	0	0
79586	CHPF	1	79586	Gene_ID	H. sapiens	79586	H. sapiens	CHPF	chondroitin polymerizing factor	GO:0030206 chondroitin sulfate biosynthetic process;GO:0030204 chondroitin sulfate metabolic process;GO:0050650 chondroitin sulfate proteoglycan biosynthetic process		Enzymes/ENZYME proteins/Transferases	Cytosol(Supported)Centrosome;Vesicles(Approved)			(M5937)HALLMARK GLYCOLYSIS	0	0	0	0	0	0	0	0	0	0	0	0	0	0	0	0	0	0	0	0	0
130367	SGPP2	1	130367	Gene_ID	H. sapiens	130367	H. sapiens	SGPP2	sphingosine-1-phosphate phosphatase 2	GO:0006670 sphingosine metabolic process;GO:0061469 regulation of type B pancreatic cell proliferation;GO:0046519 sphingoid metabolic process							0	0	0	0	0	0	0	0	0	0	0	0	0	0	0	0	0	0	0	0	0
55819	RNF130	1	55819	Gene_ID	H. sapiens	55819	H. sapiens	RNF130	ring finger protein 130	GO:0006511 ubiquitin-dependent protein catabolic process;GO:0019941 modification-dependent protein catabolic process;GO:0051603 proteolysis involved in cellular protein catabolic process		Enzymes/ENZYME proteins/Transferases					0	0	0	0	0	0	0	0	0	0	0	0	0	0	0	0	0	0	0	0	0
824	CAPN2	1	824	Gene_ID	H. sapiens	824	H. sapiens	CAPN2	calpain 2	GO:2001247 positive regulation of phosphatidylcholine biosynthetic process;GO:2001245 regulation of phosphatidylcholine biosynthetic process;GO:0010666 positive regulation of cardiac muscle cell apoptotic process		Enzymes/{ENZYME proteins/Hydrolases,Peptidases/Cysteine-type peptidases}	Cytosol(Supported)		(M281)PID FAK PATHWAY; (M164)PID ERBB1 DOWNSTREAM PATHWAY	(M5946)HALLMARK COAGULATION	0	1	0	0	0	0	0	0	0	0	0	0	0	0	0	0	1	0	0	0	0
54456	MOV10L1	1	54456	Gene_ID	H. sapiens	54456	H. sapiens	MOV10L1	Mov10 like RISC complex RNA helicase 1	GO:0043046 DNA methylation involved in gamete generation;GO:0007141 male meiosis I;GO:0034587 piRNA metabolic process		Enzymes/ENZYME proteins/Hydrolases					0	0	0	0	0	0	0	0	0	0	0	0	0	0	0	0	0	0	0	0	0
154790	CLEC2L	1	154790	Gene_ID	H. sapiens	154790	H. sapiens	CLEC2L	C-type lectin domain family 2 member L						(M5880)NABA ECM AFFILIATED; (M5885)NABA MATRISOME ASSOCIATED; (M5889)NABA MATRISOME		0	0	0	0	0	0	0	0	0	0	0	0	0	0	0	0	0	0	0	0	0
85461	TANC1	1	85461	Gene_ID	H. sapiens	85461	H. sapiens	TANC1	tetratricopeptide repeat, ankyrin repeat and coiled-coil containing 1	GO:0097062 dendritic spine maintenance;GO:0008542 visual learning;GO:0007520 myoblast fusion							0	0	0	0	0	0	0	0	0	0	0	0	0	0	0	0	1	0	0	0	0
8013	NR4A3	1	8013	Gene_ID	H. sapiens	8013	H. sapiens	NR4A3	nuclear receptor subfamily 4 group A member 3	GO:0038097 positive regulation of mast cell activation by Fc-epsilon receptor signaling pathway;GO:1900625 positive regulation of monocyte aggregation;GO:1903208 negative regulation of hydrogen peroxide-induced neuron death		Nuclear receptors;Transcription factors/Zinc-coordinating DNA-binding domains			(M15743)ST GA12 PATHWAY; (M1315)SIG PIP3 SIGNALING IN B LYMPHOCYTES; (M14532)ST PHOSPHOINOSITIDE 3 KINASE PATHWAY	(M5890)HALLMARK TNFA SIGNALING VIA NFKB	1	0	0	1	0	1	0	0	0	1	0	0	0	0	0	0	0	0	0	0	0
1788	DNMT3A	1	1788	Gene_ID	H. sapiens	1788	H. sapiens	DNMT3A	DNA methyltransferase 3 alpha	GO:0090116 C-5 methylation of cytosine;GO:0043045 DNA methylation involved in embryo development;GO:0032776 DNA methylation on cytosine		Enzymes/ENZYME proteins/Transferases;Transcription factors/Zinc-coordinating DNA-binding domains	Nucleoplasm(Supported)		(M254)PID MYC REPRESS PATHWAY		0	0	0	0	0	0	0	0	0	0	0	0	0	0	0	0	0	0	0	0	0
200205	IBA57	1	200205	Gene_ID	H. sapiens	200205	H. sapiens	IBA57	iron-sulfur cluster assembly factor IBA57	GO:0006783 heme biosynthetic process;GO:0042168 heme metabolic process;GO:0006779 porphyrin-containing compound biosynthetic process			Mitochondria(Supported)				0	0	0	0	0	0	0	0	0	0	0	0	0	0	0	0	0	0	0	0	0
5457	POU4F1	1	5457	Gene_ID	H. sapiens	5457	H. sapiens	POU4F1	POU class 4 homeobox 1	GO:0051355 proprioception involved in equilibrioception;GO:2001208 negative regulation of transcription elongation by RNA polymerase I;GO:0003223 ventricular compact myocardium morphogenesis		Transcription factors/Helix-turn-helix domains			(M200)PID ERA GENOMIC PATHWAY; (M145)PID P53 DOWNSTREAM PATHWAY		0	0	0	1	1	1	0	0	0	1	0	0	1	0	1	0	1	0	0	0	0
4707	NDUFB1	1	4707	Gene_ID	H. sapiens	4707	H. sapiens	NDUFB1	NADH:ubiquinone oxidoreductase subunit B1	GO:0006120 mitochondrial electron transport, NADH to ubiquinone;GO:0042775 mitochondrial ATP synthesis coupled electron transport;GO:0042773 ATP synthesis coupled electron transport			Mitochondria(Supported)Nuclear speckles(Uncertain)	NADH (Nadh dehydrogenase (ubiquinone) activity)		(M5936)HALLMARK OXIDATIVE PHOSPHORYLATION	0	0	0	0	0	0	0	0	0	0	0	0	0	0	0	0	0	0	0	0	0
23112	TNRC6B	1	23112	Gene_ID	H. sapiens	23112	H. sapiens	TNRC6B	trinucleotide repeat containing adaptor 6B	GO:0060213 positive regulation of nuclear-transcribed mRNA poly(A) tail shortening;GO:0060211 regulation of nuclear-transcribed mRNA poly(A) tail shortening;GO:1900153 positive regulation of nuclear-transcribed mRNA catabolic process, deadenylation-dependent decay						(M5945)HALLMARK HEME METABOLISM	0	0	0	0	0	0	0	0	0	0	0	0	0	0	0	0	0	0	1	0	0
55852	TEX2	1	55852	Gene_ID	H. sapiens	55852	H. sapiens	TEX2	testis expressed 2	GO:0006665 sphingolipid metabolic process;GO:0006643 membrane lipid metabolic process;GO:0006869 lipid transport			Nucleus(Approved)				0	0	0	0	0	0	0	0	0	0	0	0	0	0	0	0	0	0	0	0	0
10586	MAB21L2	1	10586	Gene_ID	H. sapiens	10586	H. sapiens	MAB21L2	mab-21 like 2	GO:0010172 embryonic body morphogenesis;GO:0010171 body morphogenesis;GO:0043010 camera-type eye development			Nucleus(Enhanced)Cytosol(Supported)				1	0	0	0	0	1	0	0	0	0	0	0	0	0	0	0	0	0	0	0	0
9351	SLC9A3R2	1	9351	Gene_ID	H. sapiens	9351	H. sapiens	SLC9A3R2	SLC9A3 regulator 2	GO:0065003 protein-containing complex assembly;GO:0043933 protein-containing complex subunit organization;GO:0022607 cellular component assembly		Transporters/Accessory Factors Involved in Transport	Plasma membrane(Supported)		(M15)PID LYSOPHOSPHOLIPID PATHWAY; (M186)PID PDGFRB PATHWAY		0	0	0	0	0	0	0	0	0	0	0	0	0	0	0	0	0	0	0	0	0
256126	SYCE2	1	256126	Gene_ID	H. sapiens	256126	H. sapiens	SYCE2	synaptonemal complex central element protein 2	GO:0007130 synaptonemal complex assembly;GO:0007129 synapsis;GO:0045143 homologous chromosome segregation			Nucleus(Supported)				0	0	0	0	0	0	0	0	0	0	0	0	0	0	0	0	0	0	0	0	0
57617	VPS18	1	57617	Gene_ID	H. sapiens	57617	H. sapiens	VPS18	VPS18 core subunit of CORVET and HOPS complexes	GO:0035542 regulation of SNARE complex assembly;GO:0046718 viral entry into host cell;GO:2000300 regulation of synaptic vesicle exocytosis							0	0	0	0	0	0	0	0	0	0	0	0	0	0	0	0	0	0	0	0	0
9228	DLGAP2	1	9228	Gene_ID	H. sapiens	9228	H. sapiens	DLGAP2	DLG associated protein 2	GO:0007270 neuron-neuron synaptic transmission;GO:0007268 chemical synaptic transmission;GO:0098916 anterograde trans-synaptic signaling		Nuclear receptors					0	0	0	0	0	0	0	0	0	0	0	0	0	0	0	0	0	0	0	0	0
23765	IL17RA	1	23765	Gene_ID	H. sapiens	23765	H. sapiens	IL17RA	interleukin 17 receptor A	GO:2000667 positive regulation of interleukin-13 secretion;GO:2000664 positive regulation of interleukin-5 secretion;GO:0097400 interleukin-17-mediated signaling pathway		CD markers	Cytosol;Nucleoplasm(Approved)			(M5897)HALLMARK IL6 JAK STAT3 SIGNALING	0	0	0	0	0	0	0	0	0	1	0	0	0	0	0	0	0	0	0	0	0
55093	WDYHV1	1	55093	Gene_ID	H. sapiens	55093	H. sapiens	WDYHV1	WDYHV motif containing 1	GO:0006464 cellular protein modification process;GO:0036211 protein modification process;GO:0043412 macromolecule modification		Enzymes/ENZYME proteins/Hydrolases	Nucleoplasm;Vesicles(Supported)				0	0	0	0	0	0	0	0	0	0	0	0	0	0	0	0	0	0	0	0	0
90427	BMF	1	90427	Gene_ID	H. sapiens	90427	H. sapiens	BMF	Bcl2 modifying factor	GO:0001844 protein insertion into mitochondrial membrane involved in apoptotic signaling pathway;GO:0097345 mitochondrial outer membrane permeabilization;GO:0032464 positive regulation of protein homooligomerization			Nucleoplasm(Approved)			(M5902)HALLMARK APOPTOSIS	0	0	0	0	0	0	0	0	0	0	0	0	0	0	0	0	0	0	0	0	0
[truncated: 1,289 more rows]

## Sheet: Enrichment
GroupID	Category	Term	Description	LogP	Log(q-value)	InTerm_InList	Genes	Symbols
[truncated: 246 more rows]
