# Supplementary material for: Extensive Inter-Cyst DNA Methylation Variation in Autosomal Dominant Polycystic Kidney Disease Revealed by Genome Scale Sequencing
Source: Front Genet. 2020 Apr 15;11:348. doi: 10.3389/fgene.2020.00348 (PMC7174623; doi:10.3389/fgene.2020.00348)
Supplement: Supplementary file 1 [file Data_Sheet_1.zip › New folder (2)/Table S11.XLSX]

## Sheet: Annotation
Gene	original_id	Intergenic_ICV	Gene ID	Type	Tax ID	Homologene Gene ID	Homologene Gene Tax ID	Gene Symbol	Description	Biological Process (GO)	Kinase Class (UniProt)	Protein Function (Protein Atlas)	Subcellular Location (Protein Atlas)	Drug (DrugBank)	Canonical Pathways	Hallmark Gene Sets	GO:0048598 embryonic morphogenesis	GO:0045165 cell fate commitment	GO:0007389 pattern specification process	GO:0001501 skeletal system development	GO:0035107 appendage morphogenesis	GO:0061180 mammary gland epithelium devel	GO:0061448 connective tissue development	GO:0007218 neuropeptide signaling pathway	GO:0007420 brain development	GO:0048729 tissue morphogenesis	GO:0001656 metanephros development	GO:0002521 leukocyte differentiation	GO:0002085 inhibition of neuroepithelial	GO:0043951 negative regulation of cAMP-me	GO:0045444 fat cell differentiation	GO:0003007 heart morphogenesis	GO:0008285 negative regulation of cell pr	GO:0055123 digestive system development	GO:0009798 axis specification	GO:0003197 endocardial cushion developmen	TotalEvidenceCount
79647	AKIRIN1	1	79647	Gene_ID	H. sapiens	79647	H. sapiens	AKIRIN1	akirin 1	GO:1902725 negative regulation of satellite cell differentiation;GO:1902723 negative regulation of skeletal muscle satellite cell proliferation;GO:0014859 negative regulation of skeletal muscle cell proliferation			Nucleoplasm(Supported)Nuclear membrane(Approved)				0	0	0	0	0	0	0	0	0	0	0	0	0	0	0	0	1	0	0	0	0
2778	GNAS	1	2778	Gene_ID	H. sapiens	2778	H. sapiens	GNAS	GNAS complex locus	GO:2000828 regulation of parathyroid hormone secretion;GO:0035898 parathyroid hormone secretion;GO:0045672 positive regulation of osteoclast differentiation			Cytosol;Nucleoplasm;Plasma membrane(Supported)	Colforsin (Signal transducer activity);2',5'-DIDEOXY-ADENOSINE 3'-MONOPHOSPHATE (Signal transducer activity)		(M5910)HALLMARK PROTEIN SECRETION	1	0	1	1	1	0	1	0	0	0	0	1	0	1	0	0	0	0	0	0	0
389197	C4orf50	1	389197	Gene_ID	H. sapiens	389197	H. sapiens	C4orf50	chromosome 4 open reading frame 50								0	0	0	0	0	0	0	0	0	0	0	0	0	0	0	0	0	0	0	0	0
143244	EIF5AL1	1	143244	Gene_ID	H. sapiens	143244	H. sapiens	EIF5AL1	eukaryotic translation initiation factor 5A like 1	GO:0045905 positive regulation of translational termination;GO:0045901 positive regulation of translational elongation;GO:0006452 translational frameshifting		Transporters/Transporter channels and pores					0	0	0	0	0	0	0	0	0	0	0	0	0	0	0	0	0	0	0	0	0
7099	TLR4	1	7099	Gene_ID	H. sapiens	7099	H. sapiens	TLR4	toll like receptor 4	GO:0070430 positive regulation of nucleotide-binding oligomerization domain containing 1 signaling pathway;GO:0070434 positive regulation of nucleotide-binding oligomerization domain containing 2 signaling pathway;GO:0070428 regulation of nucleotide-binding oligomerization domain containing 1 signaling pathway		CD markers	Golgi apparatus(Supported)Cytosol(Approved)	Naloxone (Transmembrane signaling receptor activity);3-Hydroxy-Myristic Acid (Transmembrane signaling receptor activity);Lauric Acid (Transmembrane signaling receptor activity);Eritoran (Transmembrane signaling receptor activity);SCV-07 (Transmembrane signaling receptor activity);MYRISTIC ACID (Transmembrane signaling receptor activity)	(M264)PID TOLL ENDOGENOUS PATHWAY		0	0	0	0	0	0	0	0	0	0	0	1	0	0	0	0	0	0	0	0	0
10316	NMUR1	1	10316	Gene_ID	H. sapiens	10316	H. sapiens	NMUR1	neuromedin U receptor 1	GO:0007202 activation of phospholipase C activity;GO:0010863 positive regulation of phospholipase C activity;GO:1900274 regulation of phospholipase C activity		G-protein coupled receptors/GPCRs excl olfactory receptors;Transporters				(M5932)HALLMARK INFLAMMATORY RESPONSE	0	0	0	0	0	0	0	1	0	0	0	0	0	0	0	0	0	0	0	0	0
100188893	TOMM6	1	100188893	Gene_ID	H. sapiens	100188893	H. sapiens	TOMM6	translocase of outer mitochondrial membrane 6	GO:0016236 macroautophagy;GO:0006914 autophagy;GO:0061919 process utilizing autophagic mechanism			Mitochondria(Supported)				0	0	0	0	0	0	0	0	0	0	0	0	0	0	0	0	0	0	0	0	0
145195	C14orf144	1	145195	Gene_ID	H. sapiens	145195	H. sapiens	LINC02691	long intergenic non-protein coding RNA 2691								0	0	0	0	0	0	0	0	0	0	0	0	0	0	0	0	0	0	0	0	0
63950	DMRTA2	1	63950	Gene_ID	H. sapiens	63950	H. sapiens	DMRTA2	DMRT like family A2	GO:0021796 cerebral cortex regionalization;GO:0021978 telencephalon regionalization;GO:0002052 positive regulation of neuroblast proliferation		Transcription factors/Zinc-coordinating DNA-binding domains	Mitochondria;Nucleoplasm(Approved)				0	1	1	0	0	0	0	0	1	0	0	0	0	0	0	0	0	0	0	0	0
6201	RPS7	1	6201	Gene_ID	H. sapiens	6201	H. sapiens	RPS7	ribosomal protein S7	GO:1904667 negative regulation of ubiquitin protein ligase activity;GO:1902255 positive regulation of intrinsic apoptotic signaling pathway by p53 class mediator;GO:0051444 negative regulation of ubiquitin-protein transferase activity		Ribosomal proteins	Cytosol;Endoplasmic reticulum(Approved)				1	0	1	0	0	0	0	0	0	1	0	0	0	0	0	0	0	0	0	0	0
54714	CNGB3	1	54714	Gene_ID	H. sapiens	54714	H. sapiens	CNGB3	cyclic nucleotide gated channel subunit beta 3	GO:0007601 visual perception;GO:0050953 sensory perception of light stimulus;GO:0098655 cation transmembrane transport		Voltage-gated ion channels/Cyclic Nucleotide-Regulated Channels			(M117)PID CONE PATHWAY		0	0	0	0	0	0	0	0	0	0	0	0	0	0	0	0	0	0	0	0	0
8000	PSCA	1	8000	Gene_ID	H. sapiens	8000	H. sapiens	PSCA	prostate stem cell antigen	GO:0070373 negative regulation of ERK1 and ERK2 cascade;GO:0043409 negative regulation of MAPK cascade;GO:0099601 regulation of neurotransmitter receptor activity			Plasma membrane(Supported)				0	0	0	0	0	0	0	0	0	0	0	0	0	0	0	0	0	0	0	0	0
80005	DOCK5	1	80005	Gene_ID	H. sapiens	80005	H. sapiens	DOCK5	dedicator of cytokinesis 5	GO:1904694 negative regulation of vascular smooth muscle contraction;GO:0003056 regulation of vascular smooth muscle contraction;GO:0045906 negative regulation of vasoconstriction			Cytosol(Enhanced)				0	0	0	0	0	0	0	0	0	0	0	0	0	0	0	0	0	0	0	0	0
85236	HIST1H2BK	1	85236	Gene_ID	H. sapiens	85236	H. sapiens	H2BC12	H2B clustered histone 12	GO:0002227 innate immune response in mucosa;GO:0019731 antibacterial humoral response;GO:0002385 mucosal immune response			Cytosol;Nucleoplasm(Approved)			(M5901)HALLMARK G2M CHECKPOINT	0	0	0	0	0	0	0	0	0	0	0	0	0	0	0	0	0	0	0	0	0
23040	MYT1L	1	23040	Gene_ID	H. sapiens	23040	H. sapiens	MYT1L	myelin transcription factor 1 like	GO:0048665 neuron fate specification;GO:0048663 neuron fate commitment;GO:0001708 cell fate specification		Transcription factors/Zinc-coordinating DNA-binding domains	Vesicles(Approved)				0	1	0	0	0	0	0	0	0	0	0	0	0	0	0	0	0	0	0	0	0
6247	RS1	1	6247	Gene_ID	H. sapiens	6247	H. sapiens	RS1	retinoschisin 1	GO:0016062 adaptation of rhodopsin mediated signaling;GO:0036367 light adaption;GO:0016056 rhodopsin mediated signaling pathway							1	0	0	0	0	0	0	0	0	0	0	0	0	0	0	0	0	0	0	0	0
1993	ELAVL2	1	1993	Gene_ID	H. sapiens	1993	H. sapiens	ELAVL2	ELAV like RNA binding protein 2	GO:0000398 mRNA splicing, via spliceosome;GO:0000377 RNA splicing, via transesterification reactions with bulged adenosine as nucleophile;GO:0000375 RNA splicing, via transesterification reactions			Cytosol;Nucleoplasm(Approved)				0	0	0	0	0	0	0	0	0	0	0	0	0	0	0	0	0	0	0	0	0
253738	EBF3	1	253738	Gene_ID	H. sapiens	253738	H. sapiens	EBF3	EBF transcription factor 3	GO:0045944 positive regulation of transcription by RNA polymerase II;GO:0045893 positive regulation of transcription, DNA-templated;GO:1903508 positive regulation of nucleic acid-templated transcription		Transcription factors/Immunoglobulin fold	Nucleoplasm;Vesicles(Approved)				0	0	0	0	0	0	0	0	0	0	0	0	0	0	0	0	0	0	0	0	0
414301	DDI1	1	414301	Gene_ID	H. sapiens	414301	H. sapiens	DDI1	DNA damage inducible 1 homolog 1	GO:0072711 cellular response to hydroxyurea;GO:0097752 regulation of DNA stability;GO:0072710 response to hydroxyurea							0	0	0	0	0	0	0	0	0	0	0	0	0	0	0	0	0	0	0	0	0
10539	GLRX3	1	10539	Gene_ID	H. sapiens	10539	H. sapiens	GLRX3	glutaredoxin 3	GO:0010614 negative regulation of cardiac muscle hypertrophy;GO:0044571 [2Fe-2S] cluster assembly;GO:0002026 regulation of the force of heart contraction							0	0	0	0	0	0	0	0	0	0	0	0	0	0	0	0	0	0	0	0	0
10194	TSHZ1	1	10194	Gene_ID	H. sapiens	10194	H. sapiens	TSHZ1	teashirt zinc finger homeobox 1	GO:0060023 soft palate development;GO:0042474 middle ear morphogenesis;GO:0062009 secondary palate development		Transcription factors/Helix-turn-helix domains	Nucleoplasm(Approved)				1	0	1	0	0	0	0	0	0	0	0	0	0	0	0	0	0	0	0	0	0
9581	PREPL	1	9581	Gene_ID	H. sapiens	9581	H. sapiens	PREPL	prolyl endopeptidase like	GO:2000300 regulation of synaptic vesicle exocytosis;GO:0043001 Golgi to plasma membrane protein transport;GO:1902803 regulation of synaptic vesicle transport		Enzymes/Peptidases/Serine-type peptidases					0	0	0	0	0	0	0	0	0	0	0	0	0	0	0	0	0	0	0	0	0
7150	TOP1	1	7150	Gene_ID	H. sapiens	7150	H. sapiens	TOP1	DNA topoisomerase I	GO:0040016 embryonic cleavage;GO:0006265 DNA topological change;GO:0032922 circadian regulation of gene expression		Enzymes/ENZYME proteins/Isomerase	Nucleoli fibrillar center;Nucleus(Supported)	Irinotecan (Poly(a) rna binding);Topotecan (Poly(a) rna binding);Camptothecin (Poly(a) rna binding);Edotecarin (Poly(a) rna binding);Lucanthone (Poly(a) rna binding);Elsamitrucin (Poly(a) rna binding);LE-SN38 (Poly(a) rna binding);Sodium stibogluconate (Poly(a) rna binding);BNP 1350 (Poly(a) rna binding);XMT-1001 (Poly(a) rna binding);2,3-DIMETHOXY-12H-[1,3]DIOXOLO[5,6]INDENO[1,2-C]ISOQUINOLIN-6-…	(M220)PID CASPASE PATHWAY	(M5901)HALLMARK G2M CHECKPOINT; (M5945)HALLMARK HEME METABOLISM	0	0	0	0	0	0	0	0	0	0	0	0	0	0	0	0	0	0	0	0	0
55329	MNS1	1	55329	Gene_ID	H. sapiens	55329	H. sapiens	MNS1	meiosis specific nuclear structural 1	GO:0045724 positive regulation of cilium assembly;GO:0070986 left/right axis specification;GO:1902017 regulation of cilium assembly			Nuclear speckles;Nucleoplasm(Approved)				0	0	1	0	0	0	0	0	0	0	0	0	0	0	0	0	0	0	1	0	0
6603	SMARCD2	1	6603	Gene_ID	H. sapiens	6603	H. sapiens	SMARCD2	SWI/SNF related, matrix associated, actin dependent regulator of chromatin, subfamily d, member 2	GO:0006337 nucleosome disassembly;GO:0031498 chromatin disassembly;GO:0032986 protein-DNA complex disassembly			Nucleoplasm(Enhanced)				0	0	0	0	0	0	0	0	0	0	0	0	0	0	0	0	0	0	0	0	0
2294	FOXF1	1	2294	Gene_ID	H. sapiens	2294	H. sapiens	FOXF1	forkhead box F1	GO:0043305 negative regulation of mast cell degranulation;GO:0048371 lateral mesodermal cell differentiation;GO:0060461 right lung morphogenesis		Transcription factors/Helix-turn-helix domains	Nucleoplasm(Approved)		(M106)PID HNF3B PATHWAY		1	0	1	0	0	1	0	0	0	1	1	0	0	0	0	1	0	1	0	1	0
440050	KRTAP5-7	1	440050	Gene_ID	H. sapiens	440050	H. sapiens	KRTAP5-7	keratin associated protein 5-7	GO:0031424 keratinization;GO:0030216 keratinocyte differentiation;GO:0009913 epidermal cell differentiation							0	0	0	0	0	0	0	0	0	0	0	0	0	0	0	0	0	0	0	0	0
339145	FAM92B	1	339145	Gene_ID	H. sapiens	339145	H. sapiens	FAM92B	family with sequence similarity 92 member B	GO:0030030 cell projection organization;GO:0016043 cellular component organization;GO:0071840 cellular component organization or biogenesis							0	0	0	0	0	0	0	0	0	0	0	0	0	0	0	0	0	0	0	0	0
54361	WNT4	1	54361	Gene_ID	H. sapiens	54361	H. sapiens	WNT4	Wnt family member 4	GO:2000066 positive regulation of cortisol biosynthetic process;GO:0072034 renal vesicle induction;GO:0032349 positive regulation of aldosterone biosynthetic process			Vesicles(Approved)		(M5493)WNT SIGNALING; (M5883)NABA SECRETED FACTORS; (M5885)NABA MATRISOME ASSOCIATED		1	1	1	0	0	1	0	0	1	1	1	1	1	0	0	0	0	0	0	0	0
29929	ALG6	1	29929	Gene_ID	H. sapiens	29929	H. sapiens	ALG6	ALG6 alpha-1,3-glucosyltransferase	GO:0006488 dolichol-linked oligosaccharide biosynthetic process;GO:0006490 oligosaccharide-lipid intermediate biosynthetic process;GO:0006487 protein N-linked glycosylation		Enzymes/ENZYME proteins/Transferases	Endoplasmic reticulum(Supported)				0	0	0	0	0	0	0	0	0	0	0	0	0	0	0	0	0	0	0	0	0
57406	ABHD6	1	57406	Gene_ID	H. sapiens	57406	H. sapiens	ABHD6	abhydrolase domain containing 6	GO:2000124 regulation of endocannabinoid signaling pathway;GO:0052651 monoacylglycerol catabolic process;GO:2001311 lysobisphosphatidic acid metabolic process		Enzymes/ENZYME proteins/Hydrolases	Nucleoplasm;Vesicles(Approved)			(M5934)HALLMARK XENOBIOTIC METABOLISM	0	0	0	0	0	0	0	0	0	0	0	0	0	0	0	0	0	0	0	0	0
157807	CLVS1	1	157807	Gene_ID	H. sapiens	157807	H. sapiens	CLVS1	clavesin 1	GO:0007040 lysosome organization;GO:0080171 lytic vacuole organization;GO:0007033 vacuole organization						(M5951)HALLMARK SPERMATOGENESIS	0	0	0	0	0	0	0	0	0	0	0	0	0	0	0	0	0	0	0	0	0
6850	SYK	1	6850	Gene_ID	H. sapiens	6850	H. sapiens	SYK	spleen associated tyrosine kinase	GO:0090237 regulation of arachidonic acid secretion;GO:0045588 positive regulation of gamma-delta T cell differentiation;GO:0002554 serotonin secretion by platelet	Tyr protein kinase family	Enzymes/{ENZYME proteins/Transferases,Kinases/Tyr protein kinases}	Cytosol;Plasma membrane;Vesicles(Approved)	Staurosporine (Receptor signaling protein tyrosine kinase activity);N-(2-hydroxy-1,1-dimethylethyl)-1-methyl-3-(1H-pyrrolo[2,3-b]pyridin-2-yl)-1H-indole-5-carboxamide (Receptor signaling protein tyrosine kinase activity);6-({5-fluoro-2-[(3,4,5-trimethoxyphenyl)amino]pyrimidin-4-yl}amino)-2,2-dimethyl-2H-pyrido[3,2-b][1,4]oxazin-3(4H)-one (Receptor signaling protein tyrosine kinase activity);2-{2-…	(M26)PID NFKAPPAB ATYPICAL PATHWAY; (M17200)SA B CELL RECEPTOR COMPLEXES; (M63)PID AVB3 OPN PATHWAY	(M5915)HALLMARK APICAL JUNCTION	0	0	0	0	0	0	0	0	0	0	0	1	0	0	0	0	0	0	0	0	0
26151	NAT9	1	26151	Gene_ID	H. sapiens	26151	H. sapiens	NAT9	N-acetyltransferase 9 (putative)	GO:0006473 protein acetylation;GO:0043543 protein acylation;GO:0006464 cellular protein modification process			Nucleoplasm(Approved)				0	0	0	0	0	0	0	0	0	0	0	0	0	0	0	0	0	0	0	0	0
23328	SASH1	1	23328	Gene_ID	H. sapiens	23328	H. sapiens	SASH1	SAM and SH3 domain containing 1	GO:0031666 positive regulation of lipopolysaccharide-mediated signaling pathway;GO:0031664 regulation of lipopolysaccharide-mediated signaling pathway;GO:1900044 regulation of protein K63-linked ubiquitination			Cytosol;Nucleoplasm(Approved)				0	0	0	0	0	0	0	0	0	0	0	0	0	0	0	0	0	0	0	0	0
23443	SLC35A3	1	23443	Gene_ID	H. sapiens	23443	H. sapiens	SLC35A3	solute carrier family 35 member A3	GO:1990569 UDP-N-acetylglucosamine transmembrane transport;GO:0090481 pyrimidine nucleotide-sugar transmembrane transport;GO:0006047 UDP-N-acetylglucosamine metabolic process		Transporters/Electrochemical Potential-driven transporters				(M5937)HALLMARK GLYCOLYSIS	0	0	0	0	0	0	0	0	0	0	0	0	0	0	0	0	0	0	0	0	0
11079	RER1	1	11079	Gene_ID	H. sapiens	11079	H. sapiens	RER1	retention in endoplasmic reticulum sorting receptor 1	GO:0006621 protein retention in ER lumen;GO:0035437 maintenance of protein localization in endoplasmic reticulum;GO:0071340 skeletal muscle acetylcholine-gated channel clustering		Transporters	Golgi apparatus(Enhanced)			(M5910)HALLMARK PROTEIN SECRETION	0	0	0	0	0	0	0	0	0	0	0	0	0	0	0	0	0	0	0	0	0
25800	SLC39A6	1	25800	Gene_ID	H. sapiens	25800	H. sapiens	SLC39A6	solute carrier family 39 member 6	GO:0071578 zinc ion import across plasma membrane;GO:0006882 cellular zinc ion homeostasis;GO:0071577 zinc ion transmembrane transport		Transporters/Electrochemical Potential-driven transporters				(M5906)HALLMARK ESTROGEN RESPONSE EARLY	0	0	0	0	0	0	0	0	0	0	0	0	0	0	0	0	0	0	0	0	0
23151	GRAMD4	1	23151	Gene_ID	H. sapiens	23151	H. sapiens	GRAMD4	GRAM domain containing 4	GO:0034164 negative regulation of toll-like receptor 9 signaling pathway;GO:0034163 regulation of toll-like receptor 9 signaling pathway;GO:0034122 negative regulation of toll-like receptor signaling pathway					(M19)PID P73PATHWAY		0	0	0	0	0	0	0	0	0	0	0	0	0	0	0	0	0	0	0	0	0
7265	TTC1	1	7265	Gene_ID	H. sapiens	7265	H. sapiens	TTC1	tetratricopeptide repeat domain 1	GO:0006457 protein folding;GO:0009987 cellular process;GO:0008150 biological_process			Cytosol(Enhanced)				0	0	0	0	0	0	0	0	0	0	0	0	0	0	0	0	0	0	0	0	0
5066	PAM	1	5066	Gene_ID	H. sapiens	5066	H. sapiens	PAM	peptidylglycine alpha-amidating monooxygenase	GO:0018032 protein amidation;GO:0001519 peptide amidation;GO:0031179 peptide modification		Enzymes/ENZYME proteins/{Lyases,Oxidoreductases}	Cytosol;Golgi apparatus(Approved)	Vitamin C (Zinc ion binding);N-Alpha-Acetyl-3,5-Diiodotyrosylglycine (Zinc ion binding);Threonine Derivative (Zinc ion binding)		(M5910)HALLMARK PROTEIN SECRETION; (M5937)HALLMARK GLYCOLYSIS; (M5891)HALLMARK HYPOXIA	0	0	0	0	1	1	0	0	0	0	0	0	0	0	0	1	0	0	0	0	0
55748	CNDP2	1	55748	Gene_ID	H. sapiens	55748	H. sapiens	CNDP2	carnosine dipeptidase 2	GO:0006750 glutathione biosynthetic process;GO:0019184 nonribosomal peptide biosynthetic process;GO:0042398 cellular modified amino acid biosynthetic process		Enzymes/{ENZYME proteins/Hydrolases,Peptidases/Metallopeptidases}	Nucleoplasm(Enhanced)Cytosol(Supported)			(M5934)HALLMARK XENOBIOTIC METABOLISM	0	0	0	0	0	0	0	0	0	0	0	0	0	0	0	0	0	0	0	0	0
3490	IGFBP7	1	3490	Gene_ID	H. sapiens	3490	H. sapiens	IGFBP7	insulin like growth factor binding protein 7	GO:0051414 response to cortisol;GO:0007566 embryo implantation;GO:0050810 regulation of steroid biosynthetic process			Golgi apparatus(Uncertain)	Insulin Human;Insulin Pork	(M3008)NABA ECM GLYCOPROTEINS; (M5884)NABA CORE MATRISOME; (M5889)NABA MATRISOME	(M5909)HALLMARK MYOGENESIS	0	0	0	0	0	0	0	0	0	0	0	0	0	0	0	0	1	0	0	0	0
1789	DNMT3B	1	1789	Gene_ID	H. sapiens	1789	H. sapiens	DNMT3B	DNA methyltransferase 3 beta	GO:0051573 negative regulation of histone H3-K9 methylation;GO:0090116 C-5 methylation of cytosine;GO:0051571 positive regulation of histone H3-K4 methylation		Enzymes/ENZYME proteins/Transferases;Transcription factors/Zinc-coordinating DNA-binding domains	Nucleoplasm;Vesicles(Approved)				0	0	0	0	0	0	0	0	0	0	0	0	0	0	0	0	0	0	0	0	0
2889	RAPGEF1	1	2889	Gene_ID	H. sapiens	2889	H. sapiens	RAPGEF1	Rap guanine nucleotide exchange factor 1	GO:1905451 positive regulation of Fc-gamma receptor signaling pathway involved in phagocytosis;GO:0060369 positive regulation of Fc receptor mediated stimulatory signaling pathway;GO:1905449 regulation of Fc-gamma receptor signaling pathway involved in phagocytosis					(M206)PID PDGFRA PATHWAY; (M69)PID REELIN PATHWAY; (M72)PID NECTIN PATHWAY		0	0	0	0	0	0	0	0	0	0	0	0	0	0	0	0	1	0	0	0	0
353345	GPR141	1	353345	Gene_ID	H. sapiens	353345	H. sapiens	GPR141	G protein-coupled receptor 141	GO:0007186 G protein-coupled receptor signaling pathway;GO:0007165 signal transduction;GO:0023052 signaling		G-protein coupled receptors/GPCRs excl olfactory receptors					0	0	0	0	0	0	0	0	0	0	0	0	0	0	0	0	0	0	0	0	0
619279	ZNF704	1	619279	Gene_ID	H. sapiens	619279	H. sapiens	ZNF704	zinc finger protein 704	GO:0006357 regulation of transcription by RNA polymerase II;GO:0006366 transcription by RNA polymerase II;GO:0006355 regulation of transcription, DNA-templated			Nucleoplasm(Approved)				0	0	0	0	0	0	0	0	0	0	0	0	0	0	0	0	0	0	0	0	0
1006	CDH8	1	1006	Gene_ID	H. sapiens	1006	H. sapiens	CDH8	cadherin 8	GO:0016339 calcium-dependent cell-cell adhesion via plasma membrane cell adhesion molecules;GO:0044331 cell-cell adhesion mediated by cadherin;GO:0035249 synaptic transmission, glutamatergic						(M5915)HALLMARK APICAL JUNCTION	0	0	0	0	0	0	0	0	0	0	0	0	0	0	0	0	0	0	0	0	0
5133	PDCD1	1	5133	Gene_ID	H. sapiens	5133	H. sapiens	PDCD1	programmed cell death 1	GO:0002644 negative regulation of tolerance induction;GO:0070234 positive regulation of T cell apoptotic process;GO:0070230 positive regulation of lymphocyte apoptotic process		CD markers		CT-011 (Signal transducer activity);Nivolumab (Signal transducer activity);Pembrolizumab (Signal transducer activity)		(M5956)HALLMARK KRAS SIGNALING DN	0	0	0	0	0	0	0	0	0	0	0	1	0	0	0	0	0	0	0	0	0
56160	NDNL2	1	56160	Gene_ID	H. sapiens	56160	H. sapiens	NSMCE3	NSE3 homolog, SMC5-SMC6 complex component	GO:0072711 cellular response to hydroxyurea;GO:0072710 response to hydroxyurea;GO:0097329 response to antimetabolite					(M153)PID P75 NTR PATHWAY		0	0	0	0	0	0	0	0	0	0	0	0	0	0	0	0	0	0	0	0	0
101927546	ANO7L1	1	101927546	Gene_ID	H. sapiens	101927546	H. sapiens	ANO7L1	anoctamin 7 like 1 (pseudogene)								0	0	0	0	0	0	0	0	0	0	0	0	0	0	0	0	0	0	0	0	0
221662	RBM24	1	221662	Gene_ID	H. sapiens	221662	H. sapiens	RBM24	RNA binding motif protein 24	GO:1905870 positive regulation of 3'-UTR-mediated mRNA stabilization;GO:1905868 regulation of 3'-UTR-mediated mRNA stabilization;GO:1902811 positive regulation of skeletal muscle fiber differentiation			Cytosol;Nucleoplasm(Enhanced)				0	0	0	0	0	0	0	0	0	0	0	0	0	0	0	1	0	0	0	1	0
118611	C10orf90	1	118611	Gene_ID	H. sapiens	118611	H. sapiens	C10orf90	chromosome 10 open reading frame 90	GO:0046599 regulation of centriole replication;GO:0010824 regulation of centrosome duplication;GO:0007099 centriole replication			Cytosol(Supported)Nucleoplasm;Plasma membrane(Approved)				0	0	0	0	0	0	0	0	0	0	0	0	0	0	0	0	0	0	0	0	0
90411	MCFD2	1	90411	Gene_ID	H. sapiens	90411	H. sapiens	MCFD2	multiple coagulation factor deficiency 2	GO:0048208 COPII vesicle coating;GO:0048207 vesicle targeting, rough ER to cis-Golgi;GO:0018279 protein N-linked glycosylation via asparagine				Antihemophilic Factor (Recombinant) (Calcium ion binding)			0	0	0	0	0	0	0	0	0	0	0	0	0	0	0	0	0	0	0	0	0
10472	ZNF238	1	10472	Gene_ID	H. sapiens	10472	H. sapiens	ZBTB18	zinc finger and BTB domain containing 18	GO:0007519 skeletal muscle tissue development;GO:0060538 skeletal muscle organ development;GO:0000122 negative regulation of transcription by RNA polymerase II		Transcription factors/Zinc-coordinating DNA-binding domains					0	0	0	0	0	0	0	0	0	0	0	0	0	0	0	0	0	0	0	0	0
90480	GADD45GIP1	1	90480	Gene_ID	H. sapiens	90480	H. sapiens	GADD45GIP1	GADD45G interacting protein 1	GO:0070126 mitochondrial translational termination;GO:0071850 mitotic cell cycle arrest;GO:0070125 mitochondrial translational elongation		Ribosomal proteins	Mitochondria(Supported)				0	0	0	0	0	0	0	0	0	0	0	0	0	0	0	0	0	0	0	0	0
3181	HNRNPA2B1	1	3181	Gene_ID	H. sapiens	3181	H. sapiens	HNRNPA2B1	heterogeneous nuclear ribonucleoprotein A2/B1	GO:1905663 positive regulation of telomerase RNA reverse transcriptase activity;GO:1905661 regulation of telomerase RNA reverse transcriptase activity;GO:1990428 miRNA transport			Nucleoplasm(Enhanced)			(M5926)HALLMARK MYC TARGETS V1	0	0	0	0	0	0	0	0	0	0	0	0	0	0	0	0	0	0	0	0	0
54583	EGLN1	1	54583	Gene_ID	H. sapiens	54583	H. sapiens	EGLN1	egl-9 family hypoxia inducible factor 1	GO:0051344 negative regulation of cyclic-nucleotide phosphodiesterase activity;GO:0032364 oxygen homeostasis;GO:0018401 peptidyl-proline hydroxylation to 4-hydroxy-L-proline		Enzymes/ENZYME proteins/Oxidoreductases	Cytosol(Approved)	Vitamin C (Peptidyl-proline dioxygenase activity);FG-4592 (Peptidyl-proline dioxygenase activity);N-[(4-HYDROXY-8-IODOISOQUINOLIN-3-YL)CARBONYL]GLYCINE (Peptidyl-proline dioxygenase activity);N-[(1-CHLORO-4-HYDROXYISOQUINOLIN-3-YL)CARBONYL]GLYCINE (Peptidyl-proline dioxygenase activity)	(M180)PID HIF1A PATHWAY; (M44)PID HIF2PATHWAY; (M255)PID HIF1 TFPATHWAY		0	0	0	0	0	0	0	0	0	0	0	0	0	0	0	0	0	0	0	0	0
8405	SPOP	1	8405	Gene_ID	H. sapiens	8405	H. sapiens	SPOP	speckle type BTB/POZ protein	GO:0043161 proteasome-mediated ubiquitin-dependent protein catabolic process;GO:0006511 ubiquitin-dependent protein catabolic process;GO:0010498 proteasomal protein catabolic process					(M219)PID HEDGEHOG GLI PATHWAY	(M5942)HALLMARK UV RESPONSE DN	0	0	0	0	0	0	0	0	0	0	0	0	0	0	0	0	0	0	0	0	0
10814	CPLX2	1	10814	Gene_ID	H. sapiens	10814	H. sapiens	CPLX2	complexin 2	GO:0031630 regulation of synaptic vesicle fusion to presynaptic active zone membrane;GO:0031915 positive regulation of synaptic plasticity;GO:0031629 synaptic vesicle fusion to presynaptic active zone membrane			Vesicles(Uncertain)				0	0	0	0	0	0	0	0	0	0	0	0	0	0	0	0	0	0	0	0	0
64641	EBF2	1	64641	Gene_ID	H. sapiens	64641	H. sapiens	EBF2	EBF transcription factor 2	GO:0035563 positive regulation of chromatin binding;GO:0120162 positive regulation of cold-induced thermogenesis;GO:0035561 regulation of chromatin binding		Transcription factors/Immunoglobulin fold					0	1	0	0	0	0	1	0	0	0	0	0	0	0	1	0	0	0	0	0	0
10365	KLF2	1	10365	Gene_ID	H. sapiens	10365	H. sapiens	KLF2	Kruppel like factor 2	GO:0071409 cellular response to cycloheximide;GO:0060509 type I pneumocyte differentiation;GO:0097533 cellular stress response to acid chemical		Transcription factors/Zinc-coordinating DNA-binding domains	Nucleoplasm(Approved)			(M5890)HALLMARK TNFA SIGNALING VIA NFKB	0	0	1	0	0	0	0	0	0	0	0	0	0	0	0	0	0	0	0	0	0
116843	C6orf192	1	116843	Gene_ID	H. sapiens	116843	H. sapiens	SLC18B1	solute carrier family 18 member B1	GO:0055085 transmembrane transport;GO:0006810 transport;GO:0051234 establishment of localization		Transporters/Electrochemical Potential-driven transporters	Cytosol(Supported)Golgi apparatus(Approved)				0	0	0	0	0	0	0	0	0	0	0	0	0	0	0	0	0	0	0	0	0
10200	MPHOSPH6	1	10200	Gene_ID	H. sapiens	10200	H. sapiens	MPHOSPH6	M-phase phosphoprotein 6	GO:0000460 maturation of 5.8S rRNA;GO:0006364 rRNA processing;GO:0016072 rRNA metabolic process			Nucleoli;Nucleus(Supported)				0	0	0	0	0	0	0	0	0	0	0	0	0	0	0	0	0	0	0	0	0
6819	SULT1C2	1	6819	Gene_ID	H. sapiens	6819	H. sapiens	SULT1C2	sulfotransferase family 1C member 2	GO:0050427 3'-phosphoadenosine 5'-phosphosulfate metabolic process;GO:0034035 purine ribonucleoside bisphosphate metabolic process;GO:0051923 sulfation							0	0	0	0	0	0	0	0	0	0	0	0	0	0	0	0	0	0	0	0	0
6431	SRSF6	1	6431	Gene_ID	H. sapiens	6431	H. sapiens	SRSF6	serine and arginine rich splicing factor 6	GO:0060501 positive regulation of epithelial cell proliferation involved in lung morphogenesis;GO:2000675 negative regulation of type B pancreatic cell apoptotic process;GO:2000794 regulation of epithelial cell proliferation involved in lung morphogenesis			Nuclear speckles(Supported)			(M5898)HALLMARK DNA REPAIR	0	0	0	0	0	0	0	0	0	0	0	0	1	0	0	0	0	0	0	0	0
23367	LARP1	1	23367	Gene_ID	H. sapiens	23367	H. sapiens	LARP1	La ribonucleoprotein domain family member 1	GO:0072752 cellular response to rapamycin;GO:0045070 positive regulation of viral genome replication;GO:1901355 response to rapamycin			Cytosol(Supported)Endoplasmic reticulum;Nucleus(Approved)				0	0	0	0	0	0	0	0	0	0	0	0	0	0	0	0	0	0	0	0	0
27177	IL36B	1	27177	Gene_ID	H. sapiens	27177	H. sapiens	IL36B	interleukin 36 beta	GO:0030593 neutrophil chemotaxis;GO:0046330 positive regulation of JNK cascade;GO:1990266 neutrophil migration					(M5883)NABA SECRETED FACTORS; (M5885)NABA MATRISOME ASSOCIATED; (M5889)NABA MATRISOME		0	0	0	0	0	0	0	0	0	0	0	0	0	0	0	0	0	0	0	0	0
5001	ORC5	1	5001	Gene_ID	H. sapiens	5001	H. sapiens	ORC5	origin recognition complex subunit 5	GO:0006270 DNA replication initiation;GO:0000082 G1/S transition of mitotic cell cycle;GO:0044843 cell cycle G1/S phase transition			Cytosol;Nucleus(Supported)			(M5901)HALLMARK G2M CHECKPOINT	0	0	0	0	0	0	0	0	0	0	0	0	0	0	0	0	0	0	0	0	0
29761	USP25	1	29761	Gene_ID	H. sapiens	29761	H. sapiens	USP25	ubiquitin specific peptidase 25	GO:1904293 negative regulation of ERAD pathway;GO:1904292 regulation of ERAD pathway;GO:1901799 negative regulation of proteasomal protein catabolic process		Enzymes/{ENZYME proteins/Hydrolases,Peptidases/Cysteine-type peptidases}	Cytosol(Supported)				0	0	0	0	0	0	0	0	0	0	0	0	0	0	0	0	0	0	0	0	0
1615	DARS	1	1615	Gene_ID	H. sapiens	1615	H. sapiens	DARS1	aspartyl-tRNA synthetase 1	GO:0006422 aspartyl-tRNA aminoacylation;GO:0006418 tRNA aminoacylation for protein translation;GO:0043039 tRNA aminoacylation		Enzymes/ENZYME proteins/Ligase	Cytosol(Enhanced)	L-Aspartic Acid (Poly(a) rna binding)		(M5950)HALLMARK ALLOGRAFT REJECTION	0	0	0	0	0	0	0	0	0	0	0	0	0	0	0	0	0	0	0	0	0
189	AGXT	1	189	Gene_ID	H. sapiens	189	H. sapiens	AGXT	alanine--glyoxylate and serine--pyruvate aminotransferase	GO:0042853 L-alanine catabolic process;GO:0019265 glycine biosynthetic process, by transamination of glyoxylate;GO:0019448 L-cysteine catabolic process		Enzymes/ENZYME proteins/Transferases	Vesicles(Supported)	Pyridoxal Phosphate (Transaminase activity);L-Serine (Transaminase activity);Glycine (Transaminase activity);L-Alanine (Transaminase activity);Aminooxyacetic acid (Transaminase activity);N'-Pyridoxyl-Lysine-5'-Monophosphate (Transaminase activity);4-(2-AMINOPHENYL)-4-OXOBUTANOIC ACID (Transaminase activity)		(M5948)HALLMARK BILE ACID METABOLISM	0	0	0	0	0	0	0	0	0	0	0	0	0	0	0	0	0	0	0	0	0
221416	C6orf223	1	221416	Gene_ID	H. sapiens	221416	H. sapiens	C6orf223	chromosome 6 open reading frame 223				Nucleoli fibrillar center(Approved)				0	0	0	0	0	0	0	0	0	0	0	0	0	0	0	0	0	0	0	0	0
51135	IRAK4	1	51135	Gene_ID	H. sapiens	51135	H. sapiens	IRAK4	interleukin 1 receptor associated kinase 4	GO:0034162 toll-like receptor 9 signaling pathway;GO:0002755 MyD88-dependent toll-like receptor signaling pathway;GO:0002224 toll-like receptor signaling pathway	TKL Ser/Thr protein kinase family	Enzymes/{ENZYME proteins/Transferases,Kinases/TKL Ser/Thr protein kinases}	Cytosol(Supported)Microtubules(Approved)Nucleoli(Uncertain)	1-(3-HYDROXYPROPYL)-2-[(3-NITROBENZOYL)AMINO]-1H-BENZIMIDAZOL-5-YL PIVALATE (Protein serine/threonine kinase activity)	(M264)PID TOLL ENDOGENOUS PATHWAY; (M110)PID IL1 PATHWAY	(M5923)HALLMARK PI3K AKT MTOR SIGNALING	0	0	0	0	0	0	0	0	0	0	0	0	0	0	0	0	0	0	0	0	0
4585	MUC4	1	4585	Gene_ID	H. sapiens	4585	H. sapiens	MUC4	mucin 4, cell surface associated	GO:0002223 stimulatory C-type lectin receptor signaling pathway;GO:0002220 innate immune response activating cell surface receptor signaling pathway;GO:0030277 maintenance of gastrointestinal epithelium					(M5880)NABA ECM AFFILIATED; (M5885)NABA MATRISOME ASSOCIATED; (M5889)NABA MATRISOME		0	0	0	0	0	0	0	0	0	0	0	0	0	0	0	0	0	0	0	0	0
205860	TRIML2	1	205860	Gene_ID	H. sapiens	205860	H. sapiens	TRIML2	tripartite motif family like 2	GO:0032526 response to retinoic acid;GO:0016567 protein ubiquitination;GO:0032446 protein modification by small protein conjugation		Enzymes/ENZYME proteins/Transferases	Cytosol;Plasma membrane(Approved)				0	0	0	0	0	0	0	0	0	0	0	0	0	0	0	0	0	0	0	0	0
55120	FANCL	1	55120	Gene_ID	H. sapiens	55120	H. sapiens	FANCL	FA complementation group L	GO:0036297 interstrand cross-link repair;GO:0006513 protein monoubiquitination;GO:0007276 gamete generation		Enzymes/ENZYME proteins/Transferases	Nuclear bodies;Vesicles(Approved)		(M258)PID BARD1 PATHWAY; (M1)PID FANCONI PATHWAY		0	0	0	0	0	0	0	0	0	0	0	0	0	0	0	0	0	0	0	0	0
64779	MTHFSD	1	64779	Gene_ID	H. sapiens	64779	H. sapiens	MTHFSD	methenyltetrahydrofolate synthetase domain containing				Nucleus;Vesicles(Approved)				0	0	0	0	0	0	0	0	0	0	0	0	0	0	0	0	0	0	0	0	0
10840	ALDH1L1	1	10840	Gene_ID	H. sapiens	10840	H. sapiens	ALDH1L1	aldehyde dehydrogenase 1 family member L1	GO:0009258 10-formyltetrahydrofolate catabolic process;GO:0009397 folic acid-containing compound catabolic process;GO:0009256 10-formyltetrahydrofolate metabolic process		Enzymes/ENZYME proteins/Oxidoreductases	Cytosol(Enhanced)	Tetrahydrofolic acid (Methyltransferase activity)		(M5945)HALLMARK HEME METABOLISM	0	0	0	0	0	0	0	0	0	0	0	0	0	0	0	0	0	0	0	0	0
196513	DCP1B	1	196513	Gene_ID	H. sapiens	196513	H. sapiens	DCP1B	decapping mRNA 1B	GO:0031087 deadenylation-independent decapping of nuclear-transcribed mRNA;GO:0000290 deadenylation-dependent decapping of nuclear-transcribed mRNA;GO:0031086 nuclear-transcribed mRNA catabolic process, deadenylation-independent decay			Cytosol(Supported)Vesicles(Approved)		(M19)PID P73PATHWAY		0	0	0	0	0	0	0	0	0	0	0	0	0	0	0	0	0	0	0	0	0
255349	TMEM211	1	255349	Gene_ID	H. sapiens	255349	H. sapiens	TMEM211	transmembrane protein 211								0	0	0	0	0	0	0	0	0	0	0	0	0	0	0	0	0	0	0	0	0
3608	ILF2	1	3608	Gene_ID	H. sapiens	3608	H. sapiens	ILF2	interleukin enhancer binding factor 2	GO:0043312 neutrophil degranulation;GO:0002283 neutrophil activation involved in immune response;GO:0042119 neutrophil activation			Nucleus(Enhanced)Nucleoli(Supported)			(M5926)HALLMARK MYC TARGETS V1	0	0	0	0	0	0	0	0	0	0	0	0	0	0	0	0	0	0	0	0	0
10213	PSMD14	1	10213	Gene_ID	H. sapiens	10213	H. sapiens	PSMD14	proteasome 26S subunit, non-ATPase 14	GO:0002223 stimulatory C-type lectin receptor signaling pathway;GO:0002479 antigen processing and presentation of exogenous peptide antigen via MHC class I, TAP-dependent;GO:0002220 innate immune response activating cell surface receptor signaling pathway		Enzymes/Peptidases/Metallopeptidases	Nucleoplasm(Supported)			(M5926)HALLMARK MYC TARGETS V1; (M5924)HALLMARK MTORC1 SIGNALING	0	0	0	0	0	0	0	0	0	1	0	0	0	0	0	0	0	0	0	0	0
9889	ZBED4	1	9889	Gene_ID	H. sapiens	9889	H. sapiens	ZBED4	zinc finger BED-type containing 4	GO:0006357 regulation of transcription by RNA polymerase II;GO:0006366 transcription by RNA polymerase II;GO:0006355 regulation of transcription, DNA-templated		Transcription factors/Zinc-coordinating DNA-binding domains	Nucleoplasm(Supported)				0	0	0	0	0	0	0	0	0	0	0	0	0	0	0	0	0	0	0	0	0
400165	C13orf35	1	400165	Gene_ID	H. sapiens	400165	H. sapiens	ATP11AUN	ATP11A upstream neighbor								0	0	0	0	0	0	0	0	0	0	0	0	0	0	0	0	0	0	0	0	0
5140	PDE3B	1	5140	Gene_ID	H. sapiens	5140	H. sapiens	PDE3B	phosphodiesterase 3B	GO:0033629 negative regulation of cell adhesion mediated by integrin;GO:0043951 negative regulation of cAMP-mediated signaling;GO:0016525 negative regulation of angiogenesis		Enzymes/ENZYME proteins/Hydrolases	Endoplasmic reticulum(Approved)	(5r)-6-(4-{[2-(3-Iodobenzyl)-3-Oxocyclohex-1-En-1-Yl]Amino}Phenyl)-5-Methyl-4,5-Dihydropyridazin-3(2h)-One (Protein kinase b binding);Hg9a-9, Nonanoyl-N-Hydroxyethylglucamide (Protein kinase b binding);3-isobutyl-1-methyl-7H-xanthine (Protein kinase b binding)			0	0	0	0	0	0	0	0	0	0	0	0	0	1	0	0	0	0	0	0	0
222962	SLC29A4	1	222962	Gene_ID	H. sapiens	222962	H. sapiens	SLC29A4	solute carrier family 29 member 4	GO:1901642 nucleoside transmembrane transport;GO:0015858 nucleoside transport;GO:0015844 monoamine transport		Transporters/Electrochemical Potential-driven transporters	Cytokinetic bridge;Microtubules(Supported)				0	0	0	0	0	0	0	0	0	0	0	0	0	0	0	0	0	0	0	0	0
148738	HFE2	1	148738	Gene_ID	H. sapiens	148738	H. sapiens	HJV	hemojuvelin BMP co-receptor	GO:0030514 negative regulation of BMP signaling pathway;GO:0006879 cellular iron ion homeostasis;GO:0016540 protein autoprocessing					(M181)PID BMP PATHWAY		0	0	0	0	0	0	0	0	0	0	0	0	0	0	0	0	0	0	0	0	0
100288142	NBPF20	1	100288142	Gene_ID	H. sapiens	100288142	H. sapiens	NBPF20	NBPF member 20				Vesicles(Approved)				0	0	0	0	0	0	0	0	0	0	0	0	0	0	0	0	0	0	0	0	0
1907	EDN2	1	1907	Gene_ID	H. sapiens	1907	H. sapiens	EDN2	endothelin 2	GO:0003058 hormonal regulation of the force of heart contraction;GO:0014826 vein smooth muscle contraction;GO:0003099 positive regulation of the force of heart contraction by chemical signal			Cytosol(Approved)		(M8)PID ENDOTHELIN PATHWAY; (M145)PID P53 DOWNSTREAM PATHWAY	(M5956)HALLMARK KRAS SIGNALING DN; (M5891)HALLMARK HYPOXIA	0	0	0	0	0	0	0	0	0	0	0	0	0	0	0	0	0	0	0	0	0
55038	CDCA4	1	55038	Gene_ID	H. sapiens	55038	H. sapiens	CDCA4	cell division cycle associated 4				Cytosol;Nucleoplasm(Supported)				0	0	0	0	0	0	0	0	0	0	0	0	0	0	0	0	0	0	0	0	0
90362	FAM110B	1	90362	Gene_ID	H. sapiens	90362	H. sapiens	FAM110B	family with sequence similarity 110 member B				Cytosol;Mitochondria(Supported)				0	0	0	0	0	0	0	0	0	0	0	0	0	0	0	0	0	0	0	0	0
26872	STEAP1	1	26872	Gene_ID	H. sapiens	26872	H. sapiens	STEAP1	STEAP family member 1	GO:0055072 iron ion homeostasis;GO:0055076 transition metal ion homeostasis;GO:0055065 metal ion homeostasis		Transporters/Transport Electron Carriers					0	0	0	0	0	0	0	0	0	0	0	0	0	0	0	0	0	0	0	0	0
92667	C20orf72	1	92667	Gene_ID	H. sapiens	92667	H. sapiens	MGME1	mitochondrial genome maintenance exonuclease 1	GO:0043504 mitochondrial DNA repair;GO:0006264 mitochondrial DNA replication;GO:0032042 mitochondrial DNA metabolic process			Mitochondria(Supported)				0	0	0	0	0	0	0	0	0	0	0	0	0	0	0	0	0	0	0	0	0
23275	POFUT2	1	23275	Gene_ID	H. sapiens	23275	H. sapiens	POFUT2	protein O-fucosyltransferase 2	GO:0036066 protein O-linked fucosylation;GO:0006004 fucose metabolic process;GO:0010717 regulation of epithelial to mesenchymal transition		Enzymes/ENZYME proteins/Transferases					1	0	0	0	0	0	0	0	0	1	0	0	0	0	0	0	0	0	0	0	0
219681	ARMC3	1	219681	Gene_ID	H. sapiens	219681	H. sapiens	ARMC3	armadillo repeat containing 3								0	0	0	0	0	0	0	0	0	0	0	0	0	0	0	0	0	0	0	0	0
3416	IDE	1	3416	Gene_ID	H. sapiens	3416	H. sapiens	IDE	insulin degrading enzyme	GO:1901143 insulin catabolic process;GO:1903715 regulation of aerobic respiration;GO:0010815 bradykinin catabolic process		Enzymes/{ENZYME proteins/Hydrolases,Peptidases/Metallopeptidases}		Insulin Human (Zinc ion binding);Insulin Pork (Zinc ion binding);Bacitracin (Zinc ion binding)		(M5949)HALLMARK PEROXISOME; (M5951)HALLMARK SPERMATOGENESIS	0	0	0	0	0	0	0	0	0	0	0	0	0	0	0	0	0	0	0	0	0
644524	NKX2-4	1	644524	Gene_ID	H. sapiens	644524	H. sapiens	NKX2-4	NK2 homeobox 4	GO:0045944 positive regulation of transcription by RNA polymerase II;GO:0045893 positive regulation of transcription, DNA-templated;GO:1903508 positive regulation of nucleic acid-templated transcription		Transcription factors/Helix-turn-helix domains	Nuclear bodies(Approved)				0	0	0	0	0	0	0	0	0	0	0	0	0	0	0	0	0	0	0	0	0
151516	ASPRV1	1	151516	Gene_ID	H. sapiens	151516	H. sapiens	ASPRV1	aspartic peptidase retroviral like 1	GO:0043588 skin development;GO:0016485 protein processing;GO:0051604 protein maturation							0	0	0	0	0	0	0	0	0	0	0	0	0	0	0	0	0	0	0	0	0
222255	ATXN7L1	1	222255	Gene_ID	H. sapiens	222255	H. sapiens	ATXN7L1	ataxin 7 like 1				Cytosol;Nucleus(Approved)				0	0	0	0	0	0	0	0	0	0	0	0	0	0	0	0	0	0	0	0	0
51596	CUTA	1	51596	Gene_ID	H. sapiens	51596	H. sapiens	CUTA	cutA divalent cation tolerance homolog	GO:0010038 response to metal ion;GO:0010035 response to inorganic substance;GO:0008104 protein localization			Focal adhesion sites;Plasma membrane(Approved)				0	0	0	0	0	0	0	0	0	0	0	0	0	0	0	0	0	0	0	0	0
4255	MGMT	1	4255	Gene_ID	H. sapiens	4255	H. sapiens	MGMT	O-6-methylguanine-DNA methyltransferase	GO:0051593 response to folic acid;GO:0060644 mammary gland epithelial cell differentiation;GO:0006307 DNA dealkylation involved in DNA repair		Enzymes/ENZYME proteins/Transferases	Nucleoplasm(Enhanced)	L-Cysteine (Methyltransferase activity);S-Methylcysteine (Methyltransferase activity);Benzylcysteine (Methyltransferase activity)		(M5942)HALLMARK UV RESPONSE DN; (M5902)HALLMARK APOPTOSIS	0	0	0	0	0	1	0	0	0	0	0	0	0	0	0	0	0	0	0	0	0
7516	XRCC2	1	7516	Gene_ID	H. sapiens	7516	H. sapiens	XRCC2	X-ray repair cross complementing 2	GO:2000269 regulation of fibroblast apoptotic process;GO:0042148 strand invasion;GO:0044346 fibroblast apoptotic process			Nucleoplasm;Vesicles(Approved)				0	0	1	0	0	0	0	0	0	0	0	0	0	0	0	0	0	0	0	0	0
10208	USPL1	1	10208	Gene_ID	H. sapiens	10208	H. sapiens	USPL1	ubiquitin specific peptidase like 1	GO:0030576 Cajal body organization;GO:0016926 protein desumoylation;GO:0030575 nuclear body organization		Enzymes/Peptidases/Cysteine-type peptidases					0	0	0	0	0	0	0	0	0	0	0	0	0	0	0	0	0	0	0	0	0
140707	BRI3BP	1	140707	Gene_ID	H. sapiens	140707	H. sapiens	BRI3BP	BRI3 binding protein			Transporters/Transporter channels and pores	Mitochondria;Nucleoplasm(Approved)				0	0	0	0	0	0	0	0	0	0	0	0	0	0	0	0	0	0	0	0	0
26234	FBXL5	1	26234	Gene_ID	H. sapiens	26234	H. sapiens	FBXL5	F-box and leucine rich repeat protein 5	GO:0006879 cellular iron ion homeostasis;GO:0031146 SCF-dependent proteasomal ubiquitin-dependent protein catabolic process;GO:0055072 iron ion homeostasis							0	0	0	0	0	0	0	0	0	0	0	0	0	0	0	0	0	0	0	0	0
8456	FOXN1	1	8456	Gene_ID	H. sapiens	8456	H. sapiens	FOXN1	forkhead box N1	GO:1902232 regulation of positive thymic T cell selection;GO:0045059 positive thymic T cell selection;GO:0051798 positive regulation of hair follicle development		Transcription factors/Helix-turn-helix domains			(M5493)WNT SIGNALING		0	1	0	0	1	1	0	0	0	1	0	1	1	0	0	0	0	0	0	0	0
5147	PDE6D	1	5147	Gene_ID	H. sapiens	5147	H. sapiens	PDE6D	phosphodiesterase 6D	GO:0034260 negative regulation of GTPase activity;GO:0007601 visual perception;GO:0050953 sensory perception of light stimulus					(M5060)SA FAS SIGNALING; (M16518)ST WNT CA2 CYCLIC GMP PATHWAY		0	0	0	0	0	0	0	0	0	0	0	0	0	0	0	0	0	0	0	0	0
1002	CDH4	1	1002	Gene_ID	H. sapiens	1002	H. sapiens	CDH4	cadherin 4	GO:0045773 positive regulation of axon extension;GO:0050772 positive regulation of axonogenesis;GO:0030516 regulation of axon extension			Plasma membrane(Enhanced)			(M5915)HALLMARK APICAL JUNCTION	0	0	0	0	0	0	0	0	0	0	0	0	0	0	0	0	0	0	0	0	0
23304	UBR2	1	23304	Gene_ID	H. sapiens	23304	H. sapiens	UBR2	ubiquitin protein ligase E3 component n-recognin 2	GO:0071596 ubiquitin-dependent protein catabolic process via the N-end rule pathway;GO:0071233 cellular response to leucine;GO:0007141 male meiosis I		Enzymes/ENZYME proteins/Transferases	Nucleoplasm;Plasma membrane(Approved)				0	0	0	0	0	0	0	0	0	0	0	0	0	0	0	0	0	0	0	0	0
2209	FCGR1A	1	2209	Gene_ID	H. sapiens	2209	H. sapiens	FCGR1A	Fc fragment of IgG receptor Ia	GO:0002479 antigen processing and presentation of exogenous peptide antigen via MHC class I, TAP-dependent;GO:0038096 Fc-gamma receptor signaling pathway involved in phagocytosis;GO:0061098 positive regulation of protein tyrosine kinase activity		CD markers		Cetuximab (Receptor signaling protein activity);Etanercept (Receptor signaling protein activity);Immune Globulin Human (Receptor signaling protein activity);Adalimumab (Receptor signaling protein activity);Abciximab (Receptor signaling protein activity);Gemtuzumab ozogamicin (Receptor signaling protein activity);Trastuzumab (Receptor signaling protein activity);Rituximab (Receptor signaling prote…		(M5913)HALLMARK INTERFERON GAMMA RESPONSE	0	0	0	0	0	0	0	0	0	0	0	0	0	0	0	0	0	0	0	0	0
10489	LRRC41	1	10489	Gene_ID	H. sapiens	10489	H. sapiens	LRRC41	leucine rich repeat containing 41	GO:0043687 post-translational protein modification;GO:0016567 protein ubiquitination;GO:0032446 protein modification by small protein conjugation			Nuclear bodies;Nucleoplasm(Approved)				0	0	0	0	0	0	0	0	0	0	0	0	0	0	0	0	0	0	0	0	0
23052	ENDOD1	1	23052	Gene_ID	H. sapiens	23052	H. sapiens	ENDOD1	endonuclease domain containing 1	GO:0002576 platelet degranulation;GO:0045055 regulated exocytosis;GO:0006887 exocytosis			Nuclear membrane(Approved)			(M5945)HALLMARK HEME METABOLISM; (M5906)HALLMARK ESTROGEN RESPONSE EARLY	0	0	0	0	0	0	0	0	0	0	0	0	0	0	0	0	0	0	0	0	0
6879	TAF7	1	6879	Gene_ID	H. sapiens	6879	H. sapiens	TAF7	TATA-box binding protein associated factor 7	GO:0035067 negative regulation of histone acetylation;GO:0000296 spermine transport;GO:2000757 negative regulation of peptidyl-lysine acetylation			Golgi apparatus;Nucleoplasm(Supported)				0	0	0	0	0	0	0	0	0	0	0	0	0	0	0	0	0	0	0	0	0
51283	BFAR	1	51283	Gene_ID	H. sapiens	51283	H. sapiens	BFAR	bifunctional apoptosis regulator	GO:1903895 negative regulation of IRE1-mediated unfolded protein response;GO:1903894 regulation of IRE1-mediated unfolded protein response;GO:1900102 negative regulation of endoplasmic reticulum unfolded protein response					(M14775)ST G ALPHA S PATHWAY; (M8873)ST FAS SIGNALING PATHWAY		0	0	0	0	0	0	0	0	0	0	0	0	0	0	0	0	0	0	0	0	0
6610	SMPD2	1	6610	Gene_ID	H. sapiens	6610	H. sapiens	SMPD2	sphingomyelin phosphodiesterase 2	GO:2000304 positive regulation of ceramide biosynthetic process;GO:0090154 positive regulation of sphingolipid biosynthetic process;GO:2000303 regulation of ceramide biosynthetic process		Enzymes/ENZYME proteins/Hydrolases	Cell Junctions;Plasma membrane;Vesicles(Approved)		(M128)PID TNF PATHWAY; (M153)PID P75 NTR PATHWAY		0	0	0	0	0	0	0	0	0	0	0	0	0	0	0	0	0	0	0	0	0
10241	CALCOCO2	1	10241	Gene_ID	H. sapiens	10241	H. sapiens	CALCOCO2	calcium binding and coiled-coil domain 2	GO:1901098 positive regulation of autophagosome maturation;GO:0098792 xenophagy;GO:1901096 regulation of autophagosome maturation			Cytosol(Supported)Vesicles(Approved)				0	0	0	0	0	0	0	0	0	0	0	0	0	0	0	0	0	0	0	0	0
11128	POLR3A	1	11128	Gene_ID	H. sapiens	11128	H. sapiens	POLR3A	RNA polymerase III subunit A	GO:0032728 positive regulation of interferon-beta production;GO:0032648 regulation of interferon-beta production;GO:0032481 positive regulation of type I interferon production		Enzymes/ENZYME proteins/Transferases;RNA polymerase related proteins	Nucleoplasm(Supported)				0	0	0	0	0	0	0	0	0	0	0	0	0	0	0	0	0	0	0	0	0
677790	TMEM78	1	677790	Gene_ID	H. sapiens	677790	H. sapiens	TMEM78	transmembrane protein 78								0	0	0	0	0	0	0	0	0	0	0	0	0	0	0	0	0	0	0	0	0
222	ALDH3B2	1	222	Gene_ID	H. sapiens	222	H. sapiens	ALDH3B2	aldehyde dehydrogenase 3 family member B2	GO:0006068 ethanol catabolic process;GO:0034310 primary alcohol catabolic process;GO:0006067 ethanol metabolic process		Enzymes/ENZYME proteins/Oxidoreductases					0	0	0	0	0	0	0	0	0	0	0	0	0	0	0	0	0	0	0	0	0
113220	KIF12	1	113220	Gene_ID	H. sapiens	113220	H. sapiens	KIF12	kinesin family member 12	GO:0007018 microtubule-based movement;GO:0007017 microtubule-based process;GO:0006928 movement of cell or subcellular component			Nucleoplasm(Approved)				0	0	0	0	0	0	0	0	0	0	0	0	0	0	0	0	0	0	0	0	0
83992	CTTNBP2	1	83992	Gene_ID	H. sapiens	83992	H. sapiens	CTTNBP2	cortactin binding protein 2	GO:1905274 regulation of modification of postsynaptic actin cytoskeleton;GO:0099159 regulation of modification of postsynaptic structure;GO:0098885 modification of postsynaptic actin cytoskeleton			Cytosol;Midbody ring(Approved)				0	0	0	0	0	0	0	0	1	0	0	0	0	0	0	0	0	0	0	0	0
85477	SCIN	1	85477	Gene_ID	H. sapiens	85477	H. sapiens	SCIN	scinderin	GO:0051127 positive regulation of actin nucleation;GO:0045654 positive regulation of megakaryocyte differentiation;GO:0042989 sequestering of actin monomers			Plasma membrane(Enhanced)				0	0	0	1	0	0	1	0	0	0	0	0	0	0	0	0	1	0	0	0	0
84084	RAB6C	1	84084	Gene_ID	H. sapiens	84084	H. sapiens	RAB6C	RAB6C, member RAS oncogene family	GO:0010824 regulation of centrosome duplication;GO:0046605 regulation of centrosome cycle;GO:0051298 centrosome duplication			Golgi apparatus(Uncertain)				0	0	0	0	0	0	0	0	0	0	0	0	0	0	0	0	0	0	0	0	0
399979	SNX19	1	399979	Gene_ID	H. sapiens	399979	H. sapiens	SNX19	sorting nexin 19	GO:1990502 dense core granule maturation;GO:0061792 secretory granule maturation;GO:0033363 secretory granule organization			Mitochondria(Supported)				0	0	0	1	0	0	1	0	0	0	0	0	0	0	0	0	0	0	0	0	0
81061	OR11H1	1	81061	Gene_ID	H. sapiens	81061	H. sapiens	OR11H1	olfactory receptor family 11 subfamily H member 1	GO:0050911 detection of chemical stimulus involved in sensory perception of smell;GO:0050907 detection of chemical stimulus involved in sensory perception;GO:0050906 detection of stimulus involved in sensory perception		G-protein coupled receptors/Odorant/olfactory and gustatory receptors					0	0	0	0	0	0	0	0	0	0	0	0	0	0	0	0	0	0	0	0	0
389158	PLSCR5	1	389158	Gene_ID	H. sapiens	389158	H. sapiens	PLSCR5	phospholipid scramblase family member 5	GO:0017121 phospholipid scrambling;GO:0097035 regulation of membrane lipid distribution;GO:0007009 plasma membrane organization							0	0	0	0	0	0	0	0	0	0	0	0	0	0	0	0	0	0	0	0	0
85442	KNDC1	1	85442	Gene_ID	H. sapiens	85442	H. sapiens	KNDC1	kinase non-catalytic C-lobe domain containing 1	GO:0021707 cerebellar granule cell differentiation;GO:0021684 cerebellar granular layer formation;GO:0021683 cerebellar granular layer morphogenesis							0	1	0	0	0	0	0	0	1	0	0	0	0	0	0	0	0	0	0	0	0
84929	FIBCD1	1	84929	Gene_ID	H. sapiens	84929	H. sapiens	FIBCD1	fibrinogen C domain containing 1				Cell Junctions(Supported)				0	0	0	0	0	0	0	0	0	0	0	0	0	0	0	0	0	0	0	0	0
51594	NBAS	1	51594	Gene_ID	H. sapiens	51594	H. sapiens	NBAS	NBAS subunit of NRZ tethering complex	GO:2000623 negative regulation of nuclear-transcribed mRNA catabolic process, nonsense-mediated decay;GO:2000622 regulation of nuclear-transcribed mRNA catabolic process, nonsense-mediated decay;GO:1902373 negative regulation of mRNA catabolic process			Golgi apparatus;Nuclear membrane;Nucleoli(Approved)				0	0	0	0	0	0	0	0	0	0	0	0	0	0	0	0	0	0	0	0	0
998	CDC42	1	998	Gene_ID	H. sapiens	998	H. sapiens	CDC42	cell division cycle 42	GO:0051496 positive regulation of stress fiber assembly;GO:0031274 positive regulation of pseudopodium assembly;GO:0045198 establishment of epithelial cell apical/basal polarity		RAS pathway related proteins	Cytokinetic bridge;Microtubules(Enhanced)	Aminophosphonic Acid-Guanylate Ester (Ubiquitin protein ligase activity);Guanosine-5'-Diphosphate (Ubiquitin protein ligase activity)	(M64)PID S1P S1P4 PATHWAY; (M163)PID LIS1 PATHWAY; (M72)PID NECTIN PATHWAY	(M5893)HALLMARK MITOTIC SPINDLE	0	0	0	0	0	0	0	0	1	1	0	1	0	0	0	0	0	0	0	0	0
134510	UBLCP1	1	134510	Gene_ID	H. sapiens	134510	H. sapiens	UBLCP1	ubiquitin like domain containing CTD phosphatase 1	GO:0006470 protein dephosphorylation;GO:0016311 dephosphorylation;GO:0006796 phosphate-containing compound metabolic process		Enzymes/ENZYME proteins/Hydrolases	Nucleoli;Nucleus(Enhanced)				0	0	0	0	0	0	0	0	0	0	0	0	0	0	0	0	0	0	0	0	0
65258	MPPE1	1	65258	Gene_ID	H. sapiens	65258	H. sapiens	MPPE1	metallophosphoesterase 1	GO:0006506 GPI anchor biosynthetic process;GO:0006505 GPI anchor metabolic process;GO:0006661 phosphatidylinositol biosynthetic process			Golgi apparatus(Supported)Nucleoplasm(Uncertain)				0	0	0	0	0	0	0	0	0	0	0	0	0	0	0	0	0	0	0	0	0
138639	PTPDC1	1	138639	Gene_ID	H. sapiens	138639	H. sapiens	PTPDC1	protein tyrosine phosphatase domain containing 1	GO:0035335 peptidyl-tyrosine dephosphorylation;GO:0060271 cilium assembly;GO:0006470 protein dephosphorylation			Nucleoplasm(Supported)				0	0	0	0	0	0	0	0	0	0	0	0	0	0	0	0	0	0	0	0	0
7025	NR2F1	1	7025	Gene_ID	H. sapiens	7025	H. sapiens	NR2F1	nuclear receptor subfamily 2 group F member 1	GO:0010977 negative regulation of neuron projection development;GO:0043401 steroid hormone mediated signaling pathway;GO:0045665 negative regulation of neuron differentiation		Nuclear receptors;Transcription factors/Zinc-coordinating DNA-binding domains	Cytosol;Nucleoplasm(Approved)				0	0	0	0	0	0	0	0	0	0	0	0	0	0	0	0	0	0	0	0	0
9920	KBTBD11	1	9920	Gene_ID	H. sapiens	9920	H. sapiens	KBTBD11	kelch repeat and BTB domain containing 11				Intermediate filaments(Approved)				0	0	0	0	0	0	0	0	0	0	0	0	0	0	0	0	0	0	0	0	0
5901	RAN	1	5901	Gene_ID	H. sapiens	5901	H. sapiens	RAN	RAN, member RAS oncogene family	GO:0035281 pre-miRNA export from nucleus;GO:0000056 ribosomal small subunit export from nucleus;GO:0000055 ribosomal large subunit export from nucleus		Transporters	Nucleus(Uncertain)	Guanosine-5'-Diphosphate (Transcription coactivator activity)	(M140)PID RANBP2 PATHWAY; (M37)PID NFKAPPAB CANONICAL PATHWAY; (M242)PID AURORA A PATHWAY	(M5926)HALLMARK MYC TARGETS V1; (M5925)HALLMARK E2F TARGETS	0	0	0	0	0	0	0	0	0	0	0	0	0	0	0	0	0	0	0	0	0
1124	CHN2	1	1124	Gene_ID	H. sapiens	1124	H. sapiens	CHN2	chimerin 2	GO:0043547 positive regulation of GTPase activity;GO:0051056 regulation of small GTPase mediated signal transduction;GO:0043087 regulation of GTPase activity			Nucleus(Approved)		(M241)PID RAC1 REG PATHWAY; (M164)PID ERBB1 DOWNSTREAM PATHWAY		0	0	0	0	0	0	0	0	0	0	0	0	0	0	0	0	0	0	0	0	0
3178	HNRNPA1	1	3178	Gene_ID	H. sapiens	3178	H. sapiens	HNRNPA1	heterogeneous nuclear ribonucleoprotein A1	GO:1903936 cellular response to sodium arsenite;GO:0032211 negative regulation of telomere maintenance via telomerase;GO:0032212 positive regulation of telomere maintenance via telomerase			Nucleoplasm(Enhanced)		(M58)PID AR PATHWAY	(M5926)HALLMARK MYC TARGETS V1	0	0	0	0	0	0	0	0	0	0	0	0	0	0	0	0	0	0	0	0	0
9453	GGPS1	1	9453	Gene_ID	H. sapiens	9453	H. sapiens	GGPS1	geranylgeranyl diphosphate synthase 1	GO:0033386 geranylgeranyl diphosphate biosynthetic process;GO:0033384 geranyl diphosphate biosynthetic process;GO:0033385 geranylgeranyl diphosphate metabolic process		Enzymes/ENZYME proteins/Transferases		Zoledronic acid (Metal ion binding);Geranyl Diphosphate (Metal ion binding);FARNESYL THIOPYROPHOSPHATE (Metal ion binding);ISOPENTENYL PYROPHOSPHATE (Metal ion binding);(1-HYDROXYHEPTANE-1,1-DIYL)BIS(PHOSPHONIC ACID) (Metal ion binding);(1-HYDROXYNONANE-1,1-DIYL)BIS(PHOSPHONIC ACID) (Metal ion binding);(2,2-DIPHOSPHONOETHYL)(DODECYL)DIMETHYLPHOSPHONIUM (Metal ion binding);[2-(3-DIBENZOFURAN-4-YL-…			0	0	0	0	0	0	0	0	0	0	0	0	0	0	0	0	0	0	0	0	0
80012	PHC3	1	80012	Gene_ID	H. sapiens	80012	H. sapiens	PHC3	polyhomeotic homolog 3	GO:0070317 negative regulation of G0 to G1 transition;GO:0070316 regulation of G0 to G1 transition;GO:0045023 G0 to G1 transition			Nucleus(Supported)				0	0	0	0	0	0	0	0	0	0	0	0	0	0	0	0	0	0	0	0	0
84934	C12orf52	1	84934	Gene_ID	H. sapiens	84934	H. sapiens	RITA1	RBPJ interacting and tubulin associated 1	GO:0045746 negative regulation of Notch signaling pathway;GO:0008593 regulation of Notch signaling pathway;GO:0051168 nuclear export			Nucleus(Supported)				0	0	0	0	0	0	0	0	0	0	0	0	0	0	0	0	0	0	0	0	0
84826	SFT2D3	1	84826	Gene_ID	H. sapiens	84826	H. sapiens	SFT2D3	SFT2 domain containing 3	GO:0015031 protein transport;GO:0015833 peptide transport;GO:0042886 amide transport							0	0	0	0	0	0	0	0	0	0	0	0	0	0	0	0	0	0	0	0	0
1033	CDKN3	1	1033	Gene_ID	H. sapiens	1033	H. sapiens	CDKN3	cyclin dependent kinase inhibitor 3	GO:0000079 regulation of cyclin-dependent protein serine/threonine kinase activity;GO:1904029 regulation of cyclin-dependent protein kinase activity;GO:0035335 peptidyl-tyrosine dephosphorylation		Enzymes/ENZYME proteins/Hydrolases	Cytosol(Enhanced)			(M5951)HALLMARK SPERMATOGENESIS; (M5901)HALLMARK G2M CHECKPOINT; (M5925)HALLMARK E2F TARGETS	0	0	0	0	0	0	0	0	0	0	0	0	0	0	0	0	1	0	0	0	0
84684	INSM2	1	84684	Gene_ID	H. sapiens	84684	H. sapiens	INSM2	INSM transcriptional repressor 2	GO:0000122 negative regulation of transcription by RNA polymerase II;GO:0045892 negative regulation of transcription, DNA-templated;GO:1903507 negative regulation of nucleic acid-templated transcription		Transcription factors/Zinc-coordinating DNA-binding domains	Nucleoplasm(Approved)				0	0	0	0	0	0	0	0	0	0	0	0	0	0	0	0	0	0	0	0	0
81930	KIF18A	1	81930	Gene_ID	H. sapiens	81930	H. sapiens	KIF18A	kinesin family member 18A	GO:0072520 seminiferous tubule development;GO:0019886 antigen processing and presentation of exogenous peptide antigen via MHC class II;GO:0007080 mitotic metaphase plate congression			Cytokinetic bridge;Microtubules(Supported)				0	0	0	0	0	0	0	0	0	0	0	0	0	0	0	0	0	0	0	0	0
23031	MAST3	1	23031	Gene_ID	H. sapiens	23031	H. sapiens	MAST3	microtubule associated serine/threonine kinase 3	GO:0018105 peptidyl-serine phosphorylation;GO:0018209 peptidyl-serine modification;GO:0018193 peptidyl-amino acid modification	AGC Ser/Thr protein kinase family	Enzymes/{ENZYME proteins/Transferases,Kinases/AGC Ser/Thr protein kinases}	Nuclear speckles(Approved)			(M5956)HALLMARK KRAS SIGNALING DN	0	0	0	0	0	0	0	0	0	0	0	0	0	0	0	0	0	0	0	0	0
57720	GPR107	1	57720	Gene_ID	H. sapiens	57720	H. sapiens	GPR107	G protein-coupled receptor 107	GO:0072583 clathrin-dependent endocytosis;GO:0006898 receptor-mediated endocytosis;GO:0006897 endocytosis			Golgi apparatus;Nucleoplasm(Approved)				0	0	0	0	0	0	0	0	0	0	0	0	0	0	0	0	0	0	0	0	0
196993	CT62	1	196993	Gene_ID	H. sapiens	196993	H. sapiens	CT62	cancer/testis antigen 62								0	0	0	0	0	0	0	0	0	0	0	0	0	0	0	0	0	0	0	0	0
117289	TAGAP	1	117289	Gene_ID	H. sapiens	117289	H. sapiens	TAGAP	T cell activation RhoGTPase activating protein	GO:0043547 positive regulation of GTPase activity;GO:0051056 regulation of small GTPase mediated signal transduction;GO:0043087 regulation of GTPase activity							0	0	0	0	0	0	0	0	0	0	0	0	0	0	0	0	0	0	0	0	0
9044	BTAF1	1	9044	Gene_ID	H. sapiens	9044	H. sapiens	BTAF1	B-TFIID TATA-box binding protein associated factor 1	GO:0035562 negative regulation of chromatin binding;GO:0035561 regulation of chromatin binding;GO:0051100 negative regulation of binding			Nucleoplasm(Supported)Vesicles(Approved)				0	0	0	0	0	0	0	0	0	0	0	0	0	0	0	0	0	0	0	0	0
116987	AGAP1	1	116987	Gene_ID	H. sapiens	116987	H. sapiens	AGAP1	ArfGAP with GTPase domain, ankyrin repeat and PH domain 1	GO:0043547 positive regulation of GTPase activity;GO:0043087 regulation of GTPase activity;GO:0051345 positive regulation of hydrolase activity							0	0	0	0	0	0	0	0	0	0	0	0	0	0	0	0	0	0	0	0	0
8607	RUVBL1	1	8607	Gene_ID	H. sapiens	8607	H. sapiens	RUVBL1	RuvB like AAA ATPase 1	GO:1904874 positive regulation of telomerase RNA localization to Cajal body;GO:1904872 regulation of telomerase RNA localization to Cajal body;GO:0034080 CENP-A containing nucleosome assembly		Enzymes/ENZYME proteins/Hydrolases	Cytosol;Nucleoplasm(Supported)		(M139)PID MYC PATHWAY; (M71)PID ILK PATHWAY; (M66)PID MYC ACTIV PATHWAY		0	0	0	0	0	0	0	0	0	0	0	0	0	0	0	0	0	0	0	0	0
53918	PELO	1	53918	Gene_ID	H. sapiens	53918	H. sapiens	PELO	pelota mRNA surveillance and ribosome rescue factor	GO:0070966 nuclear-transcribed mRNA catabolic process, no-go decay;GO:0001833 inner cell mass cell proliferation;GO:0070651 nonfunctional rRNA decay			Nucleoli fibrillar center(Approved)				0	0	1	0	0	0	0	0	0	0	1	0	0	0	0	0	0	0	0	0	0
85508	SCRT2	1	85508	Gene_ID	H. sapiens	85508	H. sapiens	SCRT2	scratch family transcriptional repressor 2	GO:1902042 negative regulation of extrinsic apoptotic signaling pathway via death domain receptors;GO:1902041 regulation of extrinsic apoptotic signaling pathway via death domain receptors;GO:2001237 negative regulation of extrinsic apoptotic signaling pathway		Transcription factors/Zinc-coordinating DNA-binding domains	Nucleoplasm(Approved)				0	0	0	0	0	0	0	0	0	0	0	0	0	0	0	0	0	0	0	0	0
1003	CDH5	1	1003	Gene_ID	H. sapiens	1003	H. sapiens	CDH5	cadherin 5	GO:1903142 positive regulation of establishment of endothelial barrier;GO:1901552 positive regulation of endothelial cell development;GO:1903140 regulation of establishment of endothelial barrier		CD markers		Lenalidomide (Receptor binding);FX06 (Receptor binding)	(M268)PID S1P S1P2 PATHWAY; (M237)PID VEGFR1 2 PATHWAY		0	0	0	0	0	0	0	0	0	0	0	0	1	0	0	0	1	0	0	0	0
10480	EIF3M	1	10480	Gene_ID	H. sapiens	10480	H. sapiens	EIF3M	eukaryotic translation initiation factor 3 subunit M	GO:0001732 formation of cytoplasmic translation initiation complex;GO:0002183 cytoplasmic translational initiation;GO:0006413 translational initiation			Cytosol(Supported)				0	0	0	0	0	0	0	0	0	0	0	0	0	0	0	0	0	0	0	0	0
6751	SSTR1	1	6751	Gene_ID	H. sapiens	6751	H. sapiens	SSTR1	somatostatin receptor 1	GO:0038170 somatostatin signaling pathway;GO:0038169 somatostatin receptor signaling pathway;GO:0071392 cellular response to estradiol stimulus		G-protein coupled receptors/GPCRs excl olfactory receptors		Octreotide (Somatostatin receptor activity);Pasireotide (Somatostatin receptor activity)			0	0	0	0	0	0	0	1	1	0	0	0	0	0	0	0	1	0	0	0	0
64922	LRRC19	1	64922	Gene_ID	H. sapiens	64922	H. sapiens	LRRC19	leucine rich repeat containing 19	GO:0002224 toll-like receptor signaling pathway;GO:0002221 pattern recognition receptor signaling pathway;GO:1901224 positive regulation of NIK/NF-kappaB signaling							0	0	0	0	0	0	0	0	0	0	0	0	0	0	0	0	0	0	0	0	0
7168	TPM1	1	7168	Gene_ID	H. sapiens	7168	H. sapiens	TPM1	tropomyosin 1	GO:0003065 positive regulation of heart rate by epinephrine;GO:0001996 positive regulation of heart rate by epinephrine-norepinephrine;GO:0003321 positive regulation of blood pressure by epinephrine-norepinephrine			Actin filaments;Cytosol(Approved)			(M5930)HALLMARK EPITHELIAL MESENCHYMAL TRANSITION	0	0	1	0	0	0	0	0	0	1	0	0	0	0	0	1	1	0	0	0	0
200162	SPAG17	1	200162	Gene_ID	H. sapiens	200162	H. sapiens	SPAG17	sperm associated antigen 17	GO:1904158 axonemal central apparatus assembly;GO:0003351 epithelial cilium movement;GO:0035082 axoneme assembly							0	0	0	0	0	0	0	0	0	0	0	0	0	0	0	0	0	0	0	0	0
57172	CAMK1G	1	57172	Gene_ID	H. sapiens	57172	H. sapiens	CAMK1G	calcium/calmodulin dependent protein kinase IG	GO:0006468 protein phosphorylation;GO:0016310 phosphorylation;GO:0006796 phosphate-containing compound metabolic process	CAMK Ser/Thr protein kinase family	Enzymes/{ENZYME proteins/Transferases,Kinases/CAMK Ser/Thr protein kinases}		5-[(E)-(5-CHLORO-2-OXO-1,2-DIHYDRO-3H-INDOL-3-YLIDENE)METHYL]-N-[2-(DIETHYLAMINO)ETHYL]-2,4-DIMETHYL-1H-PYRROLE-3-CARBOXAMIDE (Calmodulin-dependent protein kinase activity)			0	0	0	0	0	0	0	0	0	0	0	0	0	0	0	0	0	0	0	0	0
22803	XRN2	1	22803	Gene_ID	H. sapiens	22803	H. sapiens	XRN2	5'-3' exoribonuclease 2	GO:0000738 DNA catabolic process, exonucleolytic;GO:0021766 hippocampus development;GO:0090503 RNA phosphodiester bond hydrolysis, exonucleolytic			Nucleoli;Nucleus(Enhanced)				1	0	0	0	0	0	0	0	1	0	0	0	0	0	0	0	0	0	0	0	0
60558	GUF1	1	60558	Gene_ID	H. sapiens	60558	H. sapiens	GUF1	GUF1 homolog, GTPase	GO:0045727 positive regulation of translation;GO:0034250 positive regulation of cellular amide metabolic process;GO:0006417 regulation of translation			Mitochondria;Nucleus(Approved)				0	0	0	0	0	0	0	0	0	0	0	0	0	0	0	0	0	0	0	0	0
6897	TARS	1	6897	Gene_ID	H. sapiens	6897	H. sapiens	TARS1	threonyl-tRNA synthetase 1	GO:0006435 threonyl-tRNA aminoacylation;GO:0006418 tRNA aminoacylation for protein translation;GO:0043039 tRNA aminoacylation		Enzymes/ENZYME proteins/Ligase	Cytosol(Supported)Actin filaments(Approved)	L-Threonine (Threonine-trna ligase activity)		(M5922)HALLMARK UNFOLDED PROTEIN RESPONSE; (M5941)HALLMARK UV RESPONSE UP	0	0	0	0	0	0	0	0	0	0	0	0	0	0	0	0	0	0	0	0	0
79831	JMJD5	1	79831	Gene_ID	H. sapiens	79831	H. sapiens	KDM8	lysine demethylase 8	GO:0070544 histone H3-K36 demethylation;GO:0070076 histone lysine demethylation;GO:0016577 histone demethylation		Enzymes/ENZYME proteins/Oxidoreductases	Cytosol;Nucleoplasm(Approved)				0	0	0	0	0	0	0	0	0	0	0	0	0	0	0	0	0	0	0	0	0
79008	SLX1B	1	79008	Gene_ID	H. sapiens	79008	H. sapiens	SLX1B	SLX1 homolog B, structure-specific endonuclease subunit	GO:1904431 positive regulation of t-circle formation;GO:1904429 regulation of t-circle formation;GO:0010792 DNA double-strand break processing involved in repair via single-strand annealing			Nucleoplasm(Approved)				0	0	0	0	0	0	0	0	0	0	0	0	0	0	0	0	0	0	0	0	0
2621	GAS6	1	2621	Gene_ID	H. sapiens	2621	H. sapiens	GAS6	growth arrest specific 6	GO:2000533 negative regulation of renal albumin absorption;GO:0019064 fusion of virus membrane with host plasma membrane;GO:0003104 positive regulation of glomerular filtration			Cytosol;Microtubule organizing center(Approved)		(M3008)NABA ECM GLYCOPROTEINS; (M5884)NABA CORE MATRISOME; (M5889)NABA MATRISOME		0	0	0	0	0	0	0	0	0	0	0	1	0	0	0	0	0	0	0	0	0
102724536	C11orf89	1	102724536	Gene_ID	H. sapiens	102724536	H. sapiens	PRR33	proline rich 33								0	0	0	0	0	0	0	0	0	0	0	0	0	0	0	0	0	0	0	0	0
284802	FRG1B	1	284802	Gene_ID	H. sapiens	284802	H. sapiens	FRG1BP	FSHD region gene 1 family member B, pseudogene								0	0	0	0	0	0	0	0	0	0	0	0	0	0	0	0	0	0	0	0	0
6902	TBCA	1	6902	Gene_ID	H. sapiens	6902	H. sapiens	TBCA	tubulin folding cofactor A	GO:0007023 post-chaperonin tubulin folding pathway;GO:0007021 tubulin complex assembly;GO:0006457 protein folding			Microtubules;Nucleoli(Supported)				0	0	0	0	0	0	0	0	0	0	0	0	0	0	0	0	0	0	0	0	0
168417	ZNF679	1	168417	Gene_ID	H. sapiens	168417	H. sapiens	ZNF679	zinc finger protein 679	GO:0006357 regulation of transcription by RNA polymerase II;GO:0006366 transcription by RNA polymerase II;GO:0006355 regulation of transcription, DNA-templated		Transcription factors/Zinc-coordinating DNA-binding domains					0	0	0	0	0	0	0	0	0	0	0	0	0	0	0	0	0	0	0	0	0
55904	MLL5	1	55904	Gene_ID	H. sapiens	55904	H. sapiens	KMT2E	lysine methyltransferase 2E	GO:1905437 positive regulation of histone H3-K4 trimethylation;GO:1905435 regulation of histone H3-K4 trimethylation;GO:0051571 positive regulation of histone H3-K4 methylation		Enzymes/ENZYME proteins/Transferases					0	0	0	0	0	0	0	0	0	0	0	0	0	0	0	0	0	0	0	0	0
10876	EDDM3A	1	10876	Gene_ID	H. sapiens	10876	H. sapiens	EDDM3A	epididymal protein 3A	GO:0007321 sperm displacement;GO:0046692 sperm competition;GO:0007320 insemination							0	0	0	0	0	0	0	0	0	0	0	0	0	0	0	0	0	0	0	0	0
1735	DIO3	1	1735	Gene_ID	H. sapiens	1735	H. sapiens	DIO3	iodothyronine deiodinase 3	GO:0042480 negative regulation of eye photoreceptor cell development;GO:0046549 retinal cone cell development;GO:0042478 regulation of eye photoreceptor cell development		Enzymes/ENZYME proteins/Oxidoreductases					1	0	0	0	0	0	0	0	0	0	0	0	0	0	0	0	0	0	0	0	0
166336	PRICKLE2	1	166336	Gene_ID	H. sapiens	166336	H. sapiens	PRICKLE2	prickle planar cell polarity protein 2	GO:0060071 Wnt signaling pathway, planar cell polarity pathway;GO:0090175 regulation of establishment of planar polarity;GO:0001736 establishment of planar polarity			Golgi apparatus;Vesicles(Approved)				0	0	0	0	0	0	0	0	0	1	0	0	0	0	0	0	0	0	0	0	0
7436	VLDLR	1	7436	Gene_ID	H. sapiens	7436	H. sapiens	VLDLR	very low density lipoprotein receptor	GO:0034436 glycoprotein transport;GO:0034447 very-low-density lipoprotein particle clearance;GO:0032802 low-density lipoprotein particle receptor catabolic process			Cytokinetic bridge;Microtubule organizing center;Vesicles(Approved)	Lauric Acid (Very-low-density lipoprotein particle receptor activity)	(M163)PID LIS1 PATHWAY; (M69)PID REELIN PATHWAY; (M174)PID UPA UPAR PATHWAY	(M5919)HALLMARK HEDGEHOG SIGNALING; (M5942)HALLMARK UV RESPONSE DN; (M5891)HALLMARK HYPOXIA	0	1	0	0	0	0	0	0	0	0	0	0	0	0	0	0	0	0	0	0	0
653519	GPR89A	1	653519	Gene_ID	H. sapiens	653519	H. sapiens	GPR89A	G protein-coupled receptor 89A	GO:0051452 intracellular pH reduction;GO:0051453 regulation of intracellular pH;GO:0045851 pH reduction			Endoplasmic reticulum(Approved)				0	0	0	0	0	0	0	0	0	0	0	0	0	0	0	0	0	0	0	0	0
3486	IGFBP3	1	3486	Gene_ID	H. sapiens	3486	H. sapiens	IGFBP3	insulin like growth factor binding protein 3	GO:0043568 positive regulation of insulin-like growth factor receptor signaling pathway;GO:0014912 negative regulation of smooth muscle cell migration;GO:0045663 positive regulation of myoblast differentiation			Cytosol;Nucleoplasm;Vesicles(Approved)	Mecasermin (Protein tyrosine phosphatase activator activity)	(M236)PID DELTA NP63 PATHWAY; (M256)PID TAP63 PATHWAY; (M145)PID P53 DOWNSTREAM PATHWAY	(M5909)HALLMARK MYOGENESIS; (M5930)HALLMARK EPITHELIAL MESENCHYMAL TRANSITION; (M5891)HALLMARK HYPOXIA	0	0	0	0	0	0	0	0	0	0	0	0	0	0	0	0	1	0	0	0	0
5987	TRIM27	1	5987	Gene_ID	H. sapiens	5987	H. sapiens	TRIM27	tripartite motif containing 27	GO:1902187 negative regulation of viral release from host cell;GO:1900041 negative regulation of interleukin-2 secretion;GO:0051127 positive regulation of actin nucleation		Enzymes/ENZYME proteins/Transferases	Nucleoli;Nucleus(Approved)				0	0	0	0	0	0	0	0	0	0	0	0	0	0	0	0	0	0	0	0	0
340260	UNCX	1	340260	Gene_ID	H. sapiens	340260	H. sapiens	UNCX	UNC homeobox	GO:0021889 olfactory bulb interneuron differentiation;GO:0021772 olfactory bulb development;GO:0021988 olfactory lobe development		Transcription factors/Helix-turn-helix domains	Nucleoplasm(Approved)				0	1	1	1	0	0	1	0	1	0	0	0	0	0	0	0	0	0	0	0	0
84539	MCHR2	1	84539	Gene_ID	H. sapiens	84539	H. sapiens	MCHR2	melanin concentrating hormone receptor 2	GO:0007218 neuropeptide signaling pathway;GO:0007186 G protein-coupled receptor signaling pathway;GO:0007165 signal transduction		G-protein coupled receptors/GPCRs excl olfactory receptors					0	0	0	0	0	0	0	1	0	0	0	0	0	0	0	0	0	0	0	0	0
22894	DIS3	1	22894	Gene_ID	H. sapiens	22894	H. sapiens	DIS3	DIS3 homolog, exosome endoribonuclease and 3'-5' exoribonuclease	GO:0043928 exonucleolytic nuclear-transcribed mRNA catabolic process involved in deadenylation-dependent decay;GO:0071034 CUT catabolic process;GO:0000291 nuclear-transcribed mRNA catabolic process, exonucleolytic			Cytosol;Nucleus(Supported)				0	0	0	0	0	0	0	0	0	0	0	0	0	0	0	0	0	0	0	0	0
79370	BCL2L14	1	79370	Gene_ID	H. sapiens	79370	H. sapiens	BCL2L14	BCL2 like 14	GO:0042981 regulation of apoptotic process;GO:0043067 regulation of programmed cell death;GO:0006915 apoptotic process			Cytosol(Uncertain)		(M145)PID P53 DOWNSTREAM PATHWAY		0	0	0	0	0	0	0	0	0	0	0	0	0	0	0	0	0	0	0	0	0
140701	ABHD16B	1	140701	Gene_ID	H. sapiens	140701	H. sapiens	ABHD16B	abhydrolase domain containing 16B				Nucleoplasm(Approved)				0	0	0	0	0	0	0	0	0	0	0	0	0	0	0	0	0	0	0	0	0
7652	ZNF99	1	7652	Gene_ID	H. sapiens	7652	H. sapiens	ZNF99	zinc finger protein 99	GO:0006357 regulation of transcription by RNA polymerase II;GO:0006366 transcription by RNA polymerase II;GO:0006355 regulation of transcription, DNA-templated		Transcription factors/Zinc-coordinating DNA-binding domains					0	0	0	0	0	0	0	0	0	0	0	0	0	0	0	0	0	0	0	0	0
26147	PHF19	1	26147	Gene_ID	H. sapiens	26147	H. sapiens	PHF19	PHD finger protein 19	GO:0061087 positive regulation of histone H3-K27 methylation;GO:0061085 regulation of histone H3-K27 methylation;GO:0070734 histone H3-K27 methylation							0	0	0	0	0	0	0	0	0	0	0	0	0	0	0	0	0	0	0	0	0
55577	NAGK	1	55577	Gene_ID	H. sapiens	55577	H. sapiens	NAGK	N-acetylglucosamine kinase	GO:0006051 N-acetylmannosamine metabolic process;GO:0006050 mannosamine metabolic process;GO:0019262 N-acetylneuraminate catabolic process		Enzymes/ENZYME proteins/Transferases	Cytosol;Nucleus(Approved)	N-Acetyl-D-glucosamine (N-acylmannosamine kinase activity)		(M5891)HALLMARK HYPOXIA	0	0	0	0	0	0	0	0	0	0	0	0	0	0	0	0	0	0	0	0	0
389730	FAM75A6	1	389730	Gene_ID	H. sapiens	389730	H. sapiens	SPATA31A6	SPATA31 subfamily A member 6	GO:0007283 spermatogenesis;GO:0048232 male gamete generation;GO:0007276 gamete generation							0	0	0	0	0	0	0	0	0	0	0	0	0	0	0	0	0	0	0	0	0
10723	SLC12A7	1	10723	Gene_ID	H. sapiens	10723	H. sapiens	SLC12A7	solute carrier family 12 member 7	GO:1990573 potassium ion import across plasma membrane;GO:0055064 chloride ion homeostasis;GO:0010107 potassium ion import		Transporters/Electrochemical Potential-driven transporters	Cytosol(Uncertain)	Potassium Chloride (Protein kinase binding)			0	0	0	0	0	0	0	0	0	0	0	0	0	0	0	0	0	0	0	0	0
23603	CORO1C	1	23603	Gene_ID	H. sapiens	23603	H. sapiens	CORO1C	coronin 1C	GO:2000394 positive regulation of lamellipodium morphogenesis;GO:0051895 negative regulation of focal adhesion assembly;GO:0044387 negative regulation of protein kinase activity by regulation of protein phosphorylation							0	0	0	0	0	0	0	0	0	0	0	0	0	0	0	0	0	0	0	0	0
90589	ZNF625	1	90589	Gene_ID	H. sapiens	90589	H. sapiens	ZNF625	zinc finger protein 625	GO:0006357 regulation of transcription by RNA polymerase II;GO:0006366 transcription by RNA polymerase II;GO:0006355 regulation of transcription, DNA-templated		Transcription factors/Zinc-coordinating DNA-binding domains	Mitochondria;Nucleus(Approved)				0	0	0	0	0	0	0	0	0	0	0	0	0	0	0	0	0	0	0	0	0
9958	USP15	1	9958	Gene_ID	H. sapiens	9958	H. sapiens	USP15	ubiquitin specific peptidase 15	GO:0035616 histone H2B conserved C-terminal lysine deubiquitination;GO:0035520 monoubiquitinated protein deubiquitination;GO:0016578 histone deubiquitination		Enzymes/{ENZYME proteins/Hydrolases,Peptidases/Cysteine-type peptidases}	Cytosol(Enhanced)			(M5921)HALLMARK COMPLEMENT; (M5945)HALLMARK HEME METABOLISM	0	0	0	0	0	0	0	0	0	0	0	0	0	0	0	0	0	0	0	0	0
54905	CYP2W1	1	54905	Gene_ID	H. sapiens	54905	H. sapiens	CYP2W1	cytochrome P450 family 2 subfamily W member 1	GO:0043390 aflatoxin B1 metabolic process;GO:0046222 aflatoxin metabolic process;GO:0043385 mycotoxin metabolic process							0	0	0	0	0	0	0	0	0	0	0	0	0	0	0	0	0	0	0	0	0
84935	C13orf33	1	84935	Gene_ID	H. sapiens	84935	H. sapiens	MEDAG	mesenteric estrogen dependent adipogenesis	GO:0045600 positive regulation of fat cell differentiation;GO:0045598 regulation of fat cell differentiation;GO:0045444 fat cell differentiation							0	0	0	0	0	0	0	0	0	0	0	0	0	0	1	0	0	0	0	0	0
10422	UBAC1	1	10422	Gene_ID	H. sapiens	10422	H. sapiens	UBAC1	UBA domain containing 1	GO:0016567 protein ubiquitination;GO:0032446 protein modification by small protein conjugation;GO:0070647 protein modification by small protein conjugation or removal			Cytosol(Supported)Golgi apparatus;Plasma membrane(Approved)			(M5945)HALLMARK HEME METABOLISM	0	0	0	0	0	0	0	0	0	0	0	0	0	0	0	0	0	0	0	0	0
266747	RGL4	1	266747	Gene_ID	H. sapiens	266747	H. sapiens	RGL4	ral guanine nucleotide dissociation stimulator like 4	GO:0007264 small GTPase mediated signal transduction;GO:0035556 intracellular signal transduction;GO:0007165 signal transduction			Centrosome(Approved)				0	0	0	0	0	0	0	0	0	0	0	0	0	0	0	0	0	0	0	0	0
80204	FBXO11	1	80204	Gene_ID	H. sapiens	80204	H. sapiens	FBXO11	F-box protein 11	GO:0035246 peptidyl-arginine N-methylation;GO:0018216 peptidyl-arginine methylation;GO:0018195 peptidyl-arginine modification			Nucleus(Supported)		(M261)PID P53 REGULATION PATHWAY		0	0	0	0	0	0	0	0	0	0	0	0	0	0	0	0	0	0	0	0	0
652991	SKOR2	1	652991	Gene_ID	H. sapiens	652991	H. sapiens	SKOR2	SKI family transcriptional corepressor 2	GO:0030514 negative regulation of BMP signaling pathway;GO:0030512 negative regulation of transforming growth factor beta receptor signaling pathway;GO:1903845 negative regulation of cellular response to transforming growth factor beta stimulus							0	0	0	0	0	0	0	0	0	0	0	0	0	0	0	0	0	0	0	0	0
157697	ERICH1	1	157697	Gene_ID	H. sapiens	157697	H. sapiens	ERICH1	glutamate rich 1				Cytosol;Nucleoli fibrillar center;Nucleus(Approved)				0	0	0	0	0	0	0	0	0	0	0	0	0	0	0	0	0	0	0	0	0
5742	PTGS1	1	5742	Gene_ID	H. sapiens	5742	H. sapiens	PTGS1	prostaglandin-endoperoxide synthase 1	GO:0019371 cyclooxygenase pathway;GO:0001516 prostaglandin biosynthetic process;GO:0046457 prostanoid biosynthetic process		Enzymes/ENZYME proteins/Oxidoreductases	Golgi apparatus;Vesicles(Supported)	Dihomo-gamma-linolenic acid (Prostaglandin-endoperoxide synthase activity);Icosapent (Prostaglandin-endoperoxide synthase activity);Mesalazine (Prostaglandin-endoperoxide synthase activity);Acetaminophen (Prostaglandin-endoperoxide synthase activity);Indomethacin (Prostaglandin-endoperoxide synthase activity);Minoxidil (Prostaglandin-endoperoxide synthase activity);Nabumetone (Prostaglandin-endop…			0	0	0	0	0	0	0	0	0	0	0	0	0	0	0	0	0	0	0	0	0
84858	ZNF503	1	84858	Gene_ID	H. sapiens	84858	H. sapiens	ZNF503	zinc finger protein 503	GO:0070315 G1 to G0 transition involved in cell differentiation;GO:0070314 G1 to G0 transition;GO:0061351 neural precursor cell proliferation			Cytosol;Nucleoplasm;Plasma membrane(Approved)				0	0	0	0	0	0	0	0	0	0	0	0	0	0	0	0	1	0	0	0	0
4074	M6PR	1	4074	Gene_ID	H. sapiens	4074	H. sapiens	M6PR	mannose-6-phosphate receptor, cation dependent	GO:0006622 protein targeting to lysosome;GO:0033299 secretion of lysosomal enzymes;GO:0006623 protein targeting to vacuole				Alglucosidase alfa (Transmembrane signaling receptor activity);1-3 Sugar Ring of Pentamannosyl 6-Phosphate (Transmembrane signaling receptor activity);alpha-D-mannose 6-phosphate (Transmembrane signaling receptor activity)		(M5910)HALLMARK PROTEIN SECRETION; (M5924)HALLMARK MTORC1 SIGNALING	0	0	0	0	0	0	0	0	0	0	0	0	0	0	0	0	0	0	0	0	0
254359	ZDHHC24	1	254359	Gene_ID	H. sapiens	254359	H. sapiens	ZDHHC24	zinc finger DHHC-type containing 24	GO:0018230 peptidyl-L-cysteine S-palmitoylation;GO:0018345 protein palmitoylation;GO:0018231 peptidyl-S-diacylglycerol-L-cysteine biosynthetic process from peptidyl-cysteine		Enzymes/ENZYME proteins/Transferases	Cytosol;Vesicles(Approved)				0	0	0	0	0	0	0	0	0	0	0	0	0	0	0	0	0	0	0	0	0
3732	CD82	1	3732	Gene_ID	H. sapiens	3732	H. sapiens	CD82	CD82 molecule			CD markers	Vesicles(Approved)		(M200)PID ERA GENOMIC PATHWAY; (M145)PID P53 DOWNSTREAM PATHWAY	(M5932)HALLMARK INFLAMMATORY RESPONSE; (M5939)HALLMARK P53 PATHWAY	0	0	0	0	0	0	0	0	0	0	0	0	0	0	0	0	0	0	0	0	0
54877	ZCCHC2	1	54877	Gene_ID	H. sapiens	54877	H. sapiens	ZCCHC2	zinc finger CCHC-type containing 2				Cytosol;Nucleoli;Nucleus(Approved)				0	0	0	0	0	0	0	0	0	0	0	0	0	0	0	0	0	0	0	0	0
10006	ABI1	1	10006	Gene_ID	H. sapiens	10006	H. sapiens	ABI1	abl interactor 1	GO:0038096 Fc-gamma receptor signaling pathway involved in phagocytosis;GO:0035855 megakaryocyte development;GO:0072673 lamellipodium morphogenesis			Cell Junctions;Plasma membrane(Supported)		(M277)PID INTEGRIN A4B1 PATHWAY; (M241)PID RAC1 REG PATHWAY; (M156)PID ECADHERIN NASCENT AJ PATHWAY	(M5893)HALLMARK MITOTIC SPINDLE; (M5950)HALLMARK ALLOGRAFT REJECTION; (M5932)HALLMARK INFLAMMATORY RESPONSE	0	0	1	1	0	0	0	0	0	0	0	0	0	0	0	0	1	0	0	0	0
9021	SOCS3	1	9021	Gene_ID	H. sapiens	9021	H. sapiens	SOCS3	suppressor of cytokine signaling 3	GO:0060708 spongiotrophoblast differentiation;GO:0060670 branching involved in labyrinthine layer morphogenesis;GO:0046627 negative regulation of insulin receptor signaling pathway			Cytosol(Approved)		(M233)PID EPO PATHWAY; (M196)PID IL23 PATHWAY; (M183)PID IL6 7 PATHWAY	(M5897)HALLMARK IL6 JAK STAT3 SIGNALING; (M5890)HALLMARK TNFA SIGNALING VIA NFKB; (M5913)HALLMARK INTERFERON GAMMA RESPONSE	1	0	1	0	0	0	0	0	0	1	1	0	0	0	0	0	0	0	0	0	0
129642	MBOAT2	1	129642	Gene_ID	H. sapiens	129642	H. sapiens	MBOAT2	membrane bound O-acyltransferase domain containing 2	GO:0036152 phosphatidylethanolamine acyl-chain remodeling;GO:0036151 phosphatidylcholine acyl-chain remodeling;GO:0046470 phosphatidylcholine metabolic process		Enzymes/ENZYME proteins/Transferases	Vesicles(Approved)			(M5945)HALLMARK HEME METABOLISM	0	0	0	0	0	0	0	0	0	0	0	0	0	0	0	0	0	0	0	0	0
650	BMP2	1	650	Gene_ID	H. sapiens	650	H. sapiens	BMP2	bone morphogenetic protein 2	GO:0003130 BMP signaling pathway involved in heart induction;GO:2000065 negative regulation of cortisol biosynthetic process;GO:0032348 negative regulation of aldosterone biosynthetic process			Vesicles(Enhanced)		(M181)PID BMP PATHWAY; (M5883)NABA SECRETED FACTORS; (M5885)NABA MATRISOME ASSOCIATED	(M5896)HALLMARK TGF BETA SIGNALING; (M5941)HALLMARK UV RESPONSE UP; (M5902)HALLMARK APOPTOSIS	1	1	1	1	0	1	1	0	1	1	1	0	1	0	1	1	1	0	0	1	0
4521	NUDT1	1	4521	Gene_ID	H. sapiens	4521	H. sapiens	NUDT1	nudix hydrolase 1	GO:0046061 dATP catabolic process;GO:0006203 dGTP catabolic process;GO:0046070 dGTP metabolic process		Enzymes/ENZYME proteins/Hydrolases	Cytosol(Approved)				0	0	0	0	0	0	0	0	0	0	0	0	0	0	0	0	0	0	0	0	0
6445	SGCG	1	6445	Gene_ID	H. sapiens	6445	H. sapiens	SGCG	sarcoglycan gamma	GO:0048738 cardiac muscle tissue development;GO:0060047 heart contraction;GO:0003015 heart process			Nucleoplasm(Supported)			(M5909)HALLMARK MYOGENESIS; (M5930)HALLMARK EPITHELIAL MESENCHYMAL TRANSITION	0	0	0	0	0	0	0	0	0	0	0	0	0	0	0	1	0	0	0	0	0
132228	C3orf45	1	132228	Gene_ID	H. sapiens	132228	H. sapiens	LSMEM2	leucine rich single-pass membrane protein 2								0	0	0	0	0	0	0	0	0	0	0	0	0	0	0	0	0	0	0	0	0
79888	LPCAT1;AGPAT9	1	79888	Gene_ID	H. sapiens	79888	H. sapiens	LPCAT1	lysophosphatidylcholine acyltransferase 1	GO:2001246 negative regulation of phosphatidylcholine biosynthetic process;GO:2001245 regulation of phosphatidylcholine biosynthetic process;GO:0036148 phosphatidylglycerol acyl-chain remodeling		Enzymes/ENZYME proteins/Transferases	Endoplasmic reticulum;Lipid droplets(Supported)				1	0	0	0	0	0	0	0	0	0	0	0	0	0	0	0	0	0	0	0	0
10744	PTTG2	1	10744	Gene_ID	H. sapiens	10744	H. sapiens	PTTG2	pituitary tumor-transforming 2	GO:2000816 negative regulation of mitotic sister chromatid separation;GO:0033048 negative regulation of mitotic sister chromatid segregation;GO:0010965 regulation of mitotic sister chromatid separation			Cytosol;Nucleoli(Approved)				0	0	0	0	0	0	0	0	0	0	0	0	0	0	0	0	0	0	0	0	0
79087	ALG12	1	79087	Gene_ID	H. sapiens	79087	H. sapiens	ALG12	ALG12 alpha-1,6-mannosyltransferase	GO:0006488 dolichol-linked oligosaccharide biosynthetic process;GO:0006490 oligosaccharide-lipid intermediate biosynthetic process;GO:0006487 protein N-linked glycosylation		Enzymes/ENZYME proteins/Transferases	Endoplasmic reticulum(Approved)				0	0	0	0	0	0	0	0	0	0	0	0	0	0	0	0	0	0	0	0	0
122258	SPACA7	1	122258	Gene_ID	H. sapiens	122258	H. sapiens	SPACA7	sperm acrosome associated 7	GO:0007338 single fertilization;GO:0009566 fertilization;GO:0019953 sexual reproduction							0	0	0	0	0	0	0	0	0	0	0	0	0	0	0	0	0	0	0	0	0
143686	SESN3	1	143686	Gene_ID	H. sapiens	143686	H. sapiens	SESN3	sestrin 3	GO:1990253 cellular response to leucine starvation;GO:0071233 cellular response to leucine;GO:0046626 regulation of insulin receptor signaling pathway			Cytosol;Nucleoplasm(Approved)				0	0	0	0	0	0	0	0	0	0	0	0	0	0	0	0	0	0	0	0	0
551	AVP	1	551	Gene_ID	H. sapiens	551	H. sapiens	AVP	arginine vasopressin	GO:0032849 positive regulation of cellular pH reduction;GO:0031394 positive regulation of prostaglandin biosynthetic process;GO:0032847 regulation of cellular pH reduction							0	0	0	0	0	0	0	0	0	0	0	0	0	0	0	0	0	0	0	0	0
89884	LHX4	1	89884	Gene_ID	H. sapiens	89884	H. sapiens	LHX4	LIM homeobox 4	GO:0021526 medial motor column neuron differentiation;GO:0021523 somatic motor neuron differentiation;GO:0008045 motor neuron axon guidance		Transcription factors/Helix-turn-helix domains	Nuclear speckles(Approved)				0	1	0	0	0	0	0	0	0	0	0	0	0	0	0	0	0	0	0	0	0
51806	CALML5	1	51806	Gene_ID	H. sapiens	51806	H. sapiens	CALML5	calmodulin like 5	GO:0043312 neutrophil degranulation;GO:0002283 neutrophil activation involved in immune response;GO:0042119 neutrophil activation		RAS pathway related proteins	Cytosol;Plasma membrane(Approved)			(M5956)HALLMARK KRAS SIGNALING DN	0	0	0	0	0	0	0	0	0	0	0	0	0	0	0	0	0	0	0	0	0
25782	RAB3GAP2	1	25782	Gene_ID	H. sapiens	25782	H. sapiens	RAB3GAP2	RAB3 GTPase activating non-catalytic protein subunit 2	GO:1903373 positive regulation of endoplasmic reticulum tubular network organization;GO:1903061 positive regulation of protein lipidation;GO:0097051 establishment of protein localization to endoplasmic reticulum membrane			Cytosol(Supported)Plasma membrane(Approved)				0	0	0	0	0	0	0	0	0	0	0	0	0	0	0	0	0	0	0	0	0
554226	ANKRD30BL	1	554226	Gene_ID	H. sapiens	554226	H. sapiens	ANKRD30BL	ankyrin repeat domain 30B like								0	0	0	0	0	0	0	0	0	0	0	0	0	0	0	0	0	0	0	0	0
5128	CDK17	1	5128	Gene_ID	H. sapiens	5128	H. sapiens	CDK17	cyclin dependent kinase 17	GO:0051726 regulation of cell cycle;GO:0006468 protein phosphorylation;GO:0007049 cell cycle	CMGC Ser/Thr protein kinase family	Enzymes/{ENZYME proteins/Transferases,Kinases/CMGC Ser/Thr protein kinases}	Cytosol;Nucleoplasm(Approved)				0	0	0	0	0	0	0	0	0	0	0	0	0	0	0	0	0	0	0	0	0
51646	YPEL5	1	51646	Gene_ID	H. sapiens	51646	H. sapiens	YPEL5	yippee like 5	GO:0043312 neutrophil degranulation;GO:0002283 neutrophil activation involved in immune response;GO:0042119 neutrophil activation			Cytosol;Nucleoplasm(Approved)			(M5945)HALLMARK HEME METABOLISM	0	0	0	0	0	0	0	0	0	0	0	0	0	0	0	0	0	0	0	0	0
64343	AZI2	1	64343	Gene_ID	H. sapiens	64343	H. sapiens	AZI2	5-azacytidine induced 2	GO:0044565 dendritic cell proliferation;GO:0097028 dendritic cell differentiation;GO:0032607 interferon-alpha production							0	0	0	0	0	0	0	0	0	0	0	1	0	0	0	0	0	0	0	0	0
2736	GLI2	1	2736	Gene_ID	H. sapiens	2736	H. sapiens	GLI2	GLI family zinc finger 2	GO:0021938 smoothened signaling pathway involved in regulation of cerebellar granule cell precursor cell proliferation;GO:0021937 cerebellar Purkinje cell-granule cell precursor cell signaling involved in regulation of granule cell precursor cell proliferation;GO:0021775 smoothened signaling pathway involved in ventral spinal cord interneuron specification		Transcription factors/Zinc-coordinating DNA-binding domains	Nucleoli;Nucleus(Supported)		(M211)PID HEDGEHOG 2PATHWAY; (M219)PID HEDGEHOG GLI PATHWAY		1	1	1	1	1	1	1	0	1	1	1	1	0	0	0	1	0	1	1	0	0
84179	MFSD7	1	84179	Gene_ID	H. sapiens	84179	H. sapiens	SLC49A3	solute carrier family 49 member 3	GO:0055085 transmembrane transport;GO:0006810 transport;GO:0051234 establishment of localization							0	0	0	0	0	0	0	0	0	0	0	0	0	0	0	0	0	0	0	0	0
5718	PSMD12	1	5718	Gene_ID	H. sapiens	5718	H. sapiens	PSMD12	proteasome 26S subunit, non-ATPase 12	GO:0002223 stimulatory C-type lectin receptor signaling pathway;GO:0002479 antigen processing and presentation of exogenous peptide antigen via MHC class I, TAP-dependent;GO:0002220 innate immune response activating cell surface receptor signaling pathway			Cytosol;Microtubules;Nucleus(Approved)			(M5924)HALLMARK MTORC1 SIGNALING	0	0	0	0	0	0	0	0	0	1	0	0	0	0	0	0	0	0	0	0	0
349565	NMNAT3	1	349565	Gene_ID	H. sapiens	349565	H. sapiens	NMNAT3	nicotinamide nucleotide adenylyltransferase 3	GO:0009435 NAD biosynthetic process;GO:0019674 NAD metabolic process;GO:0019359 nicotinamide nucleotide biosynthetic process		Enzymes/ENZYME proteins/Transferases	Mitochondria(Supported)	Alpha,Beta-Methyleneadenosine-5'-Triphosphate (Nicotinate-nucleotide adenylyltransferase activity);Nicotinamide Mononucleotide (Nicotinate-nucleotide adenylyltransferase activity);Deamido-Nad+ (Nicotinate-nucleotide adenylyltransferase activity)			0	0	0	0	0	0	0	0	0	0	0	0	0	0	0	0	0	0	0	0	0
2587	GALR1	1	2587	Gene_ID	H. sapiens	2587	H. sapiens	GALR1	galanin receptor 1	GO:0051464 positive regulation of cortisol secretion;GO:0051462 regulation of cortisol secretion;GO:2000851 positive regulation of glucocorticoid secretion		G-protein coupled receptors/GPCRs excl olfactory receptors					0	0	0	0	0	0	0	1	0	0	0	0	0	1	0	0	0	0	0	0	0
64781	CERK	1	64781	Gene_ID	H. sapiens	64781	H. sapiens	CERK	ceramide kinase	GO:0006687 glycosphingolipid metabolic process;GO:0006672 ceramide metabolic process;GO:0046834 lipid phosphorylation		Enzymes/ENZYME proteins/Transferases	Vesicles(Approved)		(M7871)ST GRANULE CELL SURVIVAL PATHWAY		0	0	0	0	0	0	0	0	0	0	0	0	0	0	0	0	0	0	0	0	0
339366	ADAMTSL5	1	339366	Gene_ID	H. sapiens	339366	H. sapiens	ADAMTSL5	ADAMTS like 5				Golgi apparatus(Approved)		(M3468)NABA ECM REGULATORS; (M5885)NABA MATRISOME ASSOCIATED; (M5889)NABA MATRISOME		0	0	0	0	0	0	0	0	0	0	0	0	0	0	0	0	0	0	0	0	0
387911	C1QTNF9B	1	387911	Gene_ID	H. sapiens	387911	H. sapiens	C1QTNF9B	C1q and TNF related 9B						(M5883)NABA SECRETED FACTORS; (M5885)NABA MATRISOME ASSOCIATED; (M5889)NABA MATRISOME		0	0	0	0	0	0	0	0	0	0	0	0	0	0	0	0	0	0	0	0	0
1558	CYP2C8	1	1558	Gene_ID	H. sapiens	1558	H. sapiens	CYP2C8	cytochrome P450 family 2 subfamily C member 8	GO:0097267 omega-hydroxylase P450 pathway;GO:0019373 epoxygenase P450 pathway;GO:0042573 retinoic acid metabolic process		Enzymes/ENZYME proteins/Oxidoreductases		Isoniazid (Steroid hydroxylase activity);Palmitic Acid (Steroid hydroxylase activity);(5R)-5-(4-{[(2R)-6-HYDROXY-2,5,7,8-TETRAMETHYL-3,4-DIHYDRO-2H-CHROMEN-2-YL]METHOXY}BENZYL)-1,3-THIAZOLIDINE-2,4-DIONE (Steroid hydroxylase activity)			0	0	0	0	0	0	0	0	0	0	0	0	0	0	0	0	0	0	0	0	0
196528	ARID2	1	196528	Gene_ID	H. sapiens	196528	H. sapiens	ARID2	AT-rich interaction domain 2	GO:0060982 coronary artery morphogenesis;GO:0060977 coronary vasculature morphogenesis;GO:0006337 nucleosome disassembly		Transcription factors/Helix-turn-helix domains	Nucleoplasm;Plasma membrane(Supported)				1	0	0	0	0	0	0	0	0	0	0	0	0	0	0	1	1	0	0	0	0
25836	NIPBL	1	25836	Gene_ID	H. sapiens	25836	H. sapiens	NIPBL	NIPBL cohesin loading factor	GO:1905406 positive regulation of mitotic cohesin loading;GO:1905309 positive regulation of cohesin loading;GO:1905405 regulation of mitotic cohesin loading			Nucleoplasm(Supported)Vesicles(Approved)			(M5942)HALLMARK UV RESPONSE DN	1	0	1	1	1	0	0	0	1	0	1	0	0	0	1	1	0	1	0	0	0
724094	FAM27D1	1	724094	Gene_ID	H. sapiens	724094	H. sapiens	FAM27D1	family with sequence similarity 27 member D1								0	0	0	0	0	0	0	0	0	0	0	0	0	0	0	0	0	0	0	0	0
9314	KLF4	1	9314	Gene_ID	H. sapiens	9314	H. sapiens	KLF4	Kruppel like factor 4	GO:1904998 negative regulation of leukocyte adhesion to arterial endothelial cell;GO:0007500 mesodermal cell fate determination;GO:0014740 negative regulation of muscle hyperplasia		Transcription factors/Zinc-coordinating DNA-binding domains	Nucleoplasm(Supported)		(M223)PID BETA CATENIN NUC PATHWAY	(M5907)HALLMARK ESTROGEN RESPONSE LATE; (M5890)HALLMARK TNFA SIGNALING VIA NFKB; (M5939)HALLMARK P53 PATHWAY	1	1	0	0	0	0	0	0	0	1	0	0	0	0	1	0	1	0	0	0	0
4301	MLLT4	1	4301	Gene_ID	H. sapiens	4301	H. sapiens	AFDN	afadin, adherens junction formation factor	GO:0090557 establishment of endothelial intestinal barrier;GO:2000049 positive regulation of cell-cell adhesion mediated by cadherin;GO:2000047 regulation of cell-cell adhesion mediated by cadherin		RAS pathway related proteins	Cell Junctions;Plasma membrane(Enhanced)Nucleoplasm(Supported)	(5R)-2-SULFANYL-5-[4-(TRIFLUOROMETHYL)BENZYL]-1,3-THIAZOL-4-ONE (Ras gtpase binding)	(M72)PID NECTIN PATHWAY; (M156)PID ECADHERIN NASCENT AJ PATHWAY; (M232)PID ECADHERIN STABILIZATION PATHWAY		0	0	0	0	0	0	0	0	0	0	0	0	0	0	0	0	0	0	0	0	0
3910	LAMA4	1	3910	Gene_ID	H. sapiens	3910	H. sapiens	LAMA4	laminin subunit alpha 4	GO:0120163 negative regulation of cold-induced thermogenesis;GO:0120161 regulation of cold-induced thermogenesis;GO:0106106 cold-induced thermogenesis			Cytosol;Plasma membrane(Approved)		(M176)PID FOXM1 PATHWAY; (M5887)NABA BASEMENT MEMBRANES; (M53)PID INTEGRIN3 PATHWAY	(M5905)HALLMARK ADIPOGENESIS	0	0	0	0	0	0	0	0	0	0	0	0	0	0	0	0	0	0	0	0	0
1910	EDNRB	1	1910	Gene_ID	H. sapiens	1910	H. sapiens	EDNRB	endothelin receptor type B	GO:0014826 vein smooth muscle contraction;GO:0060406 positive regulation of penile erection;GO:0035815 positive regulation of renal sodium excretion		G-protein coupled receptors/GPCRs excl olfactory receptors	Plasma membrane(Supported)Cytosol(Uncertain)	Bosentan (Peptide hormone binding);Sitaxentan (Peptide hormone binding);Ambrisentan (Peptide hormone binding);Macitentan (Peptide hormone binding)	(M67)PID ARF6 TRAFFICKING PATHWAY; (M8)PID ENDOTHELIN PATHWAY		0	0	0	0	0	0	0	0	0	0	0	0	0	1	0	0	0	1	0	0	0
8853	ASAP2	1	8853	Gene_ID	H. sapiens	8853	H. sapiens	ASAP2	ArfGAP with SH3 domain, ankyrin repeat and PH domain 2	GO:0043547 positive regulation of GTPase activity;GO:0043087 regulation of GTPase activity;GO:0051345 positive regulation of hydrolase activity			Cytosol(Supported)		(M67)PID ARF6 TRAFFICKING PATHWAY		0	0	0	0	0	0	0	0	0	0	0	0	0	0	0	0	0	0	0	0	0
56246	MRAP	1	56246	Gene_ID	H. sapiens	56246	H. sapiens	MRAP	melanocortin 2 receptor accessory protein	GO:0106071 positive regulation of adenylate cyclase-activating G protein-coupled receptor signaling pathway;GO:0106072 negative regulation of adenylate cyclase-activating G protein-coupled receptor signaling pathway;GO:0106070 regulation of adenylate cyclase-activating G protein-coupled receptor signaling pathway						(M5905)HALLMARK ADIPOGENESIS	0	0	0	0	0	0	0	0	0	0	0	0	0	1	0	0	0	0	0	0	0
7247	TSN	1	7247	Gene_ID	H. sapiens	7247	H. sapiens	TSN	translin	GO:0030422 production of siRNA involved in RNA interference;GO:0016246 RNA interference;GO:0070918 production of small RNA involved in gene silencing by RNA						(M5951)HALLMARK SPERMATOGENESIS	0	0	0	0	0	0	0	0	0	0	0	0	0	0	0	0	0	0	0	0	0
157695	C8orf42	1	157695	Gene_ID	H. sapiens	157695	H. sapiens	TDRP	testis development related protein	GO:0007283 spermatogenesis;GO:0048232 male gamete generation;GO:0007276 gamete generation			Cytosol(Supported)Vesicles(Approved)				0	0	0	0	0	0	0	0	0	0	0	0	0	0	0	0	0	0	0	0	0
8170	SLC14A2	1	8170	Gene_ID	H. sapiens	8170	H. sapiens	SLC14A2	solute carrier family 14 member 2	GO:0071918 urea transmembrane transport;GO:0015840 urea transport;GO:0019755 one-carbon compound transport		Transporters/Transporter channels and pores					0	0	0	0	0	0	0	0	0	0	0	0	0	0	0	0	0	0	0	0	0
51409	HEMK1	1	51409	Gene_ID	H. sapiens	51409	H. sapiens	HEMK1	HemK methyltransferase family member 1	GO:0006306 DNA methylation;GO:0006305 DNA alkylation;GO:0044728 DNA methylation or demethylation							0	0	0	0	0	0	0	0	0	0	0	0	0	0	0	0	0	0	0	0	0
29090	C18orf55	1	29090	Gene_ID	H. sapiens	29090	H. sapiens	TIMM21	translocase of inner mitochondrial membrane 21	GO:0030150 protein import into mitochondrial matrix;GO:0033617 mitochondrial respiratory chain complex IV assembly;GO:0008535 respiratory chain complex IV assembly			Nucleoplasm(Approved)				0	0	0	0	0	0	0	0	0	0	0	0	0	0	0	0	0	0	0	0	0
342125	TMC3	1	342125	Gene_ID	H. sapiens	342125	H. sapiens	TMC3	transmembrane channel like 3	GO:0034220 ion transmembrane transport;GO:0006811 ion transport;GO:0055085 transmembrane transport			Cytosol(Supported)				0	0	0	0	0	0	0	0	0	0	0	0	0	0	0	0	0	0	0	0	0
200576	PIKFYVE	1	200576	Gene_ID	H. sapiens	200576	H. sapiens	PIKFYVE	phosphoinositide kinase, FYVE-type zinc finger containing	GO:1904562 phosphatidylinositol 5-phosphate metabolic process;GO:0036092 phosphatidylinositol-3-phosphate biosynthetic process;GO:0032288 myelin assembly		Enzymes/ENZYME proteins/Transferases	Nuclear speckles(Uncertain)			(M5923)HALLMARK PI3K AKT MTOR SIGNALING	0	0	0	0	0	0	0	0	0	0	0	0	0	0	0	0	0	0	0	0	0
6208	RPS14	1	6208	Gene_ID	H. sapiens	6208	H. sapiens	RPS14	ribosomal protein S14	GO:0006614 SRP-dependent cotranslational protein targeting to membrane;GO:0006613 cotranslational protein targeting to membrane;GO:0000184 nuclear-transcribed mRNA catabolic process, nonsense-mediated decay		Ribosomal proteins	Cytosol;Endoplasmic reticulum(Enhanced)			(M5922)HALLMARK UNFOLDED PROTEIN RESPONSE	0	0	0	0	0	0	0	0	0	0	0	0	0	0	0	0	0	0	0	0	0
129684	CNTNAP5	1	129684	Gene_ID	H. sapiens	129684	H. sapiens	CNTNAP5	contactin associated protein like 5	GO:0007155 cell adhesion;GO:0022610 biological adhesion;GO:0008150 biological_process			Nucleoli fibrillar center(Supported)Nucleus;Vesicles(Approved)				0	0	0	0	0	0	0	0	0	0	0	0	0	0	0	0	0	0	0	0	0
54758	KLHDC4	1	54758	Gene_ID	H. sapiens	54758	H. sapiens	KLHDC4	kelch domain containing 4				Nucleoli(Supported)				0	0	0	0	0	0	0	0	0	0	0	0	0	0	0	0	0	0	0	0	0
4062	LY6H	1	4062	Gene_ID	H. sapiens	4062	H. sapiens	LY6H	lymphocyte antigen 6 family member H	GO:0095500 acetylcholine receptor signaling pathway;GO:1905145 cellular response to acetylcholine;GO:1903831 signal transduction involved in cellular response to ammonium ion							0	0	0	0	0	0	0	0	0	0	0	0	0	0	0	0	0	0	0	0	0
150677	OTOS	1	150677	Gene_ID	H. sapiens	150677	H. sapiens	OTOS	otospiralin	GO:0007605 sensory perception of sound;GO:0050954 sensory perception of mechanical stimulus;GO:0007600 sensory perception							0	0	0	0	0	0	0	0	0	0	0	0	0	0	0	0	0	0	0	0	0
340024	SLC6A19	1	340024	Gene_ID	H. sapiens	340024	H. sapiens	SLC6A19	solute carrier family 6 member 19	GO:0015804 neutral amino acid transport;GO:0003333 amino acid transmembrane transport;GO:1905039 carboxylic acid transmembrane transport		Transporters/Electrochemical Potential-driven transporters	Nucleoli(Approved)				0	0	0	0	0	0	0	0	0	0	0	0	0	0	0	0	0	0	0	0	0
56999	ADAMTS9	1	56999	Gene_ID	H. sapiens	56999	H. sapiens	ADAMTS9	ADAM metallopeptidase with thrombospondin type 1 motif 9	GO:0045636 positive regulation of melanocyte differentiation;GO:0050942 positive regulation of pigment cell differentiation;GO:0045634 regulation of melanocyte differentiation			Endoplasmic reticulum(Supported)Vesicles(Approved)		(M3468)NABA ECM REGULATORS; (M5885)NABA MATRISOME ASSOCIATED; (M5889)NABA MATRISOME		0	0	0	0	0	0	0	0	0	0	0	0	0	0	0	1	0	0	0	1	0
100505705	SDIM1	1	100505705	Gene_ID	H. sapiens	100505705	H. sapiens	SDIM1	stress responsive DNAJB4 interacting membrane protein 1	GO:0071456 cellular response to hypoxia;GO:0036294 cellular response to decreased oxygen levels;GO:0071453 cellular response to oxygen levels							0	0	0	0	0	0	0	0	0	0	0	0	0	0	0	0	0	0	0	0	0
51112	TTC15	1	51112	Gene_ID	H. sapiens	51112	H. sapiens	TRAPPC12	trafficking protein particle complex 12	GO:1905342 positive regulation of protein localization to kinetochore;GO:1905340 regulation of protein localization to kinetochore;GO:0090234 regulation of kinetochore assembly							0	0	0	0	0	0	0	0	0	0	0	0	0	0	0	0	0	0	0	0	0
23435	TARDBP	1	23435	Gene_ID	H. sapiens	23435	H. sapiens	TARDBP	TAR DNA binding protein	GO:0043922 negative regulation by host of viral transcription;GO:0071765 nuclear inner membrane organization;GO:0070935 3'-UTR-mediated mRNA stabilization			Nucleoplasm(Enhanced)			(M5926)HALLMARK MYC TARGETS V1	0	0	0	0	0	0	0	0	0	0	0	0	0	0	0	0	0	0	0	0	0
51232	CRIM1	1	51232	Gene_ID	H. sapiens	51232	H. sapiens	CRIM1	cysteine rich transmembrane BMP regulator 1	GO:0048009 insulin-like growth factor receptor signaling pathway;GO:0010951 negative regulation of endopeptidase activity;GO:0010466 negative regulation of peptidase activity					(M3008)NABA ECM GLYCOPROTEINS; (M5884)NABA CORE MATRISOME; (M5889)NABA MATRISOME		0	0	0	0	0	0	0	0	0	0	0	0	0	0	0	0	0	0	0	0	0
610	HCN2	1	610	Gene_ID	H. sapiens	610	H. sapiens	HCN2	hyperpolarization activated cyclic nucleotide gated potassium and sodium channel 2	GO:0071321 cellular response to cGMP;GO:1990573 potassium ion import across plasma membrane;GO:0098719 sodium ion import across plasma membrane		Transporters/Transporter channels and pores;Voltage-gated ion channels/Cyclic Nucleotide-Regulated Channels		Cyclic Guanosine Monophosphate (Voltage-gated sodium channel activity);Cyclic Adenosine Monophosphate (Voltage-gated sodium channel activity)			0	0	0	0	0	0	0	0	0	0	0	0	0	0	0	0	0	0	0	0	0
85443	DCLK3	1	85443	Gene_ID	H. sapiens	85443	H. sapiens	DCLK3	doublecortin like kinase 3	GO:1900181 negative regulation of protein localization to nucleus;GO:1900180 regulation of protein localization to nucleus;GO:1903828 negative regulation of cellular protein localization	CAMK Ser/Thr protein kinase family	Enzymes/{ENZYME proteins/Transferases,Kinases/CAMK Ser/Thr protein kinases}					0	0	0	0	0	0	0	0	0	0	0	0	0	0	0	0	0	0	0	0	0
5453	POU3F1	1	5453	Gene_ID	H. sapiens	5453	H. sapiens	POU3F1	POU class 3 homeobox 1	GO:0022011 myelination in peripheral nervous system;GO:0014044 Schwann cell development;GO:0032292 peripheral nervous system axon ensheathment		Transcription factors/Helix-turn-helix domains	Nucleoplasm(Enhanced)				0	0	0	0	0	0	0	0	1	0	0	0	0	0	0	0	0	0	0	0	0
4794	NFKBIE	1	4794	Gene_ID	H. sapiens	4794	H. sapiens	NFKBIE	NFKB inhibitor epsilon	GO:0042942 D-serine transport;GO:0032329 serine transport;GO:0042940 D-amino acid transport		Transcription factors/Immunoglobulin fold	Cytosol;Nucleoli fibrillar center;Nucleus(Supported)		(M7416)ST GAQ PATHWAY; (M18030)ST TUMOR NECROSIS FACTOR PATHWAY; (M12705)SIG CD40PATHWAYMAP	(M5890)HALLMARK TNFA SIGNALING VIA NFKB	0	0	0	0	0	0	0	0	0	0	0	0	0	0	0	0	0	0	0	0	0
50674	NEUROG3	1	50674	Gene_ID	H. sapiens	50674	H. sapiens	NEUROG3	neurogenin 3	GO:0048814 regulation of dendrite morphogenesis;GO:0060290 transdifferentiation;GO:0050773 regulation of dendrite development		Transcription factors/Basic domains			(M288)PID HES HEY PATHWAY	(M5957)HALLMARK PANCREAS BETA CELLS	0	1	0	0	0	0	0	0	1	0	0	0	0	0	0	0	0	0	0	0	0
219790	RTKN2	1	219790	Gene_ID	H. sapiens	219790	H. sapiens	RTKN2	rhotekin 2	GO:2001243 negative regulation of intrinsic apoptotic signaling pathway;GO:1901224 positive regulation of NIK/NF-kappaB signaling;GO:0051092 positive regulation of NF-kappaB transcription factor activity			Mitochondria;Nucleoplasm(Approved)				0	0	0	0	0	0	0	0	0	0	0	0	0	0	0	0	0	0	0	0	0
128674	PROKR2	1	128674	Gene_ID	H. sapiens	128674	H. sapiens	PROKR2	prokineticin receptor 2	GO:0007218 neuropeptide signaling pathway;GO:0007623 circadian rhythm;GO:0048511 rhythmic process		G-protein coupled receptors/GPCRs excl olfactory receptors					0	0	0	0	0	0	0	1	0	0	0	0	0	0	0	0	0	0	0	0	0
145814	PGPEP1L	1	145814	Gene_ID	H. sapiens	145814	H. sapiens	PGPEP1L	pyroglutamyl-peptidase I like	GO:0006508 proteolysis;GO:0019538 protein metabolic process;GO:1901564 organonitrogen compound metabolic process		Enzymes/Peptidases/Cysteine-type peptidases					0	0	0	0	0	0	0	0	0	0	0	0	0	0	0	0	0	0	0	0	0
56301	SLC7A10	1	56301	Gene_ID	H. sapiens	56301	H. sapiens	SLC7A10	solute carrier family 7 member 10	GO:0042941 D-alanine transport;GO:0042942 D-serine transport;GO:0015825 L-serine transport		Transporters/Electrochemical Potential-driven transporters	Nucleoli;Nucleus(Uncertain)				0	0	0	0	0	0	0	0	0	0	0	0	0	0	0	0	0	0	0	0	0
1414	CRYBB1	1	1414	Gene_ID	H. sapiens	1414	H. sapiens	CRYBB1	crystallin beta B1	GO:0002088 lens development in camera-type eye;GO:0007601 visual perception;GO:0043010 camera-type eye development							1	0	0	0	0	0	0	0	0	0	0	0	0	0	0	0	0	0	0	0	0
100462983	MTRNR2L3	1	100462983	Gene_ID	H. sapiens	100462983	H. sapiens	MTRNR2L3	MT-RNR2 like 3	GO:1900118 negative regulation of execution phase of apoptosis;GO:1900117 regulation of execution phase of apoptosis;GO:2000272 negative regulation of signaling receptor activity							0	0	0	0	0	0	0	0	0	0	0	0	0	0	0	0	0	0	0	0	0
152006	RNF38	1	152006	Gene_ID	H. sapiens	152006	H. sapiens	RNF38	ring finger protein 38	GO:0008584 male gonad development;GO:0046546 development of primary male sexual characteristics;GO:0008406 gonad development		Enzymes/ENZYME proteins/Transferases	Nucleoplasm(Supported)				0	0	0	0	0	0	0	0	0	0	0	0	0	0	0	0	0	0	0	0	0
7764	ZNF217	1	7764	Gene_ID	H. sapiens	7764	H. sapiens	ZNF217	zinc finger protein 217	GO:0000122 negative regulation of transcription by RNA polymerase II;GO:0045892 negative regulation of transcription, DNA-templated;GO:1903507 negative regulation of nucleic acid-templated transcription		Transcription factors/Zinc-coordinating DNA-binding domains	Nuclear speckles(Enhanced)				0	0	0	0	0	0	0	0	0	0	0	0	0	0	0	0	0	0	0	0	0
8530	CST7	1	8530	Gene_ID	H. sapiens	8530	H. sapiens	CST7	cystatin F	GO:1903979 negative regulation of microglial cell activation;GO:0097340 inhibition of cysteine-type endopeptidase activity;GO:1903978 regulation of microglial cell activation					(M3468)NABA ECM REGULATORS; (M5885)NABA MATRISOME ASSOCIATED; (M5889)NABA MATRISOME	(M5947)HALLMARK IL2 STAT5 SIGNALING	0	0	0	0	0	0	0	0	0	0	0	0	0	0	0	0	0	0	0	0	0
11156	PTP4A3	1	11156	Gene_ID	H. sapiens	11156	H. sapiens	PTP4A3	protein tyrosine phosphatase 4A3	GO:1900746 regulation of vascular endothelial growth factor signaling pathway;GO:0043117 positive regulation of vascular permeability;GO:1902547 regulation of cellular response to vascular endothelial growth factor stimulus		Enzymes/ENZYME proteins/Hydrolases			(M11)PID PRL SIGNALING EVENTS PATHWAY	(M5909)HALLMARK MYOGENESIS	0	0	0	0	0	0	0	0	0	0	0	0	0	0	0	0	0	0	0	0	0
84915	C12orf34	1	84915	Gene_ID	H. sapiens	84915	H. sapiens	FAM222A	family with sequence similarity 222 member A				Focal adhesion sites;Mitochondria;Nucleoplasm;Plasma membrane(Approved)				0	0	0	0	0	0	0	0	0	0	0	0	0	0	0	0	0	0	0	0	0
134147	CMBL	1	134147	Gene_ID	H. sapiens	134147	H. sapiens	CMBL	carboxymethylenebutenolidase homolog	GO:0006805 xenobiotic metabolic process;GO:0071466 cellular response to xenobiotic stimulus;GO:0009410 response to xenobiotic stimulus						(M5905)HALLMARK ADIPOGENESIS	0	0	0	0	0	0	0	0	0	0	0	0	0	0	0	0	0	0	0	0	0
93978	CLEC6A	1	93978	Gene_ID	H. sapiens	93978	H. sapiens	CLEC6A	C-type lectin domain containing 6A	GO:0002223 stimulatory C-type lectin receptor signaling pathway;GO:0002220 innate immune response activating cell surface receptor signaling pathway;GO:0050715 positive regulation of cytokine secretion					(M5880)NABA ECM AFFILIATED; (M5885)NABA MATRISOME ASSOCIATED; (M5889)NABA MATRISOME		0	0	0	0	0	0	0	0	0	0	0	0	0	0	0	0	0	0	0	0	0
9632	SEC24C	1	9632	Gene_ID	H. sapiens	9632	H. sapiens	SEC24C	SEC24 homolog C, COPII coat complex component	GO:0048208 COPII vesicle coating;GO:0090110 cargo loading into COPII-coated vesicle;GO:0048207 vesicle targeting, rough ER to cis-Golgi			Vesicles(Supported)				0	0	0	0	0	0	0	0	0	0	0	0	0	0	0	0	0	0	0	0	0
10891	PPARGC1A	1	10891	Gene_ID	H. sapiens	10891	H. sapiens	PPARGC1A	PPARG coactivator 1 alpha	GO:2000184 positive regulation of progesterone biosynthetic process;GO:1904635 positive regulation of glomerular visceral epithelial cell apoptotic process;GO:0045820 negative regulation of glycolytic process			Nucleoplasm(Supported)		(M32)PID HDAC CLASSIII PATHWAY; (M229)PID P38 ALPHA BETA DOWNSTREAM PATHWAY; (M166)PID ATF2 PATHWAY	(M5891)HALLMARK HYPOXIA	0	0	0	0	0	0	1	0	1	0	0	0	0	0	1	0	1	0	0	0	0
10849	CD3EAP	1	10849	Gene_ID	H. sapiens	10849	H. sapiens	CD3EAP	CD3e molecule associated protein	GO:0042790 nucleolar large rRNA transcription by RNA polymerase I;GO:0006363 termination of RNA polymerase I transcription;GO:0006362 transcription elongation from RNA polymerase I promoter			Nucleoli fibrillar center;Nucleus(Enhanced)Mitochondria(Approved)				0	0	0	0	0	0	0	0	0	0	0	0	0	0	0	0	0	0	0	0	0
3779	KCNMB1	1	3779	Gene_ID	H. sapiens	3779	H. sapiens	KCNMB1	potassium calcium-activated channel subfamily M regulatory beta subunit 1	GO:1903413 cellular response to bile acid;GO:1901381 positive regulation of potassium ion transmembrane transport;GO:1903412 response to bile acid		Transporters/Accessory Factors Involved in Transport		Miconazole (Potassium channel regulator activity)		(M5956)HALLMARK KRAS SIGNALING DN	0	0	0	0	0	0	0	0	0	0	0	0	0	0	0	0	0	0	0	0	0
100507135	SPG20OS	1	100507135	Gene_ID	H. sapiens	100507135	H. sapiens	SPART-AS1	SPART antisense RNA 1								0	0	0	0	0	0	0	0	0	0	0	0	0	0	0	0	0	0	0	0	0
55129	ANO10	1	55129	Gene_ID	H. sapiens	55129	H. sapiens	ANO10	anoctamin 10	GO:0006821 chloride transport;GO:0015698 inorganic anion transport;GO:0006820 anion transport							0	0	0	0	0	0	0	0	0	0	0	0	0	0	0	0	0	0	0	0	0
140432	RNF113B	1	140432	Gene_ID	H. sapiens	140432	H. sapiens	RNF113B	ring finger protein 113B	GO:0034247 snoRNA splicing;GO:0043144 snoRNA processing;GO:0016074 snoRNA metabolic process							0	0	0	0	0	0	0	0	0	0	0	0	0	0	0	0	0	0	0	0	0
90332	EXOC3L2	1	90332	Gene_ID	H. sapiens	90332	H. sapiens	EXOC3L2	exocyst complex component 3 like 2	GO:0051601 exocyst localization;GO:0034629 cellular protein-containing complex localization;GO:0006887 exocytosis							0	0	0	0	0	0	0	0	0	0	0	0	0	0	0	0	0	0	0	0	0
344901	OSTN	1	344901	Gene_ID	H. sapiens	344901	H. sapiens	OSTN	osteocrin	GO:1903860 negative regulation of dendrite extension;GO:0046325 negative regulation of glucose import;GO:0010829 negative regulation of glucose transmembrane transport							0	0	0	0	0	0	0	0	0	0	0	0	0	0	0	0	0	0	0	0	0
23612	PHLDA3	1	23612	Gene_ID	H. sapiens	23612	H. sapiens	PHLDA3	pleckstrin homology like domain family A member 3	GO:0042771 intrinsic apoptotic signaling pathway in response to DNA damage by p53 class mediator;GO:0051898 negative regulation of protein kinase B signaling;GO:0072332 intrinsic apoptotic signaling pathway by p53 class mediator						(M5939)HALLMARK P53 PATHWAY	0	0	0	0	0	0	0	0	0	0	0	0	0	0	0	0	0	0	0	0	0
84627	ZNF469	1	84627	Gene_ID	H. sapiens	84627	H. sapiens	ZNF469	zinc finger protein 469	GO:0006357 regulation of transcription by RNA polymerase II;GO:0006366 transcription by RNA polymerase II;GO:0006355 regulation of transcription, DNA-templated		Transcription factors/Zinc-coordinating DNA-binding domains	Vesicles(Approved)				0	0	0	0	0	0	0	0	0	0	0	0	0	0	0	0	0	0	0	0	0
23242	COBL	1	23242	Gene_ID	H. sapiens	23242	H. sapiens	COBL	cordon-bleu WH2 repeat protein	GO:0048669 collateral sprouting in absence of injury;GO:0001757 somite specification;GO:1900029 positive regulation of ruffle assembly			Cell Junctions;Plasma membrane(Approved)				1	0	1	0	0	1	0	0	0	1	0	0	0	0	0	0	0	1	1	0	0
51118	UTP11L	1	51118	Gene_ID	H. sapiens	51118	H. sapiens	UTP11	UTP11 small subunit processome component	GO:0043065 positive regulation of apoptotic process;GO:0006364 rRNA processing;GO:0043068 positive regulation of programmed cell death			Nucleus(Approved)				0	0	0	0	0	0	0	0	0	0	0	0	0	0	0	0	0	0	0	0	0
7818	DAP3	1	7818	Gene_ID	H. sapiens	7818	H. sapiens	DAP3	death associated protein 3	GO:0070126 mitochondrial translational termination;GO:0070125 mitochondrial translational elongation;GO:0006415 translational termination		Ribosomal proteins	Mitochondria(Supported)Nucleoplasm(Approved)		(M79)PID TRAIL PATHWAY	(M5902)HALLMARK APOPTOSIS	0	0	0	0	0	0	0	0	0	0	0	0	0	0	0	0	0	0	0	0	0
493901	RNASE12	1	493901	Gene_ID	H. sapiens	493901	H. sapiens	RNASE12	ribonuclease A family member 12 (inactive)	GO:0090501 RNA phosphodiester bond hydrolysis;GO:0090305 nucleic acid phosphodiester bond hydrolysis;GO:0016070 RNA metabolic process			Microtubules;Vesicles(Uncertain)				0	0	0	0	0	0	0	0	0	0	0	0	0	0	0	0	0	0	0	0	0
84249	PSD2	1	84249	Gene_ID	H. sapiens	84249	H. sapiens	PSD2	pleckstrin and Sec7 domain containing 2	GO:0032012 regulation of ARF protein signal transduction;GO:0032011 ARF protein signal transduction;GO:0046578 regulation of Ras protein signal transduction							0	0	0	0	0	0	0	0	0	0	0	0	0	0	0	0	0	0	0	0	0
6755	SSTR5	1	6755	Gene_ID	H. sapiens	6755	H. sapiens	SSTR5	somatostatin receptor 5	GO:0038170 somatostatin signaling pathway;GO:0038169 somatostatin receptor signaling pathway;GO:0071385 cellular response to glucocorticoid stimulus		G-protein coupled receptors/GPCRs excl olfactory receptors	Plasma membrane(Supported)	Octreotide (Somatostatin receptor activity);Vapreotide (Somatostatin receptor activity);Pasireotide (Somatostatin receptor activity);Lanreotide (Somatostatin receptor activity)			0	0	0	0	0	0	0	1	0	0	0	0	0	0	0	0	1	0	0	0	0
3074	HEXB	1	3074	Gene_ID	H. sapiens	3074	H. sapiens	HEXB	hexosaminidase subunit beta	GO:0042340 keratan sulfate catabolic process;GO:0006689 ganglioside catabolic process;GO:0030207 chondroitin sulfate catabolic process		Enzymes/ENZYME proteins/Hydrolases		2-Acetamido-2-Deoxy-D-Glucono-1,5-Lactone (Protein homodimerization activity);3ar,5r,6s,7r,7ar-5-Hydroxymethyl-2-Methyl-5,6,7,7a-Tetrahydro-3ah-Pyrano[3,2-D]Thiazole-6,7-Diol (Protein homodimerization activity);(2r,3r,4s,5r)-2-Acetamido-3,4-Dihydroxy-5-Hydroxymethyl-Piperidinium (Protein homodimerization activity)			0	0	0	1	0	0	0	0	0	0	0	0	0	0	0	0	0	0	0	0	0
9898	UBAP2L	1	9898	Gene_ID	H. sapiens	9898	H. sapiens	UBAP2L	ubiquitin associated protein 2 like	GO:0007339 binding of sperm to zona pellucida;GO:0061484 hematopoietic stem cell homeostasis;GO:0035036 sperm-egg recognition			Cytosol;Nuclear speckles(Approved)				0	0	0	0	0	0	0	0	0	0	0	0	0	0	0	0	0	0	0	0	0
93649	MYOCD	1	93649	Gene_ID	H. sapiens	93649	H. sapiens	MYOCD	myocardin	GO:2000724 positive regulation of cardiac vascular smooth muscle cell differentiation;GO:0003257 positive regulation of transcription from RNA polymerase II promoter involved in myocardial precursor cell differentiation;GO:2000587 negative regulation of platelet-derived growth factor receptor-beta signaling pathway					(M186)PID PDGFRB PATHWAY		0	0	0	0	0	0	0	0	0	0	1	0	0	0	0	1	1	1	0	0	0
2835	GPR12	1	2835	Gene_ID	H. sapiens	2835	H. sapiens	GPR12	G protein-coupled receptor 12	GO:0006874 cellular calcium ion homeostasis;GO:0055074 calcium ion homeostasis;GO:0072503 cellular divalent inorganic cation homeostasis		G-protein coupled receptors/GPCRs excl olfactory receptors					0	0	0	0	0	0	0	0	0	0	0	0	0	0	0	0	0	0	0	0	0
144402	CPNE8	1	144402	Gene_ID	H. sapiens	144402	H. sapiens	CPNE8	copine 8	GO:0071277 cellular response to calcium ion;GO:0051592 response to calcium ion;GO:0071248 cellular response to metal ion							0	0	0	0	0	0	0	0	0	0	0	0	0	0	0	0	0	0	0	0	0
3239	HOXD13	1	3239	Gene_ID	H. sapiens	3239	H. sapiens	HOXD13	homeobox D13	GO:0060527 prostate epithelial cord arborization involved in prostate glandular acinus morphogenesis;GO:0060687 regulation of branching involved in prostate gland morphogenesis;GO:0060526 prostate glandular acinus morphogenesis		Transcription factors/Helix-turn-helix domains	Nucleus(Supported)				1	0	1	1	1	1	0	0	0	1	1	0	0	0	0	0	0	1	0	0	0
64109	CRLF2	1	64109	Gene_ID	H. sapiens	64109	H. sapiens	CRLF2	cytokine receptor like factor 2	GO:2000664 positive regulation of interleukin-5 secretion;GO:2000662 regulation of interleukin-5 secretion;GO:0072603 interleukin-5 secretion						(M5897)HALLMARK IL6 JAK STAT3 SIGNALING	0	0	0	0	0	0	0	0	0	0	0	0	0	0	0	0	0	0	0	0	0
168391	GALNTL5	1	168391	Gene_ID	H. sapiens	168391	H. sapiens	GALNTL5	polypeptide N-acetylgalactosaminyltransferase like 5	GO:0007286 spermatid development;GO:0048515 spermatid differentiation;GO:0007283 spermatogenesis							0	0	0	0	0	0	0	0	0	0	0	0	0	0	0	0	0	0	0	0	0
257	ALX3	1	257	Gene_ID	H. sapiens	257	H. sapiens	ALX3	ALX homeobox 3	GO:0035116 embryonic hindlimb morphogenesis;GO:0035115 embryonic forelimb morphogenesis;GO:0035136 forelimb morphogenesis		Transcription factors/Helix-turn-helix domains					1	0	1	1	1	0	0	0	0	0	0	0	0	0	0	0	0	0	0	0	0
6128	RPL6	1	6128	Gene_ID	H. sapiens	6128	H. sapiens	RPL6	ribosomal protein L6	GO:0006614 SRP-dependent cotranslational protein targeting to membrane;GO:0006613 cotranslational protein targeting to membrane;GO:0000184 nuclear-transcribed mRNA catabolic process, nonsense-mediated decay		Ribosomal proteins	Cytokinetic bridge;Microtubules(Approved)			(M5926)HALLMARK MYC TARGETS V1	0	0	0	0	0	0	0	0	0	0	0	0	0	0	0	0	0	0	0	0	0
57403	RAB22A	1	57403	Gene_ID	H. sapiens	57403	H. sapiens	RAB22A	RAB22A, member RAS oncogene family	GO:0097494 regulation of vesicle size;GO:0007032 endosome organization;GO:0032482 Rab protein signal transduction			Centrosome(Uncertain)			(M5910)HALLMARK PROTEIN SECRETION	0	0	0	0	0	0	0	0	0	0	0	0	0	0	0	0	0	0	0	0	0
9247	GCM2	1	9247	Gene_ID	H. sapiens	9247	H. sapiens	GCM2	glial cells missing transcription factor 2	GO:0030643 cellular phosphate ion homeostasis;GO:0072502 cellular trivalent inorganic anion homeostasis;GO:0072501 cellular divalent inorganic anion homeostasis		Transcription factors					0	0	0	0	0	1	0	0	0	0	0	0	0	0	0	0	0	0	0	0	0
147372	CCBE1	1	147372	Gene_ID	H. sapiens	147372	H. sapiens	CCBE1	collagen and calcium binding EGF domains 1	GO:1901492 positive regulation of lymphangiogenesis;GO:1901490 regulation of lymphangiogenesis;GO:1900748 positive regulation of vascular endothelial growth factor signaling pathway			Cytosol;Plasma membrane(Enhanced)		(M5883)NABA SECRETED FACTORS; (M5885)NABA MATRISOME ASSOCIATED; (M5889)NABA MATRISOME		0	0	0	0	0	0	0	0	0	0	0	0	0	0	0	0	0	0	0	0	0
653082	ZDHHC11B	1	653082	Gene_ID	H. sapiens	653082	H. sapiens	ZDHHC11B	zinc finger DHHC-type containing 11B	GO:0018230 peptidyl-L-cysteine S-palmitoylation;GO:0018345 protein palmitoylation;GO:0018231 peptidyl-S-diacylglycerol-L-cysteine biosynthetic process from peptidyl-cysteine		Enzymes/ENZYME proteins/Transferases	Lipid droplets(Approved)				0	0	0	0	0	0	0	0	0	0	0	0	0	0	0	0	0	0	0	0	0
222008	VSTM2A	1	222008	Gene_ID	H. sapiens	222008	H. sapiens	VSTM2A	V-set and transmembrane domain containing 2A	GO:0070352 positive regulation of white fat cell proliferation;GO:0070350 regulation of white fat cell proliferation;GO:0070346 positive regulation of fat cell proliferation							0	0	0	0	0	0	0	0	0	0	0	0	0	0	1	0	0	0	0	0	0
11083	DIDO1	1	11083	Gene_ID	H. sapiens	11083	H. sapiens	DIDO1	death inducer-obliterator 1	GO:0097190 apoptotic signaling pathway;GO:0006915 apoptotic process;GO:0012501 programmed cell death			Cytosol;Nucleoplasm;Vesicles(Approved)				0	0	0	0	0	0	0	0	0	0	0	0	0	0	0	0	0	0	0	0	0
7337	UBE3A	1	7337	Gene_ID	H. sapiens	7337	H. sapiens	UBE3A	ubiquitin protein ligase E3A	GO:0061002 negative regulation of dendritic spine morphogenesis;GO:0035037 sperm entry;GO:0061000 negative regulation of dendritic spine development		Enzymes/ENZYME proteins/Transferases	Cytosol;Nucleoplasm(Approved)		(M58)PID AR PATHWAY; (M105)PID TELOMERASE PATHWAY		0	0	0	0	0	1	0	0	1	0	1	0	0	0	0	0	0	0	0	0	0
130560	SPATA3	1	130560	Gene_ID	H. sapiens	130560	H. sapiens	SPATA3	spermatogenesis associated 3								0	0	0	0	0	0	0	0	0	0	0	0	0	0	0	0	0	0	0	0	0
27087	B3GAT1	1	27087	Gene_ID	H. sapiens	27087	H. sapiens	B3GAT1	beta-1,3-glucuronyltransferase 1	GO:0050650 chondroitin sulfate proteoglycan biosynthetic process;GO:0050654 chondroitin sulfate proteoglycan metabolic process;GO:0030166 proteoglycan biosynthetic process		Enzymes/ENZYME proteins/Transferases	Vesicles(Supported)	D-tartaric acid (Udp-galactose:beta-n-acetylglucosamine beta-1,3-galactosyltransferase activity);Uridine-5'-Diphosphate (Udp-galactose:beta-n-acetylglucosamine beta-1,3-galactosyltransferase activity)		(M5937)HALLMARK GLYCOLYSIS	0	0	0	0	0	0	0	0	0	0	0	0	0	0	0	0	0	0	0	0	0
26011	ODZ4	1	26011	Gene_ID	H. sapiens	26011	H. sapiens	TENM4	teneurin transmembrane protein 4	GO:0032289 central nervous system myelin formation;GO:0060912 cardiac cell fate specification;GO:0048714 positive regulation of oligodendrocyte differentiation							1	1	0	0	0	0	0	0	0	0	0	0	0	0	0	1	0	0	0	0	0
894	CCND2	1	894	Gene_ID	H. sapiens	894	H. sapiens	CCND2	cyclin D2	GO:0045737 positive regulation of cyclin-dependent protein serine/threonine kinase activity;GO:1900087 positive regulation of G1/S transition of mitotic cell cycle;GO:1904031 positive regulation of cyclin-dependent protein kinase activity			Nucleoplasm(Supported)		(M234)PID IL2 STAT5 PATHWAY; (M279)PID RB 1PATHWAY; (M66)PID MYC ACTIV PATHWAY	(M5944)HALLMARK ANGIOGENESIS; (M5895)HALLMARK WNT BETA CATENIN SIGNALING; (M5902)HALLMARK APOPTOSIS	0	0	0	0	0	0	0	0	0	0	0	0	0	0	0	0	0	0	0	0	0
22928	SEPHS2	1	22928	Gene_ID	H. sapiens	22928	H. sapiens	SEPHS2	selenophosphate synthetase 2	GO:0016260 selenocysteine biosynthetic process;GO:0070329 tRNA seleno-modification;GO:0016259 selenocysteine metabolic process		Enzymes/ENZYME proteins/Transferases	Nucleoplasm(Approved)				0	0	0	0	0	0	0	0	0	0	0	0	0	0	0	0	0	0	0	0	0
3563	IL3RA	1	3563	Gene_ID	H. sapiens	3563	H. sapiens	IL3RA	interleukin 3 receptor subunit alpha	GO:0038156 interleukin-3-mediated signaling pathway;GO:0036016 cellular response to interleukin-3;GO:0036015 response to interleukin-3		CD markers		Sargramostim (Interleukin-3 receptor activity)	(M182)PID IL3 PATHWAY	(M5897)HALLMARK IL6 JAK STAT3 SIGNALING; (M5947)HALLMARK IL2 STAT5 SIGNALING	0	0	0	0	0	0	0	0	0	0	0	0	0	0	0	0	0	0	0	0	0
6094	ROM1	1	6094	Gene_ID	H. sapiens	6094	H. sapiens	ROM1	retinal outer segment membrane protein 1	GO:0060219 camera-type eye photoreceptor cell differentiation;GO:0061298 retina vasculature development in camera-type eye;GO:0060042 retina morphogenesis in camera-type eye			Cytosol;Plasma membrane(Approved)				1	0	0	0	0	0	0	0	0	0	0	0	0	0	0	0	0	0	0	0	0
2176	FANCC	1	2176	Gene_ID	H. sapiens	2176	H. sapiens	FANCC	FA complementation group C	GO:0019430 removal of superoxide radicals;GO:0071451 cellular response to superoxide;GO:0071450 cellular response to oxygen radical			Nucleoplasm(Supported)		(M258)PID BARD1 PATHWAY; (M1)PID FANCONI PATHWAY	(M5901)HALLMARK G2M CHECKPOINT	0	0	0	0	0	0	0	0	1	0	0	0	0	0	0	0	0	0	0	0	0
10159	ATP6AP2	1	10159	Gene_ID	H. sapiens	10159	H. sapiens	ATP6AP2	ATPase H+ transporting accessory protein 2	GO:0002003 angiotensin maturation;GO:0002002 regulation of angiotensin levels in blood;GO:0001991 regulation of systemic arterial blood pressure by circulatory renin-angiotensin		Transporters/Accessory Factors Involved in Transport			(M77)PID WNT SIGNALING PATHWAY		0	0	1	0	0	0	0	0	1	1	0	0	0	0	0	0	0	0	0	0	0
55051	C14orf102	1	55051	Gene_ID	H. sapiens	55051	H. sapiens	NRDE2	NRDE-2, necessary for RNA interference, domain containing	GO:0031048 chromatin silencing by small RNA;GO:0016246 RNA interference;GO:0006342 chromatin silencing			Mitochondria;Nucleoplasm(Supported)				0	0	0	0	0	0	0	0	0	0	0	0	0	0	0	0	0	0	0	0	0
6398	SECTM1	1	6398	Gene_ID	H. sapiens	6398	H. sapiens	SECTM1	secreted and transmembrane 1	GO:0043123 positive regulation of I-kappaB kinase/NF-kappaB signaling;GO:0043122 regulation of I-kappaB kinase/NF-kappaB signaling;GO:0007498 mesoderm development						(M5913)HALLMARK INTERFERON GAMMA RESPONSE	0	0	0	0	0	0	0	0	0	0	0	0	0	0	0	0	0	0	0	0	0
10215	OLIG2	1	10215	Gene_ID	H. sapiens	10215	H. sapiens	OLIG2	oligodendrocyte transcription factor 2	GO:0021530 spinal cord oligodendrocyte cell fate specification;GO:0021778 oligodendrocyte cell fate specification;GO:0021529 spinal cord oligodendrocyte cell differentiation		Transcription factors/Basic domains	Nucleoplasm;Plasma membrane(Uncertain)				0	1	0	0	0	0	0	0	1	0	0	0	0	0	0	0	0	0	0	0	0
5814	PURB	1	5814	Gene_ID	H. sapiens	5814	H. sapiens	PURB	purine rich element binding protein B	GO:0045637 regulation of myeloid cell differentiation;GO:1903706 regulation of hemopoiesis;GO:0030099 myeloid cell differentiation		Transcription factors/Yet undefined DNA-binding domains	Nucleus(Supported)				0	0	0	0	0	0	0	0	0	0	0	0	0	0	0	0	0	0	0	0	0
84250	ANKRD32	1	84250	Gene_ID	H. sapiens	84250	H. sapiens	SLF1	SMC5-SMC6 complex localization factor 1	GO:0034184 positive regulation of maintenance of mitotic sister chromatid cohesion;GO:0034093 positive regulation of maintenance of sister chromatid cohesion;GO:0034182 regulation of maintenance of mitotic sister chromatid cohesion			Nucleus(Approved)				0	0	0	0	0	0	0	0	0	0	0	0	0	0	0	0	0	0	0	0	0
653543	DUX4L7	1	653543	Gene_ID	H. sapiens	653543	H. sapiens	DUX4L7	double homeobox 4 like 7 (pseudogene)								0	0	0	0	0	0	0	0	0	0	0	0	0	0	0	0	0	0	0	0	0
4869	NPM1	1	4869	Gene_ID	H. sapiens	4869	H. sapiens	NPM1	nucleophosmin 1	GO:0060735 regulation of eIF2 alpha phosphorylation by dsRNA;GO:1902629 regulation of mRNA stability involved in cellular response to UV;GO:0000056 ribosomal small subunit export from nucleus			Nucleoli(Enhanced)Nucleus(Supported)		(M258)PID BARD1 PATHWAY; (M14)PID AURORA B PATHWAY; (M255)PID HIF1 TFPATHWAY	(M5928)HALLMARK MYC TARGETS V2; (M5922)HALLMARK UNFOLDED PROTEIN RESPONSE; (M5926)HALLMARK MYC TARGETS V1	0	0	0	0	0	0	0	0	0	0	0	0	0	0	0	0	1	0	0	0	0
56953	NT5M	1	56953	Gene_ID	H. sapiens	56953	H. sapiens	NT5M	5',3'-nucleotidase, mitochondrial	GO:0046079 dUMP catabolic process;GO:0009178 pyrimidine deoxyribonucleoside monophosphate catabolic process;GO:0009131 pyrimidine nucleoside monophosphate catabolic process				Dpb-T (Nucleotide binding);cyclic 3',5'-thymidine monophosphate (Nucleotide binding)			0	0	0	0	0	0	0	0	0	0	0	0	0	0	0	0	0	0	0	0	0
145200	LINC00239	1	145200	Gene_ID	H. sapiens	145200	H. sapiens	LINC00239	long intergenic non-protein coding RNA 239								0	0	0	0	0	0	0	0	0	0	0	0	0	0	0	0	0	0	0	0	0
64806	IL25	1	64806	Gene_ID	H. sapiens	64806	H. sapiens	IL25	interleukin 25	GO:0030222 eosinophil differentiation;GO:0097400 interleukin-17-mediated signaling pathway;GO:0097398 cellular response to interleukin-17					(M5883)NABA SECRETED FACTORS; (M5885)NABA MATRISOME ASSOCIATED; (M5889)NABA MATRISOME		0	0	0	0	0	0	0	0	0	0	0	1	0	0	0	0	0	0	0	0	0
3605	IL17A	1	3605	Gene_ID	H. sapiens	3605	H. sapiens	IL17A	interleukin 17A	GO:0097400 interleukin-17-mediated signaling pathway;GO:0045672 positive regulation of osteoclast differentiation;GO:0032747 positive regulation of interleukin-23 production				Secukinumab (Cytokine receptor binding);Ixekizumab (Cytokine receptor binding)	(M36)PID IL27 PATHWAY; (M196)PID IL23 PATHWAY; (M5883)NABA SECRETED FACTORS		0	0	0	0	0	0	0	0	0	0	0	1	0	0	0	0	0	0	0	0	0
80273	GRPEL1	1	80273	Gene_ID	H. sapiens	80273	H. sapiens	GRPEL1	GrpE like 1, mitochondrial	GO:0030150 protein import into mitochondrial matrix;GO:0006626 protein targeting to mitochondrion;GO:0044743 protein transmembrane import into intracellular organelle			Mitochondria(Supported)			(M5941)HALLMARK UV RESPONSE UP; (M5905)HALLMARK ADIPOGENESIS; (M5936)HALLMARK OXIDATIVE PHOSPHORYLATION	0	0	0	0	0	0	0	0	0	0	0	0	0	0	0	0	0	0	0	0	0
100131390	SP9	1	100131390	Gene_ID	H. sapiens	100131390	H. sapiens	SP9	Sp9 transcription factor	GO:0030326 embryonic limb morphogenesis;GO:0035113 embryonic appendage morphogenesis;GO:0035108 limb morphogenesis		Transcription factors/Zinc-coordinating DNA-binding domains	Mitochondria(Approved)				1	0	0	0	1	0	0	0	0	0	0	0	0	0	0	0	0	0	0	0	0
9702	CEP57	1	9702	Gene_ID	H. sapiens	9702	H. sapiens	CEP57	centrosomal protein 57	GO:0097711 ciliary basal body-plasma membrane docking;GO:0007286 spermatid development;GO:0034453 microtubule anchoring			Cytosol;Microtubules(Supported)			(M5893)HALLMARK MITOTIC SPINDLE	0	0	0	0	0	0	0	0	0	0	0	0	0	0	0	0	0	0	0	0	0
28227	PPP2R3B	1	28227	Gene_ID	H. sapiens	28227	H. sapiens	PPP2R3B	protein phosphatase 2 regulatory subunit B''beta	GO:0043666 regulation of phosphoprotein phosphatase activity;GO:0035304 regulation of protein dephosphorylation;GO:0010921 regulation of phosphatase activity			Endoplasmic reticulum(Uncertain)		(M279)PID RB 1PATHWAY		0	0	0	0	0	0	0	0	0	0	0	0	0	0	0	0	0	0	0	0	0
84275	SLC25A33	1	84275	Gene_ID	H. sapiens	84275	H. sapiens	SLC25A33	solute carrier family 25 member 33	GO:1990519 pyrimidine nucleotide import into mitochondrion;GO:0006864 pyrimidine nucleotide transport;GO:0002082 regulation of oxidative phosphorylation		Transporters/Electrochemical Potential-driven transporters					0	0	0	0	0	0	0	0	0	0	0	0	0	0	0	0	0	0	0	0	0
152	ADRA2C	1	152	Gene_ID	H. sapiens	152	H. sapiens	ADRA2C	adrenoceptor alpha 2C	GO:0070473 negative regulation of uterine smooth muscle contraction;GO:0032811 negative regulation of epinephrine secretion;GO:0010700 negative regulation of norepinephrine secretion		G-protein coupled receptors/GPCRs excl olfactory receptors		Ziprasidone (Protein homodimerization activity);Cabergoline (Protein homodimerization activity);Ropinirole (Protein homodimerization activity);Olanzapine (Protein homodimerization activity);Clozapine (Protein homodimerization activity);Norepinephrine (Protein homodimerization activity);Mirtazapine (Protein homodimerization activity);Loxapine (Protein homodimerization activity);Pramipexole (Protei…		(M5956)HALLMARK KRAS SIGNALING DN	0	0	0	0	0	0	0	0	0	0	0	0	0	1	0	0	0	0	0	0	0
85480	TSLP	1	85480	Gene_ID	H. sapiens	85480	H. sapiens	TSLP	thymic stromal lymphopoietin	GO:0071654 positive regulation of chemokine (C-C motif) ligand 1 production;GO:2000664 positive regulation of interleukin-5 secretion;GO:0071657 positive regulation of granulocyte colony-stimulating factor production							0	0	0	0	0	0	0	0	0	0	0	0	0	0	0	0	0	0	0	0	0
3201	HOXA4	1	3201	Gene_ID	H. sapiens	3201	H. sapiens	HOXA4	homeobox A4	GO:0048704 embryonic skeletal system morphogenesis;GO:0048706 embryonic skeletal system development;GO:0048705 skeletal system morphogenesis		Transcription factors/Helix-turn-helix domains	Nuclear bodies(Enhanced)				1	0	1	1	0	0	0	0	0	0	0	0	0	0	0	0	0	0	0	0	0
284274	C18orf62	1	284274	Gene_ID	H. sapiens	284274	H. sapiens	SMIM21	small integral membrane protein 21								0	0	0	0	0	0	0	0	0	0	0	0	0	0	0	0	0	0	0	0	0
83752	LONP2	1	83752	Gene_ID	H. sapiens	83752	H. sapiens	LONP2	lon peptidase 2, peroxisomal	GO:0031998 regulation of fatty acid beta-oxidation;GO:0016558 protein import into peroxisome matrix;GO:0046320 regulation of fatty acid oxidation		Enzymes/Peptidases/Serine-type peptidases				(M5949)HALLMARK PEROXISOME; (M5948)HALLMARK BILE ACID METABOLISM	0	0	0	0	0	0	0	0	0	0	0	0	0	0	0	0	0	0	0	0	0
112939	NACC1	1	112939	Gene_ID	H. sapiens	112939	H. sapiens	NACC1	nucleus accumbens associated 1	GO:0051260 protein homooligomerization;GO:0045892 negative regulation of transcription, DNA-templated;GO:0051259 protein complex oligomerization			Nucleoplasm(Enhanced)				0	0	0	0	0	0	0	0	0	0	0	0	0	0	0	0	0	0	0	0	0
60560	NAA35	1	60560	Gene_ID	H. sapiens	60560	H. sapiens	NAA35	N(alpha)-acetyltransferase 35, NatC auxiliary subunit	GO:0017196 N-terminal peptidyl-methionine acetylation;GO:0006474 N-terminal protein amino acid acetylation;GO:0018206 peptidyl-methionine modification			Vesicles(Supported)				0	0	0	0	0	0	0	0	0	0	0	0	0	0	0	0	0	0	0	0	0
283991	FAM100B	1	283991	Gene_ID	H. sapiens	283991	H. sapiens	UBALD2	UBA like domain containing 2								0	0	0	0	0	0	0	0	0	0	0	0	0	0	0	0	0	0	0	0	0
4829	NMBR	1	4829	Gene_ID	H. sapiens	4829	H. sapiens	NMBR	neuromedin B receptor	GO:0031989 bombesin receptor signaling pathway;GO:0007200 phospholipase C-activating G protein-coupled receptor signaling pathway;GO:0007186 G protein-coupled receptor signaling pathway		G-protein coupled receptors/GPCRs excl olfactory receptors	Cytosol;Plasma membrane(Supported)				0	0	0	0	0	0	0	0	0	0	0	0	0	0	0	0	0	0	0	0	0
200010	SLC5A9	1	200010	Gene_ID	H. sapiens	200010	H. sapiens	SLC5A9	solute carrier family 5 member 9	GO:1904659 glucose transmembrane transport;GO:0008645 hexose transmembrane transport;GO:0015749 monosaccharide transmembrane transport		Transporters/Electrochemical Potential-driven transporters	Actin filaments;Cytosol(Approved)				0	0	0	0	0	0	0	0	0	0	0	0	0	0	0	0	0	0	0	0	0
9672	SDC3	1	9672	Gene_ID	H. sapiens	9672	H. sapiens	SDC3	syndecan 3	GO:0001523 retinoid metabolic process;GO:0006027 glycosaminoglycan catabolic process;GO:0016101 diterpenoid metabolic process			Mitochondria;Nucleoplasm(Approved)		(M251)PID SYNDECAN 3 PATHWAY; (M5880)NABA ECM AFFILIATED; (M5885)NABA MATRISOME ASSOCIATED	(M5937)HALLMARK GLYCOLYSIS; (M5915)HALLMARK APICAL JUNCTION; (M5891)HALLMARK HYPOXIA	0	0	0	0	0	0	0	0	0	0	0	0	0	0	0	0	0	0	0	0	0
79155	TNIP2	1	79155	Gene_ID	H. sapiens	79155	H. sapiens	TNIP2	TNFAIP3 interacting protein 2	GO:0034134 toll-like receptor 2 signaling pathway;GO:0034162 toll-like receptor 9 signaling pathway;GO:0034138 toll-like receptor 3 signaling pathway			Cytosol;Nucleoplasm(Enhanced)		(M92)PID ANGIOPOIETIN RECEPTOR PATHWAY	(M5890)HALLMARK TNFA SIGNALING VIA NFKB	0	0	0	0	0	0	0	0	0	0	0	0	0	0	0	0	0	0	0	0	0
26027	ACOT11	1	26027	Gene_ID	H. sapiens	26027	H. sapiens	ACOT11	acyl-CoA thioesterase 11	GO:1900535 palmitic acid biosynthetic process;GO:1900533 palmitic acid metabolic process;GO:0042759 long-chain fatty acid biosynthetic process			Cytosol(Supported)				0	0	0	0	0	0	0	0	0	0	0	0	0	0	0	0	0	0	0	0	0
57505	AARS2	1	57505	Gene_ID	H. sapiens	57505	H. sapiens	AARS2	alanyl-tRNA synthetase 2, mitochondrial	GO:0070143 mitochondrial alanyl-tRNA aminoacylation;GO:0006419 alanyl-tRNA aminoacylation;GO:0070127 tRNA aminoacylation for mitochondrial protein translation		Enzymes/ENZYME proteins/Ligase	Mitochondria(Enhanced)	L-Alanine (Trna binding)			0	0	0	0	0	0	0	0	0	0	0	0	0	0	0	0	0	0	0	0	0
2123	EVI2A	1	2123	Gene_ID	H. sapiens	2123	H. sapiens	EVI2A	ecotropic viral integration site 2A				Nuclear bodies;Nucleoplasm(Approved)				0	0	0	0	0	0	0	0	0	0	0	0	0	0	0	0	0	0	0	0	0
25814	ATXN10	1	25814	Gene_ID	H. sapiens	25814	H. sapiens	ATXN10	ataxin 10	GO:0070207 protein homotrimerization;GO:0070206 protein trimerization;GO:0060271 cilium assembly			Cytosol(Supported)Plasma membrane(Approved)				0	0	0	0	0	0	0	0	0	0	0	0	0	0	0	0	0	0	0	0	0
8526	DGKE	1	8526	Gene_ID	H. sapiens	8526	H. sapiens	DGKE	diacylglycerol kinase epsilon	GO:0046339 diacylglycerol metabolic process;GO:0007205 protein kinase C-activating G protein-coupled receptor signaling pathway;GO:0030168 platelet activation		Enzymes/ENZYME proteins/Transferases	Cytosol(Supported)Nucleus(Uncertain)				0	0	0	0	0	0	0	0	0	0	0	0	0	0	0	0	0	0	0	0	0
245937	DEFB124	1	245937	Gene_ID	H. sapiens	245937	H. sapiens	DEFB124	defensin beta 124	GO:0042742 defense response to bacterium;GO:0098542 defense response to other organism;GO:0009617 response to bacterium							0	0	0	0	0	0	0	0	0	0	0	0	0	0	0	0	0	0	0	0	0
55149	MTPAP	1	55149	Gene_ID	H. sapiens	55149	H. sapiens	MTPAP	mitochondrial poly(A) polymerase	GO:0071044 histone mRNA catabolic process;GO:0006378 mRNA polyadenylation;GO:0008334 histone mRNA metabolic process		Enzymes/ENZYME proteins/Transferases	Mitochondria(Supported)				0	0	0	0	0	0	0	0	0	0	0	0	0	0	0	0	0	0	0	0	0
164045	HFM1	1	164045	Gene_ID	H. sapiens	164045	H. sapiens	HFM1	helicase for meiosis 1	GO:0000712 resolution of meiotic recombination intermediates;GO:0051307 meiotic chromosome separation;GO:0007131 reciprocal meiotic recombination		Enzymes/ENZYME proteins/Hydrolases	Golgi apparatus;Vesicles(Supported)				0	0	0	0	0	0	0	0	0	0	0	0	0	0	0	0	0	0	0	0	0
91272	BOD1	1	91272	Gene_ID	H. sapiens	91272	H. sapiens	BOD1	biorientation of chromosomes in cell division 1	GO:1990758 mitotic sister chromatid biorientation;GO:0071962 mitotic sister chromatid cohesion, centromeric;GO:0051315 attachment of mitotic spindle microtubules to kinetochore							0	0	0	0	0	0	0	0	0	0	0	0	0	0	0	0	0	0	0	0	0
440574	MINOS1	1	440574	Gene_ID	H. sapiens	440574	H. sapiens	MICOS10	mitochondrial contact site and cristae organizing system subunit 10	GO:0008150 biological_process			Mitochondria(Supported)				0	0	0	0	0	0	0	0	0	0	0	0	0	0	0	0	0	0	0	0	0
11248	NXPH3	1	11248	Gene_ID	H. sapiens	11248	H. sapiens	NXPH3	neurexophilin 3	GO:0007218 neuropeptide signaling pathway;GO:0007186 G protein-coupled receptor signaling pathway;GO:0007165 signal transduction							0	0	0	0	0	0	0	1	0	0	0	0	0	0	0	0	0	0	0	0	0
2019	EN1	1	2019	Gene_ID	H. sapiens	2019	H. sapiens	EN1	engrailed homeobox 1	GO:0061743 motor learning;GO:0030917 midbrain-hindbrain boundary development;GO:0021903 rostrocaudal neural tube patterning		Transcription factors/Helix-turn-helix domains	Nucleoli;Nucleus(Supported)				1	0	1	1	1	0	0	0	1	1	0	0	0	0	0	0	0	0	0	0	0
51659	GINS2	1	51659	Gene_ID	H. sapiens	51659	H. sapiens	GINS2	GINS complex subunit 2	GO:0000727 double-strand break repair via break-induced replication;GO:0006271 DNA strand elongation involved in DNA replication;GO:0032508 DNA duplex unwinding			Nucleoplasm(Supported)			(M5901)HALLMARK G2M CHECKPOINT; (M5907)HALLMARK ESTROGEN RESPONSE LATE	0	0	0	0	0	0	0	0	0	0	0	0	0	0	0	0	0	0	0	0	0
89765	RSPH1	1	89765	Gene_ID	H. sapiens	89765	H. sapiens	RSPH1	radial spoke head component 1	GO:0007286 spermatid development;GO:0035082 axoneme assembly;GO:0048515 spermatid differentiation			Nucleoplasm(Approved)				0	0	0	0	0	0	0	0	0	0	0	0	0	0	0	0	0	0	0	0	0
157927	C9orf62	1	157927	Gene_ID	H. sapiens	157927	H. sapiens	C9orf62	chromosome 9 open reading frame 62								0	0	0	0	0	0	0	0	0	0	0	0	0	0	0	0	0	0	0	0	0
55207	ARL8B	1	55207	Gene_ID	H. sapiens	55207	H. sapiens	ARL8B	ADP ribosylation factor like GTPase 8B	GO:0008089 anterograde axonal transport;GO:0098930 axonal transport;GO:0008088 axo-dendritic transport							0	0	0	0	0	0	0	0	0	0	0	0	0	0	0	0	0	0	0	0	0
51020	HDDC2	1	51020	Gene_ID	H. sapiens	51020	H. sapiens	HDDC2	HD domain containing 2	GO:0016311 dephosphorylation;GO:0006796 phosphate-containing compound metabolic process;GO:0006793 phosphorus metabolic process			Nucleoli;Nucleus(Approved)			(M5926)HALLMARK MYC TARGETS V1	0	0	0	0	0	0	0	0	0	0	0	0	0	0	0	0	0	0	0	0	0
152789	JAKMIP1	1	152789	Gene_ID	H. sapiens	152789	H. sapiens	JAKMIP1	janus kinase and microtubule interacting protein 1	GO:0050890 cognition;GO:0015031 protein transport;GO:0015833 peptide transport							0	0	0	0	0	0	0	0	0	0	0	0	0	0	0	0	0	0	0	0	0
22898	DENND3	1	22898	Gene_ID	H. sapiens	22898	H. sapiens	DENND3	DENN domain containing 3	GO:0008333 endosome to lysosome transport;GO:0007041 lysosomal transport;GO:0007034 vacuolar transport			Cytosol;Vesicles(Approved)				0	0	0	0	0	0	0	0	0	0	0	0	0	0	0	0	0	0	0	0	0
7477	WNT7B	1	7477	Gene_ID	H. sapiens	7477	H. sapiens	WNT7B	Wnt family member 7B	GO:0072236 metanephric loop of Henle development;GO:0022009 central nervous system vasculogenesis;GO:0072060 outer medullary collecting duct development					(M77)PID WNT SIGNALING PATHWAY; (M5493)WNT SIGNALING; (M5883)NABA SECRETED FACTORS		1	1	1	1	0	1	1	0	1	1	1	0	0	0	0	0	0	0	0	0	0
27342	RABGEF1	1	27342	Gene_ID	H. sapiens	27342	H. sapiens	RABGEF1	RAB guanine nucleotide exchange factor 1	GO:1900235 negative regulation of Kit signaling pathway;GO:0043305 negative regulation of mast cell degranulation;GO:1900234 regulation of Kit signaling pathway			Cytosol(Supported)Nucleoli(Approved)		(M269)PID RAS PATHWAY		0	0	0	0	0	0	0	0	0	0	0	0	0	0	0	0	0	0	0	0	0
1733	DIO1	1	1733	Gene_ID	H. sapiens	1733	H. sapiens	DIO1	iodothyronine deiodinase 1	GO:0006590 thyroid hormone generation;GO:0042403 thyroid hormone metabolic process;GO:0042446 hormone biosynthetic process		Enzymes/ENZYME proteins/Oxidoreductases				(M5949)HALLMARK PEROXISOME; (M5948)HALLMARK BILE ACID METABOLISM	0	0	0	0	0	0	0	0	0	0	0	0	0	0	0	0	0	0	0	0	0
83694	RPS6KL1	1	83694	Gene_ID	H. sapiens	83694	H. sapiens	RPS6KL1	ribosomal protein S6 kinase like 1	GO:0006468 protein phosphorylation;GO:0016310 phosphorylation;GO:0006796 phosphate-containing compound metabolic process	Other	Enzymes/{ENZYME proteins/Transferases,Kinases}	Nucleoplasm(Approved)				0	0	0	0	0	0	0	0	0	0	0	0	0	0	0	0	0	0	0	0	0
504180	DEFB105B	1	504180	Gene_ID	H. sapiens	504180	H. sapiens	DEFB105B	defensin beta 105B	GO:0042742 defense response to bacterium;GO:0098542 defense response to other organism;GO:0009617 response to bacterium							0	0	0	0	0	0	0	0	0	0	0	0	0	0	0	0	0	0	0	0	0
285016	FAM150B	1	285016	Gene_ID	H. sapiens	285016	H. sapiens	ALKAL2	ALK and LTK ligand 2	GO:0070378 positive regulation of ERK5 cascade;GO:0070376 regulation of ERK5 cascade;GO:0070375 ERK5 cascade							0	0	0	0	0	0	0	0	0	0	0	0	0	0	0	0	0	0	0	0	0
387521	TMEM189	1	387521	Gene_ID	H. sapiens	387521	H. sapiens	TMEM189	transmembrane protein 189				Endoplasmic reticulum(Supported)				0	0	0	0	0	0	0	0	0	0	0	0	0	0	0	0	0	0	0	0	0
2004	ELK3	1	2004	Gene_ID	H. sapiens	2004	H. sapiens	ELK3	ETS transcription factor ELK3	GO:0001525 angiogenesis;GO:0048514 blood vessel morphogenesis;GO:0000122 negative regulation of transcription by RNA polymerase II		Transcription factors/Helix-turn-helix domains	Nucleoplasm(Supported)Mitochondria(Approved)				0	0	0	0	0	0	0	0	0	0	0	0	0	0	0	0	0	0	0	0	0
1490	CTGF	1	1490	Gene_ID	H. sapiens	1490	H. sapiens	CCN2	cellular communication network factor 2	GO:0060452 positive regulation of cardiac muscle contraction;GO:0051496 positive regulation of stress fiber assembly;GO:0070318 positive regulation of G0 to G1 transition					(M159)PID AMB2 NEUTROPHILS PATHWAY; (M286)PID TGFBR PATHWAY; (M3008)NABA ECM GLYCOPROTEINS	(M5930)HALLMARK EPITHELIAL MESENCHYMAL TRANSITION; (M5891)HALLMARK HYPOXIA	0	0	0	1	0	0	1	0	0	0	0	0	0	0	0	0	0	0	0	0	0
4782	NFIC	1	4782	Gene_ID	H. sapiens	4782	H. sapiens	NFIC	nuclear factor I C	GO:0042475 odontogenesis of dentin-containing tooth;GO:0042476 odontogenesis;GO:0000122 negative regulation of transcription by RNA polymerase II		Transcription factors	Nucleus(Enhanced)Nucleoli fibrillar center(Supported)		(M285)PID HNF3A PATHWAY		0	0	0	0	0	0	0	0	0	0	0	0	0	0	0	0	0	0	0	0	0
51667	NUB1	1	51667	Gene_ID	H. sapiens	51667	H. sapiens	NUB1	negative regulator of ubiquitin like proteins 1	GO:0032436 positive regulation of proteasomal ubiquitin-dependent protein catabolic process;GO:2000060 positive regulation of ubiquitin-dependent protein catabolic process;GO:1901800 positive regulation of proteasomal protein catabolic process			Nucleoli;Nucleus(Enhanced)			(M5911)HALLMARK INTERFERON ALPHA RESPONSE	0	0	0	0	0	0	0	0	0	0	0	0	0	0	0	0	0	0	0	0	0
223075	CCDC129	1	223075	Gene_ID	H. sapiens	223075	H. sapiens	ITPRID1	ITPR interacting domain containing 1				Nucleoplasm(Uncertain)				0	0	0	0	0	0	0	0	0	0	0	0	0	0	0	0	0	0	0	0	0
492307	C8orf22	1	492307	Gene_ID	H. sapiens	492307	H. sapiens	PPDPFL	pancreatic progenitor cell differentiation and proliferation factor like	GO:0030154 cell differentiation;GO:0048869 cellular developmental process;GO:0007275 multicellular organism development							0	0	0	0	0	0	0	0	0	0	0	0	0	0	0	0	0	0	0	0	0
7066	THPO	1	7066	Gene_ID	H. sapiens	7066	H. sapiens	THPO	thrombopoietin	GO:1902035 positive regulation of hematopoietic stem cell proliferation;GO:0045654 positive regulation of megakaryocyte differentiation;GO:0038163 thrombopoietin-mediated signaling pathway					(M5883)NABA SECRETED FACTORS; (M5885)NABA MATRISOME ASSOCIATED; (M5889)NABA MATRISOME		0	0	0	1	0	0	0	0	0	0	0	0	0	0	0	0	0	0	0	0	0
23082	PPRC1	1	23082	Gene_ID	H. sapiens	23082	H. sapiens	PPRC1	PPARG related coactivator 1	GO:0051091 positive regulation of DNA-binding transcription factor activity;GO:0051090 regulation of DNA-binding transcription factor activity;GO:0045944 positive regulation of transcription by RNA polymerase II			Nucleoplasm(Enhanced)			(M5928)HALLMARK MYC TARGETS V2	0	0	0	0	0	0	0	0	0	0	0	0	0	0	0	0	0	0	0	0	0
54453	RIN2	1	54453	Gene_ID	H. sapiens	54453	H. sapiens	RIN2	Ras and Rab interactor 2	GO:0043547 positive regulation of GTPase activity;GO:0043087 regulation of GTPase activity;GO:0051345 positive regulation of hydrolase activity			Cytosol;Golgi apparatus;Nucleoli(Approved)		(M142)PID AJDISS 2PATHWAY; (M48)PID MET PATHWAY		0	0	0	0	0	0	0	0	0	0	0	0	0	0	0	0	0	0	0	0	0
3190	HNRNPK	1	3190	Gene_ID	H. sapiens	3190	H. sapiens	HNRNPK	heterogeneous nuclear ribonucleoprotein K	GO:0045716 positive regulation of low-density lipoprotein particle receptor biosynthetic process;GO:0072369 regulation of lipid transport by positive regulation of transcription from RNA polymerase II promoter;GO:1902165 regulation of intrinsic apoptotic signaling pathway in response to DNA damage by p53 class mediator			Nucleoplasm(Enhanced)				0	0	0	0	0	0	0	0	0	0	0	0	0	0	0	0	0	0	0	0	0
23288	IQCE	1	23288	Gene_ID	H. sapiens	23288	H. sapiens	IQCE	IQ motif containing E	GO:0035108 limb morphogenesis;GO:0060173 limb development;GO:0035107 appendage morphogenesis			Cytosol;Nucleoplasm(Approved)				0	0	0	0	1	0	0	0	0	0	0	0	0	0	0	0	0	0	0	0	0
9729	KIAA0408	1	9729	Gene_ID	H. sapiens	9729	H. sapiens	KIAA0408	KIAA0408				Cytosol;Nucleoplasm(Approved)				0	0	0	0	0	0	0	0	0	0	0	0	0	0	0	0	0	0	0	0	0
51435	SCARA3	1	51435	Gene_ID	H. sapiens	51435	H. sapiens	SCARA3	scavenger receptor class A member 3	GO:0003429 growth plate cartilage chondrocyte morphogenesis;GO:0003414 chondrocyte morphogenesis involved in endochondral bone morphogenesis;GO:0034138 toll-like receptor 3 signaling pathway			Endoplasmic reticulum(Supported)				0	0	0	1	0	0	1	0	0	1	0	0	0	0	0	0	0	0	0	0	0
2023	ENO1	1	2023	Gene_ID	H. sapiens	2023	H. sapiens	ENO1	enolase 1	GO:0061621 canonical glycolysis;GO:0061620 glycolytic process through glucose-6-phosphate;GO:1903298 negative regulation of hypoxia-induced intrinsic apoptotic signaling pathway		Enzymes/ENZYME proteins/Lyases	Cytosol;Plasma membrane(Enhanced)		(M17)PID NOTCH PATHWAY; (M255)PID HIF1 TFPATHWAY; (M66)PID MYC ACTIV PATHWAY	(M5937)HALLMARK GLYCOLYSIS; (M5924)HALLMARK MTORC1 SIGNALING; (M5891)HALLMARK HYPOXIA	0	0	0	0	0	0	0	0	0	0	0	0	0	0	0	0	0	0	0	0	0
339448	C1orf174	1	339448	Gene_ID	H. sapiens	339448	H. sapiens	C1orf174	chromosome 1 open reading frame 174				Nucleus(Enhanced)				0	0	0	0	0	0	0	0	0	0	0	0	0	0	0	0	0	0	0	0	0
51669	TMEM66	1	51669	Gene_ID	H. sapiens	51669	H. sapiens	SARAF	store-operated calcium entry associated regulatory factor	GO:2001256 regulation of store-operated calcium entry;GO:0002115 store-operated calcium entry;GO:0051924 regulation of calcium ion transport			Endoplasmic reticulum(Supported)Rods & Rings(Approved)				0	0	0	0	0	0	0	0	0	0	0	0	0	0	0	0	0	0	0	0	0
84318	CCDC77	1	84318	Gene_ID	H. sapiens	84318	H. sapiens	CCDC77	coiled-coil domain containing 77				Nuclear membrane(Approved)				0	0	0	0	0	0	0	0	0	0	0	0	0	0	0	0	0	0	0	0	0
23409	SIRT4	1	23409	Gene_ID	H. sapiens	23409	H. sapiens	SIRT4	sirtuin 4	GO:1903217 negative regulation of protein processing involved in protein targeting to mitochondrion;GO:1903216 regulation of protein processing involved in protein targeting to mitochondrion;GO:1903215 negative regulation of protein targeting to mitochondrion					(M101)PID HDAC CLASSI PATHWAY		0	0	0	0	0	0	0	0	0	0	0	0	0	0	0	0	0	0	0	0	0
25806	VAX2	1	25806	Gene_ID	H. sapiens	25806	H. sapiens	VAX2	ventral anterior homeobox 2	GO:0048048 embryonic eye morphogenesis;GO:0009950 dorsal/ventral axis specification;GO:0007398 ectoderm development		Transcription factors/Helix-turn-helix domains	Nuclear speckles(Approved)				1	0	1	0	0	0	0	0	1	0	0	0	0	0	0	0	0	0	1	0	0
5092	PCBD1	1	5092	Gene_ID	H. sapiens	5092	H. sapiens	PCBD1	pterin-4 alpha-carbinolamine dehydratase 1	GO:0006559 L-phenylalanine catabolic process;GO:0006729 tetrahydrobiopterin biosynthetic process;GO:1902222 erythrose 4-phosphate/phosphoenolpyruvate family amino acid catabolic process		Enzymes/ENZYME proteins/Lyases	Cytosol;Nucleoplasm(Enhanced)	7,8-Dihydrobiopterin (Transcription coactivator activity)		(M5935)HALLMARK FATTY ACID METABOLISM	0	0	0	0	0	0	0	0	0	0	0	0	0	0	0	0	0	0	0	0	0
64979	MRPL36	1	64979	Gene_ID	H. sapiens	64979	H. sapiens	MRPL36	mitochondrial ribosomal protein L36	GO:0070126 mitochondrial translational termination;GO:0070125 mitochondrial translational elongation;GO:0006415 translational termination		Ribosomal proteins	Mitochondria(Supported)Nuclear bodies(Approved)				0	0	0	0	0	0	0	0	0	0	0	0	0	0	0	0	0	0	0	0	0
54928	IMPAD1	1	54928	Gene_ID	H. sapiens	54928	H. sapiens	IMPAD1	inositol monophosphatase domain containing 1	GO:0050427 3'-phosphoadenosine 5'-phosphosulfate metabolic process;GO:0006021 inositol biosynthetic process;GO:0034035 purine ribonucleoside bisphosphate metabolic process		Enzymes/ENZYME proteins/Hydrolases	Golgi apparatus(Supported)Cytosol;Nucleus(Approved)				1	0	0	1	1	0	1	0	0	0	0	0	0	0	0	0	0	0	0	0	0
79885	HDAC11	1	79885	Gene_ID	H. sapiens	79885	H. sapiens	HDAC11	histone deacetylase 11	GO:0070932 histone H3 deacetylation;GO:0014003 oligodendrocyte development;GO:0016575 histone deacetylation		Enzymes/ENZYME proteins/Hydrolases			(M30)PID HDAC CLASSII PATHWAY; (M101)PID HDAC CLASSI PATHWAY	(M5895)HALLMARK WNT BETA CATENIN SIGNALING	0	0	0	0	0	0	0	0	0	0	0	0	0	0	0	0	0	0	0	0	0
8115	TCL1A	1	8115	Gene_ID	H. sapiens	8115	H. sapiens	TCL1A	T cell leukemia/lymphoma 1A	GO:0010918 positive regulation of mitochondrial membrane potential;GO:0032461 positive regulation of protein oligomerization;GO:0070207 protein homotrimerization						(M5956)HALLMARK KRAS SIGNALING DN	0	0	0	0	0	0	0	0	0	0	0	0	0	0	0	0	0	0	0	0	0
147495	APCDD1	1	147495	Gene_ID	H. sapiens	147495	H. sapiens	APCDD1	APC down-regulated 1	GO:0001942 hair follicle development;GO:0022405 hair cycle process;GO:0098773 skin epidermis development							0	0	0	0	0	0	0	0	0	0	0	0	0	0	0	0	0	0	0	0	0
728882	FAM182B	1	728882	Gene_ID	H. sapiens	728882	H. sapiens	FAM182B	family with sequence similarity 182 member B								0	0	0	0	0	0	0	0	0	0	0	0	0	0	0	0	0	0	0	0	0
10135	NAMPT	1	10135	Gene_ID	H. sapiens	10135	H. sapiens	NAMPT	nicotinamide phosphoribosyltransferase	GO:1905377 response to D-galactose;GO:0034356 NAD biosynthesis via nicotinamide riboside salvage pathway;GO:0014916 regulation of lung blood pressure		Enzymes/ENZYME proteins/Transferases	Cell Junctions;Nuclear speckles(Approved)	GMX1777 (Nicotinate-nucleotide diphosphorylase (carboxylating) activity);N-[4-(1-BENZOYLPIPERIDIN-4-YL)BUTYL]-3-PYRIDIN-3-YLPROPANAMIDE (Nicotinate-nucleotide diphosphorylase (carboxylating) activity)		(M5890)HALLMARK TNFA SIGNALING VIA NFKB; (M5932)HALLMARK INFLAMMATORY RESPONSE; (M5924)HALLMARK MTORC1 SIGNALING	0	0	0	0	0	0	1	0	0	0	0	0	0	0	0	0	0	0	0	0	0
57097	PARP11	1	57097	Gene_ID	H. sapiens	57097	H. sapiens	PARP11	poly(ADP-ribose) polymerase family member 11	GO:0070213 protein auto-ADP-ribosylation;GO:0006471 protein ADP-ribosylation;GO:0006998 nuclear envelope organization		Enzymes/ENZYME proteins/Transferases					0	0	0	0	0	0	0	0	0	0	0	0	0	0	0	0	0	0	0	0	0
9355	LHX2	1	9355	Gene_ID	H. sapiens	9355	H. sapiens	LHX2	LIM homeobox 2	GO:0045199 maintenance of epithelial cell apical/basal polarity;GO:0021978 telencephalon regionalization;GO:0001843 neural tube closure		Transcription factors/Helix-turn-helix domains	Nucleoplasm(Approved)			(M5941)HALLMARK UV RESPONSE UP	1	0	1	0	0	0	0	0	1	1	0	0	0	0	0	0	0	0	0	0	0
2296	FOXC1	1	2296	Gene_ID	H. sapiens	2296	H. sapiens	FOXC1	forkhead box C1	GO:1902257 negative regulation of apoptotic process involved in outflow tract morphogenesis;GO:1901491 negative regulation of lymphangiogenesis;GO:1902256 regulation of apoptotic process involved in outflow tract morphogenesis		Transcription factors/Helix-turn-helix domains	Nucleoplasm(Supported)Cytosol(Uncertain)			(M5907)HALLMARK ESTROGEN RESPONSE LATE; (M5906)HALLMARK ESTROGEN RESPONSE EARLY	1	0	1	1	0	1	0	0	1	1	1	0	1	0	0	1	0	0	0	1	0
79648	MCPH1	1	79648	Gene_ID	H. sapiens	79648	H. sapiens	MCPH1	microcephalin 1	GO:0060623 regulation of chromosome condensation;GO:0071539 protein localization to centrosome;GO:1905508 protein localization to microtubule organizing center			Nuclear bodies;Nucleoplasm(Uncertain)				0	0	0	1	0	0	0	0	1	0	0	0	0	0	0	0	0	0	0	0	0
8462	KLF11	1	8462	Gene_ID	H. sapiens	8462	H. sapiens	KLF11	Kruppel like factor 11	GO:0000083 regulation of transcription involved in G1/S transition of mitotic cell cycle;GO:0000082 G1/S transition of mitotic cell cycle;GO:0044843 cell cycle G1/S phase transition		Transcription factors/Zinc-coordinating DNA-binding domains	Nucleoplasm(Supported)Cytosol;Focal adhesion sites(Uncertain)				0	0	0	0	0	0	0	0	0	0	0	0	0	0	0	0	1	0	0	0	0
175	AGA	1	175	Gene_ID	H. sapiens	175	H. sapiens	AGA	aspartylglucosaminidase	GO:0043312 neutrophil degranulation;GO:0002283 neutrophil activation involved in immune response;GO:0006517 protein deglycosylation		Enzymes/ENZYME proteins/Hydrolases					0	0	0	0	0	0	0	0	0	0	0	0	0	0	0	0	0	0	0	0	0
3663	IRF5	1	3663	Gene_ID	H. sapiens	3663	H. sapiens	IRF5	interferon regulatory factor 5	GO:0032727 positive regulation of interferon-alpha production;GO:0032494 response to peptidoglycan;GO:0032728 positive regulation of interferon-beta production		Transcription factors/Helix-turn-helix domains			(M145)PID P53 DOWNSTREAM PATHWAY	(M5913)HALLMARK INTERFERON GAMMA RESPONSE	0	0	0	0	0	0	0	0	0	0	0	0	0	0	0	0	0	0	0	0	0
28989	METTL11A	1	28989	Gene_ID	H. sapiens	28989	H. sapiens	NTMT1	N-terminal Xaa-Pro-Lys N-methyltransferase 1	GO:0018012 N-terminal peptidyl-alanine trimethylation;GO:0035572 N-terminal peptidyl-serine dimethylation;GO:0035573 N-terminal peptidyl-serine trimethylation		Enzymes/ENZYME proteins/Transferases	Cytosol;Nucleoplasm(Enhanced)				0	0	0	0	0	0	0	0	0	0	0	0	0	0	0	0	0	0	0	0	0
388011	C14orf64	1	388011	Gene_ID	H. sapiens	388011	H. sapiens	LINC01550	long intergenic non-protein coding RNA 1550								0	0	0	0	0	0	0	0	0	0	0	0	0	0	0	0	0	0	0	0	0
8886	DDX18	1	8886	Gene_ID	H. sapiens	8886	H. sapiens	DDX18	DEAD-box helicase 18	GO:0000463 maturation of LSU-rRNA from tricistronic rRNA transcript (SSU-rRNA, 5.8S rRNA, LSU-rRNA);GO:0071392 cellular response to estradiol stimulus;GO:0000470 maturation of LSU-rRNA		Enzymes/ENZYME proteins/Hydrolases	Nucleoli(Enhanced)		(M66)PID MYC ACTIV PATHWAY	(M5928)HALLMARK MYC TARGETS V2; (M5926)HALLMARK MYC TARGETS V1	0	0	0	0	0	0	0	0	0	0	0	0	0	0	0	0	0	0	0	0	0
137902	PRM1;PXDNL	1	137902	Gene_ID	H. sapiens	137902	H. sapiens	PXDNL	peroxidasin like	GO:0042744 hydrogen peroxide catabolic process;GO:0098869 cellular oxidant detoxification;GO:0042743 hydrogen peroxide metabolic process		Enzymes/ENZYME proteins/Oxidoreductases	Cytosol(Supported)Nucleoplasm(Uncertain)		(M3008)NABA ECM GLYCOPROTEINS; (M5884)NABA CORE MATRISOME; (M5889)NABA MATRISOME		0	0	0	0	0	0	0	0	0	0	0	0	0	0	0	0	0	0	0	0	0
9923	ZBTB40	1	9923	Gene_ID	H. sapiens	9923	H. sapiens	ZBTB40	zinc finger and BTB domain containing 40	GO:0030282 bone mineralization;GO:0031214 biomineral tissue development;GO:0001503 ossification		Transcription factors/Zinc-coordinating DNA-binding domains	Nucleus(Approved)				0	0	0	0	0	0	0	0	0	0	0	0	0	0	0	0	0	0	0	0	0
81796	SLCO5A1	1	81796	Gene_ID	H. sapiens	81796	H. sapiens	SLCO5A1	solute carrier organic anion transporter family member 5A1	GO:0043252 sodium-independent organic anion transport;GO:0015711 organic anion transport;GO:0006820 anion transport		Transporters/Electrochemical Potential-driven transporters					0	0	0	0	0	0	0	0	0	0	0	0	0	0	0	0	0	0	0	0	0
1476	CSTB	1	1476	Gene_ID	H. sapiens	1476	H. sapiens	CSTB	cystatin B	GO:0043312 neutrophil degranulation;GO:0002283 neutrophil activation involved in immune response;GO:0010951 negative regulation of endopeptidase activity		Transporters/Transporter channels and pores	Cytosol(Supported)Nucleoli(Approved)		(M3468)NABA ECM REGULATORS; (M5885)NABA MATRISOME ASSOCIATED; (M5889)NABA MATRISOME		0	0	0	0	0	0	0	0	0	0	0	0	0	0	0	0	0	0	0	0	0
64843	ISL2	1	64843	Gene_ID	H. sapiens	64843	H. sapiens	ISL2	ISL LIM homeobox 2	GO:0021524 visceral motor neuron differentiation;GO:0031290 retinal ganglion cell axon guidance;GO:0021520 spinal cord motor neuron cell fate specification		Transcription factors/Helix-turn-helix domains	Rods & Rings(Approved)				0	1	0	0	0	0	0	0	0	0	0	0	0	0	0	0	0	0	0	0	0
2632	GBE1	1	2632	Gene_ID	H. sapiens	2632	H. sapiens	GBE1	1,4-alpha-glucan branching enzyme 1	GO:0005978 glycogen biosynthetic process;GO:0009250 glucan biosynthetic process;GO:0005977 glycogen metabolic process		Enzymes/ENZYME proteins/Transferases	Cytosol;Nucleoplasm(Approved)			(M5905)HALLMARK ADIPOGENESIS; (M5924)HALLMARK MTORC1 SIGNALING; (M5891)HALLMARK HYPOXIA	0	0	0	0	0	0	0	0	0	0	0	0	0	0	0	0	0	0	0	0	0
400258	C14orf180	1	400258	Gene_ID	H. sapiens	400258	H. sapiens	C14orf180	chromosome 14 open reading frame 180								0	0	0	0	0	0	0	0	0	0	0	0	0	0	0	0	0	0	0	0	0
8001	GLRA3	1	8001	Gene_ID	H. sapiens	8001	H. sapiens	GLRA3	glycine receptor alpha 3	GO:0060012 synaptic transmission, glycinergic;GO:0060079 excitatory postsynaptic potential;GO:1902476 chloride transmembrane transport		Transporters/Transporter channels and pores		Glycine (Transmitter-gated ion channel activity);Lindane (Transmitter-gated ion channel activity);Picrotoxin (Transmitter-gated ion channel activity);Ivermectin (Transmitter-gated ion channel activity)			0	0	0	0	0	0	0	1	0	0	0	0	0	0	0	0	0	0	0	0	0
84694	GJA10	1	84694	Gene_ID	H. sapiens	84694	H. sapiens	GJA10	gap junction protein alpha 10	GO:0050908 detection of light stimulus involved in visual perception;GO:0050962 detection of light stimulus involved in sensory perception;GO:0009584 detection of visible light							0	0	0	0	0	0	0	0	0	0	0	0	0	0	0	0	0	0	0	0	0
5289	PIK3C3	1	5289	Gene_ID	H. sapiens	5289	H. sapiens	PIK3C3	phosphatidylinositol 3-kinase catalytic subunit type 3	GO:0034162 toll-like receptor 9 signaling pathway;GO:0036092 phosphatidylinositol-3-phosphate biosynthetic process;GO:0034497 protein localization to phagophore assembly site		Enzymes/ENZYME proteins/Transferases		N-(5-(4-CHLORO-3-(2-HYDROXY-ETHYLSULFAMOYL)- PHENYLTHIAZOLE-2-YL)-ACETAMIDE (Protein kinase activity)			0	0	0	0	0	0	0	0	0	0	0	0	0	0	0	0	0	0	0	0	0
10188	TNK2	1	10188	Gene_ID	H. sapiens	10188	H. sapiens	TNK2	tyrosine kinase non receptor 2	GO:2000369 regulation of clathrin-dependent endocytosis;GO:0034260 negative regulation of GTPase activity;GO:0038083 peptidyl-tyrosine autophosphorylation	Tyr protein kinase family	Enzymes/{ENZYME proteins/Transferases,Kinases/Tyr protein kinases}	Cytosol(Approved)	Adenosine triphosphate (Ww domain binding);Debromohymenialdisine (Ww domain binding)	(M81)PID CDC42 PATHWAY; (M3270)ST INTEGRIN SIGNALING PATHWAY		0	0	0	0	0	0	0	0	0	0	0	0	0	0	0	0	0	0	0	0	0
2662	GDF10	1	2662	Gene_ID	H. sapiens	2662	H. sapiens	GDF10	growth differentiation factor 10	GO:0010862 positive regulation of pathway-restricted SMAD protein phosphorylation;GO:0045668 negative regulation of osteoblast differentiation;GO:0060393 regulation of pathway-restricted SMAD protein phosphorylation					(M5883)NABA SECRETED FACTORS; (M5885)NABA MATRISOME ASSOCIATED; (M5889)NABA MATRISOME		0	0	0	1	0	0	0	0	0	0	0	0	0	0	1	0	0	0	0	0	0
56902	PNO1	1	56902	Gene_ID	H. sapiens	56902	H. sapiens	PNO1	partner of NOB1 homolog				Nucleoli(Supported)Nucleus(Approved)			(M5924)HALLMARK MTORC1 SIGNALING	0	0	0	0	0	0	0	0	0	0	0	0	0	0	0	0	0	0	0	0	0
7456	WIPF1	1	7456	Gene_ID	H. sapiens	7456	H. sapiens	WIPF1	WAS/WASL interacting protein family member 1	GO:0038096 Fc-gamma receptor signaling pathway involved in phagocytosis;GO:0002431 Fc receptor mediated stimulatory signaling pathway;GO:0000147 actin cortical patch assembly			Cytosol;Plasma membrane(Approved)		(M7)PID FCER1 PATHWAY	(M5930)HALLMARK EPITHELIAL MESENCHYMAL TRANSITION	0	0	0	0	0	0	0	0	0	0	0	0	0	0	0	0	0	0	0	0	0
7453	WARS	1	7453	Gene_ID	H. sapiens	7453	H. sapiens	WARS1	tryptophanyl-tRNA synthetase 1	GO:0006436 tryptophanyl-tRNA aminoacylation;GO:0010835 regulation of protein ADP-ribosylation;GO:0006418 tRNA aminoacylation for protein translation		Enzymes/ENZYME proteins/Ligase	Cytosol(Enhanced)	L-Tryptophan (Tryptophan-trna ligase activity);Tryptophanyl-5'amp (Tryptophan-trna ligase activity);L-Tryptophanamide (Tryptophan-trna ligase activity)		(M5911)HALLMARK INTERFERON ALPHA RESPONSE; (M5924)HALLMARK MTORC1 SIGNALING; (M5950)HALLMARK ALLOGRAFT REJECTION	0	0	0	0	0	0	0	0	0	0	0	0	0	0	0	0	1	0	0	0	0
4772	NFATC1	1	4772	Gene_ID	H. sapiens	4772	H. sapiens	NFATC1	nuclear factor of activated T cells 1	GO:1905064 negative regulation of vascular smooth muscle cell differentiation;GO:0003184 pulmonary valve morphogenesis;GO:0003180 aortic valve morphogenesis		Transcription factors/Immunoglobulin fold	Nuclear bodies;Nucleoplasm(Supported)	Pseudoephedrine (Transcriptional activator activity, rna polymerase ii distal enhancer sequence-specific binding)	(M235)PID TCR CALCIUM PATHWAY; (M65)PID FRA PATHWAY; (M8626)SIG BCR SIGNALING PATHWAY		0	0	0	0	0	0	0	0	0	0	0	0	0	0	0	1	0	0	0	1	0
2847	MCHR1	1	2847	Gene_ID	H. sapiens	2847	H. sapiens	MCHR1	melanin concentrating hormone receptor 1	GO:0051928 positive regulation of calcium ion transport;GO:0007204 positive regulation of cytosolic calcium ion concentration;GO:0007193 adenylate cyclase-inhibiting G protein-coupled receptor signaling pathway		G-protein coupled receptors/GPCRs excl olfactory receptors;Transporters					0	0	0	0	0	0	0	1	0	0	0	0	0	0	0	0	0	0	0	0	0
100049587	SIGLEC14	1	100049587	Gene_ID	H. sapiens	100049587	H. sapiens	SIGLEC14	sialic acid binding Ig like lectin 14	GO:0043312 neutrophil degranulation;GO:0002283 neutrophil activation involved in immune response;GO:0042119 neutrophil activation							0	0	0	0	0	0	0	0	0	0	0	0	0	0	0	0	0	0	0	0	0
285311	C3orf56	1	285311	Gene_ID	H. sapiens	285311	H. sapiens	C3orf56	chromosome 3 open reading frame 56								0	0	0	0	0	0	0	0	0	0	0	0	0	0	0	0	0	0	0	0	0
124641	OVCA2	1	124641	Gene_ID	H. sapiens	124641	H. sapiens	OVCA2	OVCA2 serine hydrolase domain containing	GO:0032526 response to retinoic acid;GO:0001101 response to acid chemical;GO:0033993 response to lipid			Cytosol;Nucleoplasm(Supported)				0	0	0	0	0	0	0	0	0	0	0	0	0	0	0	0	0	0	0	0	0
1316	KLF6	1	1316	Gene_ID	H. sapiens	1316	H. sapiens	KLF6	Kruppel like factor 6	GO:0030183 B cell differentiation;GO:0030098 lymphocyte differentiation;GO:0042113 B cell activation		Transcription factors/Zinc-coordinating DNA-binding domains	Cytosol;Nucleoli fibrillar center;Nucleus;Vesicles(Approved)		(M4910)ST ERK1 ERK2 MAPK PATHWAY	(M5947)HALLMARK IL2 STAT5 SIGNALING; (M5890)HALLMARK TNFA SIGNALING VIA NFKB; (M5932)HALLMARK INFLAMMATORY RESPONSE	0	0	0	0	0	0	0	0	0	0	0	1	0	0	0	0	0	0	0	0	0
115752	DIS3L	1	115752	Gene_ID	H. sapiens	115752	H. sapiens	DIS3L	DIS3 like exosome 3'-5' exoribonuclease	GO:0016075 rRNA catabolic process;GO:0034661 ncRNA catabolic process;GO:0090503 RNA phosphodiester bond hydrolysis, exonucleolytic			Centrosome;Cytosol;Plasma membrane(Approved)				0	0	0	0	0	0	0	0	0	0	0	0	0	0	0	0	0	0	0	0	0
28514	DLL1	1	28514	Gene_ID	H. sapiens	28514	H. sapiens	DLL1	delta like canonical Notch ligand 1	GO:0021688 cerebellar molecular layer formation;GO:0021693 cerebellar Purkinje cell layer structural organization;GO:0097102 endothelial tip cell fate specification			Nucleoplasm(Uncertain)		(M70)PID PS1 PATHWAY; (M17)PID NOTCH PATHWAY	(M5903)HALLMARK NOTCH SIGNALING; (M5895)HALLMARK WNT BETA CATENIN SIGNALING	1	1	1	0	0	0	0	0	1	1	1	1	1	0	0	1	1	0	1	0	0
91351	DDX60L	1	91351	Gene_ID	H. sapiens	91351	H. sapiens	DDX60L	DExD/H-box 60 like			Enzymes/ENZYME proteins/Hydrolases	Cytosol;Plasma membrane(Approved)				0	0	0	0	0	0	0	0	0	0	0	0	0	0	0	0	0	0	0	0	0
7098	TLR3	1	7098	Gene_ID	H. sapiens	7098	H. sapiens	TLR3	toll like receptor 3	GO:0034128 negative regulation of MyD88-independent toll-like receptor signaling pathway;GO:0034127 regulation of MyD88-independent toll-like receptor signaling pathway;GO:0035666 TRIF-dependent toll-like receptor signaling pathway		CD markers			(M264)PID TOLL ENDOGENOUS PATHWAY	(M5932)HALLMARK INFLAMMATORY RESPONSE; (M5950)HALLMARK ALLOGRAFT REJECTION	0	0	0	0	0	0	0	0	0	0	0	1	0	0	0	0	0	0	0	0	0
874	CBR3	1	874	Gene_ID	H. sapiens	874	H. sapiens	CBR3	carbonyl reductase 3	GO:0042376 phylloquinone catabolic process;GO:1901662 quinone catabolic process;GO:0042374 phylloquinone metabolic process		Enzymes/ENZYME proteins/Oxidoreductases	Cytosol(Supported)Nucleoplasm(Approved)			(M5935)HALLMARK FATTY ACID METABOLISM	0	0	0	0	0	0	0	0	0	0	0	0	0	0	0	0	0	0	0	0	0
100996763	NOTCH2NL	1	100996763	Gene_ID	H. sapiens	100996763	H. sapiens	NOTCH2NLB	notch 2 N-terminal like B	GO:0021987 cerebral cortex development;GO:0045747 positive regulation of Notch signaling pathway;GO:0021543 pallium development							0	0	0	0	0	0	0	0	1	0	0	0	0	0	0	0	0	0	0	0	0
11148	HHLA2	1	11148	Gene_ID	H. sapiens	11148	H. sapiens	HHLA2	HERV-H LTR-associating 2	GO:0042104 positive regulation of activated T cell proliferation;GO:0031295 T cell costimulation;GO:0046006 regulation of activated T cell proliferation							0	0	0	0	0	0	0	0	0	0	0	1	0	0	0	0	0	0	0	0	0
246243	RNASEH1	1	246243	Gene_ID	H. sapiens	246243	H. sapiens	RNASEH1	ribonuclease H1	GO:0043137 DNA replication, removal of RNA primer;GO:0033567 DNA replication, Okazaki fragment processing;GO:0006273 lagging strand elongation		Enzymes/ENZYME proteins/Hydrolases					0	0	0	0	0	0	0	0	0	0	0	0	0	0	0	0	0	0	0	0	0
3350	HTR1A	1	3350	Gene_ID	H. sapiens	3350	H. sapiens	HTR1A	5-hydroxytryptamine receptor 1A	GO:0014062 regulation of serotonin secretion;GO:0007198 adenylate cyclase-inhibiting serotonin receptor signaling pathway;GO:0042053 regulation of dopamine metabolic process		G-protein coupled receptors/{GPCRs excl olfactory receptors,Serotonin receptors}		Eletriptan (Serotonin receptor activity);Ziprasidone (Serotonin receptor activity);Methysergide (Serotonin receptor activity);Cabergoline (Serotonin receptor activity);Ropinirole (Serotonin receptor activity);Zolmitriptan (Serotonin receptor activity);Amitriptyline (Serotonin receptor activity);Olanzapine (Serotonin receptor activity);Clozapine (Serotonin receptor activity);Loxapine (Serotonin re…			0	0	0	0	0	0	0	0	0	0	0	0	0	0	0	0	0	0	0	0	0
128408	BHLHE23	1	128408	Gene_ID	H. sapiens	128408	H. sapiens	BHLHE23	basic helix-loop-helix family member e23	GO:0006357 regulation of transcription by RNA polymerase II;GO:0006366 transcription by RNA polymerase II;GO:0006355 regulation of transcription, DNA-templated		Transcription factors/Basic domains					0	0	0	0	0	0	0	0	0	0	0	0	0	0	0	0	0	0	0	0	0
256536	TCERG1L	1	256536	Gene_ID	H. sapiens	256536	H. sapiens	TCERG1L	transcription elongation regulator 1 like								0	0	0	0	0	0	0	0	0	0	0	0	0	0	0	0	0	0	0	0	0
51018	RRP15	1	51018	Gene_ID	H. sapiens	51018	H. sapiens	RRP15	ribosomal RNA processing 15 homolog	GO:0006364 rRNA processing;GO:0016072 rRNA metabolic process;GO:0042254 ribosome biogenesis			Mitochondria;Nucleoli;Nucleus(Approved)				0	0	0	0	0	0	0	0	0	0	0	0	0	0	0	0	0	0	0	0	0
4094	MAF	1	4094	Gene_ID	H. sapiens	4094	H. sapiens	MAF	MAF bZIP transcription factor	GO:0070306 lens fiber cell differentiation;GO:0032330 regulation of chondrocyte differentiation;GO:0002088 lens development in camera-type eye		Transcription factors/Basic domains			(M60)PID NFAT TFPATHWAY; (M167)PID AP1 PATHWAY; (M195)PID CMYB PATHWAY	(M5908)HALLMARK ANDROGEN RESPONSE	1	0	0	1	0	0	1	0	0	0	0	0	0	0	0	0	0	0	0	0	0
2651	GCNT2	1	2651	Gene_ID	H. sapiens	2651	H. sapiens	GCNT2	glucosaminyl (N-acetyl) transferase 2 (I blood group)	GO:0036438 maintenance of lens transparency;GO:0034116 positive regulation of heterotypic cell-cell adhesion;GO:0010718 positive regulation of epithelial to mesenchymal transition		Enzymes/ENZYME proteins/Transferases	Golgi apparatus(Supported)			(M5934)HALLMARK XENOBIOTIC METABOLISM; (M5891)HALLMARK HYPOXIA	0	0	0	0	0	0	0	0	0	0	0	0	0	0	0	0	0	0	0	0	0
4288	MKI67	1	4288	Gene_ID	H. sapiens	4288	H. sapiens	MKI67	marker of proliferation Ki-67	GO:0007088 regulation of mitotic nuclear division;GO:1902275 regulation of chromatin organization;GO:0051983 regulation of chromosome segregation			Nuclear bodies;Nucleoli;Nucleus(Enhanced)			(M5901)HALLMARK G2M CHECKPOINT; (M5925)HALLMARK E2F TARGETS	0	0	0	0	0	0	0	0	0	0	0	0	0	0	0	0	0	0	0	0	0
345	APOC3	1	345	Gene_ID	H. sapiens	345	H. sapiens	APOC3	apolipoprotein C3	GO:0010903 negative regulation of very-low-density lipoprotein particle remodeling;GO:0060621 negative regulation of cholesterol import;GO:0010987 negative regulation of high-density lipoprotein particle clearance			Cell Junctions;Nucleoli;Nucleoplasm(Approved)			(M5946)HALLMARK COAGULATION	0	0	0	0	0	0	0	0	0	0	0	0	0	0	0	0	0	0	0	0	0
5083	PAX9	1	5083	Gene_ID	H. sapiens	5083	H. sapiens	PAX9	paired box 9	GO:0042481 regulation of odontogenesis;GO:0060325 face morphogenesis;GO:0060323 head morphogenesis		Transcription factors/Helix-turn-helix domains	Nucleoplasm(Supported)Mitochondria(Approved)				0	0	0	0	0	0	0	0	1	0	0	0	0	0	0	0	0	0	0	0	0
4009	LMX1A	1	4009	Gene_ID	H. sapiens	4009	H. sapiens	LMX1A	LIM homeobox transcription factor 1 alpha	GO:0021542 dentate gyrus development;GO:1904948 midbrain dopaminergic neuron differentiation;GO:0021766 hippocampus development		Transcription factors/Helix-turn-helix domains	Golgi apparatus;Nucleoplasm;Vesicles(Approved)				0	1	0	0	0	0	0	0	1	0	0	0	0	0	0	0	0	0	0	0	0
57488	ESYT2	1	57488	Gene_ID	H. sapiens	57488	H. sapiens	ESYT2	extended synaptotagmin 2	GO:0061817 endoplasmic reticulum-plasma membrane tethering;GO:0051643 endoplasmic reticulum localization;GO:0006687 glycosphingolipid metabolic process		Transporters	Cytosol(Uncertain)				0	0	0	0	0	0	0	0	0	0	0	0	0	0	0	0	0	0	0	0	0
152015	ROPN1B	1	152015	Gene_ID	H. sapiens	152015	H. sapiens	ROPN1B	rhophilin associated tail protein 1B	GO:0048240 sperm capacitation;GO:0007342 fusion of sperm to egg plasma membrane involved in single fertilization;GO:0007340 acrosome reaction							0	0	0	0	0	0	0	0	0	0	0	0	0	0	0	0	0	0	0	0	0
8028	MLLT10	1	8028	Gene_ID	H. sapiens	8028	H. sapiens	MLLT10	MLLT10 histone lysine methyltransferase DOT1L cofactor	GO:0045944 positive regulation of transcription by RNA polymerase II;GO:0045893 positive regulation of transcription, DNA-templated;GO:1903508 positive regulation of nucleic acid-templated transcription			Nucleoplasm(Supported)			(M5951)HALLMARK SPERMATOGENESIS	0	0	0	0	0	0	0	0	0	0	0	0	0	0	0	0	0	0	0	0	0
5912	RAP2B	1	5912	Gene_ID	H. sapiens	5912	H. sapiens	RAP2B	RAP2B, member of RAS oncogene family	GO:0090557 establishment of endothelial intestinal barrier;GO:0031954 positive regulation of protein autophosphorylation;GO:0061028 establishment of endothelial barrier						(M5939)HALLMARK P53 PATHWAY	0	0	0	0	0	0	0	0	0	0	0	0	0	0	0	0	0	0	0	0	0
7071	KLF10	1	7071	Gene_ID	H. sapiens	7071	H. sapiens	KLF10	Kruppel like factor 10	GO:0045672 positive regulation of osteoclast differentiation;GO:0002763 positive regulation of myeloid leukocyte differentiation;GO:0045670 regulation of osteoclast differentiation		Transcription factors/Zinc-coordinating DNA-binding domains				(M5896)HALLMARK TGF BETA SIGNALING; (M5890)HALLMARK TNFA SIGNALING VIA NFKB; (M5906)HALLMARK ESTROGEN RESPONSE EARLY	0	0	0	0	0	0	0	0	0	0	0	1	0	0	0	0	1	0	0	0	0
55320	MIS18BP1	1	55320	Gene_ID	H. sapiens	55320	H. sapiens	MIS18BP1	MIS18 binding protein 1	GO:0034080 CENP-A containing nucleosome assembly;GO:0006336 DNA replication-independent nucleosome assembly;GO:0031055 chromatin remodeling at centromere			Nucleoli(Supported)Cytosol(Uncertain)				0	0	0	0	0	0	0	0	0	0	0	0	0	0	0	0	0	0	0	0	0
153830	RNF145	1	153830	Gene_ID	H. sapiens	153830	H. sapiens	RNF145	ring finger protein 145	GO:0016567 protein ubiquitination;GO:0032446 protein modification by small protein conjugation;GO:0070647 protein modification by small protein conjugation or removal			Cytosol;Nucleoplasm;Plasma membrane(Approved)				0	0	0	0	0	0	0	0	0	0	0	0	0	0	0	0	0	0	0	0	0
5591	PRKDC	1	5591	Gene_ID	H. sapiens	5591	H. sapiens	PRKDC	protein kinase, DNA-activated, catalytic subunit	GO:0033153 T cell receptor V(D)J recombination;GO:0002681 somatic recombination of T cell receptor gene segments;GO:2001229 negative regulation of response to gamma radiation	Atypical: PI3/PI4-kinase family	Enzymes/{ENZYME proteins/Transferases,Kinases/Atypical kinases}	Nucleoplasm(Enhanced)	Caffeine (Transcription factor binding);SF1126 (Transcription factor binding)	(M42)PID DNA PK PATHWAY; (M258)PID BARD1 PATHWAY; (M249)PID PI3KCI AKT PATHWAY	(M5925)HALLMARK E2F TARGETS	0	1	1	0	0	1	0	0	1	0	0	1	1	0	0	1	0	0	0	0	0
155061	ZNF746	1	155061	Gene_ID	H. sapiens	155061	H. sapiens	ZNF746	zinc finger protein 746	GO:1901216 positive regulation of neuron death;GO:0000122 negative regulation of transcription by RNA polymerase II;GO:1901214 regulation of neuron death		Transcription factors/Zinc-coordinating DNA-binding domains					0	0	0	0	0	0	0	0	0	0	0	0	0	0	0	0	0	0	0	0	0
155368	WBSCR27	1	155368	Gene_ID	H. sapiens	155368	H. sapiens	METTL27	methyltransferase like 27				Focal adhesion sites(Supported)				0	0	0	0	0	0	0	0	0	0	0	0	0	0	0	0	0	0	0	0	0
1390	CREM	1	1390	Gene_ID	H. sapiens	1390	H. sapiens	CREM	cAMP responsive element modulator	GO:0006687 glycosphingolipid metabolic process;GO:0048384 retinoic acid receptor signaling pathway;GO:0006664 glycolipid metabolic process		Transcription factors/Basic domains	Nucleus(Supported)Vesicles(Approved)		(M235)PID TCR CALCIUM PATHWAY; (M60)PID NFAT TFPATHWAY		0	0	0	0	0	0	0	0	0	0	0	0	0	0	0	0	0	0	0	0	0
6285	S100B	1	6285	Gene_ID	H. sapiens	6285	H. sapiens	S100B	S100 calcium binding protein B	GO:2001015 negative regulation of skeletal muscle cell differentiation;GO:0048642 negative regulation of skeletal muscle tissue development;GO:0031643 positive regulation of myelination		Transporters/Accessory Factors Involved in Transport	Nucleus(Supported)Vesicles(Approved)	Olopatadine (Zinc ion binding);Calcium (Zinc ion binding);N-Formylmethionine (Zinc ion binding);ONO-2506 (Zinc ion binding);(Z)-2-[2-(4-methylpiperazin-1-yl)benzyl]diazenecarbothioamide (Zinc ion binding);2-[(5-hex-1-yn-1-ylfuran-2-yl)carbonyl]-N-methylhydrazinecarbothioamide (Zinc ion binding)	(M5883)NABA SECRETED FACTORS; (M5885)NABA MATRISOME ASSOCIATED; (M5889)NABA MATRISOME		0	0	0	0	0	0	0	0	0	0	0	0	0	0	0	0	0	0	0	0	0
117248	GALNTL2	1	117248	Gene_ID	H. sapiens	117248	H. sapiens	GALNT15	polypeptide N-acetylgalactosaminyltransferase 15	GO:0016266 O-glycan processing;GO:0006493 protein O-linked glycosylation;GO:0006486 protein glycosylation		Enzymes/ENZYME proteins/Transferases	Cytosol;Golgi apparatus(Approved)				0	0	0	0	0	0	0	0	0	0	0	0	0	0	0	0	0	0	0	0	0
57533	TBC1D14	1	57533	Gene_ID	H. sapiens	57533	H. sapiens	TBC1D14	TBC1 domain family member 14	GO:0071955 recycling endosome to Golgi transport;GO:2000785 regulation of autophagosome assembly;GO:1902017 regulation of cilium assembly			Golgi apparatus;Vesicles(Supported)Nucleoplasm(Approved)				0	0	0	0	0	0	0	0	0	0	0	0	0	0	0	0	0	0	0	0	0
92345	NAF1	1	92345	Gene_ID	H. sapiens	92345	H. sapiens	NAF1	nuclear assembly factor 1 ribonucleoprotein	GO:1904874 positive regulation of telomerase RNA localization to Cajal body;GO:0090669 telomerase RNA stabilization;GO:0000454 snoRNA guided rRNA pseudouridine synthesis			Nucleus(Enhanced)Cytosol(Supported)				0	0	0	0	0	0	0	0	0	0	0	0	0	0	0	0	0	0	0	0	0
100131244	ANKRD63	1	100131244	Gene_ID	H. sapiens	100131244	H. sapiens	ANKRD63	ankyrin repeat domain 63								0	0	0	0	0	0	0	0	0	0	0	0	0	0	0	0	0	0	0	0	0
101929637	C11orf39	1	101929637	Gene_ID	H. sapiens	101929637	H. sapiens	NTM-AS1	NTM antisense RNA 1								0	0	0	0	0	0	0	0	0	0	0	0	0	0	0	0	0	0	0	0	0
54210	TREM1	1	54210	Gene_ID	H. sapiens	54210	H. sapiens	TREM1	triggering receptor expressed on myeloid cells 1	GO:0002526 acute inflammatory response;GO:0050900 leukocyte migration;GO:0006959 humoral immune response		CD markers		D-tartaric acid (Scaffold protein binding)			0	0	0	0	0	0	0	0	0	0	0	0	0	0	0	0	0	0	0	0	0
2848	GPR25	1	2848	Gene_ID	H. sapiens	2848	H. sapiens	GPR25	G protein-coupled receptor 25	GO:0007186 G protein-coupled receptor signaling pathway;GO:0007165 signal transduction;GO:0023052 signaling		G-protein coupled receptors/GPCRs excl olfactory receptors					0	0	0	0	0	0	0	0	0	0	0	0	0	0	0	0	0	0	0	0	0
56475	RPRM	1	56475	Gene_ID	H. sapiens	56475	H. sapiens	RPRM	reprimo, TP53 dependent G2 arrest mediator homolog	GO:0007050 cell cycle arrest;GO:0045786 negative regulation of cell cycle;GO:0007346 regulation of mitotic cell cycle							0	0	0	0	0	0	0	0	0	0	0	0	0	0	0	0	0	0	0	0	0
221927	BRAT1	1	221927	Gene_ID	H. sapiens	221927	H. sapiens	BRAT1	BRCA1 associated ATM activator 1	GO:0051646 mitochondrion localization;GO:0030307 positive regulation of cell growth;GO:0006006 glucose metabolic process			Nucleoplasm(Supported)				0	0	0	0	0	0	0	0	0	0	0	0	0	0	0	0	0	0	0	0	0
1996	ELAVL4	1	1996	Gene_ID	H. sapiens	1996	H. sapiens	ELAVL4	ELAV like RNA binding protein 4	GO:0006397 mRNA processing;GO:0016071 mRNA metabolic process;GO:0006396 RNA processing			Nucleoplasm;Vesicles(Approved)				0	0	0	0	0	0	0	0	0	0	0	0	0	0	0	0	0	0	0	0	0
254173	TTLL10	1	254173	Gene_ID	H. sapiens	254173	H. sapiens	TTLL10	tubulin tyrosine ligase like 10	GO:0018094 protein polyglycylation;GO:0018200 peptidyl-glutamic acid modification;GO:0018193 peptidyl-amino acid modification							0	0	0	0	0	0	0	0	0	0	0	0	0	0	0	0	0	0	0	0	0
55608	ANKRD10	1	55608	Gene_ID	H. sapiens	55608	H. sapiens	ANKRD10	ankyrin repeat domain 10				Cytosol;Microtubules(Approved)				0	0	0	0	0	0	0	0	0	0	0	0	0	0	0	0	0	0	0	0	0
57109	REXO4	1	57109	Gene_ID	H. sapiens	57109	H. sapiens	REXO4	REX4 homolog, 3'-5' exonuclease	GO:0000738 DNA catabolic process, exonucleolytic;GO:0000737 DNA catabolic process, endonucleolytic;GO:0006308 DNA catabolic process			Nucleoli;Nucleus(Supported)				0	0	0	0	0	0	0	0	0	0	0	0	0	0	0	0	0	0	0	0	0
57690	TNRC6C	1	57690	Gene_ID	H. sapiens	57690	H. sapiens	TNRC6C	trinucleotide repeat containing adaptor 6C	GO:0060213 positive regulation of nuclear-transcribed mRNA poly(A) tail shortening;GO:0060211 regulation of nuclear-transcribed mRNA poly(A) tail shortening;GO:1900153 positive regulation of nuclear-transcribed mRNA catabolic process, deadenylation-dependent decay			Nucleus(Approved)				0	0	0	0	0	0	0	0	0	0	0	0	0	0	0	0	0	0	0	0	0
23510	KCTD2	1	23510	Gene_ID	H. sapiens	23510	H. sapiens	KCTD2	potassium channel tetramerization domain containing 2	GO:0043161 proteasome-mediated ubiquitin-dependent protein catabolic process;GO:0006511 ubiquitin-dependent protein catabolic process;GO:0051260 protein homooligomerization							0	0	0	0	0	0	0	0	0	0	0	0	0	0	0	0	0	0	0	0	0
2128	EVX1	1	2128	Gene_ID	H. sapiens	2128	H. sapiens	EVX1	even-skipped homeobox 1	GO:0021913 regulation of transcription from RNA polymerase II promoter involved in ventral spinal cord interneuron specification;GO:0021521 ventral spinal cord interneuron specification;GO:0060579 ventral spinal cord interneuron fate commitment		Transcription factors/Helix-turn-helix domains	Nucleoplasm(Approved)				0	1	1	0	0	0	0	0	0	0	0	0	0	0	0	0	0	0	0	0	0
7726	TRIM26	1	7726	Gene_ID	H. sapiens	7726	H. sapiens	TRIM26	tripartite motif containing 26	GO:1902187 negative regulation of viral release from host cell;GO:0046597 negative regulation of viral entry into host cell;GO:1902186 regulation of viral release from host cell			Cytosol;Nucleoplasm(Supported)			(M5911)HALLMARK INTERFERON ALPHA RESPONSE; (M5913)HALLMARK INTERFERON GAMMA RESPONSE	0	0	0	0	0	0	0	0	0	0	0	0	0	0	0	0	0	0	0	0	0
166752	FREM3	1	166752	Gene_ID	H. sapiens	166752	H. sapiens	FREM3	FRAS1 related extracellular matrix 3	GO:0007155 cell adhesion;GO:0022610 biological adhesion;GO:0007154 cell communication					(M5880)NABA ECM AFFILIATED; (M5885)NABA MATRISOME ASSOCIATED; (M5889)NABA MATRISOME		0	0	0	0	0	0	0	0	0	0	0	0	0	0	0	0	0	0	0	0	0
2700	GJA3	1	2700	Gene_ID	H. sapiens	2700	H. sapiens	GJA3	gap junction protein alpha 3	GO:1990349 gap junction-mediated intercellular transport;GO:0010496 intercellular transport;GO:0007601 visual perception		Transporters/Transporter channels and pores					0	0	0	0	0	0	0	0	0	0	0	0	0	0	0	0	0	0	0	0	0
286151	FBXO43	1	286151	Gene_ID	H. sapiens	286151	H. sapiens	FBXO43	F-box protein 43	GO:0045835 negative regulation of meiotic nuclear division;GO:0051447 negative regulation of meiotic cell cycle;GO:0040020 regulation of meiotic nuclear division							0	0	0	0	0	0	0	0	0	0	0	0	0	0	0	0	0	0	0	0	0
255919	TMEM188	1	255919	Gene_ID	H. sapiens	255919	H. sapiens	CNEP1R1	CTD nuclear envelope phosphatase 1 regulatory subunit 1	GO:0010867 positive regulation of triglyceride biosynthetic process;GO:0007077 mitotic nuclear envelope disassembly;GO:0010866 regulation of triglyceride biosynthetic process			Cytosol(Supported)				0	0	0	0	0	0	0	0	0	0	0	0	0	0	0	0	0	0	0	0	0
165679	SPTSSB	1	165679	Gene_ID	H. sapiens	165679	H. sapiens	SPTSSB	serine palmitoyltransferase small subunit B	GO:1904220 regulation of serine C-palmitoyltransferase activity;GO:0046513 ceramide biosynthetic process;GO:0006672 ceramide metabolic process			Nuclear speckles(Approved)				0	0	0	0	0	0	0	0	0	0	0	0	0	0	0	0	0	0	0	0	0
23063	WAPAL	1	23063	Gene_ID	H. sapiens	23063	H. sapiens	WAPL	WAPL cohesin release factor	GO:0071922 regulation of cohesin loading;GO:0045875 negative regulation of sister chromatid cohesion;GO:0071921 cohesin loading							0	0	0	0	0	0	0	0	0	0	0	0	0	0	0	0	0	0	0	0	0
4158	MC2R	1	4158	Gene_ID	H. sapiens	4158	H. sapiens	MC2R	melanocortin 2 receptor	GO:0007189 adenylate cyclase-activating G protein-coupled receptor signaling pathway;GO:0001890 placenta development;GO:0019933 cAMP-mediated signaling		G-protein coupled receptors/GPCRs excl olfactory receptors;Transporters		Tetracosactide (Melanocortin receptor activity);Corticotropin (Melanocortin receptor activity)			0	0	0	0	0	0	0	1	0	0	0	0	0	1	0	0	0	0	0	0	0
389558	FAM180A	1	389558	Gene_ID	H. sapiens	389558	H. sapiens	FAM180A	family with sequence similarity 180 member A								0	0	0	0	0	0	0	0	0	0	0	0	0	0	0	0	0	0	0	0	0
221481	C6orf81	1	221481	Gene_ID	H. sapiens	221481	H. sapiens	ARMC12	armadillo repeat containing 12				Nucleoplasm;Plasma membrane(Approved)				0	0	0	0	0	0	0	0	0	0	0	0	0	0	0	0	0	0	0	0	0
23421	ITGB3BP	1	23421	Gene_ID	H. sapiens	23421	H. sapiens	ITGB3BP	integrin subunit beta 3 binding protein	GO:0034080 CENP-A containing nucleosome assembly;GO:0006336 DNA replication-independent nucleosome assembly;GO:0031055 chromatin remodeling at centromere			Nucleoplasm(Supported)		(M3270)ST INTEGRIN SIGNALING PATHWAY		0	0	0	0	0	0	0	0	0	0	0	0	0	0	0	0	0	0	0	0	0
4851	NOTCH1;HN1	1	4851	Gene_ID	H. sapiens	4851	H. sapiens	NOTCH1	notch receptor 1	GO:0003270 Notch signaling pathway involved in regulation of secondary heart field cardioblast proliferation;GO:0072144 glomerular mesangial cell development;GO:1903849 positive regulation of aorta morphogenesis			Nucleoplasm(Approved)		(M70)PID PS1 PATHWAY; (M236)PID DELTA NP63 PATHWAY; (M288)PID HES HEY PATHWAY	(M5903)HALLMARK NOTCH SIGNALING; (M5895)HALLMARK WNT BETA CATENIN SIGNALING; (M5909)HALLMARK MYOGENESIS	1	1	1	0	1	1	1	0	1	1	1	0	1	0	0	1	1	1	1	1	0
10403	NDC80	1	10403	Gene_ID	H. sapiens	10403	H. sapiens	NDC80	NDC80 kinetochore complex component	GO:0090267 positive regulation of mitotic cell cycle spindle assembly checkpoint;GO:0090266 regulation of mitotic cell cycle spindle assembly checkpoint;GO:1903504 regulation of mitotic spindle checkpoint			Nucleoplasm(Supported)Centrosome(Approved)		(M14)PID AURORA B PATHWAY; (M129)PID PLK1 PATHWAY	(M5893)HALLMARK MITOTIC SPINDLE; (M5901)HALLMARK G2M CHECKPOINT	0	0	0	0	0	0	0	0	0	0	0	0	0	0	0	0	0	0	0	0	0
388015	RTL1	1	388015	Gene_ID	H. sapiens	388015	H. sapiens	RTL1	retrotransposon Gag like 1	GO:0007275 multicellular organism development;GO:0048856 anatomical structure development;GO:0032502 developmental process			Cytosol(Approved)				0	0	0	0	0	0	0	0	0	0	0	0	0	0	0	0	0	0	0	0	0
386653	IL31	1	386653	Gene_ID	H. sapiens	386653	H. sapiens	IL31	interleukin 31	GO:0019221 cytokine-mediated signaling pathway;GO:0071345 cellular response to cytokine stimulus;GO:0034097 response to cytokine							0	0	0	0	0	0	0	0	0	0	0	0	0	0	0	0	0	0	0	0	0
84735	CNDP1	1	84735	Gene_ID	H. sapiens	84735	H. sapiens	CNDP1	carnosine dipeptidase 1	GO:0032268 regulation of cellular protein metabolic process;GO:0006508 proteolysis;GO:0051246 regulation of protein metabolic process		Enzymes/{ENZYME proteins/Hydrolases,Peptidases/Metallopeptidases}					0	0	0	0	0	0	0	0	0	0	0	0	0	0	0	0	0	0	0	0	0
7805	LAPTM5	1	7805	Gene_ID	H. sapiens	7805	H. sapiens	LAPTM5	lysosomal protein transmembrane 5	GO:1990830 cellular response to leukemia inhibitory factor;GO:1990823 response to leukemia inhibitory factor;GO:0071345 cellular response to cytokine stimulus		Transporters/Electrochemical Potential-driven transporters	Cytosol(Approved)			(M5953)HALLMARK KRAS SIGNALING UP	0	0	0	0	0	0	0	0	0	0	0	0	0	0	0	0	0	0	0	0	0
6439	SFTPB	1	6439	Gene_ID	H. sapiens	6439	H. sapiens	SFTPB	surfactant protein B	GO:0007585 respiratory gaseous exchange;GO:0006665 sphingolipid metabolic process;GO:0006643 membrane lipid metabolic process					(M5880)NABA ECM AFFILIATED; (M5885)NABA MATRISOME ASSOCIATED; (M5889)NABA MATRISOME		0	0	0	0	0	0	0	0	0	0	0	0	0	0	0	0	0	0	0	0	0
128954	GAB4	1	128954	Gene_ID	H. sapiens	128954	H. sapiens	GAB4	GRB2 associated binding protein family member 4								0	0	0	0	0	0	0	0	0	0	0	0	0	0	0	0	0	0	0	0	0
5342	PLGLB2	1	5342	Gene_ID	H. sapiens	5342	H. sapiens	PLGLB2	plasminogen like B2				Vesicles(Approved)				0	0	0	0	0	0	0	0	0	0	0	0	0	0	0	0	0	0	0	0	0
638	BIK	1	638	Gene_ID	H. sapiens	638	H. sapiens	BIK	BCL2 interacting killer	GO:0032464 positive regulation of protein homooligomerization;GO:0090200 positive regulation of release of cytochrome c from mitochondria;GO:0032462 regulation of protein homooligomerization						(M5902)HALLMARK APOPTOSIS; (M5937)HALLMARK GLYCOLYSIS	0	0	0	0	0	0	0	0	0	0	0	0	0	0	0	0	0	0	0	0	0
928	CD9	1	928	Gene_ID	H. sapiens	928	H. sapiens	CD9	CD9 molecule	GO:0090331 negative regulation of platelet aggregation;GO:0014905 myoblast fusion involved in skeletal muscle regeneration;GO:0030913 paranodal junction assembly		CD markers;Transporters/Accessory Factors Involved in Transport	Plasma membrane(Supported)	C31G	(M239)PID A6B1 A6B4 INTEGRIN PATHWAY	(M5892)HALLMARK CHOLESTEROL HOMEOSTASIS; (M5897)HALLMARK IL6 JAK STAT3 SIGNALING; (M5946)HALLMARK COAGULATION	0	0	0	0	0	0	0	0	1	0	0	0	0	0	0	0	1	0	0	0	0
23498	HAAO	1	23498	Gene_ID	H. sapiens	23498	H. sapiens	HAAO	3-hydroxyanthranilate 3,4-dioxygenase	GO:0034354 'de novo' NAD biosynthetic process from tryptophan;GO:0034627 'de novo' NAD biosynthetic process;GO:0043420 anthranilate metabolic process		Enzymes/ENZYME proteins/Oxidoreductases					0	0	0	0	0	0	0	0	0	0	0	0	0	0	0	0	0	0	0	0	0
22927	HABP4	1	22927	Gene_ID	H. sapiens	22927	H. sapiens	HABP4	hyaluronan binding protein 4	GO:0030578 PML body organization;GO:0045948 positive regulation of translational initiation;GO:0002576 platelet degranulation				Hyaluronic acid			0	0	0	0	0	0	0	0	0	0	0	0	0	0	0	0	0	0	0	0	0
7113	TMPRSS2	1	7113	Gene_ID	H. sapiens	7113	H. sapiens	TMPRSS2	transmembrane serine protease 2	GO:0046598 positive regulation of viral entry into host cell;GO:0046596 regulation of viral entry into host cell;GO:0046718 viral entry into host cell		Enzymes/Peptidases/Serine-type peptidases	Cell Junctions(Supported)Nucleoplasm(Uncertain)		(M151)PID AR TF PATHWAY; (M58)PID AR PATHWAY	(M5908)HALLMARK ANDROGEN RESPONSE	0	0	0	0	0	0	0	0	0	0	0	0	0	0	0	0	0	0	0	0	0
84945	ABHD13	1	84945	Gene_ID	H. sapiens	84945	H. sapiens	ABHD13	abhydrolase domain containing 13	GO:0002084 protein depalmitoylation;GO:0098734 macromolecule depalmitoylation;GO:0042159 lipoprotein catabolic process			Cytosol(Approved)				0	0	0	0	0	0	0	0	0	0	0	0	0	0	0	0	0	0	0	0	0
64211	LHX5	1	64211	Gene_ID	H. sapiens	64211	H. sapiens	LHX5	LIM homeobox 5	GO:0021937 cerebellar Purkinje cell-granule cell precursor cell signaling involved in regulation of granule cell precursor cell proliferation;GO:0021702 cerebellar Purkinje cell differentiation;GO:0021940 positive regulation of cerebellar granule cell precursor proliferation		Transcription factors/Helix-turn-helix domains					0	1	0	0	0	0	0	0	1	0	0	0	0	0	0	0	0	0	0	0	0
474354	LRRC18	1	474354	Gene_ID	H. sapiens	474354	H. sapiens	LRRC18	leucine rich repeat containing 18	GO:0015698 inorganic anion transport;GO:0098656 anion transmembrane transport;GO:0006820 anion transport							0	0	0	0	0	0	0	0	0	0	0	0	0	0	0	0	0	0	0	0	0
10164	CHST4	1	10164	Gene_ID	H. sapiens	10164	H. sapiens	CHST4	carbohydrate sulfotransferase 4	GO:0006477 protein sulfation;GO:0016266 O-glycan processing;GO:0006044 N-acetylglucosamine metabolic process						(M5937)HALLMARK GLYCOLYSIS	0	0	0	0	0	0	0	0	0	0	0	0	0	0	0	0	0	0	0	0	0
699	BUB1	1	699	Gene_ID	H. sapiens	699	H. sapiens	BUB1	BUB1 mitotic checkpoint serine/threonine kinase	GO:0007094 mitotic spindle assembly checkpoint;GO:0051754 meiotic sister chromatid cohesion, centromeric;GO:0071174 mitotic spindle checkpoint	Other	Enzymes/{ENZYME proteins/Transferases,Kinases}	Nucleoplasm(Supported)Cytosol(Approved)		(M14)PID AURORA B PATHWAY; (M129)PID PLK1 PATHWAY; (M19)PID P73PATHWAY	(M5951)HALLMARK SPERMATOGENESIS; (M5893)HALLMARK MITOTIC SPINDLE; (M5901)HALLMARK G2M CHECKPOINT	0	0	0	0	0	0	0	0	0	0	0	0	0	0	0	0	0	0	0	0	0
23231	SEL1L3	1	23231	Gene_ID	H. sapiens	23231	H. sapiens	SEL1L3	SEL1L family member 3				Nucleus(Enhanced)				0	0	0	0	0	0	0	0	0	0	0	0	0	0	0	0	0	0	0	0	0
24141	C20orf103	1	24141	Gene_ID	H. sapiens	24141	H. sapiens	LAMP5	lysosomal associated membrane protein family member 5	GO:0072594 establishment of protein localization to organelle;GO:0033365 protein localization to organelle;GO:0034613 cellular protein localization			Cytosol;Microtubule organizing center;Mitotic spindle(Approved)				0	0	0	0	0	0	0	0	0	0	0	0	0	0	0	0	0	0	0	0	0
755	C21orf2	1	755	Gene_ID	H. sapiens	755	H. sapiens	CFAP410	cilia and flagella associated protein 410	GO:0042769 DNA damage response, detection of DNA damage;GO:0008360 regulation of cell shape;GO:0060271 cilium assembly			Nucleoplasm(Approved)				0	0	0	0	0	0	0	0	0	0	0	0	0	0	0	0	0	0	0	0	0
92340	C17orf72	1	92340	Gene_ID	H. sapiens	92340	H. sapiens	PRR29	proline rich 29								0	0	0	0	0	0	0	0	0	0	0	0	0	0	0	0	0	0	0	0	0
389136	VGLL3	1	389136	Gene_ID	H. sapiens	389136	H. sapiens	VGLL3	vestigial like family member 3	GO:0006355 regulation of transcription, DNA-templated;GO:1903506 regulation of nucleic acid-templated transcription;GO:0006351 transcription, DNA-templated			Cytosol;Nucleoli(Approved)				0	0	0	0	0	0	0	0	0	0	0	0	0	0	0	0	0	0	0	0	0
549	AUH	1	549	Gene_ID	H. sapiens	549	H. sapiens	AUH	AU RNA binding methylglutaconyl-CoA hydratase	GO:0006552 leucine catabolic process;GO:0006551 leucine metabolic process;GO:0009083 branched-chain amino acid catabolic process		Enzymes/ENZYME proteins/Lyases				(M5935)HALLMARK FATTY ACID METABOLISM	0	0	0	0	0	0	0	0	0	0	0	0	0	0	0	0	0	0	0	0	0
79774	GRTP1	1	79774	Gene_ID	H. sapiens	79774	H. sapiens	GRTP1	growth hormone regulated TBC protein 1	GO:0090630 activation of GTPase activity;GO:0043547 positive regulation of GTPase activity;GO:0043087 regulation of GTPase activity							0	0	0	0	0	0	0	0	0	0	0	0	0	0	0	0	0	0	0	0	0
326	AIRE	1	326	Gene_ID	H. sapiens	326	H. sapiens	AIRE	autoimmune regulator	GO:0002458 peripheral T cell tolerance induction;GO:0045060 negative thymic T cell selection;GO:2000410 regulation of thymocyte migration		Transcription factors					0	0	0	0	0	1	0	0	0	1	0	1	0	0	0	0	0	0	0	0	0
80781	COL18A1	1	80781	Gene_ID	H. sapiens	80781	H. sapiens	COL18A1	collagen type XVIII alpha 1 chain	GO:0001886 endothelial cell morphogenesis;GO:2000353 positive regulation of endothelial cell apoptotic process;GO:0051599 response to hydrostatic pressure			Golgi apparatus(Approved)		(M5887)NABA BASEMENT MEMBRANES; (M3005)NABA COLLAGENS; (M285)PID HNF3A PATHWAY		0	0	0	0	0	0	0	0	0	0	0	0	0	0	0	0	1	0	0	0	0
54512	EXOSC4	1	54512	Gene_ID	H. sapiens	54512	H. sapiens	EXOSC4	exosome component 4	GO:0034427 nuclear-transcribed mRNA catabolic process, exonucleolytic, 3'-5';GO:0043928 exonucleolytic nuclear-transcribed mRNA catabolic process involved in deadenylation-dependent decay;GO:0071051 polyadenylation-dependent snoRNA 3'-end processing			Cytosol;Intermediate filaments(Supported)			(M5922)HALLMARK UNFOLDED PROTEIN RESPONSE	0	0	0	0	0	0	0	0	0	0	0	0	0	0	0	0	0	0	0	0	0
149986	LSM14B	1	149986	Gene_ID	H. sapiens	149986	H. sapiens	LSM14B	LSM family member 14B	GO:0006417 regulation of translation;GO:0034248 regulation of cellular amide metabolic process;GO:0010608 posttranscriptional regulation of gene expression			Vesicles(Supported)Nucleoli fibrillar center(Approved)				0	0	0	0	0	0	0	0	0	0	0	0	0	0	0	0	0	0	0	0	0
10846	PDE10A	1	10846	Gene_ID	H. sapiens	10846	H. sapiens	PDE10A	phosphodiesterase 10A	GO:0006198 cAMP catabolic process;GO:0046069 cGMP catabolic process;GO:0010754 negative regulation of cGMP-mediated signaling		Enzymes/ENZYME proteins/Hydrolases		Dipyridamole (Metal ion binding);Papaverine (Metal ion binding);4,5-bis(4-methoxyphenyl)-2-thiophen-2-yl-1H-imidazole (Metal ion binding);2-({4-[4-(pyridin-4-ylmethyl)-1H-pyrazol-3-yl]phenoxy}methyl)quinoline (Metal ion binding);2-{[4-(4-pyridin-4-yl-1H-pyrazol-3-yl)phenoxy]methyl}quinoline (Metal ion binding);2-{[4-(1-methyl-4-pyridin-4-yl-1H-pyrazol-3-yl)phenoxy]methyl}quinoline (Metal ion bind…			0	0	0	0	0	0	0	0	0	0	0	0	0	1	0	0	0	0	0	0	0
1871	E2F3	1	1871	Gene_ID	H. sapiens	1871	H. sapiens	E2F3	E2F transcription factor 3	GO:1905461 positive regulation of vascular associated smooth muscle cell apoptotic process;GO:1905459 regulation of vascular associated smooth muscle cell apoptotic process;GO:0034393 positive regulation of smooth muscle cell apoptotic process		Transcription factors/Helix-turn-helix domains	Nuclear speckles;Nucleoplasm(Supported)Cytosol(Uncertain)		(M279)PID RB 1PATHWAY; (M40)PID E2F PATHWAY; (M66)PID MYC ACTIV PATHWAY	(M5901)HALLMARK G2M CHECKPOINT	0	0	0	0	0	0	0	0	0	0	0	0	0	0	0	0	1	0	0	0	0
340719	NANOS1	1	340719	Gene_ID	H. sapiens	340719	H. sapiens	NANOS1	nanos C2HC-type zinc finger 1	GO:0098749 cerebellar neuron development;GO:1900153 positive regulation of nuclear-transcribed mRNA catabolic process, deadenylation-dependent decay;GO:1900151 regulation of nuclear-transcribed mRNA catabolic process, deadenylation-dependent decay			Cytosol;Nucleoplasm(Supported)				0	1	0	0	0	0	0	0	1	0	0	0	0	0	0	0	0	0	0	0	0
51527	C14orf129	1	51527	Gene_ID	H. sapiens	51527	H. sapiens	GSKIP	GSK3B interacting protein	GO:0008631 intrinsic apoptotic signaling pathway in response to oxidative stress;GO:0090263 positive regulation of canonical Wnt signaling pathway;GO:0006469 negative regulation of protein kinase activity			Golgi apparatus;Nucleoli;Vesicles(Approved)				0	0	0	0	0	0	0	0	0	0	0	0	0	0	0	0	0	0	0	0	0
284194	LGALS9B	1	284194	Gene_ID	H. sapiens	284194	H. sapiens	LGALS9B	galectin 9B	GO:2000562 negative regulation of CD4-positive, alpha-beta T cell proliferation;GO:2001181 positive regulation of interleukin-10 secretion;GO:0046642 negative regulation of alpha-beta T cell proliferation			Cytosol(Uncertain)		(M5880)NABA ECM AFFILIATED; (M5885)NABA MATRISOME ASSOCIATED; (M5889)NABA MATRISOME		0	0	0	0	0	0	0	0	0	0	0	1	0	0	0	0	1	0	0	0	0
60675	PROK2	1	60675	Gene_ID	H. sapiens	60675	H. sapiens	PROK2	prokineticin 2	GO:0045987 positive regulation of smooth muscle contraction;GO:0000187 activation of MAPK activity;GO:0045933 positive regulation of muscle contraction						(M5932)HALLMARK INFLAMMATORY RESPONSE	0	0	0	0	0	0	0	1	0	0	0	0	0	0	0	0	0	0	0	0	0
8911	CACNA1I	1	8911	Gene_ID	H. sapiens	8911	H. sapiens	CACNA1I	calcium voltage-gated channel subunit alpha1 I	GO:0045956 positive regulation of calcium ion-dependent exocytosis;GO:1903307 positive regulation of regulated secretory pathway;GO:0086010 membrane depolarization during action potential		Voltage-gated ion channels/Voltage-Gated Calcium Channels		Cinnarizine (Voltage-gated calcium channel activity);Paramethadione (Voltage-gated calcium channel activity);Verapamil (Voltage-gated calcium channel activity);Zonisamide (Voltage-gated calcium channel activity);Mibefradil (Voltage-gated calcium channel activity);Flunarizine (Voltage-gated calcium channel activity)			0	0	0	0	0	0	0	0	0	0	0	0	0	0	0	0	0	0	0	0	0
284186	TMEM105	1	284186	Gene_ID	H. sapiens	284186	H. sapiens	TMEM105	TMEM105 long non-coding RNA								0	0	0	0	0	0	0	0	0	0	0	0	0	0	0	0	0	0	0	0	0
84101	USP44	1	84101	Gene_ID	H. sapiens	84101	H. sapiens	USP44	ubiquitin specific peptidase 44	GO:0090266 regulation of mitotic cell cycle spindle assembly checkpoint;GO:1903504 regulation of mitotic spindle checkpoint;GO:0007094 mitotic spindle assembly checkpoint		Enzymes/{ENZYME proteins/Hydrolases,Peptidases/Cysteine-type peptidases}	Microtubules;Nucleoli fibrillar center(Approved)				0	0	0	0	0	0	0	0	0	0	0	0	0	0	0	0	0	0	0	0	0
54567	DLL4	1	54567	Gene_ID	H. sapiens	54567	H. sapiens	DLL4	delta like canonical Notch ligand 4	GO:1903588 negative regulation of blood vessel endothelial cell proliferation involved in sprouting angiogenesis;GO:0090051 negative regulation of cell migration involved in sprouting angiogenesis;GO:0035912 dorsal aorta morphogenesis					(M17)PID NOTCH PATHWAY		1	1	1	0	0	0	0	0	0	1	1	1	0	0	0	1	1	0	0	1	0
27112	FAM155B	1	27112	Gene_ID	H. sapiens	27112	H. sapiens	FAM155B	family with sequence similarity 155 member B	GO:0098703 calcium ion import across plasma membrane;GO:1902656 calcium ion import into cytosol;GO:0097553 calcium ion transmembrane import into cytosol							0	0	0	0	0	0	0	0	0	0	0	0	0	0	0	0	0	0	0	0	0
81832	NETO1	1	81832	Gene_ID	H. sapiens	81832	H. sapiens	NETO1	neuropilin and tolloid like 1	GO:2000312 regulation of kainate selective glutamate receptor activity;GO:2000463 positive regulation of excitatory postsynaptic potential;GO:0048169 regulation of long-term neuronal synaptic plasticity		Transporters/Accessory Factors Involved in Transport	Golgi apparatus(Approved)				0	0	0	0	0	0	0	0	0	0	0	0	0	0	0	0	0	0	0	0	0
4692	NDN	1	4692	Gene_ID	H. sapiens	4692	H. sapiens	NDN	necdin, MAGE family member	GO:0007413 axonal fasciculation;GO:0106030 neuron projection fasciculation;GO:0048011 neurotrophin TRK receptor signaling pathway			Cytosol;Nucleoplasm(Approved)		(M153)PID P75 NTR PATHWAY		0	0	0	0	0	0	0	0	0	0	0	0	0	0	0	0	1	0	0	0	0
6591	SNAI2	1	6591	Gene_ID	H. sapiens	6591	H. sapiens	SNAI2	snail family transcriptional repressor 2	GO:0070563 negative regulation of vitamin D receptor signaling pathway;GO:0070562 regulation of vitamin D receptor signaling pathway;GO:0010957 negative regulation of vitamin D biosynthetic process		Transcription factors/Zinc-coordinating DNA-binding domains	Nucleus(Approved)		(M231)PID KIT PATHWAY; (M223)PID BETA CATENIN NUC PATHWAY; (M145)PID P53 DOWNSTREAM PATHWAY	(M5942)HALLMARK UV RESPONSE DN; (M5930)HALLMARK EPITHELIAL MESENCHYMAL TRANSITION	0	0	0	1	0	1	1	0	0	1	1	0	0	0	1	1	1	0	0	1	0
22847	ZNF507	1	22847	Gene_ID	H. sapiens	22847	H. sapiens	ZNF507	zinc finger protein 507	GO:0006357 regulation of transcription by RNA polymerase II;GO:0006366 transcription by RNA polymerase II;GO:0006355 regulation of transcription, DNA-templated		Transcription factors/Zinc-coordinating DNA-binding domains	Cytosol;Nucleoli(Supported)				0	0	0	0	0	0	0	0	0	0	0	0	0	0	0	0	0	0	0	0	0
10163	WASF2	1	10163	Gene_ID	H. sapiens	10163	H. sapiens	WASF2	WASP family member 2	GO:0051497 negative regulation of stress fiber assembly;GO:0032232 negative regulation of actin filament bundle assembly;GO:0038096 Fc-gamma receptor signaling pathway involved in phagocytosis			Cytosol;Plasma membrane(Approved)		(M156)PID ECADHERIN NASCENT AJ PATHWAY; (M278)PID RAC1 PATHWAY; (M164)PID ERBB1 DOWNSTREAM PATHWAY	(M5893)HALLMARK MITOTIC SPINDLE	0	0	0	1	0	0	0	0	0	0	0	0	0	0	0	0	0	0	0	0	0
124857	WFIKKN2	1	124857	Gene_ID	H. sapiens	124857	H. sapiens	WFIKKN2	WAP, follistatin/kazal, immunoglobulin, kunitz and netrin domain containing 2	GO:0030512 negative regulation of transforming growth factor beta receptor signaling pathway;GO:1903845 negative regulation of cellular response to transforming growth factor beta stimulus;GO:0017015 regulation of transforming growth factor beta receptor signaling pathway					(M5883)NABA SECRETED FACTORS; (M5885)NABA MATRISOME ASSOCIATED; (M5889)NABA MATRISOME		0	0	0	1	0	0	0	0	0	0	0	0	0	0	0	0	0	0	0	0	0
83857	TMTC1	1	83857	Gene_ID	H. sapiens	83857	H. sapiens	TMTC1	transmembrane O-mannosyltransferase targeting cadherins 1	GO:0035269 protein O-linked mannosylation;GO:0035268 protein mannosylation;GO:0006493 protein O-linked glycosylation			Cytosol;Nucleoplasm(Approved)				0	0	0	0	0	0	0	0	0	0	0	0	0	0	0	0	0	0	0	0	0
51142	CHCHD2	1	51142	Gene_ID	H. sapiens	51142	H. sapiens	CHCHD2	coiled-coil-helix-coiled-coil-helix domain containing 2	GO:1900037 regulation of cellular response to hypoxia;GO:0071456 cellular response to hypoxia;GO:0036294 cellular response to decreased oxygen levels			Mitochondria(Enhanced)				0	0	0	0	0	0	0	0	0	0	0	0	0	0	0	0	0	0	0	0	0
414196	C10orf31	1	414196	Gene_ID	H. sapiens	414196	H. sapiens	CELF2-AS1	CELF2 antisense RNA 1								0	0	0	0	0	0	0	0	0	0	0	0	0	0	0	0	0	0	0	0	0
646892	SH2D7	1	646892	Gene_ID	H. sapiens	646892	H. sapiens	SH2D7	SH2 domain containing 7								0	0	0	0	0	0	0	0	0	0	0	0	0	0	0	0	0	0	0	0	0
2768	GNA12	1	2768	Gene_ID	H. sapiens	2768	H. sapiens	GNA12	G protein subunit alpha 12	GO:0010762 regulation of fibroblast migration;GO:0042733 embryonic digit morphogenesis;GO:0032434 regulation of proteasomal ubiquitin-dependent protein catabolic process			Cytosol(Supported)		(M64)PID S1P S1P4 PATHWAY; (M155)PID S1P META PATHWAY; (M268)PID S1P S1P2 PATHWAY		1	0	1	0	1	0	0	0	0	0	0	0	0	0	0	0	0	0	0	0	0
84230	LRRC8C	1	84230	Gene_ID	H. sapiens	84230	H. sapiens	LRRC8C	leucine rich repeat containing 8 VRAC subunit C	GO:0015810 aspartate transmembrane transport;GO:0015734 taurine transport;GO:0015740 C4-dicarboxylate transport		Transporters/Transporter channels and pores	Golgi apparatus(Approved)			(M5947)HALLMARK IL2 STAT5 SIGNALING	0	0	0	0	0	0	0	0	0	0	0	0	0	0	1	0	0	0	0	0	0
30827	CXXC1	1	30827	Gene_ID	H. sapiens	30827	H. sapiens	CXXC1	CXXC finger protein 1	GO:0051568 histone H3-K4 methylation;GO:0036498 IRE1-mediated unfolded protein response;GO:0034968 histone lysine methylation		Transcription factors/Zinc-coordinating DNA-binding domains	Nucleus(Enhanced)			(M5922)HALLMARK UNFOLDED PROTEIN RESPONSE	0	0	0	0	0	0	0	0	0	0	0	0	0	0	0	0	0	0	0	0	0
254122	SNX32	1	254122	Gene_ID	H. sapiens	254122	H. sapiens	SNX32	sorting nexin 32	GO:0016241 regulation of macroautophagy;GO:0042147 retrograde transport, endosome to Golgi;GO:0016482 cytosolic transport			Cell Junctions;Focal adhesion sites(Uncertain)				0	0	0	0	0	0	0	0	0	0	0	0	0	0	0	0	0	0	0	0	0
5154	PDGFA	1	5154	Gene_ID	H. sapiens	5154	H. sapiens	PDGFA	platelet derived growth factor subunit A	GO:0035793 positive regulation of metanephric mesenchymal cell migration by platelet-derived growth factor receptor-beta signaling pathway;GO:1900238 regulation of metanephric mesenchymal cell migration by platelet-derived growth factor receptor-beta signaling pathway;GO:2000591 positive regulation of metanephric mesenchymal cell migration		RAS pathway related proteins	Microtubule organizing center;Vesicles(Approved)		(M144)PID CERAMIDE PATHWAY; (M5883)NABA SECRETED FACTORS; (M5885)NABA MATRISOME ASSOCIATED	(M5944)HALLMARK ANGIOGENESIS; (M5939)HALLMARK P53 PATHWAY	1	0	0	0	0	1	1	0	0	1	1	0	0	0	0	0	0	0	0	0	0
118987	PDZD8	1	118987	Gene_ID	H. sapiens	118987	H. sapiens	PDZD8	PDZ domain containing 8	GO:0051560 mitochondrial calcium ion homeostasis;GO:1990456 mitochondrion-endoplasmic reticulum membrane tethering;GO:0006874 cellular calcium ion homeostasis			Nucleoli fibrillar center;Plasma membrane(Approved)				0	0	0	0	0	0	0	0	0	0	0	0	0	0	0	0	0	0	0	0	0
3670	ISL1	1	3670	Gene_ID	H. sapiens	3670	H. sapiens	ISL1	ISL LIM homeobox 1	GO:0071657 positive regulation of granulocyte colony-stimulating factor production;GO:0033147 negative regulation of intracellular estrogen receptor signaling pathway;GO:0003266 regulation of secondary heart field cardioblast proliferation		Transcription factors/Helix-turn-helix domains	Nucleoplasm(Enhanced)			(M5957)HALLMARK PANCREAS BETA CELLS	0	1	1	0	0	1	0	0	1	1	0	0	1	0	0	1	1	0	0	1	0
50618	ITSN2	1	50618	Gene_ID	H. sapiens	50618	H. sapiens	ITSN2	intersectin 2	GO:1903861 positive regulation of dendrite extension;GO:1903859 regulation of dendrite extension;GO:0097484 dendrite extension			Plasma membrane;Vesicles(Approved)		(M83)PID CDC42 REG PATHWAY		0	0	0	0	0	0	0	0	0	0	0	0	0	0	0	0	0	0	0	0	0
9745	ZNF536	1	9745	Gene_ID	H. sapiens	9745	H. sapiens	ZNF536	zinc finger protein 536	GO:0048387 negative regulation of retinoic acid receptor signaling pathway;GO:0048385 regulation of retinoic acid receptor signaling pathway;GO:0048384 retinoic acid receptor signaling pathway		Transcription factors/Zinc-coordinating DNA-binding domains	Cell Junctions;Nucleus(Approved)				0	0	0	0	0	0	0	0	0	0	0	0	0	0	0	0	0	0	0	0	0
9557	CHD1L	1	9557	Gene_ID	H. sapiens	9557	H. sapiens	CHD1L	chromodomain helicase DNA binding protein 1 like	GO:0006295 nucleotide-excision repair, DNA incision, 3'-to lesion;GO:0006293 nucleotide-excision repair, preincision complex stabilization;GO:0000717 nucleotide-excision repair, DNA duplex unwinding		Enzymes/ENZYME proteins/Hydrolases	Nucleoplasm(Supported)				0	0	0	0	0	0	0	0	0	0	0	0	0	0	0	0	0	0	0	0	0
26240	FAM50B	1	26240	Gene_ID	H. sapiens	26240	H. sapiens	FAM50B	family with sequence similarity 50 member B				Cytokinetic bridge;Nucleoplasm(Enhanced)				0	0	0	0	0	0	0	0	0	0	0	0	0	0	0	0	0	0	0	0	0
10328	COX4NB	1	10328	Gene_ID	H. sapiens	10328	H. sapiens	EMC8	ER membrane protein complex subunit 8				Cytosol(Supported)				0	0	0	0	0	0	0	0	0	0	0	0	0	0	0	0	0	0	0	0	0
285941	C7orf71	1	285941	Gene_ID	H. sapiens	285941	H. sapiens	LINC02860	long intergenic non-protein coding RNA 2860								0	0	0	0	0	0	0	0	0	0	0	0	0	0	0	0	0	0	0	0	0
131583	FAM43A	1	131583	Gene_ID	H. sapiens	131583	H. sapiens	FAM43A	family with sequence similarity 43 member A				Vesicles(Approved)				0	0	0	0	0	0	0	0	0	0	0	0	0	0	0	0	0	0	0	0	0
57721	METTL14	1	57721	Gene_ID	H. sapiens	57721	H. sapiens	METTL14	methyltransferase like 14	GO:0021861 forebrain radial glial cell differentiation;GO:0061157 mRNA destabilization;GO:0060019 radial glial cell differentiation		Enzymes/ENZYME proteins/Transferases	Nucleoplasm(Supported)				0	0	0	0	0	0	0	0	1	0	0	0	0	0	0	0	0	0	0	0	0
26511	CHIC2	1	26511	Gene_ID	H. sapiens	26511	H. sapiens	CHIC2	cysteine rich hydrophobic domain 2	GO:0008150 biological_process			Plasma membrane;Vesicles(Enhanced)				0	0	0	0	0	0	0	0	0	0	0	0	0	0	0	0	0	0	0	0	0
7781	SLC30A3	1	7781	Gene_ID	H. sapiens	7781	H. sapiens	SLC30A3	solute carrier family 30 member 3	GO:0061088 regulation of sequestering of zinc ion;GO:0099180 zinc ion import into synaptic vesicle;GO:0032119 sequestering of zinc ion		Transporters/Electrochemical Potential-driven transporters	Cytosol;Nucleoli;Nucleus;Vesicles(Approved)			(M5956)HALLMARK KRAS SIGNALING DN; (M5915)HALLMARK APICAL JUNCTION	0	0	0	0	0	0	0	0	0	0	0	0	0	0	0	0	0	0	0	0	0
8227	AKAP17A	1	8227	Gene_ID	H. sapiens	8227	H. sapiens	AKAP17A	A-kinase anchoring protein 17A	GO:0043484 regulation of RNA splicing;GO:0042113 B cell activation;GO:0046649 lymphocyte activation			Nuclear speckles(Supported)Cytosol(Approved)				0	0	0	0	0	0	0	0	0	0	0	0	0	0	0	0	0	0	0	0	0
689	BTF3	1	689	Gene_ID	H. sapiens	689	H. sapiens	BTF3	basic transcription factor 3	GO:0001701 in utero embryonic development;GO:0043009 chordate embryonic development;GO:0009792 embryo development ending in birth or egg hatching			Cytosol(Supported)				0	0	1	0	0	0	0	0	0	0	0	0	0	0	0	0	0	0	0	0	0
1960	EGR3	1	1960	Gene_ID	H. sapiens	1960	H. sapiens	EGR3	early growth response 3	GO:0033089 positive regulation of T cell differentiation in thymus;GO:0045586 regulation of gamma-delta T cell differentiation;GO:0042492 gamma-delta T cell differentiation		Transcription factors/Zinc-coordinating DNA-binding domains	Nucleus;Vesicles(Uncertain)		(M2579)ST DIFFERENTIATION PATHWAY IN PC12 CELLS; (M60)PID NFAT TFPATHWAY	(M5902)HALLMARK APOPTOSIS; (M5890)HALLMARK TNFA SIGNALING VIA NFKB; (M5907)HALLMARK ESTROGEN RESPONSE LATE	0	0	0	0	0	0	0	0	0	0	0	1	0	0	0	0	0	0	0	0	0
51375	SNX7	1	51375	Gene_ID	H. sapiens	51375	H. sapiens	SNX7	sorting nexin 7	GO:0015031 protein transport;GO:0015833 peptide transport;GO:0042886 amide transport			Cytosol;Nucleoli fibrillar center(Approved)				0	0	0	0	0	0	0	0	0	0	0	0	0	0	0	0	0	0	0	0	0
448831	FRG2	1	448831	Gene_ID	H. sapiens	448831	H. sapiens	FRG2	FSHD region gene 2								0	0	0	0	0	0	0	0	0	0	0	0	0	0	0	0	0	0	0	0	0
3357	HTR2B	1	3357	Gene_ID	H. sapiens	3357	H. sapiens	HTR2B	5-hydroxytryptamine receptor 2B	GO:0010513 positive regulation of phosphatidylinositol biosynthetic process;GO:0051209 release of sequestered calcium ion into cytosol;GO:0007202 activation of phospholipase C activity		G-protein coupled receptors/{GPCRs excl olfactory receptors,Serotonin receptors};Transporters	Nucleoplasm(Approved)	Eletriptan (Serotonin receptor activity);Methysergide (Serotonin receptor activity);Cabergoline (Serotonin receptor activity);Ropinirole (Serotonin receptor activity);Dihydroergotamine (Serotonin receptor activity);Olanzapine (Serotonin receptor activity);Mirtazapine (Serotonin receptor activity);Pramipexole (Serotonin receptor activity);Triflupromazine (Serotonin receptor activity);Amoxapine (Se…			1	0	0	0	0	0	0	0	0	0	0	0	0	1	0	1	0	0	0	0	0
8310	ACOX3	1	8310	Gene_ID	H. sapiens	8310	H. sapiens	ACOX3	acyl-CoA oxidase 3, pristanoyl	GO:0033540 fatty acid beta-oxidation using acyl-CoA oxidase;GO:0006625 protein targeting to peroxisome;GO:0006635 fatty acid beta-oxidation		Enzymes/ENZYME proteins/Oxidoreductases	Peroxisomes(Approved)			(M5934)HALLMARK XENOBIOTIC METABOLISM	0	0	0	0	0	0	0	0	0	0	0	0	0	0	0	0	0	0	0	0	0
8535	CBX4	1	8535	Gene_ID	H. sapiens	8535	H. sapiens	CBX4	chromobox 4	GO:0016925 protein sumoylation;GO:0000122 negative regulation of transcription by RNA polymerase II;GO:0043066 negative regulation of apoptotic process			Nucleoplasm(Enhanced)Nuclear bodies(Supported)		(M279)PID RB 1PATHWAY; (M195)PID CMYB PATHWAY		0	0	0	0	0	0	0	0	0	0	0	0	0	0	0	0	0	0	0	0	0
23107	MRPS27	1	23107	Gene_ID	H. sapiens	23107	H. sapiens	MRPS27	mitochondrial ribosomal protein S27	GO:0070131 positive regulation of mitochondrial translation;GO:0070126 mitochondrial translational termination;GO:0070129 regulation of mitochondrial translation		Ribosomal proteins					0	0	0	0	0	0	0	0	0	0	0	0	0	0	0	0	0	0	0	0	0
79850	FAM57A	1	79850	Gene_ID	H. sapiens	79850	H. sapiens	TLCD3A	TLC domain containing 3A	GO:0008150 biological_process							0	0	0	0	0	0	0	0	0	0	0	0	0	0	0	0	0	0	0	0	0
6130	RPL7A	1	6130	Gene_ID	H. sapiens	6130	H. sapiens	RPL7A	ribosomal protein L7a	GO:0006614 SRP-dependent cotranslational protein targeting to membrane;GO:0006613 cotranslational protein targeting to membrane;GO:0000184 nuclear-transcribed mRNA catabolic process, nonsense-mediated decay		Ribosomal proteins	Nucleoli;Vesicles(Approved)				0	0	0	0	0	0	0	0	0	0	0	0	0	0	0	0	0	0	0	0	0
79633	FAT4	1	79633	Gene_ID	H. sapiens	79633	H. sapiens	FAT4	FAT atypical cadherin 4	GO:0072307 regulation of metanephric nephron tubule epithelial cell differentiation;GO:0072257 metanephric nephron tubule epithelial cell differentiation;GO:0001658 branching involved in ureteric bud morphogenesis			Cytosol(Approved)				1	0	0	1	0	0	0	0	1	1	1	0	1	0	0	1	0	1	0	0	0
343035	RD3	1	343035	Gene_ID	H. sapiens	343035	H. sapiens	RD3	retinal degeneration 3, GUCY2D regulator	GO:0060041 retina development in camera-type eye;GO:0007601 visual perception;GO:0043010 camera-type eye development							1	0	0	0	0	0	0	0	0	0	0	0	0	0	0	0	0	0	0	0	0
23199	KIAA0182	1	23199	Gene_ID	H. sapiens	23199	H. sapiens	GSE1	Gse1 coiled-coil protein				Mitochondria;Nucleoplasm(Approved)				0	0	0	0	0	0	0	0	0	0	0	0	0	0	0	0	0	0	0	0	0
5727	PTCH1	1	5727	Gene_ID	H. sapiens	5727	H. sapiens	PTCH1	patched 1	GO:0001658 branching involved in ureteric bud morphogenesis;GO:0010875 positive regulation of cholesterol efflux;GO:0060675 ureteric bud morphogenesis			Golgi apparatus(Approved)		(M211)PID HEDGEHOG 2PATHWAY; (M219)PID HEDGEHOG GLI PATHWAY	(M5919)HALLMARK HEDGEHOG SIGNALING; (M5895)HALLMARK WNT BETA CATENIN SIGNALING; (M5947)HALLMARK IL2 STAT5 SIGNALING	1	1	1	0	1	1	0	0	1	1	1	0	1	0	0	1	1	0	1	0	0
653489	RGPD3	1	653489	Gene_ID	H. sapiens	653489	H. sapiens	RGPD3	RANBP2 like and GRIP domain containing 3	GO:0006607 NLS-bearing protein import into nucleus;GO:0006606 protein import into nucleus;GO:0051170 import into nucleus			Nuclear membrane;Vesicles(Approved)				0	0	0	0	0	0	0	0	0	0	0	0	0	0	0	0	0	0	0	0	0
342865	VSTM2B	1	342865	Gene_ID	H. sapiens	342865	H. sapiens	VSTM2B	V-set and transmembrane domain containing 2B								0	0	0	0	0	0	0	0	0	0	0	0	0	0	0	0	0	0	0	0	0
8287	USP9Y	1	8287	Gene_ID	H. sapiens	8287	H. sapiens	USP9Y	ubiquitin specific peptidase 9 Y-linked	GO:0030509 BMP signaling pathway;GO:0007179 transforming growth factor beta receptor signaling pathway;GO:0071773 cellular response to BMP stimulus		Enzymes/{ENZYME proteins/Hydrolases,Peptidases/Cysteine-type peptidases}	Vesicles(Uncertain)				0	0	0	0	0	0	0	0	0	0	0	0	0	0	0	0	0	0	0	0	0
219749	ZNF25	1	219749	Gene_ID	H. sapiens	219749	H. sapiens	ZNF25	zinc finger protein 25	GO:0006357 regulation of transcription by RNA polymerase II;GO:0006366 transcription by RNA polymerase II;GO:0006355 regulation of transcription, DNA-templated		Transcription factors/Zinc-coordinating DNA-binding domains	Golgi apparatus;Nucleoplasm(Approved)				0	0	0	0	0	0	0	0	0	0	0	0	0	0	0	0	0	0	0	0	0
56892	C8orf4	1	56892	Gene_ID	H. sapiens	56892	H. sapiens	TCIM	transcriptional and immune response regulator	GO:1900020 positive regulation of protein kinase C activity;GO:0002264 endothelial cell activation involved in immune response;GO:1900019 regulation of protein kinase C activity			Cytosol;Nucleoplasm;Plasma membrane(Approved)				0	0	0	0	0	0	0	0	0	0	0	0	0	0	0	0	0	0	0	0	0
64064	OXCT2	1	64064	Gene_ID	H. sapiens	64064	H. sapiens	OXCT2	3-oxoacid CoA-transferase 2	GO:0046952 ketone body catabolic process;GO:1901569 fatty acid derivative catabolic process;GO:1902224 ketone body metabolic process		Enzymes/ENZYME proteins/Transferases		Succinic acid (3-oxoacid coa-transferase activity)			0	0	0	0	0	0	0	0	0	0	0	0	0	0	0	0	0	0	0	0	0
22802	CLCA4	1	22802	Gene_ID	H. sapiens	22802	H. sapiens	CLCA4	chloride channel accessory 4	GO:1902476 chloride transmembrane transport;GO:0006821 chloride transport;GO:0098661 inorganic anion transmembrane transport							0	0	0	0	0	0	0	0	0	0	0	0	0	0	0	0	0	0	0	0	0
9992	KCNE2	1	9992	Gene_ID	H. sapiens	9992	H. sapiens	KCNE2	potassium voltage-gated channel subfamily E regulatory subunit 2	GO:1902260 negative regulation of delayed rectifier potassium channel activity;GO:1903817 negative regulation of voltage-gated potassium channel activity;GO:1901387 positive regulation of voltage-gated calcium channel activity						(M5956)HALLMARK KRAS SIGNALING DN	1	0	0	0	0	0	0	0	0	0	0	0	0	0	0	0	0	0	0	0	0
10626	TRIM16	1	10626	Gene_ID	H. sapiens	10626	H. sapiens	TRIM16	tripartite motif containing 16	GO:0050718 positive regulation of interleukin-1 beta secretion;GO:0048386 positive regulation of retinoic acid receptor signaling pathway;GO:0045618 positive regulation of keratinocyte differentiation			Cytosol(Supported)Plasma membrane(Approved)				0	0	0	0	0	0	0	0	0	0	0	0	1	0	0	0	0	0	0	0	0
5741	PTH	1	5741	Gene_ID	H. sapiens	5741	H. sapiens	PTH	parathyroid hormone	GO:1900158 negative regulation of bone mineralization involved in bone maturation;GO:1900157 regulation of bone mineralization involved in bone maturation;GO:0046326 positive regulation of glucose import				Norleucine (Transcription factor activity, rna polymerase ii distal enhancer sequence-specific binding);ABX-PTH (Transcription factor activity, rna polymerase ii distal enhancer sequence-specific binding)			0	0	0	1	0	0	1	0	0	0	0	0	0	1	0	0	0	0	0	0	0
7386	UQCRFS1	1	7386	Gene_ID	H. sapiens	7386	H. sapiens	UQCRFS1	ubiquinol-cytochrome c reductase, Rieske iron-sulfur polypeptide 1	GO:0006122 mitochondrial electron transport, ubiquinol to cytochrome c;GO:0042775 mitochondrial ATP synthesis coupled electron transport;GO:0042773 ATP synthesis coupled electron transport		Enzymes/ENZYME proteins/Oxidoreductases	Mitochondria(Enhanced)	2-Hexyloxy-6-Hydroxymethyl-Tetrahydro-Pyran-3,4,5-Triol (Ubiquinol-cytochrome-c reductase activity);5-n-undecyl-6-hydroxy-4,7-dioxobenzothiazole (Ubiquinol-cytochrome-c reductase activity);METHYL (2Z)-2-(2-{[6-(2-CYANOPHENOXY)PYRIMIDIN-4-YL]OXY}PHENYL)-3-METHOXYACRYLATE (Ubiquinol-cytochrome-c reductase activity);5-HEPTYL-6-HYDROXY-1,3-BENZOTHIAZOLE-4,7-DIONE (Ubiquinol-cytochrome-c reductase act…		(M5936)HALLMARK OXIDATIVE PHOSPHORYLATION	0	0	0	0	0	0	0	0	0	0	0	0	0	0	0	0	0	0	0	0	0
220988	HNRNPA3	1	220988	Gene_ID	H. sapiens	220988	H. sapiens	HNRNPA3	heterogeneous nuclear ribonucleoprotein A3	GO:0051028 mRNA transport;GO:0050658 RNA transport;GO:0000398 mRNA splicing, via spliceosome			Nucleoplasm(Enhanced)			(M5926)HALLMARK MYC TARGETS V1	0	0	0	0	0	0	0	0	0	0	0	0	0	0	0	0	0	0	0	0	0
7494	XBP1	1	7494	Gene_ID	H. sapiens	7494	H. sapiens	XBP1	X-box binding protein 1	GO:1900100 positive regulation of plasma cell differentiation;GO:1900098 regulation of plasma cell differentiation;GO:0035470 positive regulation of vascular wound healing		Transcription factors/Basic domains			(M285)PID HNF3A PATHWAY; (M200)PID ERA GENOMIC PATHWAY	(M5922)HALLMARK UNFOLDED PROTEIN RESPONSE; (M5947)HALLMARK IL2 STAT5 SIGNALING; (M5924)HALLMARK MTORC1 SIGNALING	0	0	0	0	0	1	1	0	0	0	0	1	0	0	1	0	0	1	0	0	0
5861	RAB1A	1	5861	Gene_ID	H. sapiens	5861	H. sapiens	RAB1A	RAB1A, member RAS oncogene family	GO:1904668 positive regulation of ubiquitin protein ligase activity;GO:0090557 establishment of endothelial intestinal barrier;GO:0032402 melanosome transport			Cytosol;Endoplasmic reticulum(Supported)		(M129)PID PLK1 PATHWAY	(M5924)HALLMARK MTORC1 SIGNALING	0	0	0	0	0	0	0	0	0	0	0	0	0	0	0	0	0	0	0	0	0
58512	DLGAP3	1	58512	Gene_ID	H. sapiens	58512	H. sapiens	DLGAP3	DLG associated protein 3	GO:0099563 modification of synaptic structure;GO:0050808 synapse organization;GO:0023052 signaling							0	0	0	0	0	0	0	0	0	0	0	0	0	0	0	0	0	0	0	0	0
55267	C22orf26	1	55267	Gene_ID	H. sapiens	55267	H. sapiens	PRR34	PRR34 long non-coding RNA								0	0	0	0	0	0	0	0	0	0	0	0	0	0	0	0	0	0	0	0	0
10935	PRDX3	1	10935	Gene_ID	H. sapiens	10935	H. sapiens	PRDX3	peroxiredoxin 3	GO:0018171 peptidyl-cysteine oxidation;GO:0043154 negative regulation of cysteine-type endopeptidase activity involved in apoptotic process;GO:0001893 maternal placenta development		Enzymes/ENZYME proteins/Oxidoreductases			(M66)PID MYC ACTIV PATHWAY	(M5905)HALLMARK ADIPOGENESIS; (M5926)HALLMARK MYC TARGETS V1; (M5936)HALLMARK OXIDATIVE PHOSPHORYLATION	0	0	0	0	0	0	0	0	0	0	0	0	0	0	0	0	0	0	0	0	0
728130	FAM22D	1	728130	Gene_ID	H. sapiens	728130	H. sapiens	NUTM2D	NUT family member 2D								0	0	0	0	0	0	0	0	0	0	0	0	0	0	0	0	0	0	0	0	0
1836	SLC26A2	1	1836	Gene_ID	H. sapiens	1836	H. sapiens	SLC26A2	solute carrier family 26 member 2	GO:0050428 3'-phosphoadenosine 5'-phosphosulfate biosynthetic process;GO:0034036 purine ribonucleoside bisphosphate biosynthetic process;GO:0050427 3'-phosphoadenosine 5'-phosphosulfate metabolic process		Transporters/Electrochemical Potential-driven transporters	Vesicles(Approved)			(M5908)HALLMARK ANDROGEN RESPONSE; (M5907)HALLMARK ESTROGEN RESPONSE LATE; (M5906)HALLMARK ESTROGEN RESPONSE EARLY	0	0	0	0	0	0	0	0	0	0	0	0	0	0	0	0	0	0	0	0	0
8514	KCNAB2	1	8514	Gene_ID	H. sapiens	8514	H. sapiens	KCNAB2	potassium voltage-gated channel subfamily A regulatory beta subunit 2	GO:0070995 NADPH oxidation;GO:1901379 regulation of potassium ion transmembrane transport;GO:0006739 NADP metabolic process							0	0	0	0	0	0	0	0	0	0	0	0	0	0	0	0	0	0	0	0	0
9894	TELO2	1	9894	Gene_ID	H. sapiens	9894	H. sapiens	TELO2	telomere maintenance 2	GO:1904515 positive regulation of TORC2 signaling;GO:1903939 regulation of TORC2 signaling;GO:1904263 positive regulation of TORC1 signaling			Cytosol;Nuclear bodies(Supported)				0	0	0	0	0	0	0	0	0	0	0	0	0	0	0	0	0	0	0	0	0
10562	OLFM4	1	10562	Gene_ID	H. sapiens	10562	H. sapiens	OLFM4	olfactomedin 4	GO:2000389 regulation of neutrophil extravasation;GO:0072672 neutrophil extravasation;GO:1902622 regulation of neutrophil migration							0	0	0	0	0	0	0	0	0	0	0	0	0	0	0	0	0	0	0	0	0
54101	RIPK4	1	54101	Gene_ID	H. sapiens	54101	H. sapiens	RIPK4	receptor interacting serine/threonine kinase 4	GO:0051092 positive regulation of NF-kappaB transcription factor activity;GO:0051091 positive regulation of DNA-binding transcription factor activity;GO:0051090 regulation of DNA-binding transcription factor activity		Enzymes/{ENZYME proteins/Transferases,Kinases/TKL Ser/Thr protein kinases}					0	0	0	0	0	0	0	0	0	1	0	0	0	0	0	0	0	0	0	0	0
27122	DKK3	1	27122	Gene_ID	H. sapiens	27122	H. sapiens	DKK3	dickkopf WNT signaling pathway inhibitor 3	GO:2000065 negative regulation of cortisol biosynthetic process;GO:0032348 negative regulation of aldosterone biosynthetic process;GO:0032345 negative regulation of aldosterone metabolic process			Vesicles(Approved)		(M17761)ST WNT BETA CATENIN PATHWAY		0	0	0	0	0	1	0	0	0	0	0	0	0	0	0	0	0	0	0	0	0
9612	NCOR2	1	9612	Gene_ID	H. sapiens	9612	H. sapiens	NCOR2	nuclear receptor corepressor 2	GO:0072365 regulation of cellular ketone metabolic process by negative regulation of transcription from RNA polymerase II promoter;GO:1903799 negative regulation of production of miRNAs involved in gene silencing by miRNA;GO:0060766 negative regulation of androgen receptor signaling pathway		Transcription factors/Helix-turn-helix domains	Nucleoplasm(Supported)		(M162)PID RXR VDR PATHWAY; (M207)PID RETINOIC ACID PATHWAY; (M30)PID HDAC CLASSII PATHWAY	(M5895)HALLMARK WNT BETA CATENIN SIGNALING; (M5896)HALLMARK TGF BETA SIGNALING; (M5907)HALLMARK ESTROGEN RESPONSE LATE	0	0	0	0	0	1	0	0	0	0	0	0	0	0	0	0	0	0	0	0	0
4913	NTHL1	1	4913	Gene_ID	H. sapiens	4913	H. sapiens	NTHL1	nth like DNA glycosylase 1	GO:0045008 depyrimidination;GO:0009223 pyrimidine deoxyribonucleotide catabolic process;GO:0006244 pyrimidine nucleotide catabolic process		Enzymes/ENZYME proteins/Lyases				(M5935)HALLMARK FATTY ACID METABOLISM	0	0	0	0	0	0	0	0	0	0	0	0	0	0	0	0	0	0	0	0	0
8554	PIAS1	1	8554	Gene_ID	H. sapiens	8554	H. sapiens	PIAS1	protein inhibitor of activated STAT 1	GO:0060334 regulation of interferon-gamma-mediated signaling pathway;GO:0033235 positive regulation of protein sumoylation;GO:0051152 positive regulation of smooth muscle cell differentiation			Microtubules(Approved)		(M5248)ST JAK STAT PATHWAY; (M140)PID RANBP2 PATHWAY; (M161)PID IFNG PATHWAY	(M5908)HALLMARK ANDROGEN RESPONSE	0	0	0	0	0	0	0	0	0	0	0	0	0	0	1	0	0	0	0	0	0
1292	COL6A2	1	1292	Gene_ID	H. sapiens	1292	H. sapiens	COL6A2	collagen type VI alpha 2 chain	GO:0003429 growth plate cartilage chondrocyte morphogenesis;GO:0003414 chondrocyte morphogenesis involved in endochondral bone morphogenesis;GO:0003422 growth plate cartilage morphogenesis			Cytosol;Plasma membrane(Approved)		(M5887)NABA BASEMENT MEMBRANES; (M3005)NABA COLLAGENS; (M198)PID SYNDECAN 1 PATHWAY	(M5909)HALLMARK MYOGENESIS; (M5930)HALLMARK EPITHELIAL MESENCHYMAL TRANSITION	0	0	0	1	0	0	1	0	0	1	0	0	0	0	0	0	0	0	0	0	0
2781	GNAZ	1	2781	Gene_ID	H. sapiens	2781	H. sapiens	GNAZ	G protein subunit alpha z	GO:0007193 adenylate cyclase-inhibiting G protein-coupled receptor signaling pathway;GO:0007188 adenylate cyclase-modulating G protein-coupled receptor signaling pathway;GO:0007187 G protein-coupled receptor signaling pathway, coupled to cyclic nucleotide second messenger			Vesicles(Approved)		(M64)PID S1P S1P4 PATHWAY; (M103)PID S1P S1P1 PATHWAY; (M155)PID S1P META PATHWAY		0	0	0	0	0	0	0	0	0	0	0	0	0	0	0	0	0	0	0	0	0
1380	CR2	1	1380	Gene_ID	H. sapiens	1380	H. sapiens	CR2	complement C3d receptor 2	GO:0002430 complement receptor mediated signaling pathway;GO:0046718 viral entry into host cell;GO:0006958 complement activation, classical pathway		CD markers			(M8626)SIG BCR SIGNALING PATHWAY	(M5921)HALLMARK COMPLEMENT	0	0	0	0	0	0	0	0	0	0	0	1	0	0	0	0	0	0	0	0	0
63976	PRDM16	1	63976	Gene_ID	H. sapiens	63976	H. sapiens	PRDM16	PR/SET domain 16	GO:0090336 positive regulation of brown fat cell differentiation;GO:0051567 histone H3-K9 methylation;GO:0090335 regulation of brown fat cell differentiation		Transcription factors/Zinc-coordinating DNA-binding domains	Nucleoplasm(Enhanced)				1	0	0	0	0	0	0	0	0	0	0	0	0	0	1	0	0	0	0	0	0
5704	PSMC4	1	5704	Gene_ID	H. sapiens	5704	H. sapiens	PSMC4	proteasome 26S subunit, ATPase 4	GO:0002223 stimulatory C-type lectin receptor signaling pathway;GO:0045899 positive regulation of RNA polymerase II transcriptional preinitiation complex assembly;GO:0002479 antigen processing and presentation of exogenous peptide antigen via MHC class I, TAP-dependent			Cytosol;Nucleus(Supported)			(M5926)HALLMARK MYC TARGETS V1; (M5924)HALLMARK MTORC1 SIGNALING; (M5937)HALLMARK GLYCOLYSIS	0	0	1	0	0	0	0	0	0	1	0	0	0	0	0	0	0	0	0	0	0
11211	FZD10	1	11211	Gene_ID	H. sapiens	11211	H. sapiens	FZD10	frizzled class receptor 10	GO:0038031 non-canonical Wnt signaling pathway via JNK cascade;GO:0038030 non-canonical Wnt signaling pathway via MAPK cascade;GO:0043507 positive regulation of JUN kinase activity		CD markers;G-protein coupled receptors/{Family fz/smo receptors,GPCRs excl olfactory receptors}	Nucleoplasm(Supported)		(M77)PID WNT SIGNALING PATHWAY		0	0	0	0	0	0	0	0	0	0	0	0	0	0	0	0	0	0	0	0	0
4239	MFAP4	1	4239	Gene_ID	H. sapiens	4239	H. sapiens	MFAP4	microfibril associated protein 4	GO:0071493 cellular response to UV-B;GO:0048251 elastic fiber assembly;GO:0009650 UV protection			Endoplasmic reticulum(Approved)		(M3008)NABA ECM GLYCOPROTEINS; (M5884)NABA CORE MATRISOME; (M5889)NABA MATRISOME		0	0	0	0	0	0	0	0	0	0	0	0	0	0	0	0	0	0	0	0	0
5214	PFKP	1	5214	Gene_ID	H. sapiens	5214	H. sapiens	PFKP	phosphofructokinase, platelet	GO:0061621 canonical glycolysis;GO:0061620 glycolytic process through glucose-6-phosphate;GO:0061615 glycolytic process through fructose-6-phosphate		Enzymes/ENZYME proteins/Transferases	Cytosol(Supported)			(M5938)HALLMARK REACTIVE OXIGEN SPECIES PATHWAY; (M5937)HALLMARK GLYCOLYSIS; (M5891)HALLMARK HYPOXIA	0	0	0	0	0	0	0	0	0	0	0	0	0	0	0	0	0	0	0	0	0
91120	ZNF682	1	91120	Gene_ID	H. sapiens	91120	H. sapiens	ZNF682	zinc finger protein 682	GO:0006357 regulation of transcription by RNA polymerase II;GO:0006366 transcription by RNA polymerase II;GO:0006355 regulation of transcription, DNA-templated		Transcription factors/Zinc-coordinating DNA-binding domains	Golgi apparatus(Uncertain)				0	0	0	0	0	0	0	0	0	0	0	0	0	0	0	0	0	0	0	0	0
65997	RASL11B	1	65997	Gene_ID	H. sapiens	65997	H. sapiens	RASL11B	RAS like family 11 member B	GO:0030512 negative regulation of transforming growth factor beta receptor signaling pathway;GO:1903845 negative regulation of cellular response to transforming growth factor beta stimulus;GO:0017015 regulation of transforming growth factor beta receptor signaling pathway			Nuclear bodies(Approved)				0	0	0	0	0	0	0	0	0	0	0	0	0	0	0	0	0	0	0	0	0
9741	LAPTM4A	1	9741	Gene_ID	H. sapiens	9741	H. sapiens	LAPTM4A	lysosomal protein transmembrane 4 alpha				Golgi apparatus;Plasma membrane;Vesicles(Approved)				0	0	0	0	0	0	0	0	0	0	0	0	0	0	0	0	0	0	0	0	0
970	CD70	1	970	Gene_ID	H. sapiens	970	H. sapiens	CD70	CD70 molecule	GO:0042102 positive regulation of T cell proliferation;GO:0050671 positive regulation of lymphocyte proliferation;GO:0050870 positive regulation of T cell activation		CD markers	Nucleoplasm(Uncertain)			(M5932)HALLMARK INFLAMMATORY RESPONSE	0	0	0	0	0	0	0	0	0	0	0	1	0	0	0	0	0	0	0	0	0
9228	DLGAP2	1	9228	Gene_ID	H. sapiens	9228	H. sapiens	DLGAP2	DLG associated protein 2	GO:0007270 neuron-neuron synaptic transmission;GO:0007268 chemical synaptic transmission;GO:0098916 anterograde trans-synaptic signaling		Nuclear receptors					0	0	0	0	0	0	0	0	0	0	0	0	0	0	0	0	0	0	0	0	0
2907	GRINA	1	2907	Gene_ID	H. sapiens	2907	H. sapiens	GRINA	glutamate ionotropic receptor NMDA type subunit associated protein 1	GO:1902236 negative regulation of endoplasmic reticulum stress-induced intrinsic apoptotic signaling pathway;GO:0032469 endoplasmic reticulum calcium ion homeostasis;GO:1902235 regulation of endoplasmic reticulum stress-induced intrinsic apoptotic signaling pathway			Cytosol;Nucleoli fibrillar center(Approved)			(M5941)HALLMARK UV RESPONSE UP	0	0	0	0	0	0	0	0	0	0	0	0	0	0	0	0	0	0	0	0	0
902	CCNH	1	902	Gene_ID	H. sapiens	902	H. sapiens	CCNH	cyclin H	GO:0006294 nucleotide-excision repair, preincision complex assembly;GO:0006370 7-methylguanosine mRNA capping;GO:0006363 termination of RNA polymerase I transcription			Nucleoplasm(Supported)		(M207)PID RETINOIC ACID PATHWAY		0	0	0	0	0	0	0	0	0	0	0	0	0	0	0	0	0	0	0	0	0
79642	ARSJ	1	79642	Gene_ID	H. sapiens	79642	H. sapiens	ARSJ	arylsulfatase family member J				Actin filaments(Supported)Nucleoli(Approved)				0	0	0	0	0	0	0	0	0	0	0	0	0	0	0	0	0	0	0	0	0
23295	MGRN1	1	23295	Gene_ID	H. sapiens	23295	H. sapiens	MGRN1	mahogunin ring finger 1	GO:0043951 negative regulation of cAMP-mediated signaling;GO:0045879 negative regulation of smoothened signaling pathway;GO:0043949 regulation of cAMP-mediated signaling		Enzymes/ENZYME proteins/Transferases					0	0	0	0	0	0	0	0	0	0	0	0	0	1	0	0	0	0	0	0	0
57494	RIMKLB	1	57494	Gene_ID	H. sapiens	57494	H. sapiens	RIMKLB	ribosomal modification protein rimK like family member B	GO:0008652 cellular amino acid biosynthetic process;GO:0006520 cellular amino acid metabolic process;GO:0046394 carboxylic acid biosynthetic process		Enzymes/ENZYME proteins/Ligase	Microtubule organizing center;Nucleoplasm(Approved)				0	0	0	0	0	0	0	0	0	0	0	0	0	0	0	0	0	0	0	0	0
51372	CCDC72	1	51372	Gene_ID	H. sapiens	51372	H. sapiens	TMA7	translation machinery associated 7 homolog	GO:0002181 cytoplasmic translation;GO:0006412 translation;GO:0043043 peptide biosynthetic process			Nuclear bodies;Nucleoli;Nucleus(Approved)				0	0	0	0	0	0	0	0	0	0	0	0	0	0	0	0	0	0	0	0	0
55223	TRIM62	1	55223	Gene_ID	H. sapiens	55223	H. sapiens	TRIM62	tripartite motif containing 62	GO:1902186 regulation of viral release from host cell;GO:0046596 regulation of viral entry into host cell;GO:0019076 viral release from host cell		Enzymes/ENZYME proteins/Transferases	Focal adhesion sites;Vesicles(Approved)				0	0	0	0	0	0	0	0	0	0	0	0	0	0	0	0	0	0	0	0	0
7594	ZNF43	1	7594	Gene_ID	H. sapiens	7594	H. sapiens	ZNF43	zinc finger protein 43	GO:0006357 regulation of transcription by RNA polymerase II;GO:0006366 transcription by RNA polymerase II;GO:0006355 regulation of transcription, DNA-templated		Transcription factors/Zinc-coordinating DNA-binding domains					0	0	0	0	0	0	0	0	0	0	0	0	0	0	0	0	0	0	0	0	0
93034	NT5C1B	1	93034	Gene_ID	H. sapiens	93034	H. sapiens	NT5C1B	5'-nucleotidase, cytosolic IB	GO:0046085 adenosine metabolic process;GO:0006195 purine nucleotide catabolic process;GO:0046128 purine ribonucleoside metabolic process		Enzymes/ENZYME proteins/Hydrolases					0	0	0	0	0	0	0	0	0	0	0	0	0	0	0	0	0	0	0	0	0
10106	CTDSP2	1	10106	Gene_ID	H. sapiens	10106	H. sapiens	CTDSP2	CTD small phosphatase 2	GO:0036498 IRE1-mediated unfolded protein response;GO:2000134 negative regulation of G1/S transition of mitotic cell cycle;GO:1902807 negative regulation of cell cycle G1/S phase transition		Enzymes/ENZYME proteins/Hydrolases	Nucleoplasm(Uncertain)		(M228)PID SMAD2 3PATHWAY; (M181)PID BMP PATHWAY; (M58)PID AR PATHWAY		0	0	0	0	0	0	0	0	0	0	0	0	0	0	0	0	0	0	0	0	0
57630	SH3RF1	1	57630	Gene_ID	H. sapiens	57630	H. sapiens	SH3RF1	SH3 domain containing ring finger 1	GO:2000564 regulation of CD8-positive, alpha-beta T cell proliferation;GO:0035740 CD8-positive, alpha-beta T cell proliferation;GO:0043370 regulation of CD4-positive, alpha-beta T cell differentiation		Enzymes/ENZYME proteins/Transferases	Vesicles(Supported)Intermediate filaments(Approved)				0	0	0	0	0	0	0	0	0	0	0	1	0	0	0	0	0	0	0	0	0
10861	SLC26A1	1	10861	Gene_ID	H. sapiens	10861	H. sapiens	SLC26A1	solute carrier family 26 member 1	GO:0050428 3'-phosphoadenosine 5'-phosphosulfate biosynthetic process;GO:0034036 purine ribonucleoside bisphosphate biosynthetic process;GO:0050427 3'-phosphoadenosine 5'-phosphosulfate metabolic process		Transporters/Electrochemical Potential-driven transporters	Microtubules(Approved)				0	0	0	0	0	0	0	0	0	0	0	0	0	0	0	0	0	0	0	0	0
81616	ACSBG2	1	81616	Gene_ID	H. sapiens	81616	H. sapiens	ACSBG2	acyl-CoA synthetase bubblegum family member 2	GO:0035338 long-chain fatty-acyl-CoA biosynthetic process;GO:0046949 fatty-acyl-CoA biosynthetic process;GO:0035336 long-chain fatty-acyl-CoA metabolic process		Enzymes/ENZYME proteins/Ligase	Cytosol(Uncertain)				0	0	0	0	0	0	0	0	0	0	0	0	0	0	0	0	0	0	0	0	0
91252	SLC39A13	1	91252	Gene_ID	H. sapiens	91252	H. sapiens	SLC39A13	solute carrier family 39 member 13	GO:0006882 cellular zinc ion homeostasis;GO:0071577 zinc ion transmembrane transport;GO:0055069 zinc ion homeostasis		Transporters/Electrochemical Potential-driven transporters	Cytosol(Uncertain)				0	0	0	0	0	0	1	0	0	0	0	0	0	0	0	0	0	0	0	0	0
8858	PROZ	1	8858	Gene_ID	H. sapiens	8858	H. sapiens	PROZ	protein Z, vitamin K dependent plasma glycoprotein	GO:0007596 blood coagulation;GO:0007599 hemostasis;GO:0006888 ER to Golgi vesicle-mediated transport		Enzymes/Peptidases/Serine-type peptidases		Menadione (Serine-type endopeptidase activity)		(M5946)HALLMARK COAGULATION	0	0	0	0	0	0	0	0	0	0	0	0	0	0	0	0	0	0	0	0	0
51475	CABP2	1	51475	Gene_ID	H. sapiens	51475	H. sapiens	CABP2	calcium binding protein 2	GO:0007601 visual perception;GO:0007605 sensory perception of sound;GO:0050953 sensory perception of light stimulus							0	0	0	0	0	0	0	0	0	0	0	0	0	0	0	0	0	0	0	0	0
375337	C3orf77	1	375337	Gene_ID	H. sapiens	375337	H. sapiens	TOPAZ1	testis and ovary specific PAZ domain containing 1	GO:1901995 positive regulation of meiotic cell cycle phase transition;GO:0048137 spermatocyte division;GO:1901993 regulation of meiotic cell cycle phase transition							0	0	0	0	0	0	0	0	0	0	0	0	0	0	0	0	0	0	0	0	0
400566	C17orf97	1	400566	Gene_ID	H. sapiens	400566	H. sapiens	C17orf97	chromosome 17 open reading frame 97	GO:0016598 protein arginylation;GO:0006511 ubiquitin-dependent protein catabolic process;GO:0019941 modification-dependent protein catabolic process			Cytosol;Nucleoli(Approved)				0	0	0	0	0	0	0	0	0	0	0	0	0	0	0	0	0	0	0	0	0
6656	SOX1	1	6656	Gene_ID	H. sapiens	6656	H. sapiens	SOX1	SRY-box transcription factor 1	GO:0021521 ventral spinal cord interneuron specification;GO:0060579 ventral spinal cord interneuron fate commitment;GO:0021884 forebrain neuron development		Transcription factors/Other all-alpha-helical DNA-binding domains					1	1	1	0	0	0	0	0	1	0	0	0	0	0	0	0	0	0	0	0	0
347730	LRRTM1	1	347730	Gene_ID	H. sapiens	347730	H. sapiens	LRRTM1	leucine rich repeat transmembrane neuronal 1	GO:0099151 regulation of postsynaptic density assembly;GO:0002091 negative regulation of receptor internalization;GO:0099150 regulation of postsynaptic specialization assembly							0	0	0	0	0	0	0	0	0	0	0	0	0	0	0	0	0	0	0	0	0
64782	AEN	1	64782	Gene_ID	H. sapiens	64782	H. sapiens	AEN	apoptosis enhancing nuclease	GO:0042771 intrinsic apoptotic signaling pathway in response to DNA damage by p53 class mediator;GO:0072332 intrinsic apoptotic signaling pathway by p53 class mediator;GO:0008630 intrinsic apoptotic signaling pathway in response to DNA damage			Nuclear membrane;Nucleoli;Nucleus(Supported)		(M256)PID TAP63 PATHWAY; (M19)PID P73PATHWAY	(M5939)HALLMARK P53 PATHWAY	0	0	0	0	0	0	0	0	0	0	0	0	0	0	0	0	0	0	0	0	0
136853	SRCRB4D	1	136853	Gene_ID	H. sapiens	136853	H. sapiens	SSC4D	scavenger receptor cysteine rich family member with 4 domains	GO:0006897 endocytosis;GO:0098657 import into cell;GO:0016192 vesicle-mediated transport							0	0	0	0	0	0	0	0	0	0	0	0	0	0	0	0	0	0	0	0	0
168002	DACT2	1	168002	Gene_ID	H. sapiens	168002	H. sapiens	DACT2	dishevelled binding antagonist of beta catenin 2	GO:1900108 negative regulation of nodal signaling pathway;GO:0072061 inner medullary collecting duct development;GO:1900107 regulation of nodal signaling pathway					(M286)PID TGFBR PATHWAY		0	0	0	0	0	0	0	0	0	0	1	0	0	0	0	0	0	0	0	0	0
90637	ZFAND2A	1	90637	Gene_ID	H. sapiens	90637	H. sapiens	ZFAND2A	zinc finger AN1-type containing 2A	GO:0032436 positive regulation of proteasomal ubiquitin-dependent protein catabolic process;GO:2000060 positive regulation of ubiquitin-dependent protein catabolic process;GO:1901800 positive regulation of proteasomal protein catabolic process							0	0	0	0	0	0	0	0	0	0	0	0	0	0	0	0	0	0	0	0	0
11164	NUDT5	1	11164	Gene_ID	H. sapiens	11164	H. sapiens	NUDT5	nudix hydrolase 5	GO:0019303 D-ribose catabolic process;GO:1990966 ATP generation from poly-ADP-D-ribose;GO:0009191 ribonucleoside diphosphate catabolic process		Enzymes/ENZYME proteins/{Hydrolases,Transferases}	Centrosome;Nucleus;Vesicles(Approved)				0	0	0	0	0	0	0	0	0	0	0	0	0	0	0	0	0	0	0	0	0
653149	NBPF6	1	653149	Gene_ID	H. sapiens	653149	H. sapiens	NBPF6	NBPF member 6								0	0	0	0	0	0	0	0	0	0	0	0	0	0	0	0	0	0	0	0	0
401335	C7orf65	1	401335	Gene_ID	H. sapiens	401335	H. sapiens	C7orf65	chromosome 7 open reading frame 65								0	0	0	0	0	0	0	0	0	0	0	0	0	0	0	0	0	0	0	0	0
55500	ETNK1	1	55500	Gene_ID	H. sapiens	55500	H. sapiens	ETNK1	ethanolamine kinase 1	GO:0006646 phosphatidylethanolamine biosynthetic process;GO:0046337 phosphatidylethanolamine metabolic process;GO:0046474 glycerophospholipid biosynthetic process		Enzymes/ENZYME proteins/Transferases	Cytosol;Nucleoplasm;Plasma membrane(Supported)				0	0	0	0	0	0	0	0	0	0	0	0	0	0	0	0	0	0	0	0	0
6002	RGS12	1	6002	Gene_ID	H. sapiens	6002	H. sapiens	RGS12	regulator of G protein signaling 12	GO:0008277 regulation of G protein-coupled receptor signaling pathway;GO:0043547 positive regulation of GTPase activity;GO:0043087 regulation of GTPase activity			Nucleus(Supported)Nucleoli(Approved)				0	0	0	0	0	0	0	0	0	0	0	0	0	0	0	0	0	0	0	0	0
273	AMPH	1	273	Gene_ID	H. sapiens	273	H. sapiens	AMPH	amphiphysin	GO:0048488 synaptic vesicle endocytosis;GO:0140238 presynaptic endocytosis;GO:0036465 synaptic vesicle recycling			Cytosol(Supported)Plasma membrane(Approved)		(M214)PID ERBB1 INTERNALIZATION PATHWAY	(M5942)HALLMARK UV RESPONSE DN	0	0	0	0	0	0	0	0	0	0	0	0	0	0	0	0	0	0	0	0	0
85317	BAGE4	1	85317	Gene_ID	H. sapiens	85317	H. sapiens	BAGE4	BAGE family member 4								0	0	0	0	0	0	0	0	0	0	0	0	0	0	0	0	0	0	0	0	0
85416	ZIC5	1	85416	Gene_ID	H. sapiens	85416	H. sapiens	ZIC5	Zic family member 5	GO:0007417 central nervous system development;GO:0006357 regulation of transcription by RNA polymerase II;GO:0006366 transcription by RNA polymerase II		Transcription factors/Zinc-coordinating DNA-binding domains	Nucleoplasm;Vesicles(Uncertain)				0	0	0	0	0	0	0	0	0	0	0	0	0	0	0	0	0	0	0	0	0
257177	C1orf192	1	257177	Gene_ID	H. sapiens	257177	H. sapiens	CFAP126	cilia and flagella associated protein 126	GO:0044782 cilium organization;GO:0120036 plasma membrane bounded cell projection organization;GO:0030030 cell projection organization							0	0	0	0	0	0	0	0	0	0	0	0	0	0	0	0	0	0	0	0	0
29952	DPP7	1	29952	Gene_ID	H. sapiens	29952	H. sapiens	DPP7	dipeptidyl peptidase 7	GO:0043312 neutrophil degranulation;GO:0002283 neutrophil activation involved in immune response;GO:0042119 neutrophil activation		Enzymes/{ENZYME proteins/Hydrolases,Peptidases/Serine-type peptidases}	Golgi apparatus;Vesicles(Enhanced)				0	0	0	0	0	0	0	0	0	0	0	0	0	0	0	0	0	0	0	0	0
391190	OR2L8	1	391190	Gene_ID	H. sapiens	391190	H. sapiens	OR2L8	olfactory receptor family 2 subfamily L member 8 (gene/pseudogene)	GO:0050911 detection of chemical stimulus involved in sensory perception of smell;GO:0050907 detection of chemical stimulus involved in sensory perception;GO:0050906 detection of stimulus involved in sensory perception							0	0	0	0	0	0	0	0	0	0	0	0	0	0	0	0	0	0	0	0	0
4610	MYCL1	1	4610	Gene_ID	H. sapiens	4610	H. sapiens	MYCL	MYCL proto-oncogene, bHLH transcription factor	GO:0045607 regulation of inner ear auditory receptor cell differentiation;GO:2000980 regulation of inner ear receptor cell differentiation;GO:0045631 regulation of mechanoreceptor differentiation		Transcription factors/Basic domains	Nucleus(Supported)				1	0	0	0	0	0	0	0	0	0	0	0	1	0	0	0	0	0	0	0	0
7026	NR2F2	1	7026	Gene_ID	H. sapiens	7026	H. sapiens	NR2F2	nuclear receptor subfamily 2 group F member 2	GO:0060849 regulation of transcription involved in lymphatic endothelial cell fate commitment;GO:0060838 lymphatic endothelial cell fate commitment;GO:0060707 trophoblast giant cell differentiation		Nuclear receptors;Transcription factors/Zinc-coordinating DNA-binding domains	Cytosol;Nucleoplasm(Approved)		(M285)PID HNF3A PATHWAY; (M105)PID TELOMERASE PATHWAY		1	1	1	0	1	0	0	0	1	0	0	0	0	0	0	0	1	0	0	0	0
55102	ATG2B	1	55102	Gene_ID	H. sapiens	55102	H. sapiens	ATG2B	autophagy related 2B	GO:0000422 autophagy of mitochondrion;GO:0000045 autophagosome assembly;GO:0061726 mitochondrion disassembly			Nucleoplasm(Supported)				0	0	0	0	0	0	0	0	0	0	0	0	0	0	0	0	0	0	0	0	0
55907	CMAS	1	55907	Gene_ID	H. sapiens	55907	H. sapiens	CMAS	cytidine monophosphate N-acetylneuraminic acid synthetase	GO:0006054 N-acetylneuraminate metabolic process;GO:0006040 amino sugar metabolic process;GO:0016999 antibiotic metabolic process		Enzymes/ENZYME proteins/Transferases	Nucleoli(Supported)Cytosol(Uncertain)	Cytidine-5'-Monophosphate-5-N-Acetylneuraminic Acid (N-acylneuraminate cytidylyltransferase activity)			0	0	0	0	0	0	0	0	0	0	0	0	0	0	0	0	0	0	0	0	0
3035	HARS	1	3035	Gene_ID	H. sapiens	3035	H. sapiens	HARS1	histidyl-tRNA synthetase 1	GO:0006427 histidyl-tRNA aminoacylation;GO:0006418 tRNA aminoacylation for protein translation;GO:0043039 tRNA aminoacylation		Enzymes/ENZYME proteins/Ligase	Cytosol(Enhanced)	L-Histidine (Histidine-trna ligase activity)			0	0	0	0	0	0	0	0	0	0	0	0	0	0	0	0	0	0	0	0	0
51690	LSM7	1	51690	Gene_ID	H. sapiens	51690	H. sapiens	LSM7	LSM7 homolog, U6 small nuclear RNA and mRNA degradation associated	GO:0043928 exonucleolytic nuclear-transcribed mRNA catabolic process involved in deadenylation-dependent decay;GO:0000291 nuclear-transcribed mRNA catabolic process, exonucleolytic;GO:0000288 nuclear-transcribed mRNA catabolic process, deadenylation-dependent decay			Nucleoli fibrillar center(Approved)			(M5926)HALLMARK MYC TARGETS V1	0	0	0	0	0	0	0	0	0	0	0	0	0	0	0	0	0	0	0	0	0
1438	CSF2RA	1	1438	Gene_ID	H. sapiens	1438	H. sapiens	CSF2RA	colony stimulating factor 2 receptor alpha subunit	GO:0019221 cytokine-mediated signaling pathway;GO:0000165 MAPK cascade;GO:0023014 signal transduction by protein phosphorylation		CD markers		Sargramostim (Receptor activity);KB002 (Receptor activity);recombinant human GM-CSF (Receptor activity)	(M118)PID INTEGRIN A9B1 PATHWAY; (M22)PID GMCSF PATHWAY	(M5897)HALLMARK IL6 JAK STAT3 SIGNALING; (M5953)HALLMARK KRAS SIGNALING UP	0	0	0	0	0	0	0	0	0	0	0	0	0	0	0	0	0	0	0	0	0
6954	TCP11	1	6954	Gene_ID	H. sapiens	6954	H. sapiens	TCP11	t-complex 11	GO:1902490 regulation of sperm capacitation;GO:0048240 sperm capacitation;GO:0043949 regulation of cAMP-mediated signaling						(M5951)HALLMARK SPERMATOGENESIS	0	0	0	0	0	0	0	0	0	0	0	0	0	1	0	0	0	0	0	0	0
781	CACNA2D1	1	781	Gene_ID	H. sapiens	781	H. sapiens	CACNA2D1	calcium voltage-gated channel auxiliary subunit alpha2delta 1	GO:0086048 membrane depolarization during bundle of His cell action potential;GO:1901843 positive regulation of high voltage-gated calcium channel activity;GO:0086043 bundle of His cell action potential		Transporters/Accessory Factors Involved in Transport		Isradipine (Voltage-gated calcium channel activity);Ibutilide (Voltage-gated calcium channel activity);Amlodipine (Voltage-gated calcium channel activity);Nisoldipine (Voltage-gated calcium channel activity);Nicardipine (Voltage-gated calcium channel activity);Magnesium Sulfate (Voltage-gated calcium channel activity);Gabapentin (Voltage-gated calcium channel activity);Felodipine (Voltage-gated c…			0	0	0	0	0	0	0	0	0	0	0	0	0	0	0	0	0	0	0	0	0
493861	EID3	1	493861	Gene_ID	H. sapiens	493861	H. sapiens	EID3	EP300 interacting inhibitor of differentiation 3	GO:2001022 positive regulation of response to DNA damage stimulus;GO:2001020 regulation of response to DNA damage stimulus;GO:0006310 DNA recombination			Nucleoli;Nucleus(Supported)				0	0	0	0	0	0	0	0	0	0	0	0	0	0	0	0	0	0	0	0	0
5520	PPP2R2A	1	5520	Gene_ID	H. sapiens	5520	H. sapiens	PPP2R2A	protein phosphatase 2 regulatory subunit Balpha	GO:0007084 mitotic nuclear envelope reassembly;GO:0043278 response to morphine;GO:0031468 nuclear envelope reassembly			Cytosol(Approved)	2,6,8-Trimethyl-3-Amino-9-Benzyl-9-Methoxynonanoic Acid (Protein serine/threonine phosphatase activity)	(M286)PID TGFBR PATHWAY; (M164)PID ERBB1 DOWNSTREAM PATHWAY		0	0	0	0	0	0	0	0	0	0	0	0	0	0	0	0	0	0	0	0	0
9308	CD83	1	9308	Gene_ID	H. sapiens	9308	H. sapiens	CD83	CD83 molecule	GO:0043372 positive regulation of CD4-positive, alpha-beta T cell differentiation;GO:0046638 positive regulation of alpha-beta T cell differentiation;GO:0043370 regulation of CD4-positive, alpha-beta T cell differentiation		CD markers	Vesicles(Approved)			(M5947)HALLMARK IL2 STAT5 SIGNALING; (M5890)HALLMARK TNFA SIGNALING VIA NFKB	0	0	0	0	0	0	0	0	0	0	0	1	0	0	0	0	0	0	0	0	0
6007	RHD	1	6007	Gene_ID	H. sapiens	6007	H. sapiens	RHD	Rh blood group D antigen	GO:0072488 ammonium transmembrane transport;GO:0015696 ammonium transport;GO:0098655 cation transmembrane transport		Blood group antigen proteins;CD markers;Transporters/Transporter channels and pores				(M5945)HALLMARK HEME METABOLISM	0	0	0	0	0	0	0	0	0	0	0	0	0	0	0	0	0	0	0	0	0
23322	RPGRIP1L	1	23322	Gene_ID	H. sapiens	23322	H. sapiens	RPGRIP1L	RPGRIP1 like	GO:0021670 lateral ventricle development;GO:0022038 corpus callosum development;GO:0021772 olfactory bulb development			Cytosol(Supported)Plasma membrane(Approved)				1	0	1	0	1	1	0	0	1	1	1	0	0	0	0	1	0	0	0	0	0
79621	RNASEH2B	1	79621	Gene_ID	H. sapiens	79621	H. sapiens	RNASEH2B	ribonuclease H2 subunit B	GO:2000001 regulation of DNA damage checkpoint;GO:1901976 regulation of cell cycle checkpoint;GO:0048146 positive regulation of fibroblast proliferation			Nucleus(Enhanced)				0	0	1	0	0	0	0	0	0	0	0	0	0	0	0	0	0	0	0	0	0
51097	SCCPDH	1	51097	Gene_ID	H. sapiens	51097	H. sapiens	SCCPDH	saccharopine dehydrogenase (putative)	GO:0002576 platelet degranulation;GO:0009247 glycolipid biosynthetic process;GO:0006664 glycolipid metabolic process			Vesicles(Approved)				0	0	0	0	0	0	0	0	0	0	0	0	0	0	0	0	0	0	0	0	0
7443	VRK1	1	7443	Gene_ID	H. sapiens	7443	H. sapiens	VRK1	VRK serine/threonine kinase 1	GO:0072355 histone H3-T3 phosphorylation;GO:0043987 histone H3-S10 phosphorylation;GO:0007077 mitotic nuclear envelope disassembly	CK1 Ser/Thr protein kinase family	Enzymes/{ENZYME proteins/Transferases,Kinases/CK1 Ser/Thr protein kinases}	Cytosol;Nucleus(Supported)				0	0	0	0	0	0	0	0	0	0	0	0	0	0	0	0	0	0	0	0	0
2248	FGF3	1	2248	Gene_ID	H. sapiens	2248	H. sapiens	FGF3	fibroblast growth factor 3	GO:0055026 negative regulation of cardiac muscle tissue development;GO:0045843 negative regulation of striated muscle tissue development;GO:0055024 regulation of cardiac muscle tissue development		RAS pathway related proteins			(M5883)NABA SECRETED FACTORS; (M5885)NABA MATRISOME ASSOCIATED; (M5889)NABA MATRISOME		0	0	0	0	0	0	0	0	0	0	0	0	0	0	0	1	0	0	0	0	0
5015	OTX2	1	5015	Gene_ID	H. sapiens	5015	H. sapiens	OTX2	orthodenticle homeobox 2	GO:0090009 primitive streak formation;GO:2000543 positive regulation of gastrulation;GO:0040036 regulation of fibroblast growth factor receptor signaling pathway		Transcription factors/Helix-turn-helix domains					1	0	1	0	0	0	0	0	1	0	0	0	0	0	0	0	0	0	1	0	0
6943	TCF21	1	6943	Gene_ID	H. sapiens	6943	H. sapiens	TCF21	transcription factor 21	GO:0072277 metanephric glomerular capillary formation;GO:0072276 metanephric glomerulus vasculature morphogenesis;GO:0072104 glomerular capillary formation		Transcription factors/Basic domains					1	0	0	0	0	1	0	0	0	1	1	0	0	0	0	0	0	1	0	0	0
176	ACAN	1	176	Gene_ID	H. sapiens	176	H. sapiens	ACAN	aggrecan	GO:0042340 keratan sulfate catabolic process;GO:0018146 keratan sulfate biosynthetic process;GO:0042339 keratan sulfate metabolic process				GM6001 (Metal ion binding)	(M5882)NABA PROTEOGLYCANS; (M5884)NABA CORE MATRISOME; (M5889)NABA MATRISOME		0	0	0	1	0	0	1	0	0	0	0	0	0	0	0	1	0	0	0	0	0
85865	GTPBP10	1	85865	Gene_ID	H. sapiens	85865	H. sapiens	GTPBP10	GTP binding protein 10	GO:0042254 ribosome biogenesis;GO:0022613 ribonucleoprotein complex biogenesis;GO:0044085 cellular component biogenesis							0	0	0	0	0	0	0	0	0	0	0	0	0	0	0	0	0	0	0	0	0
2995	GYPC	1	2995	Gene_ID	H. sapiens	2995	H. sapiens	GYPC	glycophorin C (Gerbich blood group)	GO:0050900 leukocyte migration;GO:0016477 cell migration;GO:0048870 cell motility		Blood group antigen proteins;CD markers	Cytosol;Vesicles(Approved)			(M5945)HALLMARK HEME METABOLISM; (M5953)HALLMARK KRAS SIGNALING UP	0	0	0	0	0	0	0	0	0	0	0	0	0	0	0	0	0	0	0	0	0
7473	WNT3	1	7473	Gene_ID	H. sapiens	7473	H. sapiens	WNT3	Wnt family member 3	GO:0048697 positive regulation of collateral sprouting in absence of injury;GO:0048696 regulation of collateral sprouting in absence of injury;GO:1904954 canonical Wnt signaling pathway involved in midbrain dopaminergic neuron differentiation					(M77)PID WNT SIGNALING PATHWAY; (M5493)WNT SIGNALING; (M5883)NABA SECRETED FACTORS		1	1	1	0	1	1	0	0	1	1	0	0	0	0	0	0	0	0	1	0	0
284459	HKR1	1	284459	Gene_ID	H. sapiens	284459	H. sapiens	ZNF875	zinc finger protein 875	GO:0006357 regulation of transcription by RNA polymerase II;GO:0006366 transcription by RNA polymerase II;GO:0006355 regulation of transcription, DNA-templated		Transcription factors/Zinc-coordinating DNA-binding domains	Golgi apparatus;Mitochondria;Nucleoplasm(Supported)				0	0	0	0	0	0	0	0	0	0	0	0	0	0	0	0	0	0	0	0	0
10558	SPTLC1	1	10558	Gene_ID	H. sapiens	10558	H. sapiens	SPTLC1	serine palmitoyltransferase long chain base subunit 1	GO:0046511 sphinganine biosynthetic process;GO:1904504 positive regulation of lipophagy;GO:0006667 sphinganine metabolic process		Enzymes/ENZYME proteins/Transferases	Endoplasmic reticulum(Supported)	Pyridoxal Phosphate (Serine c-palmitoyltransferase activity);L-Serine (Serine c-palmitoyltransferase activity)			0	0	0	0	0	0	0	0	0	0	0	0	0	0	0	0	0	0	0	0	0
360203	GLT6D1	1	360203	Gene_ID	H. sapiens	360203	H. sapiens	GLT6D1	glycosyltransferase 6 domain containing 1	GO:0030259 lipid glycosylation;GO:0030258 lipid modification;GO:0070085 glycosylation				Uridine diphosphate glucose (Transferase activity, transferring hexosyl groups);Beta-D-Glucose (Transferase activity, transferring hexosyl groups);Uridine-5'-Diphosphate (Transferase activity, transferring hexosyl groups);Uridine-5'-Monophosphate (Transferase activity, transferring hexosyl groups);Lactose (Transferase activity, transferring hexosyl groups)			0	0	0	0	0	0	0	0	0	0	0	0	0	0	0	0	0	0	0	0	0
55959	SULF2	1	55959	Gene_ID	H. sapiens	55959	H. sapiens	SULF2	sulfatase 2	GO:0014846 esophagus smooth muscle contraction;GO:2000345 regulation of hepatocyte proliferation;GO:0032836 glomerular basement membrane development					(M3468)NABA ECM REGULATORS; (M5885)NABA MATRISOME ASSOCIATED; (M5889)NABA MATRISOME	(M5916)HALLMARK APICAL SURFACE	0	0	1	1	0	1	1	0	0	0	1	0	0	0	0	0	0	0	0	0	0
2981	GUCA2B	1	2981	Gene_ID	H. sapiens	2981	H. sapiens	GUCA2B	guanylate cyclase activator 2B	GO:0031284 positive regulation of guanylate cyclase activity;GO:0031282 regulation of guanylate cyclase activity;GO:1900373 positive regulation of purine nucleotide biosynthetic process							0	0	0	0	0	0	0	0	0	0	0	0	0	1	0	0	0	0	0	0	0
140836	BANF2	1	140836	Gene_ID	H. sapiens	140836	H. sapiens	BANF2	barrier to autointegration factor 2	GO:0030261 chromosome condensation;GO:0006323 DNA packaging;GO:0071103 DNA conformation change							0	0	0	0	0	0	0	0	0	0	0	0	0	0	0	0	0	0	0	0	0
162655	ZNF519	1	162655	Gene_ID	H. sapiens	162655	H. sapiens	ZNF519	zinc finger protein 519	GO:0006357 regulation of transcription by RNA polymerase II;GO:0006366 transcription by RNA polymerase II;GO:0006355 regulation of transcription, DNA-templated		Transcription factors/Zinc-coordinating DNA-binding domains	Nucleoli(Approved)				0	0	0	0	0	0	0	0	0	0	0	0	0	0	0	0	0	0	0	0	0
26022	TMEM98	1	26022	Gene_ID	H. sapiens	26022	H. sapiens	TMEM98	transmembrane protein 98	GO:0045063 T-helper 1 cell differentiation;GO:0042093 T-helper cell differentiation;GO:0048715 negative regulation of oligodendrocyte differentiation			Nucleoplasm(Supported)				0	0	0	0	0	0	0	0	0	0	0	1	0	0	0	0	0	0	0	0	0
136647	C7orf11	1	136647	Gene_ID	H. sapiens	136647	H. sapiens	MPLKIP	M-phase specific PLK1 interacting protein	GO:0051301 cell division;GO:0007049 cell cycle;GO:0009987 cellular process			Golgi apparatus;Nucleoplasm;Vesicles(Supported)				0	0	0	0	0	0	0	0	0	0	0	0	0	0	0	0	0	0	0	0	0
23141	ANKLE2	1	23141	Gene_ID	H. sapiens	23141	H. sapiens	ANKLE2	ankyrin repeat and LEM domain containing 2	GO:0007084 mitotic nuclear envelope reassembly;GO:0031468 nuclear envelope reassembly;GO:0035307 positive regulation of protein dephosphorylation			Endoplasmic reticulum(Supported)Plasma membrane(Approved)				0	0	0	0	0	0	0	0	0	0	0	0	0	0	0	0	0	0	0	0	0
8581	LY6D	1	8581	Gene_ID	H. sapiens	8581	H. sapiens	LY6D	lymphocyte antigen 6 family member D	GO:0035634 response to stilbenoid;GO:0030098 lymphocyte differentiation;GO:0002521 leukocyte differentiation							0	0	0	0	0	0	0	0	0	0	0	1	0	0	0	0	0	0	0	0	0
134111	UBE2QL1	1	134111	Gene_ID	H. sapiens	134111	H. sapiens	UBE2QL1	ubiquitin conjugating enzyme E2 Q family like 1	GO:0016567 protein ubiquitination;GO:0032446 protein modification by small protein conjugation;GO:0070647 protein modification by small protein conjugation or removal		Enzymes/ENZYME proteins/Transferases	Nucleus(Supported)Plasma membrane(Uncertain)				0	0	0	0	0	0	0	0	0	0	0	0	0	0	0	0	0	0	0	0	0
9172	MYOM2	1	9172	Gene_ID	H. sapiens	9172	H. sapiens	MYOM2	myomesin 2	GO:0030241 skeletal muscle myosin thick filament assembly;GO:0002074 extraocular skeletal muscle development;GO:0030240 skeletal muscle thin filament assembly			Mitochondria(Approved)			(M5909)HALLMARK MYOGENESIS	1	0	0	0	0	0	0	0	0	1	0	0	0	0	0	1	0	0	0	0	0
285672	SREK1IP1	1	285672	Gene_ID	H. sapiens	285672	H. sapiens	SREK1IP1	SREK1 interacting protein 1	GO:0008380 RNA splicing;GO:0006397 mRNA processing;GO:0016071 mRNA metabolic process			Nucleoli;Nucleus(Approved)				0	0	0	0	0	0	0	0	0	0	0	0	0	0	0	0	0	0	0	0	0
23533	PIK3R5	1	23533	Gene_ID	H. sapiens	23533	H. sapiens	PIK3R5	phosphoinositide-3-kinase regulatory subunit 5	GO:0014068 positive regulation of phosphatidylinositol 3-kinase signaling;GO:0043551 regulation of phosphatidylinositol 3-kinase activity;GO:0043406 positive regulation of MAP kinase activity			Cytosol(Supported)Microtubule organizing center(Approved)		(M177)PID EPHA FWDPATHWAY; (M1315)SIG PIP3 SIGNALING IN B LYMPHOCYTES; (M5193)SIG CHEMOTAXIS	(M5897)HALLMARK IL6 JAK STAT3 SIGNALING; (M5921)HALLMARK COMPLEMENT; (M5932)HALLMARK INFLAMMATORY RESPONSE	0	0	0	0	0	0	0	0	0	0	0	0	0	0	0	0	0	0	0	0	0
25812	POM121L1P	1	25812	Gene_ID	H. sapiens	25812	H. sapiens	POM121L1P	POM121 transmembrane nucleoporin like 1, pseudogene								0	0	0	0	0	0	0	0	0	0	0	0	0	0	0	0	0	0	0	0	0
388121	TNFAIP8L3	1	388121	Gene_ID	H. sapiens	388121	H. sapiens	TNFAIP8L3	TNF alpha induced protein 8 like 3	GO:0043552 positive regulation of phosphatidylinositol 3-kinase activity;GO:0090218 positive regulation of lipid kinase activity;GO:0043551 regulation of phosphatidylinositol 3-kinase activity			Cytosol;Nucleoplasm(Approved)				0	0	0	0	0	0	0	0	0	0	0	0	0	0	0	0	0	0	0	0	0
2303	FOXC2	1	2303	Gene_ID	H. sapiens	2303	H. sapiens	FOXC2	forkhead box C2	GO:1902257 negative regulation of apoptotic process involved in outflow tract morphogenesis;GO:0072144 glomerular mesangial cell development;GO:0035470 positive regulation of vascular wound healing		Transcription factors/Helix-turn-helix domains	Nuclear bodies;Nucleoplasm(Supported)			(M5930)HALLMARK EPITHELIAL MESENCHYMAL TRANSITION	1	1	1	1	0	0	1	0	0	1	1	0	1	0	0	1	0	0	0	1	0
6793	STK10	1	6793	Gene_ID	H. sapiens	6793	H. sapiens	STK10	serine/threonine kinase 10	GO:0071593 lymphocyte aggregation;GO:0070486 leukocyte aggregation;GO:0043312 neutrophil degranulation	STE Ser/Thr protein kinase family	Enzymes/{ENZYME proteins/Transferases,Kinases/STE Ser/Thr protein kinases}					0	0	0	0	0	0	0	0	0	0	0	0	0	0	0	0	0	0	0	0	0
2558	GABRA5	1	2558	Gene_ID	H. sapiens	2558	H. sapiens	GABRA5	gamma-aminobutyric acid type A receptor alpha5 subunit	GO:0060119 inner ear receptor cell development;GO:0090102 cochlea development;GO:0060384 innervation			Plasma membrane(Supported)	Temazepam (Transporter activity);Butalbital (Transporter activity);Talbutal (Transporter activity);Pentobarbital (Transporter activity);Meprobamate (Transporter activity);Eszopiclone (Transporter activity);Secobarbital (Transporter activity);Metharbital (Transporter activity);Adinazolam (Transporter activity);Thiopental (Transporter activity);Midazolam (Transporter activity);Flurazepam (Transport…			1	0	0	0	0	0	0	0	1	0	0	0	0	0	0	0	0	0	0	0	0
2117	ETV3	1	2117	Gene_ID	H. sapiens	2117	H. sapiens	ETV3	ETS variant transcription factor 3	GO:0097011 cellular response to granulocyte macrophage colony-stimulating factor stimulus;GO:0097012 response to granulocyte macrophage colony-stimulating factor;GO:0000122 negative regulation of transcription by RNA polymerase II		Transcription factors/Helix-turn-helix domains	Nucleus(Approved)				0	0	0	0	0	0	0	0	0	0	0	0	0	0	0	0	1	0	0	0	0
3207	HOXA11	1	3207	Gene_ID	H. sapiens	3207	H. sapiens	HOXA11	homeobox A11	GO:0001658 branching involved in ureteric bud morphogenesis;GO:0060675 ureteric bud morphogenesis;GO:0007501 mesodermal cell fate specification		Transcription factors/Helix-turn-helix domains	Nucleoplasm(Supported)				1	1	1	1	1	0	1	0	0	1	1	0	1	0	0	0	0	0	0	0	0
574431	C1orf147	1	574431	Gene_ID	H. sapiens	574431	H. sapiens	C1orf147	chromosome 1 open reading frame 147								0	0	0	0	0	0	0	0	0	0	0	0	0	0	0	0	0	0	0	0	0
113457	TUBA3D	1	113457	Gene_ID	H. sapiens	113457	H. sapiens	TUBA3D	tubulin alpha 3d	GO:0007017 microtubule-based process;GO:0007010 cytoskeleton organization;GO:0006996 organelle organization			Microtubules(Supported)				0	0	0	0	0	0	0	0	0	0	0	0	0	0	0	0	0	0	0	0	0
150160	CCT8L2	1	150160	Gene_ID	H. sapiens	150160	H. sapiens	CCT8L2	chaperonin containing TCP1 subunit 8 like 2	GO:0071805 potassium ion transmembrane transport;GO:0071804 cellular potassium ion transport;GO:0006813 potassium ion transport							0	0	0	0	0	0	0	0	0	0	0	0	0	0	0	0	0	0	0	0	0
79981	FRMD1	1	79981	Gene_ID	H. sapiens	79981	H. sapiens	FRMD1	FERM domain containing 1				Actin filaments(Approved)				0	0	0	0	0	0	0	0	0	0	0	0	0	0	0	0	0	0	0	0	0
23284	LPHN3	1	23284	Gene_ID	H. sapiens	23284	H. sapiens	ADGRL3	adhesion G protein-coupled receptor L3	GO:0031987 locomotion involved in locomotory behavior;GO:0042220 response to cocaine;GO:0051965 positive regulation of synapse assembly		G-protein coupled receptors/{Family 2 (B) receptors,GPCRs excl olfactory receptors}					0	0	0	0	0	0	0	0	1	0	0	0	0	1	0	0	0	0	0	0	0
23039	XPO7	1	23039	Gene_ID	H. sapiens	23039	H. sapiens	XPO7	exportin 7	GO:0051028 mRNA transport;GO:0006611 protein export from nucleus;GO:0051168 nuclear export		Transporters/Transporter channels and pores	Nucleus(Approved)			(M5945)HALLMARK HEME METABOLISM	0	0	0	0	0	0	0	0	0	0	0	0	0	0	0	0	0	0	0	0	0
80149	ZC3H12A	1	80149	Gene_ID	H. sapiens	80149	H. sapiens	ZC3H12A	zinc finger CCCH-type containing 12A	GO:2000320 negative regulation of T-helper 17 cell differentiation;GO:2000319 regulation of T-helper 17 cell differentiation;GO:0045623 negative regulation of T-helper cell differentiation			Cytoplasmic bodies;Nucleoplasm(Supported)			(M5890)HALLMARK TNFA SIGNALING VIA NFKB	0	0	0	0	0	0	0	0	0	0	0	1	0	0	1	0	0	0	0	0	0
5067	CNTN3	1	5067	Gene_ID	H. sapiens	5067	H. sapiens	CNTN3	contactin 3	GO:0007155 cell adhesion;GO:0022610 biological adhesion;GO:0007399 nervous system development							0	0	0	0	0	0	0	0	0	0	0	0	0	0	0	0	0	0	0	0	0
29933	GPR132	1	29933	Gene_ID	H. sapiens	29933	H. sapiens	GPR132	G protein-coupled receptor 132	GO:0010972 negative regulation of G2/M transition of mitotic cell cycle;GO:1902750 negative regulation of cell cycle G2/M phase transition;GO:0010389 regulation of G2/M transition of mitotic cell cycle		G-protein coupled receptors/GPCRs excl olfactory receptors				(M5932)HALLMARK INFLAMMATORY RESPONSE	0	0	0	0	0	0	0	0	0	0	0	0	0	0	0	0	0	0	0	0	0
6101	RP1	1	6101	Gene_ID	H. sapiens	6101	H. sapiens	RP1	RP1 axonemal microtubule associated	GO:0046549 retinal cone cell development;GO:0042670 retinal cone cell differentiation;GO:0046548 retinal rod cell development							1	0	0	0	0	0	0	0	0	0	0	0	0	0	0	0	0	0	0	0	0
663	BNIP2	1	663	Gene_ID	H. sapiens	663	H. sapiens	BNIP2	BCL2 interacting protein 2	GO:0006798 polyphosphate catabolic process;GO:0006797 polyphosphate metabolic process;GO:0051149 positive regulation of muscle cell differentiation							0	0	0	0	0	0	0	0	0	0	0	0	0	0	0	0	0	0	0	0	0
63027	SLC22A23	1	63027	Gene_ID	H. sapiens	63027	H. sapiens	SLC22A23	solute carrier family 22 member 23	GO:0006811 ion transport;GO:0055085 transmembrane transport;GO:0006810 transport		Transporters/Electrochemical Potential-driven transporters	Cytosol;Nucleoplasm;Vesicles(Approved)				0	0	0	0	0	0	0	0	0	0	0	0	0	0	0	0	0	0	0	0	0
23429	RYBP	1	23429	Gene_ID	H. sapiens	23429	H. sapiens	RYBP	RING1 and YY1 binding protein	GO:0032435 negative regulation of proteasomal ubiquitin-dependent protein catabolic process;GO:0035518 histone H2A monoubiquitination;GO:2000059 negative regulation of ubiquitin-dependent protein catabolic process			Nucleoplasm(Supported)		(M40)PID E2F PATHWAY		0	0	0	0	0	0	0	0	0	0	0	0	0	0	0	0	0	0	0	0	0
643314	KIAA0754	1	643314	Gene_ID	H. sapiens	643314	H. sapiens	KIAA0754	KIAA0754				Actin filaments;Cell Junctions;Plasma membrane(Supported)				0	0	0	0	0	0	0	0	0	0	0	0	0	0	0	0	0	0	0	0	0
26030	PLEKHG3	1	26030	Gene_ID	H. sapiens	26030	H. sapiens	PLEKHG3	pleckstrin homology and RhoGEF domain containing G3	GO:0035023 regulation of Rho protein signal transduction;GO:0007266 Rho protein signal transduction;GO:0046578 regulation of Ras protein signal transduction			Cytosol;Nucleoplasm;Plasma membrane(Supported)Centrosome;Cytokinetic bridge(Approved)				0	0	0	0	0	0	0	0	0	0	0	0	0	0	0	0	0	0	0	0	0
291	SLC25A4	1	291	Gene_ID	H. sapiens	291	H. sapiens	SLC25A4	solute carrier family 25 member 4	GO:0015866 ADP transport;GO:0015853 adenine transport;GO:0060546 negative regulation of necroptotic process		Transporters/Electrochemical Potential-driven transporters	Mitochondria(Enhanced)	Adenosine triphosphate (Adenine transmembrane transporter activity);Clodronate (Adenine transmembrane transporter activity);[3-(Dodecanoylamino)Propyl](Hydroxy)Dimethylammonium (Adenine transmembrane transporter activity);Carboxyatractyloside (Adenine transmembrane transporter activity);Cardiolipin (Adenine transmembrane transporter activity);Di-Stearoyl-3-Sn-Phosphatidylcholine (Adenine transmem…		(M5949)HALLMARK PEROXISOME; (M5941)HALLMARK UV RESPONSE UP; (M5936)HALLMARK OXIDATIVE PHOSPHORYLATION	0	0	0	0	0	0	0	0	0	0	0	0	0	0	0	0	0	0	0	0	0
83443	SF3B5	1	83443	Gene_ID	H. sapiens	83443	H. sapiens	SF3B5	splicing factor 3b subunit 5	GO:0000398 mRNA splicing, via spliceosome;GO:0000377 RNA splicing, via transesterification reactions with bulged adenosine as nucleophile;GO:0000375 RNA splicing, via transesterification reactions			Nucleoplasm(Enhanced)				0	0	0	0	0	0	0	0	0	0	0	0	0	0	0	0	0	0	0	0	0
2261	FGFR3	1	2261	Gene_ID	H. sapiens	2261	H. sapiens	FGFR3	fibroblast growth factor receptor 3	GO:1902178 fibroblast growth factor receptor apoptotic signaling pathway;GO:0043552 positive regulation of phosphatidylinositol 3-kinase activity;GO:0001958 endochondral ossification	Tyr protein kinase family	CD markers;Enzymes/{ENZYME proteins/Transferases,Kinases/Tyr protein kinases};RAS pathway related proteins	Endoplasmic reticulum(Supported)	Palifermin (Protein tyrosine kinase activity);XL999 (Protein tyrosine kinase activity);Pazopanib (Protein tyrosine kinase activity);Ponatinib (Protein tyrosine kinase activity);Lenvatinib (Protein tyrosine kinase activity);Nintedanib (Protein tyrosine kinase activity)	(M276)PID FGF PATHWAY	(M5956)HALLMARK KRAS SIGNALING DN; (M5907)HALLMARK ESTROGEN RESPONSE LATE	0	0	0	1	0	0	1	0	0	0	0	0	0	0	0	0	0	0	0	0	0
116729	PPP1R27	1	116729	Gene_ID	H. sapiens	116729	H. sapiens	PPP1R27	protein phosphatase 1 regulatory subunit 27	GO:0032515 negative regulation of phosphoprotein phosphatase activity;GO:0035308 negative regulation of protein dephosphorylation;GO:0010923 negative regulation of phosphatase activity							0	0	0	0	0	0	0	0	0	0	0	0	0	0	0	0	0	0	0	0	0
54107	POLE3	1	54107	Gene_ID	H. sapiens	54107	H. sapiens	POLE3	DNA polymerase epsilon 3, accessory subunit	GO:0070869 heterochromatin assembly involved in chromatin silencing;GO:0032201 telomere maintenance via semi-conservative replication;GO:0034080 CENP-A containing nucleosome assembly		Enzymes/ENZYME proteins/Transferases	Nucleoli;Nucleus(Approved)	Cladribine (Dna-directed dna polymerase activity)		(M5941)HALLMARK UV RESPONSE UP; (M5926)HALLMARK MYC TARGETS V1	0	0	0	0	0	0	0	0	0	0	0	0	0	0	0	0	0	0	0	0	0
114798	SLITRK1	1	114798	Gene_ID	H. sapiens	114798	H. sapiens	SLITRK1	SLIT and NTRK like family member 1	GO:0050772 positive regulation of axonogenesis;GO:1905606 regulation of presynapse assembly;GO:0099560 synaptic membrane adhesion							0	0	0	0	0	0	0	0	0	0	0	0	0	0	0	0	0	0	0	0	0
6573	SLC19A1	1	6573	Gene_ID	H. sapiens	6573	H. sapiens	SLC19A1	solute carrier family 19 member 1	GO:1904447 folate import across plasma membrane;GO:0098838 folate transmembrane transport;GO:0051958 methotrexate transport		Transporters/Electrochemical Potential-driven transporters	Plasma membrane(Approved)			(M5928)HALLMARK MYC TARGETS V2; (M5905)HALLMARK ADIPOGENESIS	0	0	0	0	0	0	0	0	0	0	0	0	0	0	0	0	0	0	0	0	0
643236	TMEM72	1	643236	Gene_ID	H. sapiens	643236	H. sapiens	TMEM72	transmembrane protein 72								0	0	0	0	0	0	0	0	0	0	0	0	0	0	0	0	0	0	0	0	0
51289	RXFP3	1	51289	Gene_ID	H. sapiens	51289	H. sapiens	RXFP3	relaxin family peptide receptor 3	GO:0032467 positive regulation of cytokinesis;GO:0051781 positive regulation of cell division;GO:0032465 regulation of cytokinesis		G-protein coupled receptors/GPCRs excl olfactory receptors					0	0	0	0	0	0	0	1	0	0	0	0	0	0	0	0	0	0	0	0	0
115362	GBP5	1	115362	Gene_ID	H. sapiens	115362	H. sapiens	GBP5	guanylate binding protein 5	GO:0072616 interleukin-18 secretion;GO:1900227 positive regulation of NLRP3 inflammasome complex assembly;GO:1900017 positive regulation of cytokine production involved in inflammatory response			Endoplasmic reticulum(Approved)				0	0	0	0	0	0	0	0	0	0	0	0	0	0	0	0	0	0	0	0	0
57707	KIAA1609	1	57707	Gene_ID	H. sapiens	57707	H. sapiens	MEAK7	MTOR associated protein, eak-7 homolog	GO:0150032 positive regulation of protein localization to lysosome;GO:0150031 regulation of protein localization to lysosome;GO:1903204 negative regulation of oxidative stress-induced neuron death			Cytosol;Nucleoli;Nucleus(Approved)				0	0	0	0	0	0	0	0	0	0	0	0	0	0	0	0	0	0	0	0	0
22918	CD93	1	22918	Gene_ID	H. sapiens	22918	H. sapiens	CD93	CD93 molecule	GO:0043312 neutrophil degranulation;GO:0002283 neutrophil activation involved in immune response;GO:0042116 macrophage activation		CD markers	Plasma membrane;Vesicles(Approved)				0	0	0	0	0	0	0	0	0	0	0	0	0	0	0	0	0	0	0	0	0
55005	RMND1	1	55005	Gene_ID	H. sapiens	55005	H. sapiens	RMND1	required for meiotic nuclear division 1 homolog	GO:0070131 positive regulation of mitochondrial translation;GO:0070129 regulation of mitochondrial translation;GO:0045727 positive regulation of translation			Mitochondria(Supported)				0	0	0	0	0	0	0	0	0	0	0	0	0	0	0	0	0	0	0	0	0
81029	WNT5B	1	81029	Gene_ID	H. sapiens	81029	H. sapiens	WNT5B	Wnt family member 5B	GO:0070307 lens fiber cell development;GO:0070306 lens fiber cell differentiation;GO:0002088 lens development in camera-type eye			Vesicles(Approved)		(M5493)WNT SIGNALING; (M5883)NABA SECRETED FACTORS; (M5885)NABA MATRISOME ASSOCIATED	(M5895)HALLMARK WNT BETA CATENIN SIGNALING	1	1	0	1	0	0	1	0	0	0	0	0	0	0	1	0	0	0	0	0	0
51102	MECR	1	51102	Gene_ID	H. sapiens	51102	H. sapiens	MECR	mitochondrial trans-2-enoyl-CoA reductase	GO:0006635 fatty acid beta-oxidation;GO:0009062 fatty acid catabolic process;GO:0019395 fatty acid oxidation		Enzymes/ENZYME proteins/Oxidoreductases	Mitochondria(Supported)				0	0	0	0	0	0	0	0	0	0	0	0	0	0	0	0	0	0	0	0	0
8724	SNX3	1	8724	Gene_ID	H. sapiens	8724	H. sapiens	SNX3	sorting nexin 3	GO:0046597 negative regulation of viral entry into host cell;GO:2000642 negative regulation of early endosome to late endosome transport;GO:0046596 regulation of viral entry into host cell				S,S-(2-Hydroxyethyl)Thiocysteine (Protein phosphatase binding)			0	0	0	0	0	0	0	0	0	0	0	0	0	0	0	0	0	0	0	0	0
117608	ZNF354B	1	117608	Gene_ID	H. sapiens	117608	H. sapiens	ZNF354B	zinc finger protein 354B	GO:0000122 negative regulation of transcription by RNA polymerase II;GO:0045892 negative regulation of transcription, DNA-templated;GO:1903507 negative regulation of nucleic acid-templated transcription		Transcription factors/Zinc-coordinating DNA-binding domains	Nucleoplasm(Approved)				0	0	0	0	0	0	0	0	0	0	0	0	0	0	0	0	0	0	0	0	0
26251	KCNG2	1	26251	Gene_ID	H. sapiens	26251	H. sapiens	KCNG2	potassium voltage-gated channel modifier subfamily G member 2	GO:0050796 regulation of insulin secretion;GO:0030073 insulin secretion;GO:0090276 regulation of peptide hormone secretion		Voltage-gated ion channels/Voltage-Gated Potassium Channels					0	0	0	0	0	0	0	0	0	0	0	0	0	0	0	0	0	0	0	0	0
7324	UBE2E1	1	7324	Gene_ID	H. sapiens	7324	H. sapiens	UBE2E1	ubiquitin conjugating enzyme E2 E1	GO:0033523 histone H2B ubiquitination;GO:0031145 anaphase-promoting complex-dependent catabolic process;GO:0032020 ISG15-protein conjugation		Enzymes/ENZYME proteins/Transferases	Nucleoplasm(Approved)			(M5926)HALLMARK MYC TARGETS V1	0	0	0	0	0	0	0	0	0	0	0	0	0	0	0	0	0	0	0	0	0
283777	FAM169B	1	283777	Gene_ID	H. sapiens	283777	H. sapiens	FAM169B	family with sequence similarity 169 member B								0	0	0	0	0	0	0	0	0	0	0	0	0	0	0	0	0	0	0	0	0
3209	HOXA13	1	3209	Gene_ID	H. sapiens	3209	H. sapiens	HOXA13	homeobox A13	GO:0001501 skeletal system development;GO:0006357 regulation of transcription by RNA polymerase II;GO:0006366 transcription by RNA polymerase II		Transcription factors/Helix-turn-helix domains					0	0	0	1	0	0	0	0	0	0	0	0	0	0	0	0	0	0	0	0	0
257202	GPX6	1	257202	Gene_ID	H. sapiens	257202	H. sapiens	GPX6	glutathione peroxidase 6	GO:0098869 cellular oxidant detoxification;GO:1990748 cellular detoxification;GO:0098754 detoxification		Enzymes/ENZYME proteins/Oxidoreductases		Glutathione (Glutathione peroxidase activity)			0	0	0	0	0	0	0	0	0	0	0	0	0	0	0	0	0	0	0	0	0
5076	PAX2	1	5076	Gene_ID	H. sapiens	5076	H. sapiens	PAX2	paired box 2	GO:2000594 positive regulation of metanephric DCT cell differentiation;GO:2000592 regulation of metanephric DCT cell differentiation;GO:0072108 positive regulation of mesenchymal to epithelial transition involved in metanephros morphogenesis		Transcription factors/Helix-turn-helix domains	Nucleoli(Supported)Golgi apparatus(Uncertain)				1	1	1	0	0	0	0	0	1	1	1	0	1	0	0	0	0	0	0	0	0
84418	C5orf32	1	84418	Gene_ID	H. sapiens	84418	H. sapiens	CYSTM1	cysteine rich transmembrane module containing 1	GO:0043312 neutrophil degranulation;GO:0002283 neutrophil activation involved in immune response;GO:0042119 neutrophil activation							0	0	0	0	0	0	0	0	0	0	0	0	0	0	0	0	0	0	0	0	0
5897	RAG2	1	5897	Gene_ID	H. sapiens	5897	H. sapiens	RAG2	recombination activating 2	GO:0002331 pre-B cell allelic exclusion;GO:0002358 B cell homeostatic proliferation;GO:0002329 pre-B cell differentiation			Nucleoplasm(Approved)		(M195)PID CMYB PATHWAY		0	1	0	0	0	0	0	0	0	0	0	1	0	0	0	0	0	0	0	0	0
4154	MBNL1	1	4154	Gene_ID	H. sapiens	4154	H. sapiens	MBNL1	muscleblind like splicing regulator 1	GO:0000381 regulation of alternative mRNA splicing, via spliceosome;GO:0000380 alternative mRNA splicing, via spliceosome;GO:0048024 regulation of mRNA splicing, via spliceosome			Nucleoplasm(Enhanced)Cytosol(Supported)				1	0	1	0	1	0	0	0	0	0	0	0	0	0	0	0	0	0	0	0	0
575	BAI1	1	575	Gene_ID	H. sapiens	575	H. sapiens	ADGRB1	adhesion G protein-coupled receptor B1	GO:1901741 positive regulation of myoblast fusion;GO:1901739 regulation of myoblast fusion;GO:0060143 positive regulation of syncytium formation by plasma membrane fusion		G-protein coupled receptors/{Family 2 (B) receptors,GPCRs excl olfactory receptors}					0	0	0	0	0	0	0	0	0	0	0	0	0	1	0	0	1	0	0	0	0
387893	SETD8	1	387893	Gene_ID	H. sapiens	387893	H. sapiens	KMT5A	lysine methyltransferase 5A	GO:0034770 histone H4-K20 methylation;GO:0018026 peptidyl-lysine monomethylation;GO:0043516 regulation of DNA damage response, signal transduction by p53 class mediator		Enzymes/ENZYME proteins/Transferases	Cytosol;Nucleus(Approved)		(M261)PID P53 REGULATION PATHWAY	(M5935)HALLMARK FATTY ACID METABOLISM; (M5901)HALLMARK G2M CHECKPOINT	0	0	0	0	0	0	0	0	0	0	0	0	0	0	0	0	0	0	0	0	0
94081	SFXN1	1	94081	Gene_ID	H. sapiens	94081	H. sapiens	SFXN1	sideroflexin 1	GO:0042942 D-serine transport;GO:0015825 L-serine transport;GO:0032329 serine transport			Mitochondria(Enhanced)				0	0	0	0	0	0	0	0	0	0	0	0	0	0	0	0	0	0	0	0	0
374355	C10orf96	1	374355	Gene_ID	H. sapiens	374355	H. sapiens	CCDC172	coiled-coil domain containing 172								0	0	0	0	0	0	0	0	0	0	0	0	0	0	0	0	0	0	0	0	0
5068	REG3A	1	5068	Gene_ID	H. sapiens	5068	H. sapiens	REG3A	regenerating family member 3 alpha	GO:0045617 negative regulation of keratinocyte differentiation;GO:0010838 positive regulation of keratinocyte proliferation;GO:0045605 negative regulation of epidermal cell differentiation		Transporters/Transporter channels and pores	Cytosol(Approved)		(M5880)NABA ECM AFFILIATED; (M5885)NABA MATRISOME ASSOCIATED; (M5889)NABA MATRISOME		0	0	0	0	0	0	0	0	0	0	0	0	1	0	0	0	0	0	0	0	0
5563	PRKAA2	1	5563	Gene_ID	H. sapiens	5563	H. sapiens	PRKAA2	protein kinase AMP-activated catalytic subunit alpha 2	GO:0045821 positive regulation of glycolytic process;GO:0006853 carnitine shuttle;GO:1904428 negative regulation of tubulin deacetylation	CAMK Ser/Thr protein kinase family	Enzymes/{ENZYME proteins/Transferases,Kinases/CAMK Ser/Thr protein kinases}	Nuclear speckles(Supported)Golgi apparatus(Approved)		(M87)PID LKB1 PATHWAY; (M237)PID VEGFR1 2 PATHWAY	(M5923)HALLMARK PI3K AKT MTOR SIGNALING	0	0	0	0	0	0	0	0	0	0	0	0	0	0	0	0	0	0	0	0	0
6347	CCL2	1	6347	Gene_ID	H. sapiens	6347	H. sapiens	CCL2	C-C motif chemokine ligand 2	GO:2000502 negative regulation of natural killer cell chemotaxis;GO:1901624 negative regulation of lymphocyte chemotaxis;GO:0035684 helper T cell extravasation			Golgi apparatus;Vesicles(Approved)	Mimosine;Danazol	(M22)PID GMCSF PATHWAY; (M196)PID IL23 PATHWAY; (M65)PID FRA PATHWAY	(M5922)HALLMARK UNFOLDED PROTEIN RESPONSE; (M5913)HALLMARK INTERFERON GAMMA RESPONSE; (M5890)HALLMARK TNFA SIGNALING VIA NFKB	0	0	0	0	0	0	0	0	0	0	0	1	0	0	0	0	1	0	0	0	0
7157	TP53	1	7157	Gene_ID	H. sapiens	7157	H. sapiens	TP53	tumor protein p53	GO:0072363 regulation of glycolytic process by positive regulation of transcription from RNA polymerase II promoter;GO:1904024 negative regulation of glucose catabolic process to lactate via pyruvate;GO:1900740 positive regulation of protein insertion into mitochondrial membrane involved in apoptotic signaling pathway		Transcription factors/Immunoglobulin fold;Transporters/Transporter channels and pores	Nucleoplasm(Enhanced)	Acetylsalicylic acid;AZD 3355;1-(9-ethyl-9H-carbazol-3-yl)-N-methylmethanamine	(M1529)SA G1 AND S PHASES; (M180)PID HIF1A PATHWAY; (M32)PID HDAC CLASSIII PATHWAY	(M5895)HALLMARK WNT BETA CATENIN SIGNALING; (M5898)HALLMARK DNA REPAIR; (M5925)HALLMARK E2F TARGETS	1	1	1	1	0	0	0	0	1	0	0	1	0	0	0	1	1	0	0	0	0
338328	GPIHBP1	1	338328	Gene_ID	H. sapiens	338328	H. sapiens	GPIHBP1	glycosylphosphatidylinositol anchored high density lipoprotein binding protein 1	GO:0090321 positive regulation of chylomicron remnant clearance;GO:0090320 regulation of chylomicron remnant clearance;GO:0034371 chylomicron remodeling							0	0	0	0	0	0	0	0	0	0	0	0	0	0	0	0	0	0	0	0	0
285093	C2orf85	1	285093	Gene_ID	H. sapiens	285093	H. sapiens	RTP5	receptor transporter protein 5 (putative)	GO:0001580 detection of chemical stimulus involved in sensory perception of bitter taste;GO:0050912 detection of chemical stimulus involved in sensory perception of taste;GO:0051205 protein insertion into membrane							0	0	0	0	0	0	0	0	0	0	0	0	0	0	0	0	0	0	0	0	0
3280	HES1	1	3280	Gene_ID	H. sapiens	3280	H. sapiens	HES1	hes family bHLH transcription factor 1	GO:0061106 negative regulation of stomach neuroendocrine cell differentiation;GO:2000227 negative regulation of pancreatic A cell differentiation;GO:0061105 regulation of stomach neuroendocrine cell differentiation		Transcription factors/Basic domains	Nucleus(Supported)		(M236)PID DELTA NP63 PATHWAY; (M1)PID FANCONI PATHWAY; (M288)PID HES HEY PATHWAY	(M5903)HALLMARK NOTCH SIGNALING; (M5890)HALLMARK TNFA SIGNALING VIA NFKB; (M5906)HALLMARK ESTROGEN RESPONSE EARLY	1	1	1	0	0	1	0	0	1	1	1	1	1	0	1	1	1	1	0	0	0
5002	SLC22A18	1	5002	Gene_ID	H. sapiens	5002	H. sapiens	SLC22A18	solute carrier family 22 member 18	GO:1990961 drug transmembrane export;GO:0046618 drug export;GO:0042908 xenobiotic transport		Transporters/Electrochemical Potential-driven transporters				(M5948)HALLMARK BILE ACID METABOLISM; (M5942)HALLMARK UV RESPONSE DN	0	0	0	0	0	0	0	0	0	0	0	0	0	0	0	0	0	0	0	0	0
114900	C1QTNF4	1	114900	Gene_ID	H. sapiens	114900	H. sapiens	C1QTNF4	C1q and TNF related 4	GO:0070105 positive regulation of interleukin-6-mediated signaling pathway;GO:1904469 positive regulation of tumor necrosis factor secretion;GO:0070103 regulation of interleukin-6-mediated signaling pathway					(M5880)NABA ECM AFFILIATED; (M5885)NABA MATRISOME ASSOCIATED; (M5889)NABA MATRISOME		0	0	0	0	0	0	0	0	0	0	0	0	0	0	0	0	0	0	0	0	0
56985	C17orf48	1	56985	Gene_ID	H. sapiens	56985	H. sapiens	ADPRM	ADP-ribose/CDP-alcohol diphosphatase, manganese dependent	GO:0034656 nucleobase-containing small molecule catabolic process;GO:0034655 nucleobase-containing compound catabolic process;GO:0044282 small molecule catabolic process		Enzymes/ENZYME proteins/Hydrolases					0	0	0	0	0	0	0	0	0	0	0	0	0	0	0	0	0	0	0	0	0
27010	TPK1	1	27010	Gene_ID	H. sapiens	27010	H. sapiens	TPK1	thiamin pyrophosphokinase 1	GO:0009229 thiamine diphosphate biosynthetic process;GO:0006772 thiamine metabolic process;GO:0042357 thiamine diphosphate metabolic process		Enzymes/ENZYME proteins/Transferases	Vesicles(Approved)	Thiamine (Thiamine diphosphokinase activity);Pyrithiamine Pyrophosphate (Thiamine diphosphokinase activity)			0	0	0	0	0	0	0	0	0	0	0	0	0	0	0	0	0	0	0	0	0
6559	SLC12A3	1	6559	Gene_ID	H. sapiens	6559	H. sapiens	SLC12A3	solute carrier family 12 member 3	GO:1990573 potassium ion import across plasma membrane;GO:0055064 chloride ion homeostasis;GO:0010107 potassium ion import		Transporters/Electrochemical Potential-driven transporters		Bendroflumethiazide (Transporter activity);Metolazone (Transporter activity);Benzthiazide (Transporter activity);Chlorothiazide (Transporter activity);Hydrochlorothiazide (Transporter activity);Diazoxide (Transporter activity);Polythiazide (Transporter activity);Quinethazone (Transporter activity)		(M5956)HALLMARK KRAS SIGNALING DN	0	0	0	0	0	0	0	0	0	0	0	0	0	0	0	0	0	0	0	0	0
112858	TP53RK	1	112858	Gene_ID	H. sapiens	112858	H. sapiens	TP53RK	TP53 regulating kinase	GO:0070525 tRNA threonylcarbamoyladenosine metabolic process;GO:1901796 regulation of signal transduction by p53 class mediator;GO:0008033 tRNA processing	Other	Enzymes/{ENZYME proteins/Transferases,Kinases}					0	0	0	0	0	0	0	0	0	0	0	0	0	0	0	0	0	0	0	0	0
1816	DRD5	1	1816	Gene_ID	H. sapiens	1816	H. sapiens	DRD5	dopamine receptor D5	GO:0001994 norepinephrine-epinephrine vasoconstriction involved in regulation of systemic arterial blood pressure;GO:0003321 positive regulation of blood pressure by epinephrine-norepinephrine;GO:0001992 regulation of systemic arterial blood pressure by vasopressin		G-protein coupled receptors/GPCRs excl olfactory receptors		Ziprasidone (G-protein coupled amine receptor activity);Cabergoline (G-protein coupled amine receptor activity);Ropinirole (G-protein coupled amine receptor activity);Olanzapine (G-protein coupled amine receptor activity);Loxapine (G-protein coupled amine receptor activity);Pramipexole (G-protein coupled amine receptor activity);Chlorpromazine (G-protein coupled amine receptor activity);Lisuride …			0	0	0	0	0	0	0	0	0	0	0	0	0	1	0	0	0	0	0	0	0
8788	DLK1	1	8788	Gene_ID	H. sapiens	8788	H. sapiens	DLK1	delta like non-canonical Notch ligand 1	GO:0045746 negative regulation of Notch signaling pathway;GO:0008593 regulation of Notch signaling pathway;GO:0007219 Notch signaling pathway			Golgi apparatus(Approved)		(M106)PID HNF3B PATHWAY; (M17)PID NOTCH PATHWAY		0	0	0	0	0	0	0	0	0	0	0	0	0	0	0	0	0	0	0	0	0
136259	KLF14	1	136259	Gene_ID	H. sapiens	136259	H. sapiens	KLF14	Kruppel like factor 14	GO:1902070 positive regulation of sphingolipid mediated signaling pathway;GO:1902068 regulation of sphingolipid mediated signaling pathway;GO:0090520 sphingolipid mediated signaling pathway							0	0	0	0	0	0	0	0	0	0	0	0	0	0	0	0	0	0	0	0	0
5101	PCDH9	1	5101	Gene_ID	H. sapiens	5101	H. sapiens	PCDH9	protocadherin 9	GO:0007156 homophilic cell adhesion via plasma membrane adhesion molecules;GO:0098742 cell-cell adhesion via plasma-membrane adhesion molecules;GO:0098609 cell-cell adhesion			Centrosome;Nucleoplasm(Approved)				0	0	0	0	0	0	0	0	0	0	0	0	0	0	0	0	0	0	0	0	0
26100	WIPI2	1	26100	Gene_ID	H. sapiens	26100	H. sapiens	WIPI2	WD repeat domain, phosphoinositide interacting 2	GO:0061739 protein lipidation involved in autophagosome assembly;GO:0098792 xenophagy;GO:0034497 protein localization to phagophore assembly site			Cytosol;Nucleoplasm(Supported)				0	0	0	0	0	0	0	0	0	0	0	0	0	0	0	0	0	0	0	0	0
2817	GPC1	1	2817	Gene_ID	H. sapiens	2817	H. sapiens	GPC1	glypican 1	GO:2001016 positive regulation of skeletal muscle cell differentiation;GO:0030200 heparan sulfate proteoglycan catabolic process;GO:0030167 proteoglycan catabolic process			Plasma membrane(Supported)Cytosol(Approved)		(M33)PID GLYPICAN 1PATHWAY; (M5880)NABA ECM AFFILIATED; (M5885)NABA MATRISOME ASSOCIATED	(M5930)HALLMARK EPITHELIAL MESENCHYMAL TRANSITION; (M5891)HALLMARK HYPOXIA; (M5937)HALLMARK GLYCOLYSIS	0	0	0	0	0	0	0	0	0	0	0	0	0	0	0	0	0	0	0	0	0
389792	IER5L	1	389792	Gene_ID	H. sapiens	389792	H. sapiens	IER5L	immediate early response 5 like				Nucleus(Approved)				0	0	0	0	0	0	0	0	0	0	0	0	0	0	0	0	0	0	0	0	0
100129669	IZUMO3	1	100129669	Gene_ID	H. sapiens	100129669	H. sapiens	IZUMO3	IZUMO family member 3			Transporters/Accessory Factors Involved in Transport					0	0	0	0	0	0	0	0	0	0	0	0	0	0	0	0	0	0	0	0	0
8543	LMO4	1	8543	Gene_ID	H. sapiens	8543	H. sapiens	LMO4	LIM domain only 4	GO:0001843 neural tube closure;GO:0021527 spinal cord association neuron differentiation;GO:0021514 ventral spinal cord interneuron differentiation			Nucleoplasm(Supported)Midbody ring(Approved)		(M183)PID IL6 7 PATHWAY; (M100)PID SHP2 PATHWAY; (M200)PID ERA GENOMIC PATHWAY		1	1	1	0	0	1	0	0	0	1	0	0	0	0	0	1	0	0	0	0	0
23283	CSTF2T	1	23283	Gene_ID	H. sapiens	23283	H. sapiens	CSTF2T	cleavage stimulation factor subunit 2 tau variant	GO:0098789 pre-mRNA cleavage required for polyadenylation;GO:0098787 mRNA cleavage involved in mRNA processing;GO:0006369 termination of RNA polymerase II transcription			Nucleoplasm(Enhanced)				0	0	0	0	0	0	0	0	0	0	0	0	0	0	0	0	0	0	0	0	0
54888	NSUN2	1	54888	Gene_ID	H. sapiens	54888	H. sapiens	NSUN2	NOP2/Sun RNA methyltransferase 2	GO:0048820 hair follicle maturation;GO:0033313 meiotic cell cycle checkpoint;GO:0030488 tRNA methylation		Enzymes/ENZYME proteins/Transferases	Nucleus(Supported)		(M14)PID AURORA B PATHWAY		0	0	1	0	0	0	0	0	0	0	0	0	0	0	0	0	0	0	0	0	0
10686	CLDN16	1	10686	Gene_ID	H. sapiens	10686	H. sapiens	CLDN16	claudin 16	GO:1903830 magnesium ion transmembrane transport;GO:0016338 calcium-independent cell-cell adhesion via plasma membrane cell-adhesion molecules;GO:0015693 magnesium ion transport		Transporters/Transporter channels and pores				(M5956)HALLMARK KRAS SIGNALING DN	0	0	0	0	0	0	0	0	0	0	0	0	0	0	0	0	0	0	0	0	0
92070	C4orf42	1	92070	Gene_ID	H. sapiens	92070	H. sapiens	CTBP1-DT	CTBP1 divergent transcript								0	0	0	0	0	0	0	0	0	0	0	0	0	0	0	0	0	0	0	0	0
9572	NR1D1	1	9572	Gene_ID	H. sapiens	9572	H. sapiens	NR1D1	nuclear receptor subfamily 1 group D member 1	GO:0034144 negative regulation of toll-like receptor 4 signaling pathway;GO:0061889 negative regulation of astrocyte activation;GO:0070859 positive regulation of bile acid biosynthetic process		Nuclear receptors;Transcription factors/Zinc-coordinating DNA-binding domains	Nuclear bodies(Supported)		(M95)PID CIRCADIAN PATHWAY		0	0	0	0	0	0	0	0	0	0	0	0	0	0	1	0	0	0	0	0	0
55065	GPR172B	1	55065	Gene_ID	H. sapiens	55065	H. sapiens	SLC52A1	solute carrier family 52 member 1	GO:0032218 riboflavin transport;GO:0046718 viral entry into host cell;GO:0006771 riboflavin metabolic process							0	0	0	0	0	0	0	0	0	0	0	0	0	0	0	0	0	0	0	0	0
9764	KIAA0513	1	9764	Gene_ID	H. sapiens	9764	H. sapiens	KIAA0513	KIAA0513				Cytosol;Nucleoplasm(Uncertain)				0	0	0	0	0	0	0	0	0	0	0	0	0	0	0	0	0	0	0	0	0
5441	POLR2L	1	5441	Gene_ID	H. sapiens	5441	H. sapiens	POLR2L	RNA polymerase II subunit L	GO:0050434 positive regulation of viral transcription;GO:0042797 tRNA transcription by RNA polymerase III;GO:0009304 tRNA transcription		RNA polymerase related proteins					0	0	0	0	0	0	0	0	0	0	0	0	0	0	0	0	0	0	0	0	0
10944	C11orf58	1	10944	Gene_ID	H. sapiens	10944	H. sapiens	C11orf58	chromosome 11 open reading frame 58	GO:0008150 biological_process			Endoplasmic reticulum;Nucleoplasm(Approved)				0	0	0	0	0	0	0	0	0	0	0	0	0	0	0	0	0	0	0	0	0
5105	PCK1	1	5105	Gene_ID	H. sapiens	5105	H. sapiens	PCK1	phosphoenolpyruvate carboxykinase 1	GO:0046327 glycerol biosynthetic process from pyruvate;GO:0019543 propionate catabolic process;GO:0061402 positive regulation of transcription from RNA polymerase II promoter in response to acidic pH		Citric acid cycle related proteins;Enzymes/ENZYME proteins/Lyases		Phosphoenolpyruvate (Phosphoenolpyruvate carboxykinase (gtp) activity);1-(2-Fluorobenzyl)-3-Butyl-8-(N-Acetyl-4-Aminobenzyl)-Xanthine (Phosphoenolpyruvate carboxykinase (gtp) activity);1-Allyl-3-Butyl-8-(N-Acetyl-4-Aminobenzyl)-Xanthine (Phosphoenolpyruvate carboxykinase (gtp) activity);Phosphomethylphosphonic Acid-Guanylate Ester (Phosphoenolpyruvate carboxykinase (gtp) activity)	(M106)PID HNF3B PATHWAY	(M5891)HALLMARK HYPOXIA	0	0	0	0	0	1	0	0	0	0	0	0	0	0	0	0	0	0	0	0	0
79644	SRD5A3	1	79644	Gene_ID	H. sapiens	79644	H. sapiens	SRD5A3	steroid 5 alpha-reductase 3	GO:0006489 dolichyl diphosphate biosynthetic process;GO:0019408 dolichol biosynthetic process;GO:0016095 polyprenol catabolic process		Enzymes/ENZYME proteins/Oxidoreductases	Cytosol;Plasma membrane(Approved)			(M5937)HALLMARK GLYCOLYSIS	0	0	0	0	0	0	0	0	0	0	0	0	0	0	0	0	0	0	0	0	0
10460	TACC3	1	10460	Gene_ID	H. sapiens	10460	H. sapiens	TACC3	transforming acidic coiled-coil containing protein 3	GO:0007091 metaphase/anaphase transition of mitotic cell cycle;GO:0060236 regulation of mitotic spindle organization;GO:0021987 cerebral cortex development			Mitotic spindle(Enhanced)Centrosome;Cytosol;Microtubule organizing center(Supported)Vesicles(Approved)		(M242)PID AURORA A PATHWAY; (M71)PID ILK PATHWAY	(M5901)HALLMARK G2M CHECKPOINT; (M5925)HALLMARK E2F TARGETS	0	0	0	0	0	0	0	0	1	0	0	0	0	0	0	0	0	0	0	0	0
359948	IRF2BP2	1	359948	Gene_ID	H. sapiens	359948	H. sapiens	IRF2BP2	interferon regulatory factor 2 binding protein 2	GO:0002327 immature B cell differentiation;GO:0030183 B cell differentiation;GO:0030098 lymphocyte differentiation			Nucleoplasm(Enhanced)				0	0	0	0	0	0	0	0	0	0	0	1	0	0	0	0	0	0	0	0	0
10659	CELF2	1	10659	Gene_ID	H. sapiens	10659	H. sapiens	CELF2	CUGBP Elav-like family member 2	GO:0006376 mRNA splice site selection;GO:0000381 regulation of alternative mRNA splicing, via spliceosome;GO:0000245 spliceosomal complex assembly			Cytokinetic bridge;Microtubules;Nucleoplasm(Uncertain)			(M5942)HALLMARK UV RESPONSE DN	0	0	0	0	0	0	0	0	0	0	0	0	0	0	0	0	0	0	0	0	0
55863	TMEM126B	1	55863	Gene_ID	H. sapiens	55863	H. sapiens	TMEM126B	transmembrane protein 126B	GO:0032981 mitochondrial respiratory chain complex I assembly;GO:0010257 NADH dehydrogenase complex assembly;GO:0033108 mitochondrial respiratory chain complex assembly			Mitochondria(Supported)				0	0	0	0	0	0	0	0	0	0	0	0	0	0	0	0	0	0	0	0	0
51538	ZCCHC17	1	51538	Gene_ID	H. sapiens	51538	H. sapiens	ZCCHC17	zinc finger CCHC-type containing 17				Nuclear speckles(Supported)				0	0	0	0	0	0	0	0	0	0	0	0	0	0	0	0	0	0	0	0	0
387263	C6orf120	1	387263	Gene_ID	H. sapiens	387263	H. sapiens	C6orf120	chromosome 6 open reading frame 120	GO:0043312 neutrophil degranulation;GO:0002283 neutrophil activation involved in immune response;GO:0042119 neutrophil activation							0	0	0	0	0	0	0	0	0	0	0	0	0	0	0	0	0	0	0	0	0
1465	CSRP1	1	1465	Gene_ID	H. sapiens	1465	H. sapiens	CSRP1	cysteine and glycine rich protein 1	GO:0070527 platelet aggregation;GO:0045214 sarcomere organization;GO:0030239 myofibril assembly						(M5946)HALLMARK COAGULATION; (M5921)HALLMARK COMPLEMENT	0	0	0	0	0	0	0	0	0	0	0	0	0	0	0	0	0	0	0	0	0
3638	INSIG1	1	3638	Gene_ID	H. sapiens	3638	H. sapiens	INSIG1	insulin induced gene 1	GO:0036316 SREBP-SCAP complex retention in endoplasmic reticulum;GO:1901303 negative regulation of cargo loading into COPII-coated vesicle;GO:2000639 negative regulation of SREBP signaling pathway			Vesicles(Approved)			(M5908)HALLMARK ANDROGEN RESPONSE; (M5942)HALLMARK UV RESPONSE DN; (M5915)HALLMARK APICAL JUNCTION	1	0	0	1	0	0	0	0	0	0	0	0	0	0	1	0	0	0	0	0	0
9388	LIPG	1	9388	Gene_ID	H. sapiens	9388	H. sapiens	LIPG	lipase G, endothelial type	GO:0010983 positive regulation of high-density lipoprotein particle clearance;GO:0034372 very-low-density lipoprotein particle remodeling;GO:0010982 regulation of high-density lipoprotein particle clearance		Enzymes/ENZYME proteins/Hydrolases					0	0	0	0	0	0	0	0	0	0	0	0	0	0	0	0	0	0	0	0	0
57169	ZNFX1	1	57169	Gene_ID	H. sapiens	57169	H. sapiens	ZNFX1	zinc finger NFX1-type containing 1	GO:0031048 chromatin silencing by small RNA;GO:0030702 chromatin silencing at centromere;GO:0006342 chromatin silencing		Transcription factors/Yet undefined DNA-binding domains	Mitochondria(Approved)		(M105)PID TELOMERASE PATHWAY	(M5913)HALLMARK INTERFERON GAMMA RESPONSE	0	0	0	0	0	0	0	0	0	0	0	0	0	0	0	0	0	0	0	0	0
8621	CDK13	1	8621	Gene_ID	H. sapiens	8621	H. sapiens	CDK13	cyclin dependent kinase 13	GO:0032968 positive regulation of transcription elongation from RNA polymerase II promoter;GO:2000737 negative regulation of stem cell differentiation;GO:0043312 neutrophil degranulation	CMGC Ser/Thr protein kinase family	Enzymes/{ENZYME proteins/Transferases,Kinases/CMGC Ser/Thr protein kinases}	Nuclear speckles(Supported)			(M5942)HALLMARK UV RESPONSE DN	0	0	0	0	0	0	0	0	0	0	0	0	0	0	0	0	0	0	0	0	0
29942	PURG	1	29942	Gene_ID	H. sapiens	29942	H. sapiens	PURG	purine rich element binding protein G	GO:0000122 negative regulation of transcription by RNA polymerase II;GO:0045892 negative regulation of transcription, DNA-templated;GO:1903507 negative regulation of nucleic acid-templated transcription		Transcription factors/Yet undefined DNA-binding domains	Nucleoli;Nucleus;Plasma membrane(Approved)				0	0	0	0	0	0	0	0	0	0	0	0	0	0	0	0	0	0	0	0	0
84498	FAM120B	1	84498	Gene_ID	H. sapiens	84498	H. sapiens	FAM120B	family with sequence similarity 120B	GO:0035357 peroxisome proliferator activated receptor signaling pathway;GO:0045444 fat cell differentiation;GO:0030522 intracellular receptor signaling pathway			Cytosol;Nucleoplasm(Approved)		(M162)PID RXR VDR PATHWAY		0	0	0	0	0	0	0	0	0	0	0	0	0	0	1	0	0	0	0	0	0
10125	RASGRP1	1	10125	Gene_ID	H. sapiens	10125	H. sapiens	RASGRP1	RAS guanyl releasing protein 1	GO:0033089 positive regulation of T cell differentiation in thymus;GO:0032825 positive regulation of natural killer cell differentiation;GO:1902715 positive regulation of interferon-gamma secretion		RAS pathway related proteins	Cytosol;Plasma membrane(Supported)		(M269)PID RAS PATHWAY; (M9526)ST T CELL SIGNAL TRANSDUCTION; (M88)PID CD8 TCR PATHWAY	(M5941)HALLMARK UV RESPONSE UP; (M5921)HALLMARK COMPLEMENT; (M5932)HALLMARK INFLAMMATORY RESPONSE	0	0	0	0	0	0	0	0	0	0	0	1	0	0	0	0	0	0	0	0	0
112744	IL17F	1	112744	Gene_ID	H. sapiens	112744	H. sapiens	IL17F	interleukin 17F	GO:0042109 lymphotoxin A biosynthetic process;GO:0097400 interleukin-17-mediated signaling pathway;GO:0045423 regulation of granulocyte macrophage colony-stimulating factor biosynthetic process					(M196)PID IL23 PATHWAY; (M5883)NABA SECRETED FACTORS; (M5885)NABA MATRISOME ASSOCIATED		0	0	0	1	0	0	1	0	0	0	0	0	0	0	0	0	0	0	0	0	0
10966	RAB40B	1	10966	Gene_ID	H. sapiens	10966	H. sapiens	RAB40B	RAB40B, member RAS oncogene family	GO:1990967 multi-organism toxin transport;GO:0044766 multi-organism transport;GO:1901998 toxin transport							0	0	0	0	0	0	0	0	0	0	0	0	0	0	0	0	0	0	0	0	0
7434	VIPR2	1	7434	Gene_ID	H. sapiens	7434	H. sapiens	VIPR2	vasoactive intestinal peptide receptor 2	GO:0048662 negative regulation of smooth muscle cell proliferation;GO:0007190 activation of adenylate cyclase activity;GO:0048660 regulation of smooth muscle cell proliferation		G-protein coupled receptors/{Family 2 (B) receptors,GPCRs excl olfactory receptors}					0	0	0	0	0	0	0	0	0	0	0	0	0	0	0	0	1	0	0	0	0
388753	C1orf31	1	388753	Gene_ID	H. sapiens	388753	H. sapiens	COA6	cytochrome c oxidase assembly factor 6	GO:0042774 plasma membrane ATP synthesis coupled electron transport;GO:0042773 ATP synthesis coupled electron transport;GO:0008535 respiratory chain complex IV assembly			Mitochondria(Supported)				0	0	0	0	0	0	0	0	0	0	0	0	0	0	0	0	0	0	0	0	0
3005	H1F0	1	3005	Gene_ID	H. sapiens	3005	H. sapiens	H1-0	H1.0 linker histone	GO:0031936 negative regulation of chromatin silencing;GO:0006309 apoptotic DNA fragmentation;GO:2000679 positive regulation of transcription regulatory region DNA binding			Nuclear bodies;Nucleus(Supported)Actin filaments;Golgi apparatus(Uncertain)			(M5908)HALLMARK ANDROGEN RESPONSE; (M5902)HALLMARK APOPTOSIS; (M5945)HALLMARK HEME METABOLISM	0	0	0	0	0	0	0	0	0	0	0	0	0	0	0	0	0	0	0	0	0
266697	POM121L4P	1	266697	Gene_ID	H. sapiens	266697	H. sapiens	POM121L4P	POM121 transmembrane nucleoporin like 4, pseudogene	GO:0008150 biological_process							0	0	0	0	0	0	0	0	0	0	0	0	0	0	0	0	0	0	0	0	0
79892	MCMBP	1	79892	Gene_ID	H. sapiens	79892	H. sapiens	MCMBP	minichromosome maintenance complex binding protein	GO:0007062 sister chromatid cohesion;GO:0006261 DNA-dependent DNA replication;GO:0000819 sister chromatid segregation			Nucleoplasm(Enhanced)				0	0	0	0	0	0	0	0	0	0	0	0	0	0	0	0	0	0	0	0	0
284207	METRNL	1	284207	Gene_ID	H. sapiens	284207	H. sapiens	METRNL	meteorin like, glial cell differentiation regulator	GO:0090336 positive regulation of brown fat cell differentiation;GO:0090335 regulation of brown fat cell differentiation;GO:0014850 response to muscle activity							0	0	0	0	0	0	0	0	0	0	0	0	0	0	1	0	0	0	0	0	0
399726	C10orf114	1	399726	Gene_ID	H. sapiens	399726	H. sapiens	MIR1915HG	MIR1915 host gene				Nucleoplasm(Approved)				0	0	0	0	0	0	0	0	0	0	0	0	0	0	0	0	0	0	0	0	0
10409	BASP1	1	10409	Gene_ID	H. sapiens	10409	H. sapiens	BASP1	brain abundant membrane attached signal protein 1	GO:2001076 positive regulation of metanephric ureteric bud development;GO:2001074 regulation of metanephric ureteric bud development;GO:0007356 thorax and anterior abdomen determination		Transporters/Transporter channels and pores	Plasma membrane(Supported)			(M5930)HALLMARK EPITHELIAL MESENCHYMAL TRANSITION	0	0	1	0	0	0	0	0	1	0	1	0	0	0	0	1	0	0	1	0	0
80231	CXorf21	1	80231	Gene_ID	H. sapiens	80231	H. sapiens	CXorf21	chromosome X open reading frame 21				Nucleoplasm;Vesicles(Approved)				0	0	0	0	0	0	0	0	0	0	0	0	0	0	0	0	0	0	0	0	0
1876	E2F6	1	1876	Gene_ID	H. sapiens	1876	H. sapiens	E2F6	E2F transcription factor 6	GO:0070317 negative regulation of G0 to G1 transition;GO:0000083 regulation of transcription involved in G1/S transition of mitotic cell cycle;GO:0070316 regulation of G0 to G1 transition		Transcription factors/Helix-turn-helix domains	Nucleoplasm(Supported)		(M40)PID E2F PATHWAY		0	0	0	0	0	0	0	0	0	0	0	0	0	0	0	0	0	0	0	0	0
79706	PRKRIP1	1	79706	Gene_ID	H. sapiens	79706	H. sapiens	PRKRIP1	PRKR interacting protein 1	GO:0006469 negative regulation of protein kinase activity;GO:0033673 negative regulation of kinase activity;GO:0001933 negative regulation of protein phosphorylation			Actin filaments;Cytosol(Supported)				0	0	0	0	0	0	0	0	0	0	0	0	0	0	0	0	0	0	0	0	0
55112	WDR60	1	55112	Gene_ID	H. sapiens	55112	H. sapiens	WDR60	WD repeat domain 60	GO:0035735 intraciliary transport involved in cilium assembly;GO:0042073 intraciliary transport;GO:0048704 embryonic skeletal system morphogenesis			Microtubule organizing center(Approved)				1	0	1	1	0	0	0	0	0	0	0	0	0	0	0	0	0	0	0	0	0
28231	SLCO4A1	1	28231	Gene_ID	H. sapiens	28231	H. sapiens	SLCO4A1	solute carrier organic anion transporter family member 4A1	GO:0070327 thyroid hormone transport;GO:0043252 sodium-independent organic anion transport;GO:0009914 hormone transport		Transporters/Electrochemical Potential-driven transporters	Cell Junctions(Supported)				0	0	0	0	0	0	0	0	0	0	0	0	0	0	0	0	0	0	0	0	0
6638	SNRPN	1	6638	Gene_ID	H. sapiens	6638	H. sapiens	SNRPN	small nuclear ribonucleoprotein polypeptide N	GO:0000398 mRNA splicing, via spliceosome;GO:0000377 RNA splicing, via transesterification reactions with bulged adenosine as nucleophile;GO:0000375 RNA splicing, via transesterification reactions			Nucleoplasm(Supported)				0	0	0	0	0	0	0	0	0	0	0	0	0	0	0	0	0	0	0	0	0
6632	SNRPD1	1	6632	Gene_ID	H. sapiens	6632	H. sapiens	SNRPD1	small nuclear ribonucleoprotein D1 polypeptide	GO:0000387 spliceosomal snRNP assembly;GO:0000245 spliceosomal complex assembly;GO:0051170 import into nucleus						(M5901)HALLMARK G2M CHECKPOINT; (M5926)HALLMARK MYC TARGETS V1	0	0	0	0	0	0	0	0	0	0	0	0	0	0	0	0	0	0	0	0	0
1843	DUSP1	1	1843	Gene_ID	H. sapiens	1843	H. sapiens	DUSP1	dual specificity phosphatase 1	GO:0090266 regulation of mitotic cell cycle spindle assembly checkpoint;GO:1903504 regulation of mitotic spindle checkpoint;GO:0007094 mitotic spindle assembly checkpoint		Enzymes/ENZYME proteins/Hydrolases	Cytosol;Nucleoli(Approved)		(M76)PID P38 ALPHA BETA PATHWAY; (M12705)SIG CD40PATHWAYMAP; (M12012)ST P38 MAPK PATHWAY	(M5942)HALLMARK UV RESPONSE DN; (M5890)HALLMARK TNFA SIGNALING VIA NFKB; (M5891)HALLMARK HYPOXIA	0	0	0	0	0	0	0	0	0	0	0	0	0	0	0	0	1	0	0	0	0
4171	MCM2	1	4171	Gene_ID	H. sapiens	4171	H. sapiens	MCM2	minichromosome maintenance complex component 2	GO:1905775 negative regulation of DNA helicase activity;GO:1905463 negative regulation of DNA duplex unwinding;GO:1905774 regulation of DNA helicase activity		Enzymes/ENZYME proteins/Hydrolases	Nucleoplasm(Supported)		(M46)PID ATR PATHWAY	(M5901)HALLMARK G2M CHECKPOINT; (M5926)HALLMARK MYC TARGETS V1; (M5924)HALLMARK MTORC1 SIGNALING	1	0	0	0	0	0	0	0	0	0	0	0	0	0	0	0	0	0	0	0	0
3398	ID2	1	3398	Gene_ID	H. sapiens	3398	H. sapiens	ID2	inhibitor of DNA binding 2	GO:0045578 negative regulation of B cell differentiation;GO:0003166 bundle of His development;GO:0061030 epithelial cell differentiation involved in mammary gland alveolus development		Transcription factors/Basic domains	Centrosome;Nuclear bodies;Nucleoplasm(Approved)		(M254)PID MYC REPRESS PATHWAY; (M255)PID HIF1 TFPATHWAY; (M66)PID MYC ACTIV PATHWAY	(M5896)HALLMARK TGF BETA SIGNALING; (M5934)HALLMARK XENOBIOTIC METABOLISM; (M5930)HALLMARK EPITHELIAL MESENCHYMAL TRANSITION	1	1	0	0	0	1	1	0	1	0	1	1	0	0	1	1	1	1	0	0	0
57683	ZDBF2	1	57683	Gene_ID	H. sapiens	57683	H. sapiens	ZDBF2	zinc finger DBF-type containing 2				Nucleoplasm(Enhanced)Cytosol(Approved)				0	0	0	0	0	0	0	0	0	0	0	0	0	0	0	0	0	0	0	0	0
8834	TMEM11	1	8834	Gene_ID	H. sapiens	8834	H. sapiens	TMEM11	transmembrane protein 11	GO:0007007 inner mitochondrial membrane organization;GO:0007006 mitochondrial membrane organization;GO:0007005 mitochondrion organization			Mitochondria(Supported)				0	0	0	0	0	0	0	0	0	0	0	0	0	0	0	0	0	0	0	0	0
135458	HUS1B	1	135458	Gene_ID	H. sapiens	135458	H. sapiens	HUS1B	HUS1 checkpoint clamp component B	GO:0033314 mitotic DNA replication checkpoint;GO:0044778 meiotic DNA integrity checkpoint;GO:0031573 intra-S DNA damage checkpoint			Cytosol;Nucleoplasm(Approved)				0	0	0	0	0	0	0	0	0	0	0	0	0	0	0	0	0	0	0	0	0
54520	CCDC93	1	54520	Gene_ID	H. sapiens	54520	H. sapiens	CCDC93	coiled-coil domain containing 93	GO:1990126 retrograde transport, endosome to plasma membrane;GO:0032456 endocytic recycling;GO:0006893 Golgi to plasma membrane transport			Vesicles(Supported)Plasma membrane(Approved)				0	0	0	0	0	0	0	0	0	0	0	0	0	0	0	0	0	0	0	0	0
11228	RASSF8	1	11228	Gene_ID	H. sapiens	11228	H. sapiens	RASSF8	Ras association domain family member 8	GO:0034334 adherens junction maintenance;GO:0034331 cell junction maintenance;GO:0043954 cellular component maintenance			Cytosol;Mitochondria(Approved)				0	0	0	0	0	0	0	0	0	0	0	0	0	0	0	0	0	0	0	0	0
10575	CCT4	1	10575	Gene_ID	H. sapiens	10575	H. sapiens	CCT4	chaperonin containing TCP1 subunit 4	GO:1904871 positive regulation of protein localization to Cajal body;GO:1904869 regulation of protein localization to Cajal body;GO:1904874 positive regulation of telomerase RNA localization to Cajal body			Cytosol(Supported)Nucleoplasm(Approved)			(M5926)HALLMARK MYC TARGETS V1	0	0	0	0	0	0	0	0	0	0	0	0	0	0	0	0	0	0	0	0	0
6991	TCTE3	1	6991	Gene_ID	H. sapiens	6991	H. sapiens	TCTE3	t-complex-associated-testis-expressed 3								0	0	0	0	0	0	0	0	0	0	0	0	0	0	0	0	0	0	0	0	0
632	BGLAP	1	632	Gene_ID	H. sapiens	632	H. sapiens	BGLAP	bone gamma-carboxyglutamate protein	GO:0032571 response to vitamin K;GO:0071305 cellular response to vitamin D;GO:0033594 response to hydroxyisoflavone				Menadione (Structural molecule activity);Phylloquinone (Structural molecule activity);Gamma-Carboxy-Glutamic Acid (Structural molecule activity);Gallium nitrate (Structural molecule activity)	(M65)PID FRA PATHWAY; (M288)PID HES HEY PATHWAY; (M276)PID FGF PATHWAY		0	0	0	1	0	0	0	0	0	0	0	1	0	0	0	0	0	0	0	0	0
154150	HDGFL1	1	154150	Gene_ID	H. sapiens	154150	H. sapiens	HDGFL1	HDGF like 1								0	0	0	0	0	0	0	0	0	0	0	0	0	0	0	0	0	0	0	0	0
84290	CAPNS2	1	84290	Gene_ID	H. sapiens	84290	H. sapiens	CAPNS2	calpain small subunit 2	GO:0022617 extracellular matrix disassembly;GO:0030198 extracellular matrix organization;GO:0043062 extracellular structure organization			Cytosol(Approved)				0	0	0	0	0	0	0	0	0	0	0	0	0	0	0	0	0	0	0	0	0
57332	CBX8	1	57332	Gene_ID	H. sapiens	57332	H. sapiens	CBX8	chromobox 8	GO:0032967 positive regulation of collagen biosynthetic process;GO:0010714 positive regulation of collagen metabolic process;GO:0032965 regulation of collagen biosynthetic process			Nucleoplasm(Enhanced)			(M5953)HALLMARK KRAS SIGNALING UP	0	0	0	0	0	0	0	0	0	0	0	0	0	0	0	0	0	0	0	0	0
54436	SH3TC1	1	54436	Gene_ID	H. sapiens	54436	H. sapiens	SH3TC1	SH3 domain and tetratricopeptide repeats 1	GO:0008150 biological_process			Cytosol;Nucleoli;Nucleus(Approved)				0	0	0	0	0	0	0	0	0	0	0	0	0	0	0	0	0	0	0	0	0
10811	NOXA1	1	10811	Gene_ID	H. sapiens	10811	H. sapiens	NOXA1	NADPH oxidase activator 1	GO:0010310 regulation of hydrogen peroxide metabolic process;GO:0060263 regulation of respiratory burst;GO:0042554 superoxide anion generation			Vesicles(Approved)		(M278)PID RAC1 PATHWAY		0	0	0	0	0	0	0	0	0	0	0	0	0	0	0	0	0	0	0	0	0
417	ART1	1	417	Gene_ID	H. sapiens	417	H. sapiens	ART1	ADP-ribosyltransferase 1	GO:0018120 peptidyl-arginine ADP-ribosylation;GO:0018195 peptidyl-arginine modification;GO:0006471 protein ADP-ribosylation		CD markers;Enzymes/ENZYME proteins/Transferases		5-Bromonicotinamide (Nad+ adp-ribosyltransferase activity)			0	0	0	0	0	0	0	0	0	0	0	0	0	0	0	0	0	0	0	0	0
10913	EDAR	1	10913	Gene_ID	H. sapiens	10913	H. sapiens	EDAR	ectodysplasin A receptor	GO:0060662 salivary gland cavitation;GO:0060605 tube lumen cavitation;GO:0046330 positive regulation of JNK cascade						(M5956)HALLMARK KRAS SIGNALING DN	0	0	0	0	0	1	0	0	0	1	0	0	0	0	0	0	0	0	0	0	0
196410	METTL7B	1	196410	Gene_ID	H. sapiens	196410	H. sapiens	METTL7B	methyltransferase like 7B	GO:0032259 methylation;GO:0008152 metabolic process;GO:0008150 biological_process			Microtubules;Vesicles(Supported)			(M5913)HALLMARK INTERFERON GAMMA RESPONSE	0	0	0	0	0	0	0	0	0	0	0	0	0	0	0	0	0	0	0	0	0
26095	PTPN20B	1	26095	Gene_ID	H. sapiens	26095	H. sapiens	PTPN20	protein tyrosine phosphatase non-receptor type 20	GO:0035335 peptidyl-tyrosine dephosphorylation;GO:0006470 protein dephosphorylation;GO:0071345 cellular response to cytokine stimulus		Enzymes/ENZYME proteins/Hydrolases	Microtubule organizing center(Supported)				0	0	0	0	0	0	0	0	0	0	0	0	0	0	0	0	0	0	0	0	0
64963	MRPS11	1	64963	Gene_ID	H. sapiens	64963	H. sapiens	MRPS11	mitochondrial ribosomal protein S11	GO:0070126 mitochondrial translational termination;GO:0070125 mitochondrial translational elongation;GO:0042769 DNA damage response, detection of DNA damage		Ribosomal proteins	Mitochondria(Supported)			(M5936)HALLMARK OXIDATIVE PHOSPHORYLATION	0	0	0	0	0	0	0	0	0	0	0	0	0	0	0	0	0	0	0	0	0
130813	C2orf50	1	130813	Gene_ID	H. sapiens	130813	H. sapiens	C2orf50	chromosome 2 open reading frame 50								0	0	0	0	0	0	0	0	0	0	0	0	0	0	0	0	0	0	0	0	0
23301	EHBP1	1	23301	Gene_ID	H. sapiens	23301	H. sapiens	EHBP1	EH domain binding protein 1	GO:0006897 endocytosis;GO:0098657 import into cell;GO:0015031 protein transport			Cytosol;Plasma membrane(Supported)				0	0	0	0	0	0	0	0	0	0	0	0	0	0	0	0	0	0	0	0	0
55138	FAM90A1	1	55138	Gene_ID	H. sapiens	55138	H. sapiens	FAM90A1	family with sequence similarity 90 member A1								0	0	0	0	0	0	0	0	0	0	0	0	0	0	0	0	0	0	0	0	0
137209	ZNF572	1	137209	Gene_ID	H. sapiens	137209	H. sapiens	ZNF572	zinc finger protein 572	GO:0006357 regulation of transcription by RNA polymerase II;GO:0006366 transcription by RNA polymerase II;GO:0006355 regulation of transcription, DNA-templated		Transcription factors/Zinc-coordinating DNA-binding domains	Nuclear speckles(Approved)				0	0	0	0	0	0	0	0	0	0	0	0	0	0	0	0	0	0	0	0	0
727905	FAM75A5	1	727905	Gene_ID	H. sapiens	727905	H. sapiens	SPATA31A5	SPATA31 subfamily A member 5	GO:0007283 spermatogenesis;GO:0048232 male gamete generation;GO:0007276 gamete generation							0	0	0	0	0	0	0	0	0	0	0	0	0	0	0	0	0	0	0	0	0
348825	TPRXL	1	348825	Gene_ID	H. sapiens	348825	H. sapiens	TPRXL	tetrapeptide repeat homeobox like	GO:0006357 regulation of transcription by RNA polymerase II;GO:0006366 transcription by RNA polymerase II;GO:0006355 regulation of transcription, DNA-templated							0	0	0	0	0	0	0	0	0	0	0	0	0	0	0	0	0	0	0	0	0
27346	TMEM97	1	27346	Gene_ID	H. sapiens	27346	H. sapiens	TMEM97	transmembrane protein 97	GO:0042632 cholesterol homeostasis;GO:0055092 sterol homeostasis;GO:0055088 lipid homeostasis			Cytosol;Nuclear membrane;Plasma membrane(Approved)			(M5928)HALLMARK MYC TARGETS V2; (M5892)HALLMARK CHOLESTEROL HOMEOSTASIS; (M5934)HALLMARK XENOBIOTIC METABOLISM	0	0	0	0	0	0	0	0	0	0	0	0	0	0	0	0	0	0	0	0	0
8331	HIST1H2AJ	1	8331	Gene_ID	H. sapiens	8331	H. sapiens	H2AC14	H2A clustered histone 14								0	0	0	0	0	0	0	0	0	0	0	0	0	0	0	0	0	0	0	0	0
144245	ALG10B	1	144245	Gene_ID	H. sapiens	144245	H. sapiens	ALG10B	ALG10 alpha-1,2-glucosyltransferase B	GO:1901980 positive regulation of inward rectifier potassium channel activity;GO:1903818 positive regulation of voltage-gated potassium channel activity;GO:1901979 regulation of inward rectifier potassium channel activity		Enzymes/ENZYME proteins/Transferases	Endoplasmic reticulum(Approved)				0	0	0	0	0	0	0	0	0	0	0	0	0	0	0	0	0	0	0	0	0
29850	TRPM5	1	29850	Gene_ID	H. sapiens	29850	H. sapiens	TRPM5	transient receptor potential cation channel subfamily M member 5	GO:0035725 sodium ion transmembrane transport;GO:0050909 sensory perception of taste;GO:0071805 potassium ion transmembrane transport		Transporters/Transporter channels and pores;Voltage-gated ion channels/Transient Receptor Potential Channels					0	0	0	0	0	0	0	0	0	0	0	0	0	0	0	0	0	0	0	0	0
23087	TRIM35	1	23087	Gene_ID	H. sapiens	23087	H. sapiens	TRIM35	tripartite motif containing 35	GO:1902187 negative regulation of viral release from host cell;GO:1902186 regulation of viral release from host cell;GO:0019076 viral release from host cell			Nucleoplasm(Approved)				0	0	0	0	0	0	0	0	0	0	0	0	0	0	0	0	0	0	0	0	0
5480	PPIC	1	5480	Gene_ID	H. sapiens	5480	H. sapiens	PPIC	peptidylprolyl isomerase C	GO:0000413 protein peptidyl-prolyl isomerization;GO:0042026 protein refolding;GO:0018208 peptidyl-proline modification		Enzymes/ENZYME proteins/Isomerase		L-Proline (Peptidyl-prolyl cis-trans isomerase activity)			0	0	0	0	0	0	0	0	0	0	0	0	0	0	0	0	0	0	0	0	0
4155	MBP	1	4155	Gene_ID	H. sapiens	4155	H. sapiens	MBP	myelin basic protein	GO:1904209 positive regulation of chemokine (C-C motif) ligand 2 secretion;GO:1904207 regulation of chemokine (C-C motif) ligand 2 secretion;GO:0090197 positive regulation of chemokine secretion			Plasma membrane(Approved)			(M5938)HALLMARK REACTIVE OXIGEN SPECIES PATHWAY	1	0	0	0	0	0	0	0	1	0	0	0	0	0	0	0	0	0	0	0	0
25819	CCRN4L	1	25819	Gene_ID	H. sapiens	25819	H. sapiens	NOCT	nocturnin	GO:0000290 deadenylation-dependent decapping of nuclear-transcribed mRNA;GO:0048255 mRNA stabilization;GO:0000289 nuclear-transcribed mRNA poly(A) tail shortening		Enzymes/ENZYME proteins/Hydrolases	Cytosol;Nuclear bodies(Supported)Nucleoplasm(Approved)			(M5891)HALLMARK HYPOXIA	0	0	0	0	0	0	0	0	0	0	0	0	0	0	1	0	0	0	0	0	0
2519	FUCA2	1	2519	Gene_ID	H. sapiens	2519	H. sapiens	FUCA2	alpha-L-fucosidase 2	GO:2000535 regulation of entry of bacterium into host cell;GO:0035635 entry of bacterium into host cell;GO:0016139 glycoside catabolic process		Enzymes/ENZYME proteins/Hydrolases					0	0	0	0	0	0	0	0	0	0	0	0	0	0	0	0	0	0	0	0	0
159296	NKX2-3	1	159296	Gene_ID	H. sapiens	159296	H. sapiens	NKX2-3	NK2 homeobox 3	GO:0002317 plasma cell differentiation;GO:0048621 post-embryonic digestive tract morphogenesis;GO:0002313 mature B cell differentiation involved in immune response		Transcription factors/Helix-turn-helix domains	Cytosol;Nucleoli(Uncertain)				0	0	0	0	0	1	0	0	0	0	0	1	0	0	0	0	0	1	0	0	0
7518	XRCC4	1	7518	Gene_ID	H. sapiens	7518	H. sapiens	XRCC4	X-ray repair cross complementing 4	GO:0075713 establishment of integrated proviral latency;GO:0033152 immunoglobulin V(D)J recombination;GO:0019043 establishment of viral latency			Nucleus(Supported)	S-(Dimethylarsenic)Cysteine (Protein c-terminus binding)	(M42)PID DNA PK PATHWAY; (M84)PID ATM PATHWAY		0	0	0	0	0	0	0	0	0	0	0	0	0	0	0	0	0	0	0	0	0
64983	MRPL32	1	64983	Gene_ID	H. sapiens	64983	H. sapiens	MRPL32	mitochondrial ribosomal protein L32	GO:0070126 mitochondrial translational termination;GO:0070125 mitochondrial translational elongation;GO:0006415 translational termination		Ribosomal proteins					0	0	0	0	0	0	0	0	0	0	0	0	0	0	0	0	0	0	0	0	0
283767	GOLGA6L1	1	283767	Gene_ID	H. sapiens	283767	H. sapiens	GOLGA6L1	golgin A6 family like 1								0	0	0	0	0	0	0	0	0	0	0	0	0	0	0	0	0	0	0	0	0
23560	GTPBP4	1	23560	Gene_ID	H. sapiens	23560	H. sapiens	GTPBP4	GTP binding protein 4	GO:0033342 negative regulation of collagen binding;GO:0033341 regulation of collagen binding;GO:0000463 maturation of LSU-rRNA from tricistronic rRNA transcript (SSU-rRNA, 5.8S rRNA, LSU-rRNA)			Nucleoli(Enhanced)Nuclear membrane(Approved)				0	0	0	0	0	0	0	0	0	0	0	0	0	0	0	0	1	0	0	0	0
4070	TACSTD2	1	4070	Gene_ID	H. sapiens	4070	H. sapiens	TACSTD2	tumor associated calcium signal transducer 2	GO:0090191 negative regulation of branching involved in ureteric bud morphogenesis;GO:0090189 regulation of branching involved in ureteric bud morphogenesis;GO:0001658 branching involved in ureteric bud morphogenesis			Plasma membrane(Supported)Nucleoli;Vesicles(Approved)				0	0	0	0	0	0	0	0	0	1	1	0	0	0	0	0	0	0	0	0	0
6169	RPL38	1	6169	Gene_ID	H. sapiens	6169	H. sapiens	RPL38	ribosomal protein L38	GO:0034463 90S preribosome assembly;GO:0006614 SRP-dependent cotranslational protein targeting to membrane;GO:0042474 middle ear morphogenesis		Ribosomal proteins	Cytosol;Endoplasmic reticulum(Supported)				1	0	0	1	0	0	0	0	0	0	0	0	0	0	0	0	0	0	0	0	0
6433	SFSWAP	1	6433	Gene_ID	H. sapiens	6433	H. sapiens	SFSWAP	splicing factor SWAP	GO:0000395 mRNA 5'-splice site recognition;GO:0048025 negative regulation of mRNA splicing, via spliceosome;GO:0006376 mRNA splice site selection			Cytosol;Nucleus;Plasma membrane(Approved)				0	0	0	0	0	0	0	0	0	0	0	0	0	0	0	0	0	0	0	0	0
79755	ZNF750	1	79755	Gene_ID	H. sapiens	79755	H. sapiens	ZNF750	zinc finger protein 750	GO:0008544 epidermis development;GO:0045944 positive regulation of transcription by RNA polymerase II;GO:0045893 positive regulation of transcription, DNA-templated							0	0	0	0	0	0	0	0	0	0	0	0	0	0	0	0	0	0	0	0	0
251	ALPPL2	1	251	Gene_ID	H. sapiens	251	H. sapiens	ALPG	alkaline phosphatase, germ cell	GO:0016311 dephosphorylation;GO:0006796 phosphate-containing compound metabolic process;GO:0006793 phosphorus metabolic process		Enzymes/ENZYME proteins/Hydrolases	Plasma membrane(Approved)	Levamisole (Metal ion binding);Amifostine (Metal ion binding)			0	0	0	0	0	0	0	0	0	0	0	0	0	0	0	0	0	0	0	0	0
57616	TSHZ3	1	57616	Gene_ID	H. sapiens	57616	H. sapiens	TSHZ3	teashirt zinc finger homeobox 3	GO:0002087 regulation of respiratory gaseous exchange by neurological system process;GO:0051968 positive regulation of synaptic transmission, glutamatergic;GO:0044065 regulation of respiratory system process		Transcription factors/Helix-turn-helix domains	Nucleoplasm(Supported)				0	0	0	0	0	0	0	0	0	0	0	0	0	0	0	0	0	0	0	0	0
7031	TFF1	1	7031	Gene_ID	H. sapiens	7031	H. sapiens	TFF1	trefoil factor 1	GO:0030277 maintenance of gastrointestinal epithelium;GO:0010669 epithelial structure maintenance;GO:0035902 response to immobilization stress					(M285)PID HNF3A PATHWAY; (M200)PID ERA GENOMIC PATHWAY	(M5907)HALLMARK ESTROGEN RESPONSE LATE; (M5906)HALLMARK ESTROGEN RESPONSE EARLY	0	0	0	0	0	0	0	0	0	0	0	0	0	0	0	0	1	0	0	0	0
91368	CDKN2AIPNL	1	91368	Gene_ID	H. sapiens	91368	H. sapiens	CDKN2AIPNL	CDKN2A interacting protein N-terminal like								0	0	0	0	0	0	0	0	0	0	0	0	0	0	0	0	0	0	0	0	0
122525	C14orf28	1	122525	Gene_ID	H. sapiens	122525	H. sapiens	C14orf28	chromosome 14 open reading frame 28				Cytosol(Approved)				0	0	0	0	0	0	0	0	0	0	0	0	0	0	0	0	0	0	0	0	0
6752	SSTR2	1	6752	Gene_ID	H. sapiens	6752	H. sapiens	SSTR2	somatostatin receptor 2	GO:0038170 somatostatin signaling pathway;GO:0030432 peristalsis;GO:0038169 somatostatin receptor signaling pathway		G-protein coupled receptors/GPCRs excl olfactory receptors	Cytosol(Supported)	Octreotide (Somatostatin receptor activity);Vapreotide (Somatostatin receptor activity);Pasireotide (Somatostatin receptor activity);Lanreotide (Somatostatin receptor activity)			0	0	0	0	0	0	0	1	1	0	0	0	0	0	0	0	1	0	0	0	0
253650	ANKRD18A	1	253650	Gene_ID	H. sapiens	253650	H. sapiens	ANKRD18A	ankyrin repeat domain 18A				Cytosol;Nucleoli(Supported)				0	0	0	0	0	0	0	0	0	0	0	0	0	0	0	0	0	0	0	0	0
497189	TIFAB	1	497189	Gene_ID	H. sapiens	497189	H. sapiens	TIFAB	TIFA inhibitor	GO:0007356 thorax and anterior abdomen determination;GO:0021650 vestibulocochlear nerve formation;GO:1905747 negative regulation of saliva secretion							1	0	1	1	0	0	0	0	0	0	0	0	0	0	0	0	0	0	1	0	0
196483	FAM86A	1	196483	Gene_ID	H. sapiens	196483	H. sapiens	EEF2KMT	eukaryotic elongation factor 2 lysine methyltransferase	GO:0018023 peptidyl-lysine trimethylation;GO:0018022 peptidyl-lysine methylation;GO:0006479 protein methylation			Vesicles(Uncertain)				0	0	0	0	0	0	0	0	0	0	0	0	0	0	0	0	0	0	0	0	0
2295	FOXF2	1	2295	Gene_ID	H. sapiens	2295	H. sapiens	FOXF2	forkhead box F2	GO:0042249 establishment of planar polarity of embryonic epithelium;GO:0048596 embryonic camera-type eye morphogenesis;GO:1902914 regulation of protein polyubiquitination		Transcription factors/Helix-turn-helix domains					1	0	0	0	0	0	0	0	0	1	0	0	0	0	0	0	0	1	0	0	0
56978	PRDM8	1	56978	Gene_ID	H. sapiens	56978	H. sapiens	PRDM8	PR/SET domain 8	GO:0014003 oligodendrocyte development;GO:0048709 oligodendrocyte differentiation;GO:0021782 glial cell development		Transcription factors/Zinc-coordinating DNA-binding domains	Nuclear bodies(Approved)				0	0	0	0	0	0	0	0	0	0	0	0	0	0	0	0	0	0	0	0	0
221302	ZUFSP	1	221302	Gene_ID	H. sapiens	221302	H. sapiens	ZUP1	zinc finger containing ubiquitin peptidase 1	GO:0006508 proteolysis;GO:0019538 protein metabolic process;GO:1901564 organonitrogen compound metabolic process			Cytosol;Nucleoplasm(Approved)				0	0	0	0	0	0	0	0	0	0	0	0	0	0	0	0	0	0	0	0	0
4762	NEUROG1	1	4762	Gene_ID	H. sapiens	4762	H. sapiens	NEUROG1	neurogenin 1	GO:0007356 thorax and anterior abdomen determination;GO:0021650 vestibulocochlear nerve formation;GO:1905747 negative regulation of saliva secretion		Transcription factors/Basic domains			(M223)PID BETA CATENIN NUC PATHWAY		1	1	1	1	0	0	0	0	0	0	0	0	0	0	0	0	0	0	1	0	0
414316	C9orf104	1	414316	Gene_ID	H. sapiens	414316	H. sapiens	COL5A1-AS1	COL5A1 antisense RNA 1								0	0	0	0	0	0	0	0	0	0	0	0	0	0	0	0	0	0	0	0	0
1387	CREBBP	1	1387	Gene_ID	H. sapiens	1387	H. sapiens	CREBBP	CREB binding protein	GO:0018076 N-terminal peptidyl-lysine acetylation;GO:0002223 stimulatory C-type lectin receptor signaling pathway;GO:0007221 positive regulation of transcription of Notch receptor target		Enzymes/ENZYME proteins/Transferases	Nuclear bodies;Nucleoplasm(Enhanced)	9-ACETYL-2,3,4,9-TETRAHYDRO-1H-CARBAZOL-1-ONE (Zinc ion binding)	(M32)PID HDAC CLASSIII PATHWAY; (M207)PID RETINOIC ACID PATHWAY; (M290)PID IL12 STAT4 PATHWAY	(M5902)HALLMARK APOPTOSIS	1	0	0	0	1	0	0	0	0	0	0	0	0	0	0	0	0	0	0	0	0
388531	RGS9BP	1	388531	Gene_ID	H. sapiens	388531	H. sapiens	RGS9BP	regulator of G protein signaling 9 binding protein	GO:0050908 detection of light stimulus involved in visual perception;GO:0050962 detection of light stimulus involved in sensory perception;GO:0009584 detection of visible light					(M117)PID CONE PATHWAY; (M204)PID RHODOPSIN PATHWAY		0	0	0	0	0	0	0	0	0	0	0	0	0	0	0	0	0	0	0	0	0
89853	FAM125B	1	89853	Gene_ID	H. sapiens	89853	H. sapiens	MVB12B	multivesicular body subunit 12B	GO:0019075 virus maturation;GO:0046755 viral budding;GO:0075733 intracellular transport of virus			Golgi apparatus;Vesicles(Approved)				0	0	0	0	0	0	0	0	0	0	0	0	0	0	0	0	0	0	0	0	0
57540	PTCHD2	1	57540	Gene_ID	H. sapiens	57540	H. sapiens	DISP3	dispatched RND transporter family member 3	GO:0042632 cholesterol homeostasis;GO:2000179 positive regulation of neural precursor cell proliferation;GO:0055092 sterol homeostasis			Cytosol;Nucleoplasm(Uncertain)				0	0	0	0	0	0	0	0	0	0	0	0	0	0	0	0	0	0	0	0	0
214	ALCAM	1	214	Gene_ID	H. sapiens	214	H. sapiens	ALCAM	activated leukocyte cell adhesion molecule	GO:0031290 retinal ganglion cell axon guidance;GO:0048846 axon extension involved in axon guidance;GO:0008045 motor neuron axon guidance		CD markers				(M5892)HALLMARK CHOLESTEROL HOMEOSTASIS; (M5947)HALLMARK IL2 STAT5 SIGNALING	0	0	0	0	0	0	0	0	0	0	0	0	0	0	0	0	0	0	0	0	0
3625	INHBB	1	3625	Gene_ID	H. sapiens	3625	H. sapiens	INHBB	inhibin subunit beta B	GO:0046882 negative regulation of follicle-stimulating hormone secretion;GO:0046881 positive regulation of follicle-stimulating hormone secretion;GO:0048178 negative regulation of hepatocyte growth factor biosynthetic process					(M5883)NABA SECRETED FACTORS; (M5885)NABA MATRISOME ASSOCIATED; (M5889)NABA MATRISOME	(M5950)HALLMARK ALLOGRAFT REJECTION; (M5939)HALLMARK P53 PATHWAY; (M5906)HALLMARK ESTROGEN RESPONSE EARLY	0	0	0	0	0	0	0	0	0	0	0	0	0	0	1	0	0	0	0	0	0
81620	CDT1	1	81620	Gene_ID	H. sapiens	81620	H. sapiens	CDT1	chromatin licensing and DNA replication factor 1	GO:1902426 deactivation of mitotic spindle assembly checkpoint;GO:0090266 regulation of mitotic cell cycle spindle assembly checkpoint;GO:1903504 regulation of mitotic spindle checkpoint			Nuclear bodies;Nucleus(Supported)				0	0	0	0	0	0	0	0	0	0	0	0	0	0	0	0	0	0	0	0	0
3459	IFNGR1	1	3459	Gene_ID	H. sapiens	3459	H. sapiens	IFNGR1	interferon gamma receptor 1	GO:1904469 positive regulation of tumor necrosis factor secretion;GO:1902004 positive regulation of amyloid-beta formation;GO:0048143 astrocyte activation		CD markers		Interferon gamma-1b (Interferon-gamma receptor activity)	(M4170)ST INTERFERON GAMMA PATHWAY; (M161)PID IFNG PATHWAY; (M100)PID SHP2 PATHWAY	(M5897)HALLMARK IL6 JAK STAT3 SIGNALING; (M5902)HALLMARK APOPTOSIS; (M5947)HALLMARK IL2 STAT5 SIGNALING	0	0	0	0	0	0	0	0	0	0	0	0	0	0	0	0	0	0	0	0	0
23200	ATP11B	1	23200	Gene_ID	H. sapiens	23200	H. sapiens	ATP11B	ATPase phospholipid transporting 11B (putative)	GO:0015917 aminophospholipid transport;GO:0045332 phospholipid translocation;GO:0043312 neutrophil degranulation		Enzymes/ENZYME proteins/Hydrolases;Transporters/Primary Active Transporters	Cytosol;Microtubule organizing center(Approved)				0	0	0	0	0	0	0	0	0	0	0	0	0	0	0	0	0	0	0	0	0
4988	OPRM1	1	4988	Gene_ID	H. sapiens	4988	H. sapiens	OPRM1	opioid receptor mu 1	GO:0061358 negative regulation of Wnt protein secretion;GO:0032100 positive regulation of appetite;GO:0007197 adenylate cyclase-inhibiting G protein-coupled acetylcholine receptor signaling pathway		G-protein coupled receptors/GPCRs excl olfactory receptors;Transporters		Tramadol (Voltage-gated calcium channel activity);Morphine (Voltage-gated calcium channel activity);Codeine (Voltage-gated calcium channel activity);Amitriptyline (Voltage-gated calcium channel activity);Hydromorphone (Voltage-gated calcium channel activity);Methadone (Voltage-gated calcium channel activity);Pethidine (Voltage-gated calcium channel activity);Oxycodone (Voltage-gated calcium chann…	(M28)PID IL4 2PATHWAY		0	0	0	0	0	0	0	1	0	0	0	0	0	1	0	0	1	0	0	0	0
64284	RAB17	1	64284	Gene_ID	H. sapiens	64284	H. sapiens	RAB17	RAB17, member RAS oncogene family	GO:0002415 immunoglobulin transcytosis in epithelial cells mediated by polymeric immunoglobulin receptor;GO:0002386 immune response in mucosal-associated lymphoid tissue;GO:0032402 melanosome transport						(M5906)HALLMARK ESTROGEN RESPONSE EARLY	0	0	0	0	0	0	0	0	0	0	0	0	0	0	0	0	0	0	0	0	0
4729	NDUFV2	1	4729	Gene_ID	H. sapiens	4729	H. sapiens	NDUFV2	NADH:ubiquinone oxidoreductase core subunit V2	GO:0006120 mitochondrial electron transport, NADH to ubiquinone;GO:0042775 mitochondrial ATP synthesis coupled electron transport;GO:0042773 ATP synthesis coupled electron transport		Enzymes/ENZYME proteins/Oxidoreductases	Mitochondria(Supported)	NADH (Nadh dehydrogenase (ubiquinone) activity)		(M5936)HALLMARK OXIDATIVE PHOSPHORYLATION	0	0	0	0	0	0	0	0	0	0	0	0	0	0	0	1	0	0	0	0	0
171483	FAM9B	1	171483	Gene_ID	H. sapiens	171483	H. sapiens	FAM9B	family with sequence similarity 9 member B	GO:0007286 spermatid development;GO:0048515 spermatid differentiation;GO:0007283 spermatogenesis			Nucleoplasm(Uncertain)				0	0	0	0	0	0	0	0	0	0	0	0	0	0	0	0	0	0	0	0	0
154288	C6orf221	1	154288	Gene_ID	H. sapiens	154288	H. sapiens	KHDC3L	KH domain containing 3 like, subcortical maternal complex member	GO:0008150 biological_process							0	0	0	0	0	0	0	0	0	0	0	0	0	0	0	0	0	0	0	0	0
56897	WRNIP1	1	56897	Gene_ID	H. sapiens	56897	H. sapiens	WRNIP1	WRN helicase interacting protein 1	GO:0030174 regulation of DNA-dependent DNA replication initiation;GO:0000731 DNA synthesis involved in DNA repair;GO:0006270 DNA replication initiation		Enzymes/ENZYME proteins/Hydrolases	Nucleoplasm(Approved)				0	0	0	0	0	0	0	0	0	0	0	0	0	0	0	0	0	0	0	0	0
5538	PPT1	1	5538	Gene_ID	H. sapiens	5538	H. sapiens	PPT1	palmitoyl-protein thioesterase 1	GO:0007042 lysosomal lumen acidification;GO:0035751 regulation of lysosomal lumen pH;GO:0007035 vacuolar acidification		Enzymes/ENZYME proteins/Hydrolases		1-Hexadecylsulfonyl Fluoride (Palmitoyl-coa hydrolase activity);Palmitic Acid (Palmitoyl-coa hydrolase activity)		(M5910)HALLMARK PROTEIN SECRETION; (M5941)HALLMARK UV RESPONSE UP; (M5902)HALLMARK APOPTOSIS	0	0	0	0	0	0	0	0	1	0	0	0	0	0	0	0	0	0	0	0	0
863	CBFA2T3	1	863	Gene_ID	H. sapiens	863	H. sapiens	CBFA2T3	CBFA2/RUNX1 partner transcriptional co-repressor 3	GO:0045820 negative regulation of glycolytic process;GO:2001170 negative regulation of ATP biosynthetic process;GO:0006110 regulation of glycolytic process			Nucleoplasm(Enhanced)		(M13)PID ERBB4 PATHWAY	(M5906)HALLMARK ESTROGEN RESPONSE EARLY	0	0	0	0	0	0	0	0	0	0	0	1	0	0	0	0	1	0	0	0	0
134549	SHROOM1	1	134549	Gene_ID	H. sapiens	134549	H. sapiens	SHROOM1	shroom family member 1	GO:0051017 actin filament bundle assembly;GO:0061572 actin filament bundle organization;GO:0007015 actin filament organization			Vesicles(Approved)			(M5893)HALLMARK MITOTIC SPINDLE	0	0	0	0	0	0	0	0	0	0	0	0	0	0	0	0	0	0	0	0	0
25825	BACE2	1	25825	Gene_ID	H. sapiens	25825	H. sapiens	BACE2	beta-secretase 2	GO:0042985 negative regulation of amyloid precursor protein biosynthetic process;GO:0048143 astrocyte activation;GO:0010561 negative regulation of glycoprotein biosynthetic process		Enzymes/{ENZYME proteins/Hydrolases,Peptidases/Aspartic-type peptidases}					0	0	0	0	0	0	0	0	0	0	0	0	0	0	0	0	0	0	0	0	0
51214	IGF2-AS	1	51214	Gene_ID	H. sapiens	51214	H. sapiens	IGF2-AS	IGF2 antisense RNA								0	0	0	0	0	0	0	0	0	0	0	0	0	0	0	0	0	0	0	0	0
57568	SIPA1L2	1	57568	Gene_ID	H. sapiens	57568	H. sapiens	SIPA1L2	signal induced proliferation associated 1 like 2	GO:0043547 positive regulation of GTPase activity;GO:0051056 regulation of small GTPase mediated signal transduction;GO:0043087 regulation of GTPase activity			Golgi apparatus;Nuclear bodies;Nuclear membrane(Approved)				0	0	0	0	0	0	0	0	0	0	0	0	0	0	0	0	0	0	0	0	0
7975	MAFK	1	7975	Gene_ID	H. sapiens	7975	H. sapiens	MAFK	MAF bZIP transcription factor K	GO:0007596 blood coagulation;GO:0007599 hemostasis;GO:0000122 negative regulation of transcription by RNA polymerase II		Transcription factors/Basic domains	Nucleoplasm(Enhanced)				0	0	0	0	0	0	0	0	0	0	0	0	0	0	0	0	0	0	0	0	0
26507	CNNM1	1	26507	Gene_ID	H. sapiens	26507	H. sapiens	CNNM1	cyclin and CBS domain divalent metal cation transport mediator 1	GO:0006811 ion transport;GO:0055085 transmembrane transport;GO:0006810 transport			Cytosol;Plasma membrane(Uncertain)				0	0	0	0	0	0	0	0	0	0	0	0	0	0	0	0	0	0	0	0	0
1586	CYP17A1	1	1586	Gene_ID	H. sapiens	1586	H. sapiens	CYP17A1	cytochrome P450 family 17 subfamily A member 1	GO:0006702 androgen biosynthetic process;GO:0042448 progesterone metabolic process;GO:0006704 glucocorticoid biosynthetic process		Enzymes/ENZYME proteins/Oxidoreductases		NADH (Steroid 17-alpha-monooxygenase activity);Progesterone (Steroid 17-alpha-monooxygenase activity);Abiraterone (Steroid 17-alpha-monooxygenase activity)		(M5934)HALLMARK XENOBIOTIC METABOLISM	0	0	0	0	0	0	0	0	0	0	0	0	0	0	0	0	0	0	0	0	0
9790	BMS1	1	9790	Gene_ID	H. sapiens	9790	H. sapiens	BMS1	BMS1 ribosome biogenesis factor	GO:0000462 maturation of SSU-rRNA from tricistronic rRNA transcript (SSU-rRNA, 5.8S rRNA, LSU-rRNA);GO:0030490 maturation of SSU-rRNA;GO:0042274 ribosomal small subunit biogenesis			Nucleoli;Nucleus(Enhanced)				0	0	0	0	0	0	0	0	0	0	0	0	0	0	0	0	0	0	0	0	0
57666	FBRSL1	1	57666	Gene_ID	H. sapiens	57666	H. sapiens	FBRSL1	fibrosin like 1				Cytosol;Nucleus;Plasma membrane(Approved)				0	0	0	0	0	0	0	0	0	0	0	0	0	0	0	0	0	0	0	0	0
144699	FBXL14	1	144699	Gene_ID	H. sapiens	144699	H. sapiens	FBXL14	F-box and leucine rich repeat protein 14	GO:0031146 SCF-dependent proteasomal ubiquitin-dependent protein catabolic process;GO:0043161 proteasome-mediated ubiquitin-dependent protein catabolic process;GO:0000209 protein polyubiquitination			Cytosol;Golgi apparatus;Nucleoplasm(Approved)				0	0	0	0	0	0	0	0	0	0	0	0	0	0	0	0	0	0	0	0	0
51514	DTL	1	51514	Gene_ID	H. sapiens	51514	H. sapiens	DTL	denticleless E3 ubiquitin protein ligase homolog	GO:0072425 signal transduction involved in G2 DNA damage checkpoint;GO:0010971 positive regulation of G2/M transition of mitotic cell cycle;GO:0072422 signal transduction involved in DNA damage checkpoint			Nucleus(Enhanced)Cytosol(Approved)				0	0	0	0	0	0	0	0	0	0	0	0	0	0	0	0	0	0	0	0	0
1515	CTSL2	1	1515	Gene_ID	H. sapiens	1515	H. sapiens	CTSV	cathepsin V	GO:0060008 Sertoli cell differentiation;GO:0046697 decidualization;GO:0045616 regulation of keratinocyte differentiation		Enzymes/{ENZYME proteins/Hydrolases,Peptidases/Cysteine-type peptidases}	Cytosol;Nucleoli fibrillar center;Nucleus;Plasma membrane(Approved)	3-amino-5-phenylpentane (Peptide binding);4-Methylpiperazin-1-Yl Carbonyl Group (Peptide binding)	(M3468)NABA ECM REGULATORS; (M5885)NABA MATRISOME ASSOCIATED; (M5889)NABA MATRISOME	(M5946)HALLMARK COAGULATION; (M5941)HALLMARK UV RESPONSE UP; (M5921)HALLMARK COMPLEMENT	0	0	0	0	0	0	0	0	0	0	0	0	1	0	0	0	0	0	0	0	0
81631	MAP1LC3B	1	81631	Gene_ID	H. sapiens	81631	H. sapiens	MAP1LC3B	microtubule associated protein 1 light chain 3 beta	GO:0006995 cellular response to nitrogen starvation;GO:0043562 cellular response to nitrogen levels;GO:0097352 autophagosome maturation							0	0	0	0	0	0	0	0	0	0	0	0	0	0	0	0	0	0	0	0	0
9150	CTDP1	1	9150	Gene_ID	H. sapiens	9150	H. sapiens	CTDP1	CTD phosphatase subunit 1	GO:0061052 negative regulation of cell growth involved in cardiac muscle cell development;GO:0043923 positive regulation by host of viral transcription;GO:0061050 regulation of cell growth involved in cardiac muscle cell development		Enzymes/ENZYME proteins/Hydrolases	Nucleoplasm(Supported)Vesicles(Approved)				0	0	0	0	0	0	0	0	0	0	0	0	0	0	0	1	0	0	0	0	0
9480	ONECUT2	1	9480	Gene_ID	H. sapiens	9480	H. sapiens	ONECUT2	one cut homeobox 2	GO:0048935 peripheral nervous system neuron development;GO:0030512 negative regulation of transforming growth factor beta receptor signaling pathway;GO:0048934 peripheral nervous system neuron differentiation		Transcription factors/Helix-turn-helix domains	Nucleoplasm(Supported)Actin filaments(Approved)				0	1	0	0	0	1	0	0	0	0	0	0	0	0	0	0	0	0	0	0	0
25914	RTTN	1	25914	Gene_ID	H. sapiens	25914	H. sapiens	RTTN	rotatin	GO:0032053 ciliary basal body organization;GO:0010457 centriole-centriole cohesion;GO:0007099 centriole replication							0	0	1	0	0	0	0	0	0	0	0	0	0	0	0	0	0	0	0	0	0
319089	TTC6	1	319089	Gene_ID	H. sapiens	319089	H. sapiens	TTC6	tetratricopeptide repeat domain 6				Centrosome(Approved)				0	0	0	0	0	0	0	0	0	0	0	0	0	0	0	0	0	0	0	0	0
8747	ADAM21	1	8747	Gene_ID	H. sapiens	8747	H. sapiens	ADAM21	ADAM metallopeptidase domain 21	GO:0007339 binding of sperm to zona pellucida;GO:0035036 sperm-egg recognition;GO:0007338 single fertilization					(M3468)NABA ECM REGULATORS; (M5885)NABA MATRISOME ASSOCIATED; (M5889)NABA MATRISOME		0	0	0	0	0	0	0	0	0	0	0	0	0	0	0	0	0	0	0	0	0
2290	FOXG1	1	2290	Gene_ID	H. sapiens	2290	H. sapiens	FOXG1	forkhead box G1	GO:0045892 negative regulation of transcription, DNA-templated;GO:0007420 brain development;GO:1903507 negative regulation of nucleic acid-templated transcription		Transcription factors/Helix-turn-helix domains			(M2)PID SMAD2 3NUCLEAR PATHWAY		0	0	0	0	0	0	0	0	1	0	0	0	0	0	0	0	0	0	0	0	0
7485	WRB	1	7485	Gene_ID	H. sapiens	7485	H. sapiens	GET1	guided entry of tail-anchored proteins factor 1	GO:0071816 tail-anchored membrane protein insertion into ER membrane;GO:0045048 protein insertion into ER membrane;GO:0051205 protein insertion into membrane		Transporters/Primary Active Transporters					0	0	0	0	0	0	0	0	0	0	0	0	0	0	0	0	0	0	0	0	0
81621	KAZALD1	1	81621	Gene_ID	H. sapiens	81621	H. sapiens	KAZALD1	Kazal type serine peptidase inhibitor domain 1	GO:0030198 extracellular matrix organization;GO:0001558 regulation of cell growth;GO:0001503 ossification					(M3468)NABA ECM REGULATORS; (M5885)NABA MATRISOME ASSOCIATED; (M5889)NABA MATRISOME		0	0	0	0	0	0	0	0	0	0	0	0	0	0	0	0	0	0	0	0	0
94233	OPN4	1	94233	Gene_ID	H. sapiens	94233	H. sapiens	OPN4	opsin 4	GO:0009584 detection of visible light;GO:0007602 phototransduction;GO:0018298 protein-chromophore linkage		G-protein coupled receptors/{GPCRs excl olfactory receptors,Opsins};Transporters					0	0	0	0	0	0	0	0	0	0	0	0	0	0	0	0	0	0	0	0	0
92293	TMEM132C	1	92293	Gene_ID	H. sapiens	92293	H. sapiens	TMEM132C	transmembrane protein 132C	GO:0008150 biological_process			Centrosome;Cytosol(Supported)				0	0	0	0	0	0	0	0	0	0	0	0	0	0	0	0	0	0	0	0	0
4205	MEF2A	1	4205	Gene_ID	H. sapiens	4205	H. sapiens	MEF2A	myocyte enhancer factor 2A	GO:0055005 ventricular cardiac myofibril assembly;GO:0046326 positive regulation of glucose import;GO:0055015 ventricular cardiac muscle cell development		Transcription factors	Nucleoplasm(Supported)		(M229)PID P38 ALPHA BETA DOWNSTREAM PATHWAY	(M5909)HALLMARK MYOGENESIS	0	0	0	0	0	0	0	0	0	0	0	0	0	0	0	1	0	0	0	0	0
84626	KRBA1	1	84626	Gene_ID	H. sapiens	84626	H. sapiens	KRBA1	KRAB-A domain containing 1	GO:0008150 biological_process			Cytosol;Nucleus(Approved)				0	0	0	0	0	0	0	0	0	0	0	0	0	0	0	0	0	0	0	0	0
9159	PCSK7	1	9159	Gene_ID	H. sapiens	9159	H. sapiens	PCSK7	proprotein convertase subtilisin/kexin type 7	GO:0016486 peptide hormone processing;GO:0042445 hormone metabolic process;GO:0016485 protein processing		Enzymes/Peptidases/Serine-type peptidases	Nuclear membrane;Nucleoli;Nucleus(Uncertain)				0	0	0	0	0	0	0	0	0	0	0	0	0	0	0	0	0	0	0	0	0
3762	KCNJ5	1	3762	Gene_ID	H. sapiens	3762	H. sapiens	KCNJ5	potassium inwardly rectifying channel subfamily J member 5	GO:0098914 membrane repolarization during atrial cardiac muscle cell action potential;GO:0086014 atrial cardiac muscle cell action potential;GO:0098915 membrane repolarization during ventricular cardiac muscle cell action potential		Transporters/Transporter channels and pores;Voltage-gated ion channels/Inwardly Rectifying Potassium Channels		Ethanol (G-protein activated inward rectifier potassium channel activity);Glyburide (G-protein activated inward rectifier potassium channel activity)	(M2701)ST MYOCYTE AD PATHWAY; (M18342)ST G ALPHA I PATHWAY; (M19043)ST ADRENERGIC		0	0	0	0	0	0	0	0	0	0	0	0	0	0	0	0	0	0	0	0	0
114815	SORCS1	1	114815	Gene_ID	H. sapiens	114815	H. sapiens	SORCS1	sortilin related VPS10 domain containing receptor 1	GO:0007218 neuropeptide signaling pathway;GO:0007186 G protein-coupled receptor signaling pathway;GO:0007165 signal transduction			Cytosol;Plasma membrane(Approved)				0	0	0	0	0	0	0	1	0	0	0	0	0	0	0	0	0	0	0	0	0
286077	FAM83H	1	286077	Gene_ID	H. sapiens	286077	H. sapiens	FAM83H	family with sequence similarity 83 member H	GO:0045104 intermediate filament cytoskeleton organization;GO:0044380 protein localization to cytoskeleton;GO:0045103 intermediate filament-based process			Cytosol(Approved)				0	0	0	0	0	0	0	0	0	0	0	0	0	0	0	0	0	0	0	0	0
442319	ZNF727	1	442319	Gene_ID	H. sapiens	442319	H. sapiens	ZNF727	zinc finger protein 727	GO:0006357 regulation of transcription by RNA polymerase II;GO:0006366 transcription by RNA polymerase II;GO:0006355 regulation of transcription, DNA-templated		Transcription factors/Zinc-coordinating DNA-binding domains	Nucleoplasm(Uncertain)				0	0	0	0	0	0	0	0	0	0	0	0	0	0	0	0	0	0	0	0	0
11182	SLC2A6	1	11182	Gene_ID	H. sapiens	11182	H. sapiens	SLC2A6	solute carrier family 2 member 6	GO:0006110 regulation of glycolytic process;GO:0015755 fructose transmembrane transport;GO:0070837 dehydroascorbic acid transport		Transporters/Electrochemical Potential-driven transporters				(M5890)HALLMARK TNFA SIGNALING VIA NFKB	0	0	0	0	0	0	0	0	0	0	0	0	0	0	0	0	0	0	0	0	0
3725	JUN	1	3725	Gene_ID	H. sapiens	3725	H. sapiens	JUN	Jun proto-oncogene, AP-1 transcription factor subunit	GO:0045657 positive regulation of monocyte differentiation;GO:0043922 negative regulation by host of viral transcription;GO:1990441 negative regulation of transcription from RNA polymerase II promoter in response to endoplasmic reticulum stress		Transcription factors/Basic domains	Nucleoplasm(Enhanced)	Vinblastine (Transcriptional activator activity, rna polymerase ii transcription factor binding);Irbesartan (Transcriptional activator activity, rna polymerase ii transcription factor binding);Arsenic trioxide (Transcriptional activator activity, rna polymerase ii transcription factor binding);LGD-1550 (Transcriptional activator activity, rna polymerase ii transcription factor binding)	(M190)PID TCR JNK PATHWAY; (M206)PID PDGFRA PATHWAY; (M15743)ST GA12 PATHWAY	(M5897)HALLMARK IL6 JAK STAT3 SIGNALING; (M5902)HALLMARK APOPTOSIS; (M5930)HALLMARK EPITHELIAL MESENCHYMAL TRANSITION	1	0	0	0	0	1	0	0	0	0	0	1	0	0	0	1	1	0	0	0	0
359787	DPPA3	1	359787	Gene_ID	H. sapiens	359787	H. sapiens	DPPA3	developmental pluripotency associated 3	GO:0044726 protection of DNA demethylation of female pronucleus;GO:0044725 chromatin reprogramming in the zygote;GO:1901536 negative regulation of DNA demethylation							0	0	0	0	0	0	0	0	0	0	0	0	0	0	0	0	0	0	0	0	0
254251	LCORL	1	254251	Gene_ID	H. sapiens	254251	H. sapiens	LCORL	ligand dependent nuclear receptor corepressor like	GO:0006357 regulation of transcription by RNA polymerase II;GO:0006366 transcription by RNA polymerase II;GO:0006355 regulation of transcription, DNA-templated			Nuclear membrane;Nucleoplasm(Supported)				0	0	0	0	0	0	0	0	0	0	0	0	0	0	0	0	0	0	0	0	0
1008	CDH10	1	1008	Gene_ID	H. sapiens	1008	H. sapiens	CDH10	cadherin 10	GO:0016339 calcium-dependent cell-cell adhesion via plasma membrane cell adhesion molecules;GO:0044331 cell-cell adhesion mediated by cadherin;GO:0007043 cell-cell junction assembly							0	0	0	0	0	0	0	0	0	0	0	0	0	0	0	0	0	0	0	0	0
9576	SPAG6	1	9576	Gene_ID	H. sapiens	9576	H. sapiens	SPAG6	sperm associated antigen 6	GO:0007286 spermatid development;GO:0048515 spermatid differentiation;GO:0007283 spermatogenesis							0	0	0	0	0	0	0	0	0	0	0	0	0	0	0	0	0	0	0	0	0
78990	OTUB2	1	78990	Gene_ID	H. sapiens	78990	H. sapiens	OTUB2	OTU deubiquitinase, ubiquitin aldehyde binding 2	GO:0035871 protein K11-linked deubiquitination;GO:0071108 protein K48-linked deubiquitination;GO:0070536 protein K63-linked deubiquitination		Enzymes/{ENZYME proteins/Hydrolases,Peptidases/Cysteine-type peptidases}					0	0	0	0	0	0	0	0	0	0	0	0	0	0	0	0	0	0	0	0	0
5292	PIM1	1	5292	Gene_ID	H. sapiens	5292	H. sapiens	PIM1	Pim-1 proto-oncogene, serine/threonine kinase	GO:1905062 positive regulation of cardioblast proliferation;GO:0070561 vitamin D receptor signaling pathway;GO:2000138 positive regulation of cell proliferation involved in heart morphogenesis	CAMK Ser/Thr protein kinase family	Enzymes/{ENZYME proteins/Transferases,Kinases/CAMK Ser/Thr protein kinases}	Cytosol;Nucleoli(Supported)	Adenosine monophosphate (Transcription factor binding);3,4-Dihydroxy-1-Methylquinolin-2(1h)-One (Transcription factor binding);Staurosporine (Transcription factor binding);2-(4-Morpholinyl)-8-Phenyl-4h-1-Benzopyran-4-One (Transcription factor binding);(3e)-3-[(4-Hydroxyphenyl)Imino]-1h-Indol-2(3h)-One (Transcription factor binding);Rbt205 Inhibitor (Transcription factor binding);Quercetin (Transc…	(M135)PID IL5 PATHWAY; (M182)PID IL3 PATHWAY; (M22)PID GMCSF PATHWAY	(M5897)HALLMARK IL6 JAK STAT3 SIGNALING; (M5947)HALLMARK IL2 STAT5 SIGNALING; (M5891)HALLMARK HYPOXIA	0	0	0	0	0	0	0	0	0	0	0	0	1	0	0	1	0	0	0	0	0
79192	IRX1	1	79192	Gene_ID	H. sapiens	79192	H. sapiens	IRX1	iroquois homeobox 1	GO:0072086 specification of loop of Henle identity;GO:0072081 specification of nephron tubule identity;GO:0072272 proximal/distal pattern formation involved in metanephric nephron development		Transcription factors/Helix-turn-helix domains	Golgi apparatus;Nucleoplasm(Approved)				1	0	1	0	0	0	0	0	0	1	1	0	0	0	0	0	0	0	0	0	0
8601	RGS20	1	8601	Gene_ID	H. sapiens	8601	H. sapiens	RGS20	regulator of G protein signaling 20	GO:0008277 regulation of G protein-coupled receptor signaling pathway;GO:0043547 positive regulation of GTPase activity;GO:0043087 regulation of GTPase activity					(M18342)ST G ALPHA I PATHWAY		0	0	0	0	0	0	0	0	0	0	0	0	0	0	0	0	0	0	0	0	0
91419	XRCC6BP1	1	91419	Gene_ID	H. sapiens	91419	H. sapiens	ATP23	ATP23 metallopeptidase and ATP synthase assembly factor homolog	GO:0033615 mitochondrial proton-transporting ATP synthase complex assembly;GO:0043461 proton-transporting ATP synthase complex assembly;GO:0034982 mitochondrial protein processing		Enzymes/Peptidases/Metallopeptidases	Plasma membrane;Vesicles(Enhanced)Cell Junctions;Cytosol(Supported)				0	0	0	0	0	0	0	0	0	0	0	0	0	0	0	0	0	0	0	0	0
7321	UBE2D1	1	7321	Gene_ID	H. sapiens	7321	H. sapiens	UBE2D1	ubiquitin conjugating enzyme E2 D1	GO:0035666 TRIF-dependent toll-like receptor signaling pathway;GO:0002756 MyD88-independent toll-like receptor signaling pathway;GO:1902916 positive regulation of protein polyubiquitination		Enzymes/ENZYME proteins/Transferases	Cytosol(Supported)Plasma membrane(Uncertain)		(M214)PID ERBB1 INTERNALIZATION PATHWAY; (M261)PID P53 REGULATION PATHWAY	(M5950)HALLMARK ALLOGRAFT REJECTION	0	0	0	0	0	0	0	0	0	0	0	0	0	0	0	0	0	0	0	0	0
10123	ARL4C	1	10123	Gene_ID	H. sapiens	10123	H. sapiens	ARL4C	ADP ribosylation factor like GTPase 4C	GO:0032456 endocytic recycling;GO:0016197 endosomal transport;GO:0006886 intracellular protein transport			Cytosol;Plasma membrane(Supported)				0	0	0	0	0	0	0	0	0	0	0	0	0	0	0	0	0	0	0	0	0
4884	NPTX1	1	4884	Gene_ID	H. sapiens	4884	H. sapiens	NPTX1	neuronal pentraxin 1	GO:0060385 axonogenesis involved in innervation;GO:0098962 regulation of postsynaptic neurotransmitter receptor activity;GO:0060384 innervation							0	0	0	0	0	0	0	0	0	0	0	0	0	0	0	0	0	0	0	0	0
84435	GPR123	1	84435	Gene_ID	H. sapiens	84435	H. sapiens	ADGRA1	adhesion G protein-coupled receptor A1	GO:0007186 G protein-coupled receptor signaling pathway;GO:0007166 cell surface receptor signaling pathway;GO:0007165 signal transduction		G-protein coupled receptors/{Family 2 (B) receptors,GPCRs excl olfactory receptors}					0	0	0	0	0	0	0	0	0	0	0	0	0	0	0	0	0	0	0	0	0
112714	TUBA3E	1	112714	Gene_ID	H. sapiens	112714	H. sapiens	TUBA3E	tubulin alpha 3e	GO:0000226 microtubule cytoskeleton organization;GO:0007017 microtubule-based process;GO:0000278 mitotic cell cycle			Microtubules(Supported)	CYT997 (Structural constituent of cytoskeleton)			0	0	0	0	0	0	0	0	0	0	0	0	0	0	0	0	0	0	0	0	0
79600	TCTN1	1	79600	Gene_ID	H. sapiens	79600	H. sapiens	TCTN1	tectonic family member 1	GO:0021956 central nervous system interneuron axonogenesis;GO:0021523 somatic motor neuron differentiation;GO:0021955 central nervous system neuron axonogenesis			Actin filaments;Nucleoplasm(Approved)				1	1	1	0	0	0	0	0	1	1	0	0	0	0	0	0	0	0	0	0	0
60468	BACH2	1	60468	Gene_ID	H. sapiens	60468	H. sapiens	BACH2	BTB domain and CNC homolog 2	GO:0051170 import into nucleus;GO:0000122 negative regulation of transcription by RNA polymerase II;GO:0006913 nucleocytoplasmic transport		Transcription factors/Basic domains	Cytosol;Nucleus(Supported)				0	0	0	0	0	0	0	0	0	0	0	0	0	0	0	0	0	0	0	0	0
55735	DNAJC11	1	55735	Gene_ID	H. sapiens	55735	H. sapiens	DNAJC11	DnaJ heat shock protein family (Hsp40) member C11	GO:0042407 cristae formation;GO:0007007 inner mitochondrial membrane organization;GO:0007006 mitochondrial membrane organization			Cytosol(Approved)				0	0	0	0	0	0	0	0	0	0	0	0	0	0	0	0	0	0	0	0	0
10501	SEMA6B	1	10501	Gene_ID	H. sapiens	10501	H. sapiens	SEMA6B	semaphorin 6B	GO:0048843 negative regulation of axon extension involved in axon guidance;GO:0048841 regulation of axon extension involved in axon guidance;GO:1902668 negative regulation of axon guidance					(M5880)NABA ECM AFFILIATED; (M5885)NABA MATRISOME ASSOCIATED; (M5889)NABA MATRISOME		0	0	0	0	0	0	0	0	0	0	0	0	0	0	0	0	0	0	0	0	0
653598	PPIAL4C	1	653598	Gene_ID	H. sapiens	653598	H. sapiens	PPIAL4C	peptidylprolyl isomerase A like 4C	GO:0000413 protein peptidyl-prolyl isomerization;GO:0042026 protein refolding;GO:0018208 peptidyl-proline modification		Enzymes/ENZYME proteins/Isomerase					0	0	0	0	0	0	0	0	0	0	0	0	0	0	0	0	0	0	0	0	0
347088	GPR144	1	347088	Gene_ID	H. sapiens	347088	H. sapiens	ADGRD2	adhesion G protein-coupled receptor D2	GO:0007189 adenylate cyclase-activating G protein-coupled receptor signaling pathway;GO:0019933 cAMP-mediated signaling;GO:0007188 adenylate cyclase-modulating G protein-coupled receptor signaling pathway		G-protein coupled receptors/{Family 2 (B) receptors,GPCRs excl olfactory receptors}					0	0	0	0	0	0	0	0	0	0	0	0	0	1	0	0	0	0	0	0	0
347902	AMIGO2	1	347902	Gene_ID	H. sapiens	347902	H. sapiens	AMIGO2	adhesion molecule with Ig like domain 2	GO:0007157 heterophilic cell-cell adhesion via plasma membrane cell adhesion molecules;GO:0051965 positive regulation of synapse assembly;GO:0007156 homophilic cell adhesion via plasma membrane adhesion molecules			Cytosol;Golgi apparatus;Plasma membrane(Approved)			(M5915)HALLMARK APICAL JUNCTION	0	0	0	0	0	0	0	0	1	0	0	0	0	0	0	0	0	0	0	0	0
55625	ZDHHC7	1	55625	Gene_ID	H. sapiens	55625	H. sapiens	ZDHHC7	zinc finger DHHC-type containing 7	GO:0018230 peptidyl-L-cysteine S-palmitoylation;GO:0018345 protein palmitoylation;GO:0018231 peptidyl-S-diacylglycerol-L-cysteine biosynthetic process from peptidyl-cysteine		Enzymes/ENZYME proteins/Transferases	Golgi apparatus(Enhanced)				0	0	0	0	0	0	0	0	0	0	0	0	0	0	0	0	0	0	0	0	0
339500	ZNF678	1	339500	Gene_ID	H. sapiens	339500	H. sapiens	ZNF678	zinc finger protein 678	GO:0006357 regulation of transcription by RNA polymerase II;GO:0006366 transcription by RNA polymerase II;GO:0006355 regulation of transcription, DNA-templated		Transcription factors/Zinc-coordinating DNA-binding domains	Cytosol;Mitochondria;Nucleoli(Approved)				0	0	0	0	0	0	0	0	0	0	0	0	0	0	0	0	0	0	0	0	0
140461	ASB8	1	140461	Gene_ID	H. sapiens	140461	H. sapiens	ASB8	ankyrin repeat and SOCS box containing 8	GO:0043687 post-translational protein modification;GO:0016567 protein ubiquitination;GO:0032446 protein modification by small protein conjugation							0	0	0	0	0	0	0	0	0	0	0	0	0	0	0	0	0	0	0	0	0
150274	HSCB	1	150274	Gene_ID	H. sapiens	150274	H. sapiens	HSCB	HscB mitochondrial iron-sulfur cluster cochaperone	GO:0044571 [2Fe-2S] cluster assembly;GO:0032781 positive regulation of ATPase activity;GO:0097428 protein maturation by iron-sulfur cluster transfer			Cytosol;Mitochondria(Supported)Nucleus(Approved)				0	0	0	0	0	0	0	0	0	0	0	0	0	0	0	0	0	0	0	0	0
9425	CDYL	1	9425	Gene_ID	H. sapiens	9425	H. sapiens	CDYL	chromodomain Y like	GO:0120094 negative regulation of peptidyl-lysine crotonylation;GO:0120093 regulation of peptidyl-lysine crotonylation;GO:0060816 random inactivation of X chromosome		Enzymes/ENZYME proteins/Transferases	Nuclear speckles(Supported)				0	0	0	0	0	0	0	0	0	0	0	0	0	0	0	0	0	0	0	0	0
387129	NPSR1	1	387129	Gene_ID	H. sapiens	387129	H. sapiens	NPSR1	neuropeptide S receptor 1	GO:0051281 positive regulation of release of sequestered calcium ion into cytosol;GO:0051279 regulation of release of sequestered calcium ion into cytosol;GO:0010524 positive regulation of calcium ion transport into cytosol		G-protein coupled receptors/GPCRs excl olfactory receptors		Halothane (Vasopressin receptor activity)			0	0	0	0	0	0	0	1	0	0	0	0	0	0	0	0	0	0	0	0	0
1409	CRYAA	1	1409	Gene_ID	H. sapiens	1409	H. sapiens	CRYAA	crystallin alpha A	GO:0032387 negative regulation of intracellular transport;GO:0042026 protein refolding;GO:0007601 visual perception			Cytosol;Nucleoplasm(Supported)				0	0	0	0	0	0	0	0	0	0	0	0	0	0	0	0	0	0	0	0	0
128602	C20orf85	1	128602	Gene_ID	H. sapiens	128602	H. sapiens	C20orf85	chromosome 20 open reading frame 85								0	0	0	0	0	0	0	0	0	0	0	0	0	0	0	0	0	0	0	0	0
56649	TMPRSS4	1	56649	Gene_ID	H. sapiens	56649	H. sapiens	TMPRSS4	transmembrane serine protease 4	GO:0045967 negative regulation of growth rate;GO:0040009 regulation of growth rate;GO:0045926 negative regulation of growth		Enzymes/Peptidases/Serine-type peptidases	Cytosol;Nucleoplasm(Approved)				0	0	0	0	0	0	0	0	0	0	0	0	0	0	0	0	0	0	0	0	0
125228	C18orf19	1	125228	Gene_ID	H. sapiens	125228	H. sapiens	FAM210A	family with sequence similarity 210 member A	GO:0008150 biological_process			Golgi apparatus;Mitochondria;Nucleus(Approved)				0	0	0	0	0	0	0	0	0	0	0	0	0	0	0	0	0	0	0	0	0
94234	FOXQ1	1	94234	Gene_ID	H. sapiens	94234	H. sapiens	FOXQ1	forkhead box Q1	GO:0031069 hair follicle morphogenesis;GO:0048730 epidermis morphogenesis;GO:0001942 hair follicle development		Transcription factors/Helix-turn-helix domains	Nucleus(Supported)				0	0	0	0	0	0	0	0	0	1	0	0	0	0	0	0	0	0	0	0	0
158326	FREM1	1	158326	Gene_ID	H. sapiens	158326	H. sapiens	FREM1	FRAS1 related extracellular matrix 1	GO:0097094 craniofacial suture morphogenesis;GO:0060349 bone morphogenesis;GO:0007160 cell-matrix adhesion					(M5880)NABA ECM AFFILIATED; (M5885)NABA MATRISOME ASSOCIATED; (M5889)NABA MATRISOME		0	0	0	1	0	0	0	0	0	0	0	0	0	0	0	0	0	0	0	0	0
64077	LHPP	1	64077	Gene_ID	H. sapiens	64077	H. sapiens	LHPP	phospholysine phosphohistidine inorganic pyrophosphate phosphatase	GO:0009168 purine ribonucleoside monophosphate biosynthetic process;GO:0009127 purine nucleoside monophosphate biosynthetic process;GO:0009156 ribonucleoside monophosphate biosynthetic process		Enzymes/ENZYME proteins/Hydrolases	Cytosol;Nuclear speckles(Supported)			(M5937)HALLMARK GLYCOLYSIS	0	0	0	0	0	0	0	0	0	0	0	0	0	0	0	0	0	0	0	0	0
54541	DDIT4	1	54541	Gene_ID	H. sapiens	54541	H. sapiens	DDIT4	DNA damage inducible transcript 4	GO:0045820 negative regulation of glycolytic process;GO:2001170 negative regulation of ATP biosynthetic process;GO:0006110 regulation of glycolytic process			Cytosol(Supported)		(M121)PID MTOR 4PATHWAY; (M145)PID P53 DOWNSTREAM PATHWAY	(M5922)HALLMARK UNFOLDED PROTEIN RESPONSE; (M5891)HALLMARK HYPOXIA; (M5924)HALLMARK MTORC1 SIGNALING	0	0	0	0	0	0	0	0	1	0	0	0	0	0	0	0	0	0	0	0	0
403314	APOBEC4	1	403314	Gene_ID	H. sapiens	403314	H. sapiens	APOBEC4	apolipoprotein B mRNA editing enzyme catalytic polypeptide like 4	GO:0006397 mRNA processing;GO:0016071 mRNA metabolic process;GO:0006396 RNA processing							0	0	0	0	0	0	0	0	0	0	0	0	0	0	0	0	0	0	0	0	0
145264	SERPINA12	1	145264	Gene_ID	H. sapiens	145264	H. sapiens	SERPINA12	serpin family A member 12	GO:0046628 positive regulation of insulin receptor signaling pathway;GO:1900078 positive regulation of cellular response to insulin stimulus;GO:0045721 negative regulation of gluconeogenesis					(M3468)NABA ECM REGULATORS; (M5885)NABA MATRISOME ASSOCIATED; (M5889)NABA MATRISOME		0	0	0	0	0	0	0	0	0	0	0	0	0	0	0	0	0	0	0	0	0
339263	C17orf51	1	339263	Gene_ID	H. sapiens	339263	H. sapiens	LINC02693	long intergenic non-protein coding RNA 2693				Nuclear bodies;Nucleoplasm;Vesicles(Approved)				0	0	0	0	0	0	0	0	0	0	0	0	0	0	0	0	0	0	0	0	0
348013	FAM70B	1	348013	Gene_ID	H. sapiens	348013	H. sapiens	TMEM255B	transmembrane protein 255B			Transporters	Nucleoplasm(Approved)				0	0	0	0	0	0	0	0	0	0	0	0	0	0	0	0	0	0	0	0	0
11178	LZTS1	1	11178	Gene_ID	H. sapiens	11178	H. sapiens	LZTS1	leucine zipper tumor suppressor 1	GO:0048814 regulation of dendrite morphogenesis;GO:0016242 negative regulation of macroautophagy;GO:0050773 regulation of dendrite development			Nucleoli;Plasma membrane(Approved)				0	0	0	0	0	0	0	0	0	0	0	0	0	0	0	0	0	0	0	0	0
10736	SIX2	1	10736	Gene_ID	H. sapiens	10736	H. sapiens	SIX2	SIX homeobox 2	GO:0090189 regulation of branching involved in ureteric bud morphogenesis;GO:0003337 mesenchymal to epithelial transition involved in metanephros morphogenesis;GO:0001658 branching involved in ureteric bud morphogenesis		Transcription factors/Helix-turn-helix domains	Nucleoplasm(Supported)Nuclear membrane(Approved)				1	1	1	1	0	0	1	0	0	1	1	0	0	0	0	0	0	1	1	0	0
3214	HOXB4	1	3214	Gene_ID	H. sapiens	3214	H. sapiens	HOXB4	homeobox B4	GO:0048539 bone marrow development;GO:2000738 positive regulation of stem cell differentiation;GO:0060216 definitive hemopoiesis		Transcription factors/Helix-turn-helix domains	Nucleus(Supported)Centrosome(Approved)				1	0	1	1	0	0	0	0	0	1	0	0	0	0	0	0	0	0	0	0	0
55037	PTCD3	1	55037	Gene_ID	H. sapiens	55037	H. sapiens	PTCD3	pentatricopeptide repeat domain 3	GO:0070126 mitochondrial translational termination;GO:0070125 mitochondrial translational elongation;GO:0006415 translational termination		Ribosomal proteins	Mitochondria(Enhanced)			(M5905)HALLMARK ADIPOGENESIS	0	0	0	0	0	0	0	0	0	0	0	0	0	0	0	0	0	0	0	0	0
4726	NDUFS6	1	4726	Gene_ID	H. sapiens	4726	H. sapiens	NDUFS6	NADH:ubiquinone oxidoreductase subunit S6	GO:0006120 mitochondrial electron transport, NADH to ubiquinone;GO:0042775 mitochondrial ATP synthesis coupled electron transport;GO:0042773 ATP synthesis coupled electron transport				NADH (Nadh dehydrogenase (ubiquinone) activity)		(M5936)HALLMARK OXIDATIVE PHOSPHORYLATION	0	0	0	0	0	0	0	0	0	0	0	0	0	0	0	0	0	0	0	0	0
10458	BAIAP2	1	10458	Gene_ID	H. sapiens	10458	H. sapiens	BAIAP2	BAR/IMD domain containing adaptor protein 2	GO:0099564 modification of synaptic structure, modulating synaptic transmission;GO:0061003 positive regulation of dendritic spine morphogenesis;GO:1905274 regulation of modification of postsynaptic actin cytoskeleton			Cytosol;Plasma membrane(Enhanced)		(M278)PID RAC1 PATHWAY; (M81)PID CDC42 PATHWAY; (M164)PID ERBB1 DOWNSTREAM PATHWAY	(M5915)HALLMARK APICAL JUNCTION; (M5939)HALLMARK P53 PATHWAY	0	0	0	0	0	0	0	0	1	0	0	0	0	0	0	0	0	0	0	0	0
10550	ARL6IP5	1	10550	Gene_ID	H. sapiens	10550	H. sapiens	ARL6IP5	ADP ribosylation factor like GTPase 6 interacting protein 5	GO:0002037 negative regulation of L-glutamate import across plasma membrane;GO:0002036 regulation of L-glutamate import across plasma membrane;GO:0098712 L-glutamate import across plasma membrane		Transporters	Endoplasmic reticulum(Approved)				0	0	0	0	0	0	0	0	0	0	0	0	0	0	0	0	0	0	0	0	0
63948	DMRTB1	1	63948	Gene_ID	H. sapiens	63948	H. sapiens	DMRTB1	DMRT like family B with proline rich C-terminal 1	GO:0006357 regulation of transcription by RNA polymerase II;GO:0006366 transcription by RNA polymerase II;GO:0006355 regulation of transcription, DNA-templated		Transcription factors/Zinc-coordinating DNA-binding domains					0	0	0	0	0	0	0	0	0	0	0	0	0	0	0	0	0	0	0	0	0
51162	EGFL7	1	51162	Gene_ID	H. sapiens	51162	H. sapiens	EGFL7	EGF like domain multiple 7	GO:0001570 vasculogenesis;GO:0045746 negative regulation of Notch signaling pathway;GO:0001938 positive regulation of endothelial cell proliferation					(M5883)NABA SECRETED FACTORS; (M5885)NABA MATRISOME ASSOCIATED; (M5889)NABA MATRISOME		0	0	0	0	0	0	0	0	0	0	0	0	0	0	0	0	0	0	0	0	0
341032	C11orf53	1	341032	Gene_ID	H. sapiens	341032	H. sapiens	C11orf53	chromosome 11 open reading frame 53								0	0	0	0	0	0	0	0	0	0	0	0	0	0	0	0	0	0	0	0	0
6491	STIL	1	6491	Gene_ID	H. sapiens	6491	H. sapiens	STIL	STIL centriolar assembly protein	GO:0046599 regulation of centriole replication;GO:0001843 neural tube closure;GO:0071539 protein localization to centrosome			Cytosol;Plasma membrane(Approved)		(M211)PID HEDGEHOG 2PATHWAY	(M5901)HALLMARK G2M CHECKPOINT; (M5907)HALLMARK ESTROGEN RESPONSE LATE	1	0	1	0	0	0	0	0	1	1	0	0	0	0	0	1	0	0	1	0	0
11223	MST1P9	1	11223	Gene_ID	H. sapiens	11223	H. sapiens	MST1L	macrophage stimulating 1 like	GO:0033601 positive regulation of mammary gland epithelial cell proliferation;GO:0010758 regulation of macrophage chemotaxis;GO:0033599 regulation of mammary gland epithelial cell proliferation					(M5883)NABA SECRETED FACTORS; (M5885)NABA MATRISOME ASSOCIATED; (M5889)NABA MATRISOME		0	0	0	0	0	1	0	0	0	0	0	0	0	0	0	0	0	0	0	0	0
5771	PTPN2	1	5771	Gene_ID	H. sapiens	5771	H. sapiens	PTPN2	protein tyrosine phosphatase non-receptor type 2	GO:1902233 negative regulation of positive thymic T cell selection;GO:1902232 regulation of positive thymic T cell selection;GO:1902206 negative regulation of interleukin-2-mediated signaling pathway		Enzymes/ENZYME proteins/Hydrolases	Nucleoplasm(Enhanced)		(M161)PID IFNG PATHWAY; (M91)PID TCPTP PATHWAY; (M237)PID VEGFR1 2 PATHWAY	(M5897)HALLMARK IL6 JAK STAT3 SIGNALING; (M5913)HALLMARK INTERFERON GAMMA RESPONSE	0	0	0	0	0	0	0	0	0	0	0	1	0	0	0	0	1	0	0	0	0
2108	ETFA	1	2108	Gene_ID	H. sapiens	2108	H. sapiens	ETFA	electron transfer flavoprotein subunit alpha	GO:0033539 fatty acid beta-oxidation using acyl-CoA dehydrogenase;GO:0006635 fatty acid beta-oxidation;GO:0009062 fatty acid catabolic process			Mitochondria(Enhanced)			(M5936)HALLMARK OXIDATIVE PHOSPHORYLATION	0	0	0	0	0	0	0	0	0	0	0	0	0	0	0	0	0	0	0	0	0
27012	KCNV1	1	27012	Gene_ID	H. sapiens	27012	H. sapiens	KCNV1	potassium voltage-gated channel modifier subfamily V member 1	GO:0071805 potassium ion transmembrane transport;GO:0071804 cellular potassium ion transport;GO:0006813 potassium ion transport		Voltage-gated ion channels/Voltage-Gated Potassium Channels					0	0	0	0	0	0	0	0	0	0	0	0	0	0	0	0	0	0	0	0	0
2	A2M	1	2	Gene_ID	H. sapiens	2	H. sapiens	A2M	alpha-2-macroglobulin	GO:0001869 negative regulation of complement activation, lectin pathway;GO:0001868 regulation of complement activation, lectin pathway;GO:0045916 negative regulation of complement activation				Becaplermin (Tumor necrosis factor binding);Bacitracin (Tumor necrosis factor binding);Ocriplasmin (Tumor necrosis factor binding)	(M183)PID IL6 7 PATHWAY; (M3468)NABA ECM REGULATORS; (M5885)NABA MATRISOME ASSOCIATED	(M5897)HALLMARK IL6 JAK STAT3 SIGNALING; (M5946)HALLMARK COAGULATION	0	0	0	0	0	0	0	0	0	0	0	0	0	0	0	0	0	0	0	0	0
23314	SATB2	1	23314	Gene_ID	H. sapiens	23314	H. sapiens	SATB2	SATB homeobox 2	GO:0021902 commitment of neuronal cell to specific neuron type in forebrain;GO:0021877 forebrain neuron fate commitment;GO:0002076 osteoblast development		Transcription factors/Helix-turn-helix domains	Nucleoplasm(Supported)				1	1	1	1	0	0	1	0	1	0	0	0	0	0	0	0	0	0	1	0	0
3593	IL12B	1	3593	Gene_ID	H. sapiens	3593	H. sapiens	IL12B	interleukin 12B	GO:2000330 positive regulation of T-helper 17 cell lineage commitment;GO:2000328 regulation of T-helper 17 cell lineage commitment;GO:2000321 positive regulation of T-helper 17 cell differentiation				5-Mercapto-2-Nitro-Benzoic Acid (Protein heterodimerization activity);Briakinumab (Protein heterodimerization activity);Ustekinumab (Protein heterodimerization activity);Ustekinumab (Protein heterodimerization activity);humanized SMART Anti-IL-12 Antibody (Protein heterodimerization activity)	(M36)PID IL27 PATHWAY; (M196)PID IL23 PATHWAY; (M54)PID IL12 2PATHWAY	(M5956)HALLMARK KRAS SIGNALING DN; (M5890)HALLMARK TNFA SIGNALING VIA NFKB; (M5932)HALLMARK INFLAMMATORY RESPONSE	0	1	0	0	0	0	0	0	0	0	0	1	0	0	0	0	1	0	0	0	0
5139	PDE3A	1	5139	Gene_ID	H. sapiens	5139	H. sapiens	PDE3A	phosphodiesterase 3A	GO:0060282 positive regulation of oocyte development;GO:0060281 regulation of oocyte development;GO:0071321 cellular response to cGMP		Enzymes/ENZYME proteins/Hydrolases	Cytosol(Supported)	Milrinone (Metal ion binding);Anagrelide (Metal ion binding);Theophylline (Metal ion binding);Levosimendan (Metal ion binding);Cilostazol (Metal ion binding);Aminophylline (Metal ion binding);Oxtriphylline (Metal ion binding);Amrinone (Metal ion binding);Enoximone (Metal ion binding);Ibudilast (Metal ion binding);Tofisopam (Metal ion binding)			0	0	0	0	0	0	0	0	0	0	0	0	0	1	0	0	0	0	0	0	0
2695	GIP	1	2695	Gene_ID	H. sapiens	2695	H. sapiens	GIP	gastric inhibitory polypeptide	GO:0070094 positive regulation of glucagon secretion;GO:0070092 regulation of glucagon secretion;GO:0010828 positive regulation of glucose transmembrane transport							0	0	0	0	0	0	0	0	0	0	0	0	0	1	0	0	0	1	0	0	0
595	CCND1	1	595	Gene_ID	H. sapiens	595	H. sapiens	CCND1	cyclin D1	GO:0033601 positive regulation of mammary gland epithelial cell proliferation;GO:0031571 mitotic G1 DNA damage checkpoint;GO:0033327 Leydig cell differentiation			Nucleoplasm(Supported)	Arsenic trioxide (Transcription factor binding)	(M209)PID P38 GAMMA DELTA PATHWAY; (M3686)SA REG CASCADE OF CYCLIN EXPR; (M1529)SA G1 AND S PHASES	(M5903)HALLMARK NOTCH SIGNALING; (M5908)HALLMARK ANDROGEN RESPONSE; (M5902)HALLMARK APOPTOSIS	0	0	0	0	0	1	0	0	0	0	0	0	1	0	1	0	0	0	0	0	0
81622	UNC93B1	1	81622	Gene_ID	H. sapiens	81622	H. sapiens	UNC93B1	unc-93 homolog B1, TLR signaling regulator	GO:0034154 toll-like receptor 7 signaling pathway;GO:0034162 toll-like receptor 9 signaling pathway;GO:0034138 toll-like receptor 3 signaling pathway		Transporters/Electrochemical Potential-driven transporters	Nucleoplasm(Approved)				0	0	0	0	0	0	0	0	0	0	0	0	0	0	0	0	0	0	0	0	0
6697	SPR	1	6697	Gene_ID	H. sapiens	6697	H. sapiens	SPR	sepiapterin reductase	GO:0006729 tetrahydrobiopterin biosynthetic process;GO:0046146 tetrahydrobiopterin metabolic process;GO:0034312 diol biosynthetic process		Enzymes/ENZYME proteins/Oxidoreductases	Cytosol(Supported)Nucleoplasm(Approved)	Oxaloacetate Ion (Sepiapterin reductase activity);2'-Monophosphoadenosine 5'-Diphosphoribose (Sepiapterin reductase activity);Biopterin (Sepiapterin reductase activity);N-Acetyl Serotonin (Sepiapterin reductase activity)		(M5941)HALLMARK UV RESPONSE UP	0	0	0	0	0	0	0	0	0	0	0	0	0	0	0	0	0	0	0	0	0
79072	FASTKD3	1	79072	Gene_ID	H. sapiens	79072	H. sapiens	FASTKD3	FAST kinase domains 3	GO:0044528 regulation of mitochondrial mRNA stability;GO:0070131 positive regulation of mitochondrial translation;GO:0033617 mitochondrial respiratory chain complex IV assembly			Mitochondria(Supported)Nucleus(Approved)				0	0	0	0	0	0	0	0	0	0	0	0	0	0	0	0	0	0	0	0	0
83539	CHST9	1	83539	Gene_ID	H. sapiens	83539	H. sapiens	CHST9	carbohydrate sulfotransferase 9	GO:0030206 chondroitin sulfate biosynthetic process;GO:0030204 chondroitin sulfate metabolic process;GO:0050650 chondroitin sulfate proteoglycan biosynthetic process							0	0	0	0	0	0	0	0	0	0	0	0	0	0	0	0	0	0	0	0	0
200030	NBPF24	1	200030	Gene_ID	H. sapiens	200030	H. sapiens	NBPF11	NBPF member 11				Vesicles(Approved)				0	0	0	0	0	0	0	0	0	0	0	0	0	0	0	0	0	0	0	0	0
6910	TBX5	1	6910	Gene_ID	H. sapiens	6910	H. sapiens	TBX5	T-box transcription factor 5	GO:0060980 cell migration involved in coronary vasculogenesis;GO:0072513 positive regulation of secondary heart field cardioblast proliferation;GO:0003218 cardiac left ventricle formation		Transcription factors/Immunoglobulin fold	Nucleoplasm(Approved)				1	1	1	0	1	0	0	0	0	1	0	0	1	0	0	1	1	0	0	1	0
153478	PLEKHG4B	1	153478	Gene_ID	H. sapiens	153478	H. sapiens	PLEKHG4B	pleckstrin homology and RhoGEF domain containing G4B	GO:0035023 regulation of Rho protein signal transduction;GO:0007266 Rho protein signal transduction;GO:0046578 regulation of Ras protein signal transduction			Nucleoplasm(Approved)				0	0	0	0	0	0	0	0	0	0	0	0	0	0	0	0	0	0	0	0	0
10473	HMGN4	1	10473	Gene_ID	H. sapiens	10473	H. sapiens	HMGN4	high mobility group nucleosomal binding domain 4				Nucleus(Uncertain)				0	0	0	0	0	0	0	0	0	0	0	0	0	0	0	0	0	0	0	0	0
3400	ID4	1	3400	Gene_ID	H. sapiens	3400	H. sapiens	ID4	inhibitor of DNA binding 4, HLH protein	GO:0061682 seminal vesicle morphogenesis;GO:0060741 prostate gland stromal morphogenesis;GO:0048715 negative regulation of oligodendrocyte differentiation		Transcription factors/Basic domains	Nucleus(Supported)				0	1	0	0	0	1	1	0	1	1	1	0	0	0	1	0	0	0	0	0	0
51208	CLDN18	1	51208	Gene_ID	H. sapiens	51208	H. sapiens	CLDN18	claudin 18	GO:2001205 negative regulation of osteoclast development;GO:2001204 regulation of osteoclast development;GO:0045671 negative regulation of osteoclast differentiation						(M5915)HALLMARK APICAL JUNCTION	0	0	0	1	0	0	0	0	0	0	0	1	0	0	0	0	0	1	0	0	0
80184	CEP290	1	80184	Gene_ID	H. sapiens	80184	H. sapiens	CEP290	centrosomal protein 290	GO:0030916 otic vesicle formation;GO:0071600 otic vesicle morphogenesis;GO:0071599 otic vesicle development			Centrosome(Supported)				1	0	0	0	0	0	0	0	1	1	1	0	0	0	0	0	0	0	0	0	0
54933	RHBDL2	1	54933	Gene_ID	H. sapiens	54933	H. sapiens	RHBDL2	rhomboid like 2	GO:0006508 proteolysis;GO:0019538 protein metabolic process;GO:1901564 organonitrogen compound metabolic process		Enzymes/{ENZYME proteins/Hydrolases,Peptidases/Serine-type peptidases}					0	0	0	0	0	0	0	0	0	0	0	0	0	0	0	0	0	0	0	0	0
84317	CCDC115	1	84317	Gene_ID	H. sapiens	84317	H. sapiens	CCDC115	coiled-coil domain containing 115	GO:0007042 lysosomal lumen acidification;GO:0035751 regulation of lysosomal lumen pH;GO:0007035 vacuolar acidification			Plasma membrane(Supported)Vesicles(Approved)				0	0	0	0	0	0	0	0	0	0	0	0	0	0	0	0	0	0	0	0	0
159119	HSFY2	1	159119	Gene_ID	H. sapiens	159119	H. sapiens	HSFY2	heat shock transcription factor Y-linked 2	GO:0061408 positive regulation of transcription from RNA polymerase II promoter in response to heat stress;GO:0036003 positive regulation of transcription from RNA polymerase II promoter in response to stress;GO:0043618 regulation of transcription from RNA polymerase II promoter in response to stress		Transcription factors/Helix-turn-helix domains					0	0	0	0	0	0	0	0	0	0	0	0	0	0	0	0	0	0	0	0	0
100505929	C21orf37	1	100505929	Gene_ID	H. sapiens	100505929	H. sapiens	LINC01549	long intergenic non-protein coding RNA 1549								0	0	0	0	0	0	0	0	0	0	0	0	0	0	0	0	0	0	0	0	0
379	ARL4D	1	379	Gene_ID	H. sapiens	379	H. sapiens	ARL4D	ADP ribosylation factor like GTPase 4D	GO:0009306 protein secretion;GO:0002790 peptide secretion;GO:0006886 intracellular protein transport			Golgi apparatus;Vesicles(Approved)				0	0	0	0	0	0	0	0	0	0	0	0	0	0	0	0	0	0	0	0	0
10804	GJB6	1	10804	Gene_ID	H. sapiens	10804	H. sapiens	GJB6	gap junction protein beta 6	GO:0071333 cellular response to glucose stimulus;GO:0071331 cellular response to hexose stimulus;GO:0051602 response to electrical stimulus			Cell Junctions(Supported)				1	0	0	0	0	0	0	0	0	0	0	0	0	0	0	0	1	0	0	0	0
489	ATP2A3	1	489	Gene_ID	H. sapiens	489	H. sapiens	ATP2A3	ATPase sarcoplasmic/endoplasmic reticulum Ca2+ transporting 3	GO:1903779 regulation of cardiac conduction;GO:0061337 cardiac conduction;GO:0008016 regulation of heart contraction		Enzymes/ENZYME proteins/Hydrolases					0	0	0	0	0	0	0	0	0	0	0	0	0	0	0	0	0	0	0	0	0
120	ADD3	1	120	Gene_ID	H. sapiens	120	H. sapiens	ADD3	adducin 3	GO:0051016 barbed-end actin filament capping;GO:0051693 actin filament capping;GO:0030835 negative regulation of actin filament depolymerization			Plasma membrane(Supported)			(M5942)HALLMARK UV RESPONSE DN; (M5907)HALLMARK ESTROGEN RESPONSE LATE; (M5924)HALLMARK MTORC1 SIGNALING	0	0	0	0	0	0	0	0	0	0	0	0	0	0	0	0	0	0	0	0	0
27076	LYPD3	1	27076	Gene_ID	H. sapiens	27076	H. sapiens	LYPD3	LY6/PLAUR domain containing 3	GO:0007160 cell-matrix adhesion;GO:0031589 cell-substrate adhesion;GO:0007155 cell adhesion			Endoplasmic reticulum;Vesicles(Approved)			(M5916)HALLMARK APICAL SURFACE; (M5956)HALLMARK KRAS SIGNALING DN	0	0	0	0	0	0	0	0	0	0	0	0	0	0	0	0	0	0	0	0	0
79695	GALNT12	1	79695	Gene_ID	H. sapiens	79695	H. sapiens	GALNT12	polypeptide N-acetylgalactosaminyltransferase 12	GO:0016266 O-glycan processing;GO:0006493 protein O-linked glycosylation;GO:0006486 protein glycosylation		Enzymes/ENZYME proteins/Transferases					0	0	0	0	0	0	0	0	0	0	0	0	0	0	0	0	0	0	0	0	0
282973	JAKMIP3	1	282973	Gene_ID	H. sapiens	282973	H. sapiens	JAKMIP3	Janus kinase and microtubule interacting protein 3								0	0	0	0	0	0	0	0	0	0	0	0	0	0	0	0	0	0	0	0	0
5624	PROC	1	5624	Gene_ID	H. sapiens	5624	H. sapiens	PROC	protein C, inactivator of coagulation factors Va and VIIIa	GO:1903142 positive regulation of establishment of endothelial barrier;GO:1901552 positive regulation of endothelial cell development;GO:1903140 regulation of establishment of endothelial barrier		Enzymes/{ENZYME proteins/Hydrolases,Peptidases/Serine-type peptidases}		Menadione (Serine-type endopeptidase activity);Sodium Tetradecyl Sulfate (Serine-type endopeptidase activity)	(M169)PID INTEGRIN2 PATHWAY	(M5946)HALLMARK COAGULATION	0	0	0	0	0	0	0	0	0	0	0	0	1	0	0	0	0	0	0	0	0
7163	TPD52	1	7163	Gene_ID	H. sapiens	7163	H. sapiens	TPD52	tumor protein D52	GO:0030183 B cell differentiation;GO:0030098 lymphocyte differentiation;GO:0042113 B cell activation			Cytosol;Golgi apparatus(Approved)			(M5910)HALLMARK PROTEIN SECRETION; (M5908)HALLMARK ANDROGEN RESPONSE; (M5950)HALLMARK ALLOGRAFT REJECTION	0	0	0	0	0	0	0	0	0	0	0	1	0	0	0	0	0	0	0	0	0
642968	FAM163B	1	642968	Gene_ID	H. sapiens	642968	H. sapiens	FAM163B	family with sequence similarity 163 member B				Cytosol;Nuclear bodies;Plasma membrane(Approved)				0	0	0	0	0	0	0	0	0	0	0	0	0	0	0	0	0	0	0	0	0
222183	SRRM3	1	222183	Gene_ID	H. sapiens	222183	H. sapiens	SRRM3	serine/arginine repetitive matrix 3				Intermediate filaments;Microtubules;Plasma membrane(Approved)				0	0	0	0	0	0	0	0	0	0	0	0	0	0	0	0	0	0	0	0	0
11341	SCRG1	1	11341	Gene_ID	H. sapiens	11341	H. sapiens	SCRG1	stimulator of chondrogenesis 1	GO:0007399 nervous system development;GO:0048731 system development;GO:0007275 multicellular organism development							0	0	0	0	0	0	0	0	0	0	0	0	0	0	0	0	0	0	0	0	0
23495	TNFRSF13B	1	23495	Gene_ID	H. sapiens	23495	H. sapiens	TNFRSF13B	TNF receptor superfamily member 13B	GO:0030889 negative regulation of B cell proliferation;GO:0050869 negative regulation of B cell activation;GO:0001782 B cell homeostasis		CD markers			(M165)PID SYNDECAN 4 PATHWAY; (M240)PID SYNDECAN 2 PATHWAY		0	0	0	0	0	0	0	0	0	0	0	0	0	0	0	0	1	0	0	0	0
4814	NINJ1	1	4814	Gene_ID	H. sapiens	4814	H. sapiens	NINJ1	ninjurin 1	GO:1990384 hyaloid vascular plexus regression;GO:0001954 positive regulation of cell-matrix adhesion;GO:0060033 anatomical structure regression						(M5890)HALLMARK TNFA SIGNALING VIA NFKB; (M5934)HALLMARK XENOBIOTIC METABOLISM; (M5939)HALLMARK P53 PATHWAY	1	0	0	0	0	0	0	0	0	0	0	0	0	0	0	0	0	0	0	0	0
51166	AADAT	1	51166	Gene_ID	H. sapiens	51166	H. sapiens	AADAT	aminoadipate aminotransferase	GO:0033512 L-lysine catabolic process to acetyl-CoA via saccharopine;GO:0019474 L-lysine catabolic process to acetyl-CoA;GO:0019477 L-lysine catabolic process		Enzymes/ENZYME proteins/Transferases	Plasma membrane;Vesicles(Approved)	Pyridoxal Phosphate (Pyridoxal phosphate binding);L-Glutamic Acid (Pyridoxal phosphate binding)		(M5935)HALLMARK FATTY ACID METABOLISM	0	0	0	0	0	0	0	0	0	0	0	0	0	0	0	0	0	0	0	0	0
274	BIN1	1	274	Gene_ID	H. sapiens	274	H. sapiens	BIN1	bridging integrator 1	GO:1903946 negative regulation of ventricular cardiac muscle cell action potential;GO:1904878 negative regulation of calcium ion transmembrane transport via high voltage-gated calcium channel;GO:0106135 negative regulation of cardiac muscle cell contraction			Cytosol(Supported)		(M67)PID ARF6 TRAFFICKING PATHWAY; (M19)PID P73PATHWAY	(M5893)HALLMARK MITOTIC SPINDLE; (M5909)HALLMARK MYOGENESIS	0	0	0	0	0	0	0	0	0	0	0	0	0	0	0	0	0	0	0	0	0
8690	JRKL	1	8690	Gene_ID	H. sapiens	8690	H. sapiens	JRKL	JRK like	GO:0007417 central nervous system development;GO:0007399 nervous system development;GO:0048731 system development			Cytokinetic bridge;Nucleus(Approved)				0	0	0	0	0	0	0	0	0	0	0	0	0	0	0	0	0	0	0	0	0
100616143	MIR4763	1	100616143	Gene_ID	H. sapiens	100616143	H. sapiens	MIR4763	microRNA 4763								0	0	0	0	0	0	0	0	0	0	0	0	0	0	0	0	0	0	0	0	0
64129	TINAGL1	1	64129	Gene_ID	H. sapiens	64129	H. sapiens	TINAGL1	tubulointerstitial nephritis antigen like 1	GO:0016197 endosomal transport;GO:0006897 endocytosis;GO:0098657 import into cell		Enzymes/Peptidases/Cysteine-type peptidases			(M3008)NABA ECM GLYCOPROTEINS; (M5884)NABA CORE MATRISOME; (M5889)NABA MATRISOME		0	0	0	0	0	0	0	0	0	0	0	0	0	0	0	0	0	0	0	0	0
84959	UBASH3B	1	84959	Gene_ID	H. sapiens	84959	H. sapiens	UBASH3B	ubiquitin associated and SH3 domain containing B	GO:0051279 regulation of release of sequestered calcium ion into cytosol;GO:0090331 negative regulation of platelet aggregation;GO:0051209 release of sequestered calcium ion into cytosol		Enzymes/ENZYME proteins/Hydrolases	Plasma membrane(Approved)				0	0	0	0	0	0	0	0	0	0	0	1	0	0	0	0	0	0	0	0	0
23492	CBX7	1	23492	Gene_ID	H. sapiens	23492	H. sapiens	CBX7	chromobox 7	GO:0000122 negative regulation of transcription by RNA polymerase II;GO:0045892 negative regulation of transcription, DNA-templated;GO:1903507 negative regulation of nucleic acid-templated transcription			Cytosol;Nucleoplasm(Supported)				0	0	0	0	0	0	0	0	0	0	0	0	0	0	0	0	0	0	0	0	0
4628	MYH10	1	4628	Gene_ID	H. sapiens	4628	H. sapiens	MYH10	myosin heavy chain 10	GO:0055015 ventricular cardiac muscle cell development;GO:0021678 third ventricle development;GO:0021680 cerebellar Purkinje cell layer development			Actin filaments;Cytosol;Mitochondria(Enhanced)			(M5893)HALLMARK MITOTIC SPINDLE; (M5915)HALLMARK APICAL JUNCTION	1	0	1	0	0	0	0	0	1	0	0	0	0	0	0	1	0	0	0	0	0
84262	PSMG3	1	84262	Gene_ID	H. sapiens	84262	H. sapiens	PSMG3	proteasome assembly chaperone 3								0	0	0	0	0	0	0	0	0	0	0	0	0	0	0	0	0	0	0	0	0
51012	SLMO2	1	51012	Gene_ID	H. sapiens	51012	H. sapiens	PRELID3B	PRELI domain containing 3B	GO:0015914 phospholipid transport;GO:0015748 organophosphate ester transport;GO:0006869 lipid transport			Nucleus(Approved)			(M5953)HALLMARK KRAS SIGNALING UP	0	0	0	0	0	0	0	0	0	0	0	0	0	0	0	0	0	0	0	0	0
3855	KRT7	1	3855	Gene_ID	H. sapiens	3855	H. sapiens	KRT7	keratin 7	GO:0070268 cornification;GO:0031424 keratinization;GO:0030216 keratinocyte differentiation				Primaquine (Structural molecule activity);HspE7 (Structural molecule activity)			0	0	0	0	0	0	0	0	0	0	0	0	0	0	0	0	0	0	0	0	0
7424	VEGFC	1	7424	Gene_ID	H. sapiens	7424	H. sapiens	VEGFC	vascular endothelial growth factor C	GO:1901492 positive regulation of lymphangiogenesis;GO:0060754 positive regulation of mast cell chemotaxis;GO:1901490 regulation of lymphangiogenesis		RAS pathway related proteins;Transporters			(M137)PID VEGF VEGFR PATHWAY; (M118)PID INTEGRIN A9B1 PATHWAY; (M274)PID LYMPH ANGIOGENESIS PATHWAY	(M5930)HALLMARK EPITHELIAL MESENCHYMAL TRANSITION	1	0	0	0	0	0	0	0	0	1	0	0	0	0	0	0	0	0	0	0	0
2766	GMPR	1	2766	Gene_ID	H. sapiens	2766	H. sapiens	GMPR	guanosine monophosphate reductase	GO:0015951 purine ribonucleotide interconversion;GO:0015950 purine nucleotide interconversion;GO:0015949 nucleobase-containing small molecule interconversion		Enzymes/ENZYME proteins/Oxidoreductases		Guanosine-5'-Monophosphate (Metal ion binding)		(M5911)HALLMARK INTERFERON ALPHA RESPONSE	0	0	0	0	0	0	0	0	0	0	0	0	0	0	0	0	0	0	0	0	0
6414	SEPP1	1	6414	Gene_ID	H. sapiens	6414	H. sapiens	SELENOP	selenoprotein P	GO:0001887 selenium compound metabolic process;GO:0002576 platelet degranulation;GO:0010269 response to selenium ion			Golgi apparatus;Nucleus(Approved)			(M5908)HALLMARK ANDROGEN RESPONSE; (M5956)HALLMARK KRAS SIGNALING DN	0	0	0	0	0	0	0	0	1	0	0	0	0	0	0	0	0	0	0	0	0
926	CD8B	1	926	Gene_ID	H. sapiens	926	H. sapiens	CD8B	CD8b molecule	GO:0050690 regulation of defense response to virus by virus;GO:0042110 T cell activation;GO:0016032 viral process		CD markers	Plasma membrane(Supported)		(M88)PID CD8 TCR PATHWAY; (M54)PID IL12 2PATHWAY; (M272)PID CD8 TCR DOWNSTREAM PATHWAY	(M5950)HALLMARK ALLOGRAFT REJECTION	0	0	0	0	0	0	0	0	0	0	0	1	0	0	0	0	0	0	0	0	0
113452	TMEM54	1	113452	Gene_ID	H. sapiens	113452	H. sapiens	TMEM54	transmembrane protein 54	GO:0008150 biological_process			Vesicles(Approved)				0	0	0	0	0	0	0	0	0	0	0	0	0	0	0	0	0	0	0	0	0
389827	TMEM8C	1	389827	Gene_ID	H. sapiens	389827	H. sapiens	MYMK	myomaker, myoblast fusion factor	GO:1904206 positive regulation of skeletal muscle hypertrophy;GO:1904204 regulation of skeletal muscle hypertrophy;GO:0014905 myoblast fusion involved in skeletal muscle regeneration		Transporters/Transporter channels and pores					0	0	0	0	0	0	0	0	0	0	0	0	0	0	0	0	0	0	0	0	0
26064	RAI14	1	26064	Gene_ID	H. sapiens	26064	H. sapiens	RAI14	retinoic acid induced 14	GO:0007283 spermatogenesis;GO:0048232 male gamete generation;GO:0007276 gamete generation			Nucleus(Supported)Actin filaments(Approved)Cytosol(Uncertain)				0	0	0	0	0	0	0	0	0	0	0	0	0	0	0	0	0	0	0	0	0
57596	BEGAIN	1	57596	Gene_ID	H. sapiens	57596	H. sapiens	BEGAIN	brain enriched guanylate kinase associated				Cytosol;Golgi apparatus;Nucleus(Uncertain)				0	0	0	0	0	0	0	0	0	0	0	0	0	0	0	0	0	0	0	0	0
54897	CASZ1	1	54897	Gene_ID	H. sapiens	54897	H. sapiens	CASZ1	castor zinc finger 1	GO:0045893 positive regulation of transcription, DNA-templated;GO:1903508 positive regulation of nucleic acid-templated transcription;GO:1902680 positive regulation of RNA biosynthetic process		Transcription factors/Zinc-coordinating DNA-binding domains	Nucleoplasm(Supported)Cytosol(Approved)				0	0	0	0	0	0	0	0	0	0	0	0	0	0	0	0	0	0	0	0	0
1902	LPAR1	1	1902	Gene_ID	H. sapiens	1902	H. sapiens	LPAR1	lysophosphatidic acid receptor 1	GO:0071673 positive regulation of smooth muscle cell chemotaxis;GO:1904566 cellular response to 1-oleoyl-sn-glycerol 3-phosphate;GO:0071671 regulation of smooth muscle cell chemotaxis		G-protein coupled receptors/{GPCRs excl olfactory receptors,Lysolipids receptors}	Nuclear speckles;Plasma membrane(Approved)		(M15)PID LYSOPHOSPHOLIPID PATHWAY	(M5942)HALLMARK UV RESPONSE DN; (M5932)HALLMARK INFLAMMATORY RESPONSE	0	0	0	0	0	0	0	0	1	0	0	0	0	1	0	0	0	0	0	0	0
219699	UNC5B	1	219699	Gene_ID	H. sapiens	219699	H. sapiens	UNC5B	unc-5 netrin receptor B	GO:0033564 anterior/posterior axon guidance;GO:2001240 negative regulation of extrinsic apoptotic signaling pathway in absence of ligand;GO:2001239 regulation of extrinsic apoptotic signaling pathway in absence of ligand					(M108)PID NETRIN PATHWAY		0	0	0	0	0	0	0	0	0	0	0	0	0	0	0	0	0	0	0	0	0
55165	CEP55	1	55165	Gene_ID	H. sapiens	55165	H. sapiens	CEP55	centrosomal protein 55	GO:0061952 midbody abscission;GO:0007080 mitotic metaphase plate congression;GO:1902410 mitotic cytokinetic process			Microtubule organizing center;Midbody(Supported)Plasma membrane(Approved)				0	0	0	1	0	0	0	0	0	0	1	0	0	0	0	0	0	0	0	0	0
9636	ISG15	1	9636	Gene_ID	H. sapiens	9636	H. sapiens	ISG15	ISG15 ubiquitin like modifier	GO:0045648 positive regulation of erythrocyte differentiation;GO:0072608 interleukin-10 secretion;GO:0045071 negative regulation of viral genome replication						(M5911)HALLMARK INTERFERON ALPHA RESPONSE; (M5913)HALLMARK INTERFERON GAMMA RESPONSE	0	0	0	0	0	0	0	0	0	0	0	0	0	0	0	0	0	0	0	0	0
100506144	ZMYM6NB	1	100506144	Gene_ID	H. sapiens	100506144	H. sapiens	TMEM35B	transmembrane protein 35B				Nucleoli;Nucleus(Approved)				0	0	0	0	0	0	0	0	0	0	0	0	0	0	0	0	0	0	0	0	0
11346	SYNPO	1	11346	Gene_ID	H. sapiens	11346	H. sapiens	SYNPO	synaptopodin	GO:0099588 positive regulation of postsynaptic cytosolic calcium concentration;GO:0098886 modification of dendritic spine;GO:0099566 regulation of postsynaptic cytosolic calcium ion concentration			Actin filaments;Cytosol;Nucleoplasm(Approved)			(M5956)HALLMARK KRAS SIGNALING DN; (M5893)HALLMARK MITOTIC SPINDLE	0	0	0	0	0	0	0	0	0	0	0	0	0	0	0	0	0	0	0	0	0
79134	TMEM185B	1	79134	Gene_ID	H. sapiens	79134	H. sapiens	TMEM185B	transmembrane protein 185B				Endoplasmic reticulum(Approved)				0	0	0	0	0	0	0	0	0	0	0	0	0	0	0	0	0	0	0	0	0
389658	FAM150A	1	389658	Gene_ID	H. sapiens	389658	H. sapiens	ALKAL1	ALK and LTK ligand 1	GO:0070378 positive regulation of ERK5 cascade;GO:0070376 regulation of ERK5 cascade;GO:0070375 ERK5 cascade							0	0	0	0	0	0	0	0	0	0	0	0	0	0	0	0	0	0	0	0	0
6670	SP3	1	6670	Gene_ID	H. sapiens	6670	H. sapiens	SP3	Sp3 transcription factor	GO:0043353 enucleate erythrocyte differentiation;GO:0001829 trophectodermal cell differentiation;GO:0060136 embryonic process involved in female pregnancy		Transcription factors/Zinc-coordinating DNA-binding domains			(M105)PID TELOMERASE PATHWAY; (M2)PID SMAD2 3NUCLEAR PATHWAY		1	0	1	1	0	1	0	0	0	0	0	1	0	0	0	0	0	0	0	0	0
374864	C18orf34	1	374864	Gene_ID	H. sapiens	374864	H. sapiens	CCDC178	coiled-coil domain containing 178								0	0	0	0	0	0	0	0	0	0	0	0	0	0	0	0	0	0	0	0	0
84733	CBX2	1	84733	Gene_ID	H. sapiens	84733	H. sapiens	CBX2	chromobox 2	GO:0045137 development of primary sexual characteristics;GO:0000122 negative regulation of transcription by RNA polymerase II;GO:0007548 sex differentiation			Nucleoplasm(Supported)				0	0	0	0	0	0	0	0	0	0	0	0	0	0	0	0	0	0	0	0	0
64895	PAPOLG	1	64895	Gene_ID	H. sapiens	64895	H. sapiens	PAPOLG	poly(A) polymerase gamma	GO:0006378 mRNA polyadenylation;GO:0031124 mRNA 3'-end processing;GO:0043631 RNA polyadenylation		Enzymes/ENZYME proteins/Transferases	Nucleoplasm(Enhanced)				0	0	0	0	0	0	0	0	0	0	0	0	0	0	0	0	0	0	0	0	0
2852	GPER	1	2852	Gene_ID	H. sapiens	2852	H. sapiens	GPER1	G protein-coupled estrogen receptor 1	GO:0051281 positive regulation of release of sequestered calcium ion into cytosol;GO:2000724 positive regulation of cardiac vascular smooth muscle cell differentiation;GO:0030264 nuclear fragmentation involved in apoptotic nuclear change		G-protein coupled receptors/GPCRs excl olfactory receptors;Transporters				(M5907)HALLMARK ESTROGEN RESPONSE LATE	0	0	0	0	0	0	0	0	0	0	0	0	0	1	1	1	1	0	0	0	0
389763	FAM75D1	1	389763	Gene_ID	H. sapiens	389763	H. sapiens	SPATA31D1	SPATA31 subfamily D member 1	GO:0007283 spermatogenesis;GO:0048232 male gamete generation;GO:0007276 gamete generation							0	0	0	0	0	0	0	0	0	0	0	0	0	0	0	0	0	0	0	0	0
399474	TMEM200B	1	399474	Gene_ID	H. sapiens	399474	H. sapiens	TMEM200B	transmembrane protein 200B								0	0	0	0	0	0	0	0	0	0	0	0	0	0	0	0	0	0	0	0	0
7345	UCHL1	1	7345	Gene_ID	H. sapiens	7345	H. sapiens	UCHL1	ubiquitin C-terminal hydrolase L1	GO:0007412 axon target recognition;GO:0019896 axonal transport of mitochondrion;GO:0047497 mitochondrion transport along microtubule		Enzymes/{ENZYME proteins/Hydrolases,Peptidases/Cysteine-type peptidases}	Cytosol(Enhanced)Nucleoplasm(Approved)		(M275)PID ALPHA SYNUCLEIN PATHWAY		0	0	0	0	0	0	0	0	0	0	0	0	0	0	0	0	0	0	0	0	0
347265	KRT8P11	1	347265	Gene_ID	H. sapiens	347265	H. sapiens	KRT8P11	keratin 8 pseudogene 11								0	0	0	0	0	0	0	0	0	0	0	0	0	0	0	0	0	0	0	0	0
27255	CNTN6	1	27255	Gene_ID	H. sapiens	27255	H. sapiens	CNTN6	contactin 6	GO:0070593 dendrite self-avoidance;GO:0045747 positive regulation of Notch signaling pathway;GO:0008038 neuron recognition					(M17)PID NOTCH PATHWAY		0	0	0	0	0	0	0	0	0	0	0	0	0	0	0	0	0	0	0	0	0
3955	LFNG	1	3955	Gene_ID	H. sapiens	3955	H. sapiens	LFNG	LFNG O-fucosylpeptide 3-beta-N-acetylglucosaminyltransferase	GO:1902367 negative regulation of Notch signaling pathway involved in somitogenesis;GO:0002315 marginal zone B cell differentiation;GO:1902366 regulation of Notch signaling pathway involved in somitogenesis		Enzymes/ENZYME proteins/Transferases				(M5903)HALLMARK NOTCH SIGNALING; (M5956)HALLMARK KRAS SIGNALING DN	0	0	1	0	0	0	0	0	0	0	0	1	1	0	0	0	0	0	0	0	0
4010	LMX1B	1	4010	Gene_ID	H. sapiens	4010	H. sapiens	LMX1B	LIM homeobox transcription factor 1 beta	GO:0071542 dopaminergic neuron differentiation;GO:0009953 dorsal/ventral pattern formation;GO:0001701 in utero embryonic development		Transcription factors/Helix-turn-helix domains	Nucleus(Approved)				0	0	1	0	0	0	0	0	0	0	0	0	0	0	0	0	0	0	0	0	0
6348	CCL3	1	6348	Gene_ID	H. sapiens	6348	H. sapiens	CCL3	C-C motif chemokine ligand 3	GO:0014808 release of sequestered calcium ion into cytosol by sarcoplasmic reticulum;GO:1903514 release of sequestered calcium ion into cytosol by endoplasmic reticulum;GO:1904141 positive regulation of microglial cell migration				ROX-888 (Protein kinase activity)	(M54)PID IL12 2PATHWAY; (M5883)NABA SECRETED FACTORS; (M5885)NABA MATRISOME ASSOCIATED		0	0	0	0	0	0	0	0	0	0	0	1	0	0	0	0	0	0	0	0	0
25791	NGEF	1	25791	Gene_ID	H. sapiens	25791	H. sapiens	NGEF	neuronal guanine nucleotide exchange factor	GO:0061002 negative regulation of dendritic spine morphogenesis;GO:0061000 negative regulation of dendritic spine development;GO:0050774 negative regulation of dendrite morphogenesis			Cytosol;Plasma membrane(Uncertain)		(M83)PID CDC42 REG PATHWAY; (M177)PID EPHA FWDPATHWAY; (M241)PID RAC1 REG PATHWAY		0	0	0	0	0	0	0	0	0	0	0	0	0	0	0	0	0	0	0	0	0
129787	TMEM18	1	129787	Gene_ID	H. sapiens	129787	H. sapiens	TMEM18	transmembrane protein 18	GO:0016477 cell migration;GO:0048870 cell motility;GO:0051674 localization of cell			Mitochondria(Approved)				0	0	0	0	0	0	0	0	0	0	0	0	0	0	0	0	0	0	0	0	0
91828	EXOC3L4	1	91828	Gene_ID	H. sapiens	91828	H. sapiens	EXOC3L4	exocyst complex component 3 like 4	GO:0051601 exocyst localization;GO:0034629 cellular protein-containing complex localization;GO:0006887 exocytosis							0	0	0	0	0	0	0	0	0	0	0	0	0	0	0	0	0	0	0	0	0
7776	ZNF236	1	7776	Gene_ID	H. sapiens	7776	H. sapiens	ZNF236	zinc finger protein 236	GO:0071333 cellular response to glucose stimulus;GO:0071331 cellular response to hexose stimulus;GO:0001678 cellular glucose homeostasis		Transcription factors/Zinc-coordinating DNA-binding domains					0	0	0	0	0	0	0	0	0	0	0	0	0	0	0	0	0	0	0	0	0
3903	LAIR1	1	3903	Gene_ID	H. sapiens	3903	H. sapiens	LAIR1	leukocyte associated immunoglobulin like receptor 1	GO:0043312 neutrophil degranulation;GO:0002283 neutrophil activation involved in immune response;GO:0042119 neutrophil activation		CD markers	Plasma membrane(Supported)				0	0	0	0	0	0	0	0	0	0	0	0	0	0	0	0	0	0	0	0	0
256076	COL6A5	1	256076	Gene_ID	H. sapiens	256076	H. sapiens	COL6A5	collagen type VI alpha 5 chain	GO:0007155 cell adhesion;GO:0022610 biological adhesion;GO:0008150 biological_process					(M5887)NABA BASEMENT MEMBRANES; (M3005)NABA COLLAGENS; (M5884)NABA CORE MATRISOME		0	0	0	0	0	0	0	0	0	0	0	0	0	0	0	0	0	0	0	0	0
199857	ALG14	1	199857	Gene_ID	H. sapiens	199857	H. sapiens	ALG14	ALG14 UDP-N-acetylglucosaminyltransferase subunit	GO:0006488 dolichol-linked oligosaccharide biosynthetic process;GO:0006490 oligosaccharide-lipid intermediate biosynthetic process;GO:0006487 protein N-linked glycosylation			Nucleoli;Nucleus(Approved)				0	0	0	0	0	0	0	0	0	0	0	0	0	0	0	0	0	0	0	0	0
54729	NKX1-1	1	54729	Gene_ID	H. sapiens	54729	H. sapiens	NKX1-1	NK1 homeobox 1	GO:0010906 regulation of glucose metabolic process;GO:0010675 regulation of cellular carbohydrate metabolic process;GO:0006006 glucose metabolic process		Transcription factors/Helix-turn-helix domains					0	0	0	0	0	0	0	0	0	0	0	0	0	0	0	0	0	0	0	0	0
9853	RUSC2	1	9853	Gene_ID	H. sapiens	9853	H. sapiens	RUSC2	RUN and SH3 domain containing 2	GO:0008150 biological_process							0	0	0	0	0	0	0	0	0	0	0	0	0	0	0	0	0	0	0	0	0
8324	FZD7	1	8324	Gene_ID	H. sapiens	8324	H. sapiens	FZD7	frizzled class receptor 7	GO:0042666 negative regulation of ectodermal cell fate specification;GO:0042665 regulation of ectodermal cell fate specification;GO:0001715 ectodermal cell fate specification		G-protein coupled receptors/{Family fz/smo receptors,GPCRs excl olfactory receptors}	Nucleoplasm(Approved)		(M77)PID WNT SIGNALING PATHWAY; (M23)PID WNT NONCANONICAL PATHWAY; (M165)PID SYNDECAN 4 PATHWAY	(M5903)HALLMARK NOTCH SIGNALING	1	1	0	0	0	0	0	0	0	1	1	1	0	0	0	1	0	0	0	0	0
9698	PUM1	1	9698	Gene_ID	H. sapiens	9698	H. sapiens	PUM1	pumilio RNA binding family member 1	GO:1900246 positive regulation of RIG-I signaling pathway;GO:0039535 regulation of RIG-I signaling pathway;GO:0039529 RIG-I signaling pathway			Cytosol;Nucleus(Supported)				0	0	0	0	0	0	0	0	0	0	0	0	0	0	0	0	0	0	0	0	0
100288801	FRG2C	1	100288801	Gene_ID	H. sapiens	100288801	H. sapiens	FRG2C	FSHD region gene 2 family member C								0	0	0	0	0	0	0	0	0	0	0	0	0	0	0	0	0	0	0	0	0
57647	DHX37	1	57647	Gene_ID	H. sapiens	57647	H. sapiens	DHX37	DEAH-box helicase 37	GO:0000462 maturation of SSU-rRNA from tricistronic rRNA transcript (SSU-rRNA, 5.8S rRNA, LSU-rRNA);GO:0030490 maturation of SSU-rRNA;GO:0042274 ribosomal small subunit biogenesis		Enzymes/ENZYME proteins/Hydrolases	Nuclear membrane(Approved)				0	0	0	0	0	0	0	0	0	0	0	0	0	0	0	0	0	0	0	0	0
11146	GLMN	1	11146	Gene_ID	H. sapiens	11146	H. sapiens	GLMN	glomulin, FKBP associated protein	GO:0045086 positive regulation of interleukin-2 biosynthetic process;GO:0001843 neural tube closure;GO:0042130 negative regulation of T cell proliferation			Cytosol;Nucleoplasm(Approved)			(M5950)HALLMARK ALLOGRAFT REJECTION	1	0	1	0	0	0	0	0	0	1	0	1	0	0	0	0	1	0	0	0	0
388951	TSPYL6	1	388951	Gene_ID	H. sapiens	388951	H. sapiens	TSPYL6	TSPY like 6	GO:0006334 nucleosome assembly;GO:0031497 chromatin assembly;GO:0034728 nucleosome organization			Centrosome;Cytosol;Nucleoli(Approved)				0	0	0	0	0	0	0	0	0	0	0	0	0	0	0	0	0	0	0	0	0
56975	FAM20C	1	56975	Gene_ID	H. sapiens	56975	H. sapiens	FAM20C	FAM20C golgi associated secretory pathway kinase	GO:0036179 osteoclast maturation;GO:0071895 odontoblast differentiation;GO:0036035 osteoclast development		Enzymes/ENZYME proteins/Transferases	Cytosol;Golgi apparatus;Nucleoplasm(Approved)		(M3468)NABA ECM REGULATORS; (M5885)NABA MATRISOME ASSOCIATED; (M5889)NABA MATRISOME		0	0	0	1	0	0	0	0	0	0	0	1	1	0	0	0	0	0	0	0	0
79024	C13orf44	1	79024	Gene_ID	H. sapiens	79024	H. sapiens	SMIM2	small integral membrane protein 2								0	0	0	0	0	0	0	0	0	0	0	0	0	0	0	0	0	0	0	0	0
144347	FAM101A	1	144347	Gene_ID	H. sapiens	144347	H. sapiens	RFLNA	refilin A	GO:1900158 negative regulation of bone mineralization involved in bone maturation;GO:1900157 regulation of bone mineralization involved in bone maturation;GO:0061182 negative regulation of chondrocyte development			Golgi apparatus;Nucleoplasm(Approved)				0	0	0	1	0	0	1	0	0	0	0	0	0	0	0	0	0	0	0	0	0
4728	NDUFS8	1	4728	Gene_ID	H. sapiens	4728	H. sapiens	NDUFS8	NADH:ubiquinone oxidoreductase core subunit S8	GO:0006120 mitochondrial electron transport, NADH to ubiquinone;GO:0042775 mitochondrial ATP synthesis coupled electron transport;GO:0042773 ATP synthesis coupled electron transport		Enzymes/ENZYME proteins/Oxidoreductases	Mitochondria(Supported)	NADH (Nadh dehydrogenase (ubiquinone) activity)		(M5936)HALLMARK OXIDATIVE PHOSPHORYLATION	0	0	0	0	0	0	0	0	0	0	0	0	0	0	0	0	0	0	0	0	0
79834	PEAK1	1	79834	Gene_ID	H. sapiens	79834	H. sapiens	PEAK1	pseudopodium enriched atypical kinase 1	GO:0051893 regulation of focal adhesion assembly;GO:0048041 focal adhesion assembly;GO:0090109 regulation of cell-substrate junction assembly	Other	Enzymes/{ENZYME proteins/Transferases,Kinases}					0	0	0	0	0	0	0	0	0	0	0	0	0	0	0	0	0	0	0	0	0
3219	HOXB9	1	3219	Gene_ID	H. sapiens	3219	H. sapiens	HOXB9	homeobox B9	GO:0048706 embryonic skeletal system development;GO:0030879 mammary gland development;GO:0060326 cell chemotaxis		Transcription factors/Helix-turn-helix domains	Mitochondria;Nucleoplasm(Approved)			(M5891)HALLMARK HYPOXIA	0	0	1	1	0	1	0	0	0	0	0	0	0	0	0	0	0	0	0	0	0
375748	C9orf102	1	375748	Gene_ID	H. sapiens	375748	H. sapiens	ERCC6L2	ERCC excision repair 6 like 2	GO:0036297 interstrand cross-link repair;GO:0034614 cellular response to reactive oxygen species;GO:0000302 response to reactive oxygen species			Nucleoplasm(Approved)Cytosol(Uncertain)				0	0	0	0	0	0	0	0	0	0	0	0	0	0	0	0	0	0	0	0	0
3166	HMX1	1	3166	Gene_ID	H. sapiens	3166	H. sapiens	HMX1	H6 family homeobox 1	GO:0000122 negative regulation of transcription by RNA polymerase II;GO:0045892 negative regulation of transcription, DNA-templated;GO:1903507 negative regulation of nucleic acid-templated transcription		Transcription factors/Helix-turn-helix domains					0	0	0	0	0	0	0	0	0	0	0	0	0	0	0	0	0	0	0	0	0
4043	LRPAP1	1	4043	Gene_ID	H. sapiens	4043	H. sapiens	LRPAP1	LDL receptor related protein associated protein 1	GO:0010916 negative regulation of very-low-density lipoprotein particle clearance;GO:0010915 regulation of very-low-density lipoprotein particle clearance;GO:0002091 negative regulation of receptor internalization			Endoplasmic reticulum(Enhanced)		(M211)PID HEDGEHOG 2PATHWAY; (M163)PID LIS1 PATHWAY; (M69)PID REELIN PATHWAY	(M5944)HALLMARK ANGIOGENESIS	0	0	0	0	0	0	0	0	0	0	0	0	0	0	0	0	0	0	0	0	0
55137	FIGN	1	55137	Gene_ID	H. sapiens	55137	H. sapiens	FIGN	fidgetin, microtubule severing factor	GO:0010569 regulation of double-strand break repair via homologous recombination;GO:0051013 microtubule severing;GO:2000779 regulation of double-strand break repair			Cell Junctions;Cytosol;Nucleoplasm;Plasma membrane;Vesicles(Approved)				0	0	0	0	0	0	0	0	0	0	0	0	0	0	0	0	0	0	0	0	0
7037	TFRC	1	7037	Gene_ID	H. sapiens	7037	H. sapiens	TFRC	transferrin receptor	GO:0045830 positive regulation of isotype switching;GO:0045191 regulation of isotype switching;GO:0045190 isotype switching		CD markers;Enzymes/Peptidases/Metallopeptidases	Endosomes;Lysosomes(Supported)		(M106)PID HNF3B PATHWAY; (M255)PID HIF1 TFPATHWAY; (M66)PID MYC ACTIV PATHWAY	(M5941)HALLMARK UV RESPONSE UP; (M5945)HALLMARK HEME METABOLISM; (M5924)HALLMARK MTORC1 SIGNALING	0	0	0	0	0	0	0	0	0	0	0	1	0	0	0	0	0	0	0	0	0
9394	HS6ST1	1	9394	Gene_ID	H. sapiens	9394	H. sapiens	HS6ST1	heparan sulfate 6-O-sulfotransferase 1	GO:0015015 heparan sulfate proteoglycan biosynthetic process, enzymatic modification;GO:0060716 labyrinthine layer blood vessel development;GO:0060711 labyrinthine layer development			Nucleoplasm(Approved)				1	0	1	0	0	0	0	0	0	0	0	0	0	0	0	0	0	0	0	0	0
53904	MYO3A	1	53904	Gene_ID	H. sapiens	53904	H. sapiens	MYO3A	myosin IIIA	GO:0090103 cochlea morphogenesis;GO:0090102 cochlea development;GO:0042472 inner ear morphogenesis	STE Ser/Thr protein kinase family	Enzymes/{ENZYME proteins/Transferases,Kinases/STE Ser/Thr protein kinases}	Actin filaments(Supported)Cytoplasmic bodies;Plasma membrane(Approved)				1	0	0	0	0	0	0	0	0	0	0	0	0	0	0	0	0	0	0	0	0
7307	U2AF1	1	7307	Gene_ID	H. sapiens	7307	H. sapiens	U2AF1	U2 small nuclear RNA auxiliary factor 1	GO:0006406 mRNA export from nucleus;GO:0071427 mRNA-containing ribonucleoprotein complex export from nucleus;GO:0071426 ribonucleoprotein complex export from nucleus			Nucleoplasm(Enhanced)			(M5926)HALLMARK MYC TARGETS V1	0	0	0	0	0	0	0	0	0	0	0	0	0	0	0	0	0	0	0	0	0
1289	COL5A1	1	1289	Gene_ID	H. sapiens	1289	H. sapiens	COL5A1	collagen type V alpha 1 chain	GO:1903225 negative regulation of endodermal cell differentiation;GO:0035313 wound healing, spreading of epidermal cells;GO:1903224 regulation of endodermal cell differentiation			Vesicles(Approved)		(M3005)NABA COLLAGENS; (M198)PID SYNDECAN 1 PATHWAY; (M236)PID DELTA NP63 PATHWAY	(M5930)HALLMARK EPITHELIAL MESENCHYMAL TRANSITION; (M5891)HALLMARK HYPOXIA; (M5937)HALLMARK GLYCOLYSIS	1	0	0	0	0	0	1	0	0	1	0	0	0	0	0	1	0	0	0	0	0
414235	C10orf108	1	414235	Gene_ID	H. sapiens	414235	H. sapiens	PRR26	proline rich 26								0	0	0	0	0	0	0	0	0	0	0	0	0	0	0	0	0	0	0	0	0
219670	ENKUR	1	219670	Gene_ID	H. sapiens	219670	H. sapiens	ENKUR	enkurin, TRPC channel interacting protein								0	0	0	0	0	0	0	0	0	0	0	0	0	0	0	0	0	0	0	0	0
79730	NSUN7	1	79730	Gene_ID	H. sapiens	79730	H. sapiens	NSUN7	NOP2/Sun RNA methyltransferase family member 7	GO:0032259 methylation;GO:0008152 metabolic process;GO:0008150 biological_process			Vesicles(Supported)				0	0	0	0	0	0	0	0	0	0	0	0	0	0	0	0	0	0	0	0	0
347	APOD	1	347	Gene_ID	H. sapiens	347	H. sapiens	APOD	apolipoprotein D	GO:0060588 negative regulation of lipoprotein lipid oxidation;GO:0034443 negative regulation of lipoprotein oxidation;GO:0060587 regulation of lipoprotein lipid oxidation			Plasma membrane(Approved)			(M5909)HALLMARK MYOGENESIS; (M5953)HALLMARK KRAS SIGNALING UP	0	0	0	0	0	0	0	0	1	0	0	0	0	0	0	0	1	0	0	0	0
23266	LPHN2	1	23266	Gene_ID	H. sapiens	23266	H. sapiens	ADGRL2	adhesion G protein-coupled receptor L2	GO:0007189 adenylate cyclase-activating G protein-coupled receptor signaling pathway;GO:0019933 cAMP-mediated signaling;GO:0007188 adenylate cyclase-modulating G protein-coupled receptor signaling pathway		G-protein coupled receptors/{Family 2 (B) receptors,GPCRs excl olfactory receptors}	Cell Junctions;Plasma membrane(Approved)			(M5942)HALLMARK UV RESPONSE DN	0	0	0	0	0	0	0	0	1	0	0	0	0	1	0	0	0	0	0	0	0
10670	RRAGA	1	10670	Gene_ID	H. sapiens	10670	H. sapiens	RRAGA	Ras related GTP binding A	GO:0045919 positive regulation of cytolysis;GO:0019048 modulation by virus of host morphology or physiology;GO:1904263 positive regulation of TORC1 signaling			Golgi apparatus;Vesicles(Approved)		(M121)PID MTOR 4PATHWAY		0	0	0	0	0	0	0	0	0	0	0	0	0	0	0	0	0	0	0	0	0
4846	NOS3	1	4846	Gene_ID	H. sapiens	4846	H. sapiens	NOS3	nitric oxide synthase 3	GO:0014740 negative regulation of muscle hyperplasia;GO:0003100 regulation of systemic arterial blood pressure by endothelin;GO:0031284 positive regulation of guanylate cyclase activity		Enzymes/ENZYME proteins/Oxidoreductases		L-Arginine (Tetrahydrobiopterin binding);L-Citrulline (Tetrahydrobiopterin binding);Sapropterin (Tetrahydrobiopterin binding);Miconazole (Tetrahydrobiopterin binding);N,N-dimethylarginine (Tetrahydrobiopterin binding);L-N(Omega)-Nitroarginine-2,4-L-Diaminobutyric Amide (Tetrahydrobiopterin binding);L-2-Amino-4-(Guanidinooxy)Butyric Acid (Tetrahydrobiopterin binding);3-Bromo-7-Nitroindazole (Tetra…	(M226)PID VEGFR1 PATHWAY; (M65)PID FRA PATHWAY; (M41)PID ER NONGENOMIC PATHWAY		0	0	1	0	0	0	0	0	0	1	0	0	0	0	0	1	1	0	0	1	0
139170	DCAF12L1	1	139170	Gene_ID	H. sapiens	139170	H. sapiens	DCAF12L1	DDB1 and CUL4 associated factor 12 like 1	GO:0008150 biological_process							0	0	0	0	0	0	0	0	0	0	0	0	0	0	0	0	0	0	0	0	0
9834	KIAA0125	1	9834	Gene_ID	H. sapiens	9834	H. sapiens	FAM30A	family with sequence similarity 30 member A								0	0	0	0	0	0	0	0	0	0	0	0	0	0	0	0	0	0	0	0	0
9271	PIWIL1	1	9271	Gene_ID	H. sapiens	9271	H. sapiens	PIWIL1	piwi like RNA-mediated gene silencing 1	GO:0035093 spermatogenesis, exchange of chromosomal proteins;GO:0035092 sperm chromatin condensation;GO:0007289 spermatid nucleus differentiation							0	0	0	0	0	0	0	0	0	0	0	0	0	0	0	0	0	0	0	0	0
6659	SOX4	1	6659	Gene_ID	H. sapiens	6659	H. sapiens	SOX4	SRY-box transcription factor 4	GO:2000761 positive regulation of N-terminal peptidyl-lysine acetylation;GO:0006977 DNA damage response, signal transduction by p53 class mediator resulting in cell cycle arrest;GO:2000759 regulation of N-terminal peptidyl-lysine acetylation		Transcription factors/Other all-alpha-helical DNA-binding domains	Nucleoplasm(Supported)Mitochondria(Approved)				1	1	1	1	1	0	0	0	0	1	1	1	1	0	0	1	1	0	0	1	0
132299	OCIAD2	1	132299	Gene_ID	H. sapiens	132299	H. sapiens	OCIAD2	OCIA domain containing 2	GO:0009617 response to bacterium;GO:0051707 response to other organism;GO:0043207 response to external biotic stimulus			Mitochondria(Enhanced)				0	0	0	0	0	0	0	0	0	0	0	0	0	0	0	0	0	0	0	0	0
162073	ITPRIPL2	1	162073	Gene_ID	H. sapiens	162073	H. sapiens	ITPRIPL2	ITPRIP like 2				Centrosome(Approved)				0	0	0	0	0	0	0	0	0	0	0	0	0	0	0	0	0	0	0	0	0
8019	BRD3	1	8019	Gene_ID	H. sapiens	8019	H. sapiens	BRD3	bromodomain containing 3	GO:0006325 chromatin organization;GO:0006357 regulation of transcription by RNA polymerase II;GO:0006366 transcription by RNA polymerase II			Nuclear bodies(Approved)				0	0	0	0	0	0	0	0	0	0	0	0	0	0	0	0	0	0	0	0	0
57178	ZMIZ1	1	57178	Gene_ID	H. sapiens	57178	H. sapiens	ZMIZ1	zinc finger MIZ-type containing 1	GO:0007296 vitellogenesis;GO:0045582 positive regulation of T cell differentiation;GO:0048096 chromatin-mediated maintenance of transcription			Nucleoplasm;Vesicles(Approved)		(M58)PID AR PATHWAY	(M5908)HALLMARK ANDROGEN RESPONSE; (M5942)HALLMARK UV RESPONSE DN	0	0	1	0	0	0	0	0	0	0	0	1	0	0	0	1	0	0	0	0	0
84536	C21orf67	1	84536	Gene_ID	H. sapiens	84536	H. sapiens	LINC01547	long intergenic non-protein coding RNA 1547								0	0	0	0	0	0	0	0	0	0	0	0	0	0	0	0	0	0	0	0	0
64579	NDST4	1	64579	Gene_ID	H. sapiens	64579	H. sapiens	NDST4	N-deacetylase and N-sulfotransferase 4	GO:0030210 heparin biosynthetic process;GO:0015014 heparan sulfate proteoglycan biosynthetic process, polysaccharide chain biosynthetic process;GO:0030202 heparin metabolic process		Enzymes/ENZYME proteins/Transferases					0	0	0	0	0	0	0	0	0	0	0	0	0	0	0	0	0	0	0	0	0
119467	CLRN3	1	119467	Gene_ID	H. sapiens	119467	H. sapiens	CLRN3	clarin 3			Transporters					0	0	0	0	0	0	0	0	0	0	0	0	0	0	0	0	0	0	0	0	0
153571	C5orf38	1	153571	Gene_ID	H. sapiens	153571	H. sapiens	C5orf38	chromosome 5 open reading frame 38				Golgi apparatus;Vesicles(Enhanced)				0	0	0	0	0	0	0	0	0	0	0	0	0	0	0	0	0	0	0	0	0
1163	CKS1B	1	1163	Gene_ID	H. sapiens	1163	H. sapiens	CKS1B	CDC28 protein kinase regulatory subunit 1B	GO:0045737 positive regulation of cyclin-dependent protein serine/threonine kinase activity;GO:1904031 positive regulation of cyclin-dependent protein kinase activity;GO:0000079 regulation of cyclin-dependent protein serine/threonine kinase activity			Cytosol;Mitochondria;Nucleus;Vesicles(Approved)	Meta Vanadate (Cyclin-dependent protein serine/threonine kinase regulator activity)	(M176)PID FOXM1 PATHWAY	(M5922)HALLMARK UNFOLDED PROTEIN RESPONSE; (M5901)HALLMARK G2M CHECKPOINT; (M5925)HALLMARK E2F TARGETS	0	0	0	0	0	0	0	0	0	0	0	0	0	0	0	0	0	0	0	0	0
2624	GATA2	1	2624	Gene_ID	H. sapiens	2624	H. sapiens	GATA2	GATA binding protein 2	GO:0035854 eosinophil fate commitment;GO:1903589 positive regulation of blood vessel endothelial cell proliferation involved in sprouting angiogenesis;GO:0010725 regulation of primitive erythrocyte differentiation		Transcription factors/Zinc-coordinating DNA-binding domains	Nucleoplasm(Supported)		(M30)PID HDAC CLASSII PATHWAY; (M151)PID AR TF PATHWAY; (M101)PID HDAC CLASSI PATHWAY		1	1	1	0	0	1	0	0	1	0	1	1	0	0	1	0	1	0	0	0	0
6926	TBX3	1	6926	Gene_ID	H. sapiens	6926	H. sapiens	TBX3	T-box transcription factor 3	GO:0003167 atrioventricular bundle cell differentiation;GO:0060931 sinoatrial node cell development;GO:0060932 His-Purkinje system cell differentiation		Transcription factors/Immunoglobulin fold	Cytosol;Nucleoplasm(Approved)				1	1	1	1	1	1	0	0	1	1	1	0	1	0	0	1	0	0	1	0	0
6259	RYK	1	6259	Gene_ID	H. sapiens	6259	H. sapiens	RYK	receptor like tyrosine kinase	GO:0036518 chemorepulsion of dopaminergic neuron axon;GO:0048843 negative regulation of axon extension involved in axon guidance;GO:1904938 planar cell polarity pathway involved in axon guidance	Tyr protein kinase family		Cytosol;Golgi apparatus(Approved)		(M77)PID WNT SIGNALING PATHWAY		0	1	0	1	0	0	0	0	1	1	0	0	0	0	0	0	0	0	0	0	0
146802	SLC47A2	1	146802	Gene_ID	H. sapiens	146802	H. sapiens	SLC47A2	solute carrier family 47 member 2	GO:0042908 xenobiotic transport;GO:0006855 drug transmembrane transport;GO:0015893 drug transport		Transporters/Electrochemical Potential-driven transporters					0	0	0	0	0	0	0	0	0	0	0	0	0	0	0	0	0	0	0	0	0
11317	RBPJL	1	11317	Gene_ID	H. sapiens	11317	H. sapiens	RBPJL	recombination signal binding protein for immunoglobulin kappa J region like	GO:0045944 positive regulation of transcription by RNA polymerase II;GO:0045893 positive regulation of transcription, DNA-templated;GO:1903508 positive regulation of nucleic acid-templated transcription		Transcription factors/Immunoglobulin fold					0	0	0	0	0	0	0	0	0	0	0	0	0	0	0	0	0	0	0	0	0
[truncated: 213 more rows]

## Sheet: Enrichment
GroupID	Category	Term	Description	LogP	Log(q-value)	InTerm_InList	Genes	Symbols
[truncated: 170 more rows]
