# Supplementary material for: Extensive Inter-Cyst DNA Methylation Variation in Autosomal Dominant Polycystic Kidney Disease Revealed by Genome Scale Sequencing
Source: Front Genet. 2020 Apr 15;11:348. doi: 10.3389/fgene.2020.00348 (PMC7174623; doi:10.3389/fgene.2020.00348)
Supplement: Supplementary file 1 [file Data_Sheet_1.zip › New folder (2)/Table S12.XLSX]

## Sheet: Annotation
Gene	original_id	Variable_DMFs	Gene ID	Type	Tax ID	Homologene Gene ID	Homologene Gene Tax ID	Gene Symbol	Description	Biological Process (GO)	Kinase Class (UniProt)	Protein Function (Protein Atlas)	Subcellular Location (Protein Atlas)	Drug (DrugBank)	Canonical Pathways	Hallmark Gene Sets	GO:0043009 chordate embryonic development	GO:0048598 embryonic morphogenesis	GO:0048732 gland development	GO:0030098 lymphocyte differentiation	GO:0060993 kidney morphogenesis	GO:0007219 Notch signaling pathway	GO:0001568 blood vessel development	GO:0043087 regulation of GTPase activity	GO:0007423 sensory organ development	GO:0048608 reproductive structure develop	GO:0021915 neural tube development	GO:0003179 heart valve morphogenesis	GO:0035137 hindlimb morphogenesis	GO:0022612 gland morphogenesis	GO:0070103 regulation of interleukin-6-me	GO:0072132 mesenchyme morphogenesis	GO:0060534 trachea cartilage development	GO:0033077 T cell differentiation in thym	GO:0032835 glomerulus development	R-HSA-194840 Rho GTPase cycle	TotalEvidenceCount
89849	ATG16L2	1	89849	Gene_ID	H. sapiens	89849	H. sapiens	ATG16L2	autophagy related 16 like 2	GO:0039689 negative stranded viral RNA replication;GO:0039694 viral RNA genome replication;GO:0019079 viral genome replication			Nucleoplasm(Enhanced)				0	0	0	0	0	0	0	0	0	0	0	0	0	0	0	0	0	0	0	0	0
23564	DDAH2	1	23564	Gene_ID	H. sapiens	23564	H. sapiens	DDAH2	dimethylarginine dimethylaminohydrolase 2	GO:0006527 arginine catabolic process;GO:0000052 citrulline metabolic process;GO:0045429 positive regulation of nitric oxide biosynthetic process		Enzymes/ENZYME proteins/Hydrolases	Cytosol;Microtubule organizing center(Uncertain)	L-Citrulline (Dimethylargininase activity)		(M5934)HALLMARK XENOBIOTIC METABOLISM	0	0	0	0	0	0	0	0	0	0	0	0	0	0	0	0	0	0	0	0	0
1743	DLST	1	1743	Gene_ID	H. sapiens	1743	H. sapiens	DLST	dihydrolipoamide S-succinyltransferase	GO:0033512 L-lysine catabolic process to acetyl-CoA via saccharopine;GO:0019474 L-lysine catabolic process to acetyl-CoA;GO:0019477 L-lysine catabolic process		Citric acid cycle related proteins;Enzymes/ENZYME proteins/Transferases				(M5935)HALLMARK FATTY ACID METABOLISM; (M5936)HALLMARK OXIDATIVE PHOSPHORYLATION	0	0	0	0	0	0	0	0	0	0	0	0	0	0	0	0	0	0	0	0	0
80760	ITIH5	1	80760	Gene_ID	H. sapiens	80760	H. sapiens	ITIH5	inter-alpha-trypsin inhibitor heavy chain 5	GO:0030212 hyaluronan metabolic process;GO:1903510 mucopolysaccharide metabolic process;GO:0010951 negative regulation of endopeptidase activity			Golgi apparatus;Vesicles(Approved)		(M3468)NABA ECM REGULATORS; (M5885)NABA MATRISOME ASSOCIATED; (M5889)NABA MATRISOME	(M5947)HALLMARK IL2 STAT5 SIGNALING; (M5905)HALLMARK ADIPOGENESIS	0	0	0	0	0	0	0	0	0	0	0	0	0	0	0	0	0	0	0	0	0
142678	MIB2	1	142678	Gene_ID	H. sapiens	142678	H. sapiens	MIB2	mindbomb E3 ubiquitin protein ligase 2	GO:0043123 positive regulation of I-kappaB kinase/NF-kappaB signaling;GO:0043122 regulation of I-kappaB kinase/NF-kappaB signaling;GO:0000209 protein polyubiquitination		Enzymes/ENZYME proteins/Transferases					0	0	0	0	0	1	0	0	0	0	0	0	0	0	0	0	0	0	0	0	0
100616143	MIR4763	1	100616143	Gene_ID	H. sapiens	100616143	H. sapiens	MIR4763	microRNA 4763								0	0	0	0	0	0	0	0	0	0	0	0	0	0	0	0	0	0	0	0	0
6793	STK10	1	6793	Gene_ID	H. sapiens	6793	H. sapiens	STK10	serine/threonine kinase 10	GO:0071593 lymphocyte aggregation;GO:0070486 leukocyte aggregation;GO:0043312 neutrophil degranulation	STE Ser/Thr protein kinase family	Enzymes/{ENZYME proteins/Transferases,Kinases/STE Ser/Thr protein kinases}					0	0	0	1	0	0	0	0	0	0	0	0	0	0	0	0	0	0	0	0	0
3224	HOXC8	1	3224	Gene_ID	H. sapiens	3224	H. sapiens	HOXC8	homeobox C8	GO:0048705 skeletal system morphogenesis;GO:0000122 negative regulation of transcription by RNA polymerase II;GO:0009952 anterior/posterior pattern specification		Transcription factors/Helix-turn-helix domains	Microtubules;Nucleoplasm(Approved)				1	0	0	0	0	0	0	0	0	0	0	0	0	0	0	0	0	0	0	0	0
54897	CASZ1	1	54897	Gene_ID	H. sapiens	54897	H. sapiens	CASZ1	castor zinc finger 1	GO:0045893 positive regulation of transcription, DNA-templated;GO:1903508 positive regulation of nucleic acid-templated transcription;GO:1902680 positive regulation of RNA biosynthetic process		Transcription factors/Zinc-coordinating DNA-binding domains	Nucleoplasm(Supported)Cytosol(Approved)				0	0	0	0	0	0	0	0	0	0	0	0	0	0	0	0	0	0	0	0	0
1850	DUSP8	1	1850	Gene_ID	H. sapiens	1850	H. sapiens	DUSP8	dual specificity phosphatase 8	GO:0000188 inactivation of MAPK activity;GO:0043407 negative regulation of MAP kinase activity;GO:0071901 negative regulation of protein serine/threonine kinase activity		Enzymes/ENZYME proteins/Hydrolases	Cytosol(Approved)		(M76)PID P38 ALPHA BETA PATHWAY; (M3721)ST JNK MAPK PATHWAY; (M166)PID ATF2 PATHWAY		0	0	0	0	0	0	0	0	0	0	0	0	0	0	0	0	0	0	0	0	0
9047	SH2D2A	1	9047	Gene_ID	H. sapiens	9047	H. sapiens	SH2D2A	SH2 domain containing 2A	GO:0048010 vascular endothelial growth factor receptor signaling pathway;GO:0001525 angiogenesis;GO:0048514 blood vessel morphogenesis					(M237)PID VEGFR1 2 PATHWAY; (M164)PID ERBB1 DOWNSTREAM PATHWAY		0	0	0	0	0	0	1	0	0	0	0	0	0	0	0	0	0	0	0	0	0
57596	BEGAIN	1	57596	Gene_ID	H. sapiens	57596	H. sapiens	BEGAIN	brain enriched guanylate kinase associated				Cytosol;Golgi apparatus;Nucleus(Uncertain)				0	0	0	0	0	0	0	0	0	0	0	0	0	0	0	0	0	0	0	0	0
9258	MFHAS1	1	9258	Gene_ID	H. sapiens	9258	H. sapiens	MFHAS1	malignant fibrous histiocytoma amplified sequence 1	GO:0034136 negative regulation of toll-like receptor 2 signaling pathway;GO:0034137 positive regulation of toll-like receptor 2 signaling pathway;GO:0034144 negative regulation of toll-like receptor 4 signaling pathway			Cytosol;Nucleoplasm(Approved)			(M5945)HALLMARK HEME METABOLISM	0	0	0	1	0	0	0	0	0	0	0	0	0	0	0	0	0	0	0	0	0
100188893	TOMM6	1	100188893	Gene_ID	H. sapiens	100188893	H. sapiens	TOMM6	translocase of outer mitochondrial membrane 6	GO:0016236 macroautophagy;GO:0006914 autophagy;GO:0061919 process utilizing autophagic mechanism			Mitochondria(Supported)				0	0	0	0	0	0	0	0	0	0	0	0	0	0	0	0	0	0	0	0	0
83541	FAM110A	1	83541	Gene_ID	H. sapiens	83541	H. sapiens	FAM110A	family with sequence similarity 110 member A				Cytosol;Vesicles(Supported)Nucleus(Approved)				0	0	0	0	0	0	0	0	0	0	0	0	0	0	0	0	0	0	0	0	0
926	CD8B	1	926	Gene_ID	H. sapiens	926	H. sapiens	CD8B	CD8b molecule	GO:0050690 regulation of defense response to virus by virus;GO:0042110 T cell activation;GO:0016032 viral process		CD markers	Plasma membrane(Supported)		(M88)PID CD8 TCR PATHWAY; (M54)PID IL12 2PATHWAY; (M272)PID CD8 TCR DOWNSTREAM PATHWAY	(M5950)HALLMARK ALLOGRAFT REJECTION	0	0	0	1	0	0	0	0	0	0	0	0	0	0	0	0	0	0	0	0	0
26153	KIF26A	1	26153	Gene_ID	H. sapiens	26153	H. sapiens	KIF26A	kinesin family member 26A	GO:0001560 regulation of cell growth by extracellular stimulus;GO:0019886 antigen processing and presentation of exogenous peptide antigen via MHC class II;GO:0048484 enteric nervous system development			Cytosol;Nucleus;Plasma membrane(Approved)				0	0	0	0	0	0	0	0	0	0	0	0	0	0	0	0	0	0	0	0	0
2672	GFI1	1	2672	Gene_ID	H. sapiens	2672	H. sapiens	GFI1	growth factor independent 1 transcriptional repressor	GO:0010956 negative regulation of calcidiol 1-monooxygenase activity;GO:0070105 positive regulation of interleukin-6-mediated signaling pathway;GO:0010957 negative regulation of vitamin D biosynthetic process		Transcription factors/Zinc-coordinating DNA-binding domains			(M254)PID MYC REPRESS PATHWAY	(M5951)HALLMARK SPERMATOGENESIS	0	0	0	0	0	0	0	0	0	0	0	0	0	0	1	0	0	0	0	0	0
26074	C20orf26	1	26074	Gene_ID	H. sapiens	26074	H. sapiens	CFAP61	cilia and flagella associated protein 61	GO:0003341 cilium movement;GO:0044782 cilium organization;GO:0007018 microtubule-based movement							0	0	0	0	0	0	0	0	0	0	0	0	0	0	0	0	0	0	0	0	0
3201	HOXA4	1	3201	Gene_ID	H. sapiens	3201	H. sapiens	HOXA4	homeobox A4	GO:0048704 embryonic skeletal system morphogenesis;GO:0048706 embryonic skeletal system development;GO:0048705 skeletal system morphogenesis		Transcription factors/Helix-turn-helix domains	Nuclear bodies(Enhanced)				1	1	0	0	0	0	0	0	0	0	0	0	0	0	0	0	0	0	0	0	0
9755	TBKBP1	1	9755	Gene_ID	H. sapiens	9755	H. sapiens	TBKBP1	TBK1 binding protein 1	GO:0016032 viral process;GO:0044403 symbiont process;GO:0044419 interspecies interaction between organisms			Nucleoplasm(Approved)				0	0	0	0	0	0	0	0	0	0	0	0	0	0	0	0	0	0	0	0	0
360203	GLT6D1	1	360203	Gene_ID	H. sapiens	360203	H. sapiens	GLT6D1	glycosyltransferase 6 domain containing 1	GO:0030259 lipid glycosylation;GO:0030258 lipid modification;GO:0070085 glycosylation				Uridine diphosphate glucose (Transferase activity, transferring hexosyl groups);Beta-D-Glucose (Transferase activity, transferring hexosyl groups);Uridine-5'-Diphosphate (Transferase activity, transferring hexosyl groups);Uridine-5'-Monophosphate (Transferase activity, transferring hexosyl groups);Lactose (Transferase activity, transferring hexosyl groups)			0	0	0	0	0	0	0	0	0	0	0	0	0	0	0	0	0	0	0	0	0
282973	JAKMIP3	1	282973	Gene_ID	H. sapiens	282973	H. sapiens	JAKMIP3	Janus kinase and microtubule interacting protein 3								0	0	0	0	0	0	0	0	0	0	0	0	0	0	0	0	0	0	0	0	0
23136	EPB41L3	1	23136	Gene_ID	H. sapiens	23136	H. sapiens	EPB41L3	erythrocyte membrane protein band 4.1 like 3	GO:0030913 paranodal junction assembly;GO:0002175 protein localization to paranode region of axon;GO:0071205 protein localization to juxtaparanode region of axon			Plasma membrane(Enhanced)			(M5953)HALLMARK KRAS SIGNALING UP	0	0	0	0	0	0	0	0	0	0	0	0	0	0	0	0	0	0	0	0	0
155435	RBM33	1	155435	Gene_ID	H. sapiens	155435	H. sapiens	RBM33	RNA binding motif protein 33				Nucleoplasm(Approved)				0	0	0	0	0	0	0	0	0	0	0	0	0	0	0	0	0	0	0	0	0
60560	NAA35	1	60560	Gene_ID	H. sapiens	60560	H. sapiens	NAA35	N(alpha)-acetyltransferase 35, NatC auxiliary subunit	GO:0017196 N-terminal peptidyl-methionine acetylation;GO:0006474 N-terminal protein amino acid acetylation;GO:0018206 peptidyl-methionine modification			Vesicles(Supported)				0	0	0	0	0	0	0	0	0	0	0	0	0	0	0	0	0	0	0	0	0
5624	PROC	1	5624	Gene_ID	H. sapiens	5624	H. sapiens	PROC	protein C, inactivator of coagulation factors Va and VIIIa	GO:1903142 positive regulation of establishment of endothelial barrier;GO:1901552 positive regulation of endothelial cell development;GO:1903140 regulation of establishment of endothelial barrier		Enzymes/{ENZYME proteins/Hydrolases,Peptidases/Serine-type peptidases}		Menadione (Serine-type endopeptidase activity);Sodium Tetradecyl Sulfate (Serine-type endopeptidase activity)	(M169)PID INTEGRIN2 PATHWAY	(M5946)HALLMARK COAGULATION	0	0	0	0	1	0	0	0	0	0	0	0	0	0	0	0	0	0	0	0	0
605	BCL7A	1	605	Gene_ID	H. sapiens	605	H. sapiens	BCL7A	BAF chromatin remodeling complex subunit BCL7A	GO:0045892 negative regulation of transcription, DNA-templated;GO:1903507 negative regulation of nucleic acid-templated transcription;GO:1902679 negative regulation of RNA biosynthetic process			Nucleoplasm;Vesicles(Approved)				0	0	0	0	0	0	0	0	0	0	0	0	0	0	0	0	0	0	0	0	0
23263	MCF2L	1	23263	Gene_ID	H. sapiens	23263	H. sapiens	MCF2L	MCF.2 cell line derived transforming sequence like	GO:0035023 regulation of Rho protein signal transduction;GO:0007266 Rho protein signal transduction;GO:0046578 regulation of Ras protein signal transduction					(M83)PID CDC42 REG PATHWAY; (M68)PID RHOA REG PATHWAY; (M187)PID TRKR PATHWAY		0	0	0	0	0	0	0	0	0	0	0	0	0	0	0	0	0	0	0	1	0
162968	ZNF497	1	162968	Gene_ID	H. sapiens	162968	H. sapiens	ZNF497	zinc finger protein 497	GO:0000122 negative regulation of transcription by RNA polymerase II;GO:0045944 positive regulation of transcription by RNA polymerase II;GO:0045892 negative regulation of transcription, DNA-templated		Transcription factors/Zinc-coordinating DNA-binding domains	Cell Junctions;Nucleus(Approved)				0	0	0	0	0	0	0	0	0	0	0	0	0	0	0	0	0	0	0	0	0
109	ADCY3	1	109	Gene_ID	H. sapiens	109	H. sapiens	ADCY3	adenylate cyclase 3	GO:0034199 activation of protein kinase A activity;GO:0006171 cAMP biosynthetic process;GO:0071377 cellular response to glucagon stimulus		Enzymes/ENZYME proteins/Lyases			(M56)PID LPA4 PATHWAY; (M8)PID ENDOTHELIN PATHWAY; (M15)PID LYSOPHOSPHOLIPID PATHWAY		0	0	0	0	0	0	0	0	0	0	0	0	0	0	0	0	0	0	0	0	0
23322	RPGRIP1L	1	23322	Gene_ID	H. sapiens	23322	H. sapiens	RPGRIP1L	RPGRIP1 like	GO:0021670 lateral ventricle development;GO:0022038 corpus callosum development;GO:0021772 olfactory bulb development			Cytosol(Supported)Plasma membrane(Approved)				1	1	1	0	1	0	0	0	1	0	1	1	1	0	0	0	1	0	0	0	0
84464	SLX4	1	84464	Gene_ID	H. sapiens	84464	H. sapiens	SLX4	SLX4 structure-specific endonuclease subunit	GO:1904431 positive regulation of t-circle formation;GO:0072429 response to intra-S DNA damage checkpoint signaling;GO:1904429 regulation of t-circle formation			Cell Junctions;Cytosol;Nucleoplasm(Supported)				0	0	0	0	0	0	0	0	0	0	0	0	0	0	0	0	0	0	0	0	0
84909	C9orf3	1	84909	Gene_ID	H. sapiens	84909	H. sapiens	AOPEP	aminopeptidase O (putative)	GO:0002003 angiotensin maturation;GO:0002002 regulation of angiotensin levels in blood;GO:0001991 regulation of systemic arterial blood pressure by circulatory renin-angiotensin		Enzymes/Peptidases/Metallopeptidases	Cell Junctions(Approved)				0	0	0	0	0	0	0	0	0	0	0	0	0	0	0	0	0	0	0	0	0
79047	KCTD15	1	79047	Gene_ID	H. sapiens	79047	H. sapiens	KCTD15	potassium channel tetramerization domain containing 15	GO:0051260 protein homooligomerization;GO:0051259 protein complex oligomerization;GO:0065003 protein-containing complex assembly			Golgi apparatus;Nucleoplasm(Approved)				0	0	0	0	0	0	0	0	0	0	0	0	0	0	0	0	0	0	0	0	0
2778	GNAS	1	2778	Gene_ID	H. sapiens	2778	H. sapiens	GNAS	GNAS complex locus	GO:2000828 regulation of parathyroid hormone secretion;GO:0035898 parathyroid hormone secretion;GO:0045672 positive regulation of osteoclast differentiation			Cytosol;Nucleoplasm;Plasma membrane(Supported)	Colforsin (Signal transducer activity);2',5'-DIDEOXY-ADENOSINE 3'-MONOPHOSPHATE (Signal transducer activity)		(M5910)HALLMARK PROTEIN SECRETION	1	1	0	1	0	0	0	0	0	0	0	0	1	0	0	0	0	0	0	0	0
126789	PUSL1	1	126789	Gene_ID	H. sapiens	126789	H. sapiens	PUSL1	pseudouridine synthase like 1	GO:0031119 tRNA pseudouridine synthesis;GO:0001522 pseudouridine synthesis;GO:0006400 tRNA modification			Vesicles(Enhanced)				0	0	0	0	0	0	0	0	0	0	0	0	0	0	0	0	0	0	0	0	0
3222	HOXC5	1	3222	Gene_ID	H. sapiens	3222	H. sapiens	HOXC5	homeobox C5	GO:0048706 embryonic skeletal system development;GO:0009952 anterior/posterior pattern specification;GO:0043009 chordate embryonic development		Transcription factors/Helix-turn-helix domains	Nucleoplasm(Supported)				1	0	0	0	0	0	0	0	0	0	0	0	0	0	0	0	0	0	0	0	0
79892	MCMBP	1	79892	Gene_ID	H. sapiens	79892	H. sapiens	MCMBP	minichromosome maintenance complex binding protein	GO:0007062 sister chromatid cohesion;GO:0006261 DNA-dependent DNA replication;GO:0000819 sister chromatid segregation			Nucleoplasm(Enhanced)				0	0	0	0	0	0	0	0	0	0	0	0	0	0	0	0	0	0	0	0	0
127707	KLHDC7A	1	127707	Gene_ID	H. sapiens	127707	H. sapiens	KLHDC7A	kelch domain containing 7A				Nuclear speckles(Approved)				0	0	0	0	0	0	0	0	0	0	0	0	0	0	0	0	0	0	0	0	0
57636	ARHGAP23	1	57636	Gene_ID	H. sapiens	57636	H. sapiens	ARHGAP23	Rho GTPase activating protein 23	GO:0043547 positive regulation of GTPase activity;GO:0051056 regulation of small GTPase mediated signal transduction;GO:0043087 regulation of GTPase activity			Cytosol;Nucleoplasm;Plasma membrane(Approved)				0	0	0	0	0	0	0	1	0	0	0	0	0	0	0	0	0	0	0	1	0
116113	FOXP4	1	116113	Gene_ID	H. sapiens	116113	H. sapiens	FOXP4	forkhead box P4	GO:0006357 regulation of transcription by RNA polymerase II;GO:0006366 transcription by RNA polymerase II;GO:0006355 regulation of transcription, DNA-templated		Transcription factors/Helix-turn-helix domains	Cytosol;Nucleoplasm(Approved)				0	0	0	0	0	0	0	0	0	0	0	0	0	0	0	0	0	0	0	0	0
84851	TRIM52	1	84851	Gene_ID	H. sapiens	84851	H. sapiens	TRIM52	tripartite motif containing 52	GO:0051092 positive regulation of NF-kappaB transcription factor activity;GO:0051091 positive regulation of DNA-binding transcription factor activity;GO:0051090 regulation of DNA-binding transcription factor activity			Intermediate filaments;Nucleoli(Supported)				0	0	0	0	0	0	0	0	0	0	0	0	0	0	0	0	0	0	0	0	0
8462	KLF11	1	8462	Gene_ID	H. sapiens	8462	H. sapiens	KLF11	Kruppel like factor 11	GO:0000083 regulation of transcription involved in G1/S transition of mitotic cell cycle;GO:0000082 G1/S transition of mitotic cell cycle;GO:0044843 cell cycle G1/S phase transition		Transcription factors/Zinc-coordinating DNA-binding domains	Nucleoplasm(Supported)Cytosol;Focal adhesion sites(Uncertain)				0	0	0	0	0	0	0	0	0	0	0	0	0	0	0	0	0	0	0	0	0
166012	CHST13	1	166012	Gene_ID	H. sapiens	166012	H. sapiens	CHST13	carbohydrate sulfotransferase 13	GO:0030206 chondroitin sulfate biosynthetic process;GO:0030204 chondroitin sulfate metabolic process;GO:0050650 chondroitin sulfate proteoglycan biosynthetic process		Enzymes/ENZYME proteins/Transferases					0	0	0	0	0	0	0	0	0	0	0	0	0	0	0	0	0	0	0	0	0
64759	TNS3	1	64759	Gene_ID	H. sapiens	64759	H. sapiens	TNS3	tensin 3	GO:0048286 lung alveolus development;GO:0030324 lung development;GO:0030323 respiratory tube development			Focal adhesion sites(Enhanced)				0	0	0	0	0	0	0	0	0	0	0	0	0	0	0	0	1	0	0	0	0
22898	DENND3	1	22898	Gene_ID	H. sapiens	22898	H. sapiens	DENND3	DENN domain containing 3	GO:0008333 endosome to lysosome transport;GO:0007041 lysosomal transport;GO:0007034 vacuolar transport			Cytosol;Vesicles(Approved)				0	0	0	0	0	0	0	0	0	0	0	0	0	0	0	0	0	0	0	0	0
5217	PFN2	1	5217	Gene_ID	H. sapiens	5217	H. sapiens	PFN2	profilin 2	GO:1900028 negative regulation of ruffle assembly;GO:0051496 positive regulation of stress fiber assembly;GO:0051492 regulation of stress fiber assembly				1-Methoxy-2-[2-(2-Methoxy-Ethoxy]-Ethane (Phosphatidylinositol-4,5-bisphosphate binding);1-(2-Methoxy-Ethoxy)-2-{2-[2-(2-Methoxy-Ethoxy]-Ethoxy}-Ethane (Phosphatidylinositol-4,5-bisphosphate binding)	(M16801)SIG REGULATION OF THE ACTIN CYTOSKELETON BY RHO GTPASES; (M8873)ST FAS SIGNALING PATHWAY	(M5930)HALLMARK EPITHELIAL MESENCHYMAL TRANSITION	0	0	0	0	0	0	0	1	0	0	0	0	0	0	0	0	0	0	0	1	0
3689	ITGB2	1	3689	Gene_ID	H. sapiens	3689	H. sapiens	ITGB2	integrin subunit beta 2	GO:0043315 positive regulation of neutrophil degranulation;GO:0045963 negative regulation of dopamine metabolic process;GO:2000363 positive regulation of prostaglandin-E synthase activity		CD markers	Plasma membrane(Approved)	Simvastatin (Protein kinase binding)	(M47)PID INTEGRIN CS PATHWAY; (M169)PID INTEGRIN2 PATHWAY; (M159)PID AMB2 NEUTROPHILS PATHWAY	(M5953)HALLMARK KRAS SIGNALING UP; (M5924)HALLMARK MTORC1 SIGNALING; (M5950)HALLMARK ALLOGRAFT REJECTION	0	1	0	1	0	0	1	0	0	0	0	0	0	0	0	0	0	0	1	0	0
339145	FAM92B	1	339145	Gene_ID	H. sapiens	339145	H. sapiens	FAM92B	family with sequence similarity 92 member B	GO:0030030 cell projection organization;GO:0016043 cellular component organization;GO:0071840 cellular component organization or biogenesis							0	0	0	0	0	0	0	0	0	0	0	0	0	0	0	0	0	0	0	0	0
113730	KLHDC7B	1	113730	Gene_ID	H. sapiens	113730	H. sapiens	KLHDC7B	kelch domain containing 7B								0	0	0	0	0	0	0	0	0	0	0	0	0	0	0	0	0	0	0	0	0
80728	ARHGAP39	1	80728	Gene_ID	H. sapiens	80728	H. sapiens	ARHGAP39	Rho GTPase activating protein 39	GO:0099173 postsynapse organization;GO:0043547 positive regulation of GTPase activity;GO:0051056 regulation of small GTPase mediated signal transduction			Cytokinetic bridge;Cytosol;Microtubules;Nucleoplasm(Approved)				0	0	0	0	0	0	0	1	0	0	0	0	0	0	0	0	0	0	0	1	0
94086	HSPB9	1	94086	Gene_ID	H. sapiens	94086	H. sapiens	HSPB9	heat shock protein family B (small) member 9								0	0	0	0	0	0	0	0	0	0	0	0	0	0	0	0	0	0	0	0	0
387263	C6orf120	1	387263	Gene_ID	H. sapiens	387263	H. sapiens	C6orf120	chromosome 6 open reading frame 120	GO:0043312 neutrophil degranulation;GO:0002283 neutrophil activation involved in immune response;GO:0042119 neutrophil activation							0	0	0	0	0	0	0	0	0	0	0	0	0	0	0	0	0	0	0	0	0
6850	SYK	1	6850	Gene_ID	H. sapiens	6850	H. sapiens	SYK	spleen associated tyrosine kinase	GO:0090237 regulation of arachidonic acid secretion;GO:0045588 positive regulation of gamma-delta T cell differentiation;GO:0002554 serotonin secretion by platelet	Tyr protein kinase family	Enzymes/{ENZYME proteins/Transferases,Kinases/Tyr protein kinases}	Cytosol;Plasma membrane;Vesicles(Approved)	Staurosporine (Receptor signaling protein tyrosine kinase activity);N-(2-hydroxy-1,1-dimethylethyl)-1-methyl-3-(1H-pyrrolo[2,3-b]pyridin-2-yl)-1H-indole-5-carboxamide (Receptor signaling protein tyrosine kinase activity);6-({5-fluoro-2-[(3,4,5-trimethoxyphenyl)amino]pyrimidin-4-yl}amino)-2,2-dimethyl-2H-pyrido[3,2-b][1,4]oxazin-3(4H)-one (Receptor signaling protein tyrosine kinase activity);2-{2-…	(M26)PID NFKAPPAB ATYPICAL PATHWAY; (M17200)SA B CELL RECEPTOR COMPLEXES; (M63)PID AVB3 OPN PATHWAY	(M5915)HALLMARK APICAL JUNCTION	0	0	0	1	0	0	1	1	0	0	0	0	0	0	0	0	0	1	0	0	0
57222	ERGIC1	1	57222	Gene_ID	H. sapiens	57222	H. sapiens	ERGIC1	endoplasmic reticulum-golgi intermediate compartment 1	GO:0006890 retrograde vesicle-mediated transport, Golgi to ER;GO:0006888 ER to Golgi vesicle-mediated transport;GO:0048193 Golgi vesicle transport			Vesicles(Enhanced)Nucleoplasm(Supported)				0	0	0	0	0	0	0	0	0	0	0	0	0	0	0	0	0	0	0	0	0
575	BAI1	1	575	Gene_ID	H. sapiens	575	H. sapiens	ADGRB1	adhesion G protein-coupled receptor B1	GO:1901741 positive regulation of myoblast fusion;GO:1901739 regulation of myoblast fusion;GO:0060143 positive regulation of syncytium formation by plasma membrane fusion		G-protein coupled receptors/{Family 2 (B) receptors,GPCRs excl olfactory receptors}					0	0	0	0	0	0	1	0	0	0	0	0	0	0	0	0	0	0	0	0	0
4154	MBNL1	1	4154	Gene_ID	H. sapiens	4154	H. sapiens	MBNL1	muscleblind like splicing regulator 1	GO:0000381 regulation of alternative mRNA splicing, via spliceosome;GO:0000380 alternative mRNA splicing, via spliceosome;GO:0048024 regulation of mRNA splicing, via spliceosome			Nucleoplasm(Enhanced)Cytosol(Supported)				1	1	0	0	0	0	0	0	0	0	0	0	1	0	0	0	0	0	0	0	0
375748	C9orf102	1	375748	Gene_ID	H. sapiens	375748	H. sapiens	ERCC6L2	ERCC excision repair 6 like 2	GO:0036297 interstrand cross-link repair;GO:0034614 cellular response to reactive oxygen species;GO:0000302 response to reactive oxygen species			Nucleoplasm(Approved)Cytosol(Uncertain)				0	0	0	0	0	0	0	0	0	0	0	0	0	0	0	0	0	0	0	0	0
7466	WFS1	1	7466	Gene_ID	H. sapiens	7466	H. sapiens	WFS1	wolframin ER transmembrane glycoprotein	GO:1903892 negative regulation of ATF6-mediated unfolded protein response;GO:1903891 regulation of ATF6-mediated unfolded protein response;GO:2000675 negative regulation of type B pancreatic cell apoptotic process		Transporters/Accessory Factors Involved in Transport				(M5922)HALLMARK UNFOLDED PROTEIN RESPONSE; (M5907)HALLMARK ESTROGEN RESPONSE LATE; (M5906)HALLMARK ESTROGEN RESPONSE EARLY	0	0	0	0	1	0	0	0	0	0	0	0	0	0	0	0	0	0	0	0	0
84875	PARP10	1	84875	Gene_ID	H. sapiens	84875	H. sapiens	PARP10	poly(ADP-ribose) polymerase family member 10	GO:1900045 negative regulation of protein K63-linked ubiquitination;GO:0034356 NAD biosynthesis via nicotinamide riboside salvage pathway;GO:1902915 negative regulation of protein polyubiquitination		Enzymes/ENZYME proteins/Transferases	Cytosol;Nucleoli(Supported)				0	0	0	0	0	0	0	0	0	0	0	0	0	0	0	0	0	0	0	0	0
1364	CLDN4	1	1364	Gene_ID	H. sapiens	1364	H. sapiens	CLDN4	claudin 4	GO:0061436 establishment of skin barrier;GO:0016338 calcium-independent cell-cell adhesion via plasma membrane cell-adhesion molecules;GO:0033561 regulation of water loss via skin		Transporters/Transporter channels and pores	Plasma membrane(Supported)			(M5915)HALLMARK APICAL JUNCTION	0	0	0	0	0	0	0	0	0	0	0	0	0	0	0	0	0	0	0	0	0
23151	GRAMD4	1	23151	Gene_ID	H. sapiens	23151	H. sapiens	GRAMD4	GRAM domain containing 4	GO:0034164 negative regulation of toll-like receptor 9 signaling pathway;GO:0034163 regulation of toll-like receptor 9 signaling pathway;GO:0034122 negative regulation of toll-like receptor signaling pathway					(M19)PID P73PATHWAY		0	0	0	0	0	0	0	1	0	0	0	0	0	0	0	0	0	0	0	0	0
57186	RALGAPA2	1	57186	Gene_ID	H. sapiens	57186	H. sapiens	RALGAPA2	Ral GTPase activating protein catalytic alpha subunit 2	GO:0090630 activation of GTPase activity;GO:0043547 positive regulation of GTPase activity;GO:0051056 regulation of small GTPase mediated signal transduction			Cytosol(Supported)Plasma membrane(Approved)				0	0	0	0	0	0	0	1	0	0	0	0	0	0	0	0	0	0	0	1	0
199777	ZNF626	1	199777	Gene_ID	H. sapiens	199777	H. sapiens	ZNF626	zinc finger protein 626	GO:0006357 regulation of transcription by RNA polymerase II;GO:0006366 transcription by RNA polymerase II;GO:0006355 regulation of transcription, DNA-templated		Transcription factors/Zinc-coordinating DNA-binding domains	Nuclear membrane;Nucleoplasm;Vesicles(Approved)				0	0	0	0	0	0	0	0	0	0	0	0	0	0	0	0	0	0	0	0	0
84262	PSMG3	1	84262	Gene_ID	H. sapiens	84262	H. sapiens	PSMG3	proteasome assembly chaperone 3								0	0	0	0	0	0	0	0	0	0	0	0	0	0	0	0	0	0	0	0	0
23250	ATP11A	1	23250	Gene_ID	H. sapiens	23250	H. sapiens	ATP11A	ATPase phospholipid transporting 11A	GO:0045332 phospholipid translocation;GO:0043312 neutrophil degranulation;GO:0002283 neutrophil activation involved in immune response		Enzymes/ENZYME proteins/Hydrolases;Transporters/Primary Active Transporters	Vesicles(Enhanced)				1	0	0	0	0	0	0	0	0	0	0	0	0	0	0	0	0	0	0	0	0
157927	C9orf62	1	157927	Gene_ID	H. sapiens	157927	H. sapiens	C9orf62	chromosome 9 open reading frame 62								0	0	0	0	0	0	0	0	0	0	0	0	0	0	0	0	0	0	0	0	0
4814	NINJ1	1	4814	Gene_ID	H. sapiens	4814	H. sapiens	NINJ1	ninjurin 1	GO:1990384 hyaloid vascular plexus regression;GO:0001954 positive regulation of cell-matrix adhesion;GO:0060033 anatomical structure regression						(M5890)HALLMARK TNFA SIGNALING VIA NFKB; (M5934)HALLMARK XENOBIOTIC METABOLISM; (M5939)HALLMARK P53 PATHWAY	0	0	0	1	0	0	0	0	1	0	0	0	0	0	0	0	0	0	0	0	0
23367	LARP1	1	23367	Gene_ID	H. sapiens	23367	H. sapiens	LARP1	La ribonucleoprotein domain family member 1	GO:0072752 cellular response to rapamycin;GO:0045070 positive regulation of viral genome replication;GO:1901355 response to rapamycin			Cytosol(Supported)Endoplasmic reticulum;Nucleus(Approved)				0	0	0	0	0	0	0	0	0	0	0	0	0	0	0	0	0	0	0	0	0
2802	GOLGA3	1	2802	Gene_ID	H. sapiens	2802	H. sapiens	GOLGA3	golgin A3	GO:0006891 intra-Golgi vesicle-mediated transport;GO:0007283 spermatogenesis;GO:0048232 male gamete generation			Golgi apparatus(Enhanced)Nucleus(Approved)				0	0	0	0	0	0	0	0	0	0	0	0	0	0	0	0	0	0	0	0	0
3131	HLF	1	3131	Gene_ID	H. sapiens	3131	H. sapiens	HLF	HLF transcription factor, PAR bZIP family member	GO:0035914 skeletal muscle cell differentiation;GO:0007519 skeletal muscle tissue development;GO:0060538 skeletal muscle organ development		Transcription factors/Basic domains	Nucleus(Enhanced)				0	0	0	0	0	0	0	0	0	0	0	0	0	0	0	0	0	0	0	0	0
51421	AMOTL2	1	51421	Gene_ID	H. sapiens	51421	H. sapiens	AMOTL2	angiomotin like 2	GO:0003365 establishment of cell polarity involved in ameboidal cell migration;GO:0035329 hippo signaling;GO:0001525 angiogenesis			Cell Junctions(Approved)				0	0	0	0	0	0	1	0	0	0	0	0	0	0	0	0	0	0	0	0	0
81030	ZBP1	1	81030	Gene_ID	H. sapiens	81030	H. sapiens	ZBP1	Z-DNA binding protein 1	GO:0060340 positive regulation of type I interferon-mediated signaling pathway;GO:0060338 regulation of type I interferon-mediated signaling pathway;GO:0001961 positive regulation of cytokine-mediated signaling pathway						(M5913)HALLMARK INTERFERON GAMMA RESPONSE	0	0	0	0	0	0	0	0	0	0	0	0	0	0	1	0	0	0	0	0	0
5362	PLXNA2	1	5362	Gene_ID	H. sapiens	5362	H. sapiens	PLXNA2	plexin A2	GO:0021935 cerebellar granule cell precursor tangential migration;GO:0021934 hindbrain tangential cell migration;GO:1902287 semaphorin-plexin signaling pathway involved in axon guidance					(M5880)NABA ECM AFFILIATED; (M5885)NABA MATRISOME ASSOCIATED; (M5889)NABA MATRISOME		1	0	0	1	0	0	0	1	0	0	1	0	1	0	0	0	0	0	0	0	0
1608	DGKG	1	1608	Gene_ID	H. sapiens	1608	H. sapiens	DGKG	diacylglycerol kinase gamma	GO:0046339 diacylglycerol metabolic process;GO:0007205 protein kinase C-activating G protein-coupled receptor signaling pathway;GO:0030168 platelet activation		Enzymes/ENZYME proteins/Transferases	Plasma membrane;Vesicles(Approved)	Phosphatidyl serine (Diacylglycerol kinase activity)		(M5921)HALLMARK COMPLEMENT	0	0	0	0	0	0	0	0	0	0	0	0	0	0	0	0	0	0	0	0	0
6573	SLC19A1	1	6573	Gene_ID	H. sapiens	6573	H. sapiens	SLC19A1	solute carrier family 19 member 1	GO:1904447 folate import across plasma membrane;GO:0098838 folate transmembrane transport;GO:0051958 methotrexate transport		Transporters/Electrochemical Potential-driven transporters	Plasma membrane(Approved)			(M5928)HALLMARK MYC TARGETS V2; (M5905)HALLMARK ADIPOGENESIS	0	0	0	0	0	0	0	0	0	0	0	0	0	0	0	0	0	0	0	0	0
285016	FAM150B	1	285016	Gene_ID	H. sapiens	285016	H. sapiens	ALKAL2	ALK and LTK ligand 2	GO:0070378 positive regulation of ERK5 cascade;GO:0070376 regulation of ERK5 cascade;GO:0070375 ERK5 cascade							0	0	0	0	0	0	0	0	0	0	0	0	0	0	0	0	0	0	0	0	0
3183	HNRNPC	1	3183	Gene_ID	H. sapiens	3183	H. sapiens	HNRNPC	heterogeneous nuclear ribonucleoprotein C	GO:0070935 3'-UTR-mediated mRNA stabilization;GO:0032211 negative regulation of telomere maintenance via telomerase;GO:1904357 negative regulation of telomere maintenance via telomere lengthening			Nucleoplasm(Enhanced)		(M105)PID TELOMERASE PATHWAY	(M5926)HALLMARK MYC TARGETS V1	0	0	0	0	0	0	0	0	0	0	0	0	0	0	0	0	0	0	0	0	0
637	BID	1	637	Gene_ID	H. sapiens	637	H. sapiens	BID	BH3 interacting domain death agonist	GO:1900740 positive regulation of protein insertion into mitochondrial membrane involved in apoptotic signaling pathway;GO:1900739 regulation of protein insertion into mitochondrial membrane involved in apoptotic signaling pathway;GO:1901030 positive regulation of mitochondrial outer membrane permeabilization involved in apoptotic signaling pathway			Cytosol(Supported)		(M13096)SA PROGRAMMED CELL DEATH; (M84)PID ATM PATHWAY; (M197)PID HIV NEF PATHWAY	(M5941)HALLMARK UV RESPONSE UP; (M5902)HALLMARK APOPTOSIS	0	0	0	0	0	0	0	1	0	0	0	0	0	0	0	0	0	0	0	0	0
4242	MFNG	1	4242	Gene_ID	H. sapiens	4242	H. sapiens	MFNG	MFNG O-fucosylpeptide 3-beta-N-acetylglucosaminyltransferase	GO:0002315 marginal zone B cell differentiation;GO:0002313 mature B cell differentiation involved in immune response;GO:0036066 protein O-linked fucosylation		Enzymes/ENZYME proteins/Transferases	Actin filaments(Uncertain)				1	0	0	1	0	1	0	0	0	0	0	0	0	0	0	0	0	0	0	0	0
26508	HEYL	1	26508	Gene_ID	H. sapiens	26508	H. sapiens	HEYL	hes related family bHLH transcription factor with YRPW motif like	GO:0060766 negative regulation of androgen receptor signaling pathway;GO:0072014 proximal tubule development;GO:0003184 pulmonary valve morphogenesis		Transcription factors/Basic domains	Cytosol;Mitochondria(Approved)			(M5903)HALLMARK NOTCH SIGNALING	1	0	0	0	1	1	0	0	0	0	0	1	0	0	0	1	0	0	1	0	0
5076	PAX2	1	5076	Gene_ID	H. sapiens	5076	H. sapiens	PAX2	paired box 2	GO:2000594 positive regulation of metanephric DCT cell differentiation;GO:2000592 regulation of metanephric DCT cell differentiation;GO:0072108 positive regulation of mesenchymal to epithelial transition involved in metanephros morphogenesis		Transcription factors/Helix-turn-helix domains	Nucleoli(Supported)Golgi apparatus(Uncertain)				1	1	0	0	1	0	0	0	1	0	1	0	0	0	0	1	0	0	1	0	0
374655	ZNF710	1	374655	Gene_ID	H. sapiens	374655	H. sapiens	ZNF710	zinc finger protein 710	GO:0006357 regulation of transcription by RNA polymerase II;GO:0006366 transcription by RNA polymerase II;GO:0006355 regulation of transcription, DNA-templated		Transcription factors/Zinc-coordinating DNA-binding domains	Mitochondria;Nucleoplasm(Approved)				0	0	0	0	0	0	0	0	0	0	0	0	0	0	0	0	0	0	0	0	0
6001	RGS10	1	6001	Gene_ID	H. sapiens	6001	H. sapiens	RGS10	regulator of G protein signaling 10	GO:0007213 G protein-coupled acetylcholine receptor signaling pathway;GO:0095500 acetylcholine receptor signaling pathway;GO:1905145 cellular response to acetylcholine			Nucleus;Plasma membrane(Supported)				0	0	0	0	0	0	0	1	0	0	0	0	0	0	0	0	0	0	0	0	0
353345	GPR141	1	353345	Gene_ID	H. sapiens	353345	H. sapiens	GPR141	G protein-coupled receptor 141	GO:0007186 G protein-coupled receptor signaling pathway;GO:0007165 signal transduction;GO:0023052 signaling		G-protein coupled receptors/GPCRs excl olfactory receptors					0	0	0	0	0	0	0	0	0	0	0	0	0	0	0	0	0	0	0	0	0
7109	TRAPPC10	1	7109	Gene_ID	H. sapiens	7109	H. sapiens	TRAPPC10	trafficking protein particle complex 10	GO:0048208 COPII vesicle coating;GO:0048207 vesicle targeting, rough ER to cis-Golgi;GO:0034498 early endosome to Golgi transport							0	0	0	0	0	0	0	0	0	0	0	0	0	0	0	0	0	0	0	0	0
11021	RAB35	1	11021	Gene_ID	H. sapiens	11021	H. sapiens	RAB35	RAB35, member RAS oncogene family	GO:0048227 plasma membrane to endosome transport;GO:0036010 protein localization to endosome;GO:1990090 cellular response to nerve growth factor stimulus							0	0	0	0	0	0	0	0	0	0	0	0	0	0	0	0	0	0	0	1	0
105	ADARB2	1	105	Gene_ID	H. sapiens	105	H. sapiens	ADARB2	adenosine deaminase RNA specific B2 (inactive)	GO:0006382 adenosine to inosine editing;GO:0016553 base conversion or substitution editing;GO:0009451 RNA modification							0	0	0	0	0	0	0	0	0	0	0	0	0	0	0	0	0	0	0	0	0
4782	NFIC	1	4782	Gene_ID	H. sapiens	4782	H. sapiens	NFIC	nuclear factor I C	GO:0042475 odontogenesis of dentin-containing tooth;GO:0042476 odontogenesis;GO:0000122 negative regulation of transcription by RNA polymerase II		Transcription factors	Nucleus(Enhanced)Nucleoli fibrillar center(Supported)		(M285)PID HNF3A PATHWAY		0	0	0	0	0	0	0	0	0	0	0	0	0	0	0	0	0	0	0	0	0
80790	CMIP	1	80790	Gene_ID	H. sapiens	80790	H. sapiens	CMIP	c-Maf inducing protein	GO:0001701 in utero embryonic development;GO:0043009 chordate embryonic development;GO:0009792 embryo development ending in birth or egg hatching			Cytosol;Nucleoplasm(Supported)				1	0	0	0	0	0	0	0	0	0	0	0	0	0	0	0	0	0	0	0	0
93081	C13orf27	1	93081	Gene_ID	H. sapiens	93081	H. sapiens	TEX30	testis expressed 30								0	0	0	0	0	0	0	0	0	0	0	0	0	0	0	0	0	0	0	0	0
6461	SHB	1	6461	Gene_ID	H. sapiens	6461	H. sapiens	SHB	SH2 domain containing adaptor protein B	GO:0048010 vascular endothelial growth factor receptor signaling pathway;GO:0001525 angiogenesis;GO:0048514 blood vessel morphogenesis			Cytosol;Nucleoplasm(Enhanced)Cytoplasmic bodies(Approved)		(M206)PID PDGFRA PATHWAY; (M237)PID VEGFR1 2 PATHWAY		0	0	0	0	0	0	1	0	0	0	0	0	0	0	0	0	0	0	0	0	0
282679	AQP11	1	282679	Gene_ID	H. sapiens	282679	H. sapiens	AQP11	aquaporin 11	GO:0048388 endosomal lumen acidification;GO:0072014 proximal tubule development;GO:0051452 intracellular pH reduction		Transporters/Transporter channels and pores	Nucleoplasm;Vesicles(Approved)				0	0	0	0	1	0	0	0	0	0	0	0	0	0	0	0	0	0	0	0	0
23039	XPO7	1	23039	Gene_ID	H. sapiens	23039	H. sapiens	XPO7	exportin 7	GO:0051028 mRNA transport;GO:0006611 protein export from nucleus;GO:0051168 nuclear export		Transporters/Transporter channels and pores	Nucleus(Approved)			(M5945)HALLMARK HEME METABOLISM	0	0	0	0	0	0	0	0	0	0	0	0	0	0	0	0	0	0	0	0	0
79930	DOK3	1	79930	Gene_ID	H. sapiens	79930	H. sapiens	DOK3	docking protein 3	GO:0043312 neutrophil degranulation;GO:0002283 neutrophil activation involved in immune response;GO:0042119 neutrophil activation							0	0	0	0	0	0	0	0	0	0	0	0	0	0	0	0	0	0	0	1	0
101927546	ANO7L1	1	101927546	Gene_ID	H. sapiens	101927546	H. sapiens	ANO7L1	anoctamin 7 like 1 (pseudogene)								0	0	0	0	0	0	0	0	0	0	0	0	0	0	0	0	0	0	0	0	0
118611	C10orf90	1	118611	Gene_ID	H. sapiens	118611	H. sapiens	C10orf90	chromosome 10 open reading frame 90	GO:0046599 regulation of centriole replication;GO:0010824 regulation of centrosome duplication;GO:0007099 centriole replication			Cytosol(Supported)Nucleoplasm;Plasma membrane(Approved)				0	0	0	0	0	0	0	0	0	0	0	0	0	0	0	0	0	0	0	0	0
430	ASCL2	1	430	Gene_ID	H. sapiens	430	H. sapiens	ASCL2	achaete-scute family bHLH transcription factor 2	GO:0010626 negative regulation of Schwann cell proliferation;GO:0060708 spongiotrophoblast differentiation;GO:0010624 regulation of Schwann cell proliferation		Transcription factors/Basic domains					1	1	0	0	1	0	0	0	1	1	0	0	0	0	0	0	0	0	0	0	0
374864	C18orf34	1	374864	Gene_ID	H. sapiens	374864	H. sapiens	CCDC178	coiled-coil domain containing 178								0	0	0	0	0	0	0	0	0	0	0	0	0	0	0	0	0	0	0	0	0
84623	KIRREL3	1	84623	Gene_ID	H. sapiens	84623	H. sapiens	KIRREL3	kirre like nephrin family adhesion molecule 3	GO:0021740 principal sensory nucleus of trigeminal nerve development;GO:0072102 glomerulus morphogenesis;GO:0021730 trigeminal sensory nucleus development							0	0	0	0	1	0	0	0	0	0	0	0	0	0	0	0	0	0	1	0	0
142680	SLC34A3	1	142680	Gene_ID	H. sapiens	142680	H. sapiens	SLC34A3	solute carrier family 34 member 3	GO:0030643 cellular phosphate ion homeostasis;GO:0072502 cellular trivalent inorganic anion homeostasis;GO:0072501 cellular divalent inorganic anion homeostasis		Transporters/Electrochemical Potential-driven transporters				(M5916)HALLMARK APICAL SURFACE	0	0	0	0	0	0	0	0	0	0	0	0	0	0	0	0	0	0	0	0	0
64895	PAPOLG	1	64895	Gene_ID	H. sapiens	64895	H. sapiens	PAPOLG	poly(A) polymerase gamma	GO:0006378 mRNA polyadenylation;GO:0031124 mRNA 3'-end processing;GO:0043631 RNA polyadenylation		Enzymes/ENZYME proteins/Transferases	Nucleoplasm(Enhanced)				0	0	0	0	0	0	0	0	0	0	0	0	0	0	0	0	0	0	0	0	0
7776	ZNF236	1	7776	Gene_ID	H. sapiens	7776	H. sapiens	ZNF236	zinc finger protein 236	GO:0071333 cellular response to glucose stimulus;GO:0071331 cellular response to hexose stimulus;GO:0001678 cellular glucose homeostasis		Transcription factors/Zinc-coordinating DNA-binding domains					0	0	0	0	0	0	0	0	0	0	0	0	0	0	0	0	0	0	0	0	0
11146	GLMN	1	11146	Gene_ID	H. sapiens	11146	H. sapiens	GLMN	glomulin, FKBP associated protein	GO:0045086 positive regulation of interleukin-2 biosynthetic process;GO:0001843 neural tube closure;GO:0042130 negative regulation of T cell proliferation			Cytosol;Nucleoplasm(Approved)			(M5950)HALLMARK ALLOGRAFT REJECTION	1	1	0	1	1	0	1	0	0	0	1	0	0	0	0	0	0	1	0	0	0
7477	WNT7B	1	7477	Gene_ID	H. sapiens	7477	H. sapiens	WNT7B	Wnt family member 7B	GO:0072236 metanephric loop of Henle development;GO:0022009 central nervous system vasculogenesis;GO:0072060 outer medullary collecting duct development					(M77)PID WNT SIGNALING PATHWAY; (M5493)WNT SIGNALING; (M5883)NABA SECRETED FACTORS		1	1	1	0	1	0	1	0	1	1	1	0	0	0	0	0	1	0	0	0	0
7473	WNT3	1	7473	Gene_ID	H. sapiens	7473	H. sapiens	WNT3	Wnt family member 3	GO:0048697 positive regulation of collateral sprouting in absence of injury;GO:0048696 regulation of collateral sprouting in absence of injury;GO:1904954 canonical Wnt signaling pathway involved in midbrain dopaminergic neuron differentiation					(M77)PID WNT SIGNALING PATHWAY; (M5493)WNT SIGNALING; (M5883)NABA SECRETED FACTORS		1	1	1	0	1	0	0	0	0	0	0	0	1	0	0	1	0	0	1	0	0
2313	FLI1	1	2313	Gene_ID	H. sapiens	2313	H. sapiens	FLI1	Fli-1 proto-oncogene, ETS transcription factor	GO:0035855 megakaryocyte development;GO:0098751 bone cell development;GO:0030219 megakaryocyte differentiation		Transcription factors/Helix-turn-helix domains	Nuclear bodies;Nucleus(Supported)				1	0	0	0	0	0	0	0	0	0	0	0	0	0	0	0	0	0	0	0	0
4585	MUC4	1	4585	Gene_ID	H. sapiens	4585	H. sapiens	MUC4	mucin 4, cell surface associated	GO:0002223 stimulatory C-type lectin receptor signaling pathway;GO:0002220 innate immune response activating cell surface receptor signaling pathway;GO:0030277 maintenance of gastrointestinal epithelium					(M5880)NABA ECM AFFILIATED; (M5885)NABA MATRISOME ASSOCIATED; (M5889)NABA MATRISOME		0	0	0	0	0	0	0	0	0	0	0	0	0	0	0	0	0	0	0	0	0
3902	LAG3	1	3902	Gene_ID	H. sapiens	3902	H. sapiens	LAG3	lymphocyte activating 3	GO:0045590 negative regulation of regulatory T cell differentiation;GO:0045085 negative regulation of interleukin-2 biosynthetic process;GO:0045589 regulation of regulatory T cell differentiation		CD markers					0	0	0	1	0	0	0	0	0	0	0	0	0	0	0	0	0	1	0	0	0
57719	ANO8	1	57719	Gene_ID	H. sapiens	57719	H. sapiens	ANO8	anoctamin 8	GO:0006821 chloride transport;GO:0043687 post-translational protein modification;GO:0015698 inorganic anion transport			Nucleoli fibrillar center;Nucleoplasm(Uncertain)				0	0	0	0	0	0	0	0	0	0	0	0	0	0	0	0	0	0	0	0	0
9262	STK17B	1	9262	Gene_ID	H. sapiens	9262	H. sapiens	STK17B	serine/threonine kinase 17b	GO:2000271 positive regulation of fibroblast apoptotic process;GO:2000269 regulation of fibroblast apoptotic process;GO:0044346 fibroblast apoptotic process	CAMK Ser/Thr protein kinase family	Enzymes/{ENZYME proteins/Transferases,Kinases/CAMK Ser/Thr protein kinases}	Cytosol;Plasma membrane(Uncertain)	Quercetin (Protein serine/threonine kinase activity)			0	0	0	0	0	0	0	0	0	0	0	0	0	0	0	0	0	0	0	0	0
100506144	ZMYM6NB	1	100506144	Gene_ID	H. sapiens	100506144	H. sapiens	TMEM35B	transmembrane protein 35B				Nucleoli;Nucleus(Approved)				0	0	0	0	0	0	0	0	0	0	0	0	0	0	0	0	0	0	0	0	0
286204	CRB2	1	286204	Gene_ID	H. sapiens	286204	H. sapiens	CRB2	crumbs cell polarity complex component 2	GO:0055111 ingression involved in gastrulation with mouth forming second;GO:0014028 notochord formation;GO:0045199 maintenance of epithelial cell apical/basal polarity							1	1	0	0	1	0	0	0	0	0	0	0	0	0	0	1	0	0	1	0	0
7324	UBE2E1	1	7324	Gene_ID	H. sapiens	7324	H. sapiens	UBE2E1	ubiquitin conjugating enzyme E2 E1	GO:0033523 histone H2B ubiquitination;GO:0031145 anaphase-promoting complex-dependent catabolic process;GO:0032020 ISG15-protein conjugation		Enzymes/ENZYME proteins/Transferases	Nucleoplasm(Approved)			(M5926)HALLMARK MYC TARGETS V1	0	0	0	0	0	0	0	0	0	0	0	0	0	0	0	0	0	0	0	0	0
283951	C16orf91	1	283951	Gene_ID	H. sapiens	283951	H. sapiens	C16orf91	chromosome 16 open reading frame 91								0	0	0	0	0	0	0	0	0	0	0	0	0	0	0	0	0	0	0	0	0
3705	ITPK1	1	3705	Gene_ID	H. sapiens	3705	H. sapiens	ITPK1	inositol-tetrakisphosphate 1-kinase	GO:0052746 inositol phosphorylation;GO:0032957 inositol trisphosphate metabolic process;GO:0070266 necroptotic process		Enzymes/ENZYME proteins/Transferases	Mitochondria(Approved)			(M5907)HALLMARK ESTROGEN RESPONSE LATE; (M5906)HALLMARK ESTROGEN RESPONSE EARLY	1	0	0	0	0	0	0	0	0	0	1	0	0	0	0	0	0	0	0	0	0
130497	OSR1	1	130497	Gene_ID	H. sapiens	130497	H. sapiens	OSR1	odd-skipped related transcription factor 1	GO:0072168 specification of anterior mesonephric tubule identity;GO:0072169 specification of posterior mesonephric tubule identity;GO:0072167 specification of mesonephric tubule identity		Transcription factors/Zinc-coordinating DNA-binding domains					1	1	0	0	1	0	1	0	1	1	1	1	1	0	0	1	0	0	1	0	0
80235	PIGZ	1	80235	Gene_ID	H. sapiens	80235	H. sapiens	PIGZ	phosphatidylinositol glycan anchor biosynthesis class Z	GO:0016254 preassembly of GPI anchor in ER membrane;GO:0006506 GPI anchor biosynthetic process;GO:0006505 GPI anchor metabolic process			Vesicles(Uncertain)				0	0	0	0	0	0	0	0	0	0	0	0	0	0	0	0	0	0	0	0	0
25794	FSCN2	1	25794	Gene_ID	H. sapiens	25794	H. sapiens	FSCN2	fascin actin-bundling protein 2, retinal	GO:0042462 eye photoreceptor cell development;GO:0042461 photoreceptor cell development;GO:0001754 eye photoreceptor cell differentiation					(M16801)SIG REGULATION OF THE ACTIN CYTOSKELETON BY RHO GTPASES		0	1	0	0	0	0	0	0	1	0	0	0	0	0	0	0	0	0	0	0	0
3216	HOXB6	1	3216	Gene_ID	H. sapiens	3216	H. sapiens	HOXB6	homeobox B6	GO:0048704 embryonic skeletal system morphogenesis;GO:0034101 erythrocyte homeostasis;GO:0048706 embryonic skeletal system development		Transcription factors/Helix-turn-helix domains	Golgi apparatus;Nucleus(Approved)				1	1	0	0	0	0	0	0	0	0	0	0	0	0	0	0	0	0	0	0	0
23743	BHMT2	1	23743	Gene_ID	H. sapiens	23743	H. sapiens	BHMT2	betaine--homocysteine S-methyltransferase 2	GO:0071267 L-methionine salvage;GO:0071265 L-methionine biosynthetic process;GO:0033477 S-methylmethionine metabolic process		Enzymes/ENZYME proteins/Transferases		L-Methionine (Zinc ion binding)			0	0	0	0	0	0	0	0	0	0	0	0	0	0	0	0	0	0	0	0	0
54729	NKX1-1	1	54729	Gene_ID	H. sapiens	54729	H. sapiens	NKX1-1	NK1 homeobox 1	GO:0010906 regulation of glucose metabolic process;GO:0010675 regulation of cellular carbohydrate metabolic process;GO:0006006 glucose metabolic process		Transcription factors/Helix-turn-helix domains					0	0	0	0	0	0	0	0	0	0	0	0	0	0	0	0	0	0	0	0	0
143098	MPP7	1	143098	Gene_ID	H. sapiens	143098	H. sapiens	MPP7	membrane palmitoylated protein 7	GO:0071896 protein localization to adherens junction;GO:0070830 bicellular tight junction assembly;GO:1902414 protein localization to cell junction			Cell Junctions(Supported)				0	0	0	0	0	0	0	0	0	0	0	0	0	0	0	0	0	0	0	0	0
57097	PARP11	1	57097	Gene_ID	H. sapiens	57097	H. sapiens	PARP11	poly(ADP-ribose) polymerase family member 11	GO:0070213 protein auto-ADP-ribosylation;GO:0006471 protein ADP-ribosylation;GO:0006998 nuclear envelope organization		Enzymes/ENZYME proteins/Transferases					0	0	0	0	0	0	0	0	0	0	0	0	0	0	0	0	0	0	0	0	0
9355	LHX2	1	9355	Gene_ID	H. sapiens	9355	H. sapiens	LHX2	LIM homeobox 2	GO:0045199 maintenance of epithelial cell apical/basal polarity;GO:0021978 telencephalon regionalization;GO:0001843 neural tube closure		Transcription factors/Helix-turn-helix domains	Nucleoplasm(Approved)			(M5941)HALLMARK UV RESPONSE UP	1	1	0	0	1	0	0	0	1	0	1	0	0	0	0	0	0	0	1	0	0
2296	FOXC1	1	2296	Gene_ID	H. sapiens	2296	H. sapiens	FOXC1	forkhead box C1	GO:1902257 negative regulation of apoptotic process involved in outflow tract morphogenesis;GO:1901491 negative regulation of lymphangiogenesis;GO:1902256 regulation of apoptotic process involved in outflow tract morphogenesis		Transcription factors/Helix-turn-helix domains	Nucleoplasm(Supported)Cytosol(Uncertain)			(M5907)HALLMARK ESTROGEN RESPONSE LATE; (M5906)HALLMARK ESTROGEN RESPONSE EARLY	1	1	1	1	1	1	1	0	1	1	0	1	0	0	0	1	0	0	1	0	0
64779	MTHFSD	1	64779	Gene_ID	H. sapiens	64779	H. sapiens	MTHFSD	methenyltetrahydrofolate synthetase domain containing				Nucleus;Vesicles(Approved)				0	0	0	0	0	0	0	0	0	0	0	0	0	0	0	0	0	0	0	0	0
3480	IGF1R	1	3480	Gene_ID	H. sapiens	3480	H. sapiens	IGF1R	insulin like growth factor 1 receptor	GO:0051389 inactivation of MAPKK activity;GO:0097062 dendritic spine maintenance;GO:0014068 positive regulation of phosphatidylinositol 3-kinase signaling	Tyr protein kinase family	CD markers;Enzymes/{ENZYME proteins/Transferases,Kinases/Tyr protein kinases};RAS pathway related proteins	Vesicles(Uncertain)	Insulin Human (Protein tyrosine kinase activity);Insulin Lispro (Protein tyrosine kinase activity);Insulin Glargine (Protein tyrosine kinase activity);Insulin Pork (Protein tyrosine kinase activity);Mecasermin (Protein tyrosine kinase activity);Phosphoaminophosphonic Acid-Adenylate Ester (Protein tyrosine kinase activity);ATL1101 (Protein tyrosine kinase activity);XL228 (Protein tyrosine kinase a…	(M125)PID IGF1 PATHWAY; (M41)PID ER NONGENOMIC PATHWAY; (M232)PID ECADHERIN STABILIZATION PATHWAY	(M5942)HALLMARK UV RESPONSE DN; (M5947)HALLMARK IL2 STAT5 SIGNALING; (M5906)HALLMARK ESTROGEN RESPONSE EARLY	0	0	0	0	0	0	0	0	0	0	0	0	0	0	0	0	0	0	0	0	0
284422	C19orf77	1	284422	Gene_ID	H. sapiens	284422	H. sapiens	SMIM24	small integral membrane protein 24	GO:0008150 biological_process			Cytosol;Nucleoplasm(Approved)				0	0	0	0	0	0	0	0	0	0	0	0	0	0	0	0	0	0	0	0	0
56975	FAM20C	1	56975	Gene_ID	H. sapiens	56975	H. sapiens	FAM20C	FAM20C golgi associated secretory pathway kinase	GO:0036179 osteoclast maturation;GO:0071895 odontoblast differentiation;GO:0036035 osteoclast development		Enzymes/ENZYME proteins/Transferases	Cytosol;Golgi apparatus;Nucleoplasm(Approved)		(M3468)NABA ECM REGULATORS; (M5885)NABA MATRISOME ASSOCIATED; (M5889)NABA MATRISOME		1	0	0	1	0	0	0	0	0	0	0	0	0	0	0	0	0	0	0	0	0
22918	CD93	1	22918	Gene_ID	H. sapiens	22918	H. sapiens	CD93	CD93 molecule	GO:0043312 neutrophil degranulation;GO:0002283 neutrophil activation involved in immune response;GO:0042116 macrophage activation		CD markers	Plasma membrane;Vesicles(Approved)				0	0	0	0	0	0	0	0	0	0	0	0	0	0	0	0	0	0	0	0	0
220064	ORAOV1	1	220064	Gene_ID	H. sapiens	220064	H. sapiens	LTO1	LTO1 maturation factor of ABCE1	GO:0106035 protein maturation by [4Fe-4S] cluster transfer;GO:0097428 protein maturation by iron-sulfur cluster transfer;GO:0000723 telomere maintenance			Nucleoplasm(Approved)				0	0	0	0	0	0	0	0	0	0	0	0	0	0	0	0	0	0	0	0	0
8751	ADAM15	1	8751	Gene_ID	H. sapiens	8751	H. sapiens	ADAM15	ADAM metallopeptidase domain 15	GO:1990910 response to hypobaric hypoxia;GO:1904628 cellular response to phorbol 13-acetate 12-myristate;GO:1900121 negative regulation of receptor binding			Vesicles(Uncertain)		(M118)PID INTEGRIN A9B1 PATHWAY; (M3468)NABA ECM REGULATORS; (M5885)NABA MATRISOME ASSOCIATED	(M5915)HALLMARK APICAL JUNCTION	0	0	0	1	0	0	1	0	0	1	0	1	0	0	0	1	0	0	0	0	0
55118	CRTAC1	1	55118	Gene_ID	H. sapiens	55118	H. sapiens	CRTAC1	cartilage acidic protein 1	GO:1900121 negative regulation of receptor binding;GO:0021772 olfactory bulb development;GO:0007413 axonal fasciculation							0	0	0	0	0	0	0	0	0	0	0	0	0	0	0	0	0	0	0	0	0
92292	GLYATL1	1	92292	Gene_ID	H. sapiens	92292	H. sapiens	GLYATL1	glycine-N-acyltransferase like 1	GO:0006541 glutamine metabolic process;GO:0009064 glutamine family amino acid metabolic process;GO:1901605 alpha-amino acid metabolic process		Enzymes/ENZYME proteins/Transferases	Cytosol;Golgi apparatus(Uncertain)	Glycine (Glycine n-acyltransferase activity)			0	0	0	0	0	0	0	0	0	0	0	0	0	0	0	0	0	0	0	0	0
10908	PNPLA6	1	10908	Gene_ID	H. sapiens	10908	H. sapiens	PNPLA6	patatin like phospholipase domain containing 6	GO:0046475 glycerophospholipid catabolic process;GO:0009395 phospholipid catabolic process;GO:0046470 phosphatidylcholine metabolic process		Enzymes/ENZYME proteins/Hydrolases					0	0	0	0	0	0	0	0	0	0	0	0	0	0	0	0	0	0	0	0	0
3219	HOXB9	1	3219	Gene_ID	H. sapiens	3219	H. sapiens	HOXB9	homeobox B9	GO:0048706 embryonic skeletal system development;GO:0030879 mammary gland development;GO:0060326 cell chemotaxis		Transcription factors/Helix-turn-helix domains	Mitochondria;Nucleoplasm(Approved)			(M5891)HALLMARK HYPOXIA	1	0	1	0	0	0	0	0	0	0	0	0	0	0	0	0	0	0	0	0	0
55636	CHD7	1	55636	Gene_ID	H. sapiens	55636	H. sapiens	CHD7	chromodomain helicase DNA binding protein 7	GO:0010880 regulation of release of sequestered calcium ion into cytosol by sarcoplasmic reticulum;GO:0003226 right ventricular compact myocardium morphogenesis;GO:0014808 release of sequestered calcium ion into cytosol by sarcoplasmic reticulum		Enzymes/ENZYME proteins/Hydrolases	Nucleoli;Nucleoplasm(Supported)		(M23)PID WNT NONCANONICAL PATHWAY		1	1	0	1	1	0	1	0	1	1	0	1	1	0	0	0	1	0	0	0	0
374403	TBC1D10C	1	374403	Gene_ID	H. sapiens	374403	H. sapiens	TBC1D10C	TBC1 domain family member 10C	GO:0043312 neutrophil degranulation;GO:1902017 regulation of cilium assembly;GO:0002283 neutrophil activation involved in immune response			Nuclear bodies(Approved)				0	0	0	0	0	0	0	1	0	0	0	0	0	0	0	0	0	0	0	0	0
3394	IRF8	1	3394	Gene_ID	H. sapiens	3394	H. sapiens	IRF8	interferon regulatory factor 8	GO:0032735 positive regulation of interleukin-12 production;GO:0042832 defense response to protozoan;GO:0060333 interferon-gamma-mediated signaling pathway		Transcription factors/Helix-turn-helix domains	Nucleoplasm(Enhanced)		(M22)PID GMCSF PATHWAY; (M254)PID MYC REPRESS PATHWAY	(M5947)HALLMARK IL2 STAT5 SIGNALING; (M5934)HALLMARK XENOBIOTIC METABOLISM; (M5913)HALLMARK INTERFERON GAMMA RESPONSE	0	0	0	0	0	0	0	0	0	0	0	0	0	0	0	0	0	0	0	0	0
79792	GSDMD	1	79792	Gene_ID	H. sapiens	79792	H. sapiens	GSDMD	gasdermin D	GO:0050718 positive regulation of interleukin-1 beta secretion;GO:0035915 pore formation in membrane of other organism;GO:0050716 positive regulation of interleukin-1 secretion		Transporters/Transporter channels and pores	Nucleoplasm(Supported)				0	0	0	0	0	0	0	0	0	0	0	0	0	0	0	0	0	0	0	0	0
4288	MKI67	1	4288	Gene_ID	H. sapiens	4288	H. sapiens	MKI67	marker of proliferation Ki-67	GO:0007088 regulation of mitotic nuclear division;GO:1902275 regulation of chromatin organization;GO:0051983 regulation of chromosome segregation			Nuclear bodies;Nucleoli;Nucleus(Enhanced)			(M5901)HALLMARK G2M CHECKPOINT; (M5925)HALLMARK E2F TARGETS	0	0	0	0	0	0	0	0	0	0	0	0	0	0	0	0	0	0	0	0	0
28989	METTL11A	1	28989	Gene_ID	H. sapiens	28989	H. sapiens	NTMT1	N-terminal Xaa-Pro-Lys N-methyltransferase 1	GO:0018012 N-terminal peptidyl-alanine trimethylation;GO:0035572 N-terminal peptidyl-serine dimethylation;GO:0035573 N-terminal peptidyl-serine trimethylation		Enzymes/ENZYME proteins/Transferases	Cytosol;Nucleoplasm(Enhanced)				0	0	0	0	0	0	0	0	0	0	0	0	0	0	0	0	0	0	0	0	0
655	BMP7	1	655	Gene_ID	H. sapiens	655	H. sapiens	BMP7	bone morphogenetic protein 7	GO:1905312 positive regulation of cardiac neural crest cell migration involved in outflow tract morphogenesis;GO:0072125 negative regulation of glomerular mesangial cell proliferation;GO:1905310 regulation of cardiac neural crest cell migration involved in outflow tract morphogenesis			Nucleoli;Nucleus;Vesicles(Approved)		(M203)PID ALK2 PATHWAY; (M181)PID BMP PATHWAY; (M5883)NABA SECRETED FACTORS		1	1	1	1	1	1	1	0	1	1	1	1	1	1	0	1	0	0	1	0	0
359948	IRF2BP2	1	359948	Gene_ID	H. sapiens	359948	H. sapiens	IRF2BP2	interferon regulatory factor 2 binding protein 2	GO:0002327 immature B cell differentiation;GO:0030183 B cell differentiation;GO:0030098 lymphocyte differentiation			Nucleoplasm(Enhanced)				0	0	0	1	0	0	0	0	0	0	0	0	0	0	0	0	0	0	0	0	0
10460	TACC3	1	10460	Gene_ID	H. sapiens	10460	H. sapiens	TACC3	transforming acidic coiled-coil containing protein 3	GO:0007091 metaphase/anaphase transition of mitotic cell cycle;GO:0060236 regulation of mitotic spindle organization;GO:0021987 cerebral cortex development			Mitotic spindle(Enhanced)Centrosome;Cytosol;Microtubule organizing center(Supported)Vesicles(Approved)		(M242)PID AURORA A PATHWAY; (M71)PID ILK PATHWAY	(M5901)HALLMARK G2M CHECKPOINT; (M5925)HALLMARK E2F TARGETS	0	0	0	0	0	0	0	0	0	0	0	0	0	0	0	0	0	0	0	0	0
79812	MMRN2	1	79812	Gene_ID	H. sapiens	79812	H. sapiens	MMRN2	multimerin 2	GO:0090051 negative regulation of cell migration involved in sprouting angiogenesis;GO:1903671 negative regulation of sprouting angiogenesis;GO:0090049 regulation of cell migration involved in sprouting angiogenesis			Vesicles(Approved)		(M3008)NABA ECM GLYCOPROTEINS; (M5884)NABA CORE MATRISOME; (M5889)NABA MATRISOME		0	0	0	1	0	0	1	0	0	0	0	0	0	0	0	0	0	0	0	0	0
146802	SLC47A2	1	146802	Gene_ID	H. sapiens	146802	H. sapiens	SLC47A2	solute carrier family 47 member 2	GO:0042908 xenobiotic transport;GO:0006855 drug transmembrane transport;GO:0015893 drug transport		Transporters/Electrochemical Potential-driven transporters					0	0	0	0	0	0	0	0	0	0	0	0	0	0	0	0	0	0	0	0	0
10743	RAI1	1	10743	Gene_ID	H. sapiens	10743	H. sapiens	RAI1	retinoic acid induced 1	GO:0040015 negative regulation of multicellular organism growth;GO:0032922 circadian regulation of gene expression;GO:0040014 regulation of multicellular organism growth			Nucleoplasm(Enhanced)				1	0	0	0	0	0	0	0	0	0	0	0	0	0	0	0	0	0	0	0	0
596	BCL2	1	596	Gene_ID	H. sapiens	596	H. sapiens	BCL2	BCL2 apoptosis regulator	GO:0032848 negative regulation of cellular pH reduction;GO:0043375 CD8-positive, alpha-beta T cell lineage commitment;GO:1900740 positive regulation of protein insertion into mitochondrial membrane involved in apoptotic signaling pathway			Nuclear membrane(Supported)Nucleoplasm(Approved)	Ibuprofen (Ubiquitin protein ligase binding);Paclitaxel (Ubiquitin protein ligase binding);Docetaxel (Ubiquitin protein ligase binding);Rasagiline (Ubiquitin protein ligase binding);E7389 (Ubiquitin protein ligase binding);S-8184 (Ubiquitin protein ligase binding);DHA-paclitaxel (Ubiquitin protein ligase binding);ABT-263 (Ubiquitin protein ligase binding);Venetoclax (Ubiquitin protein ligase bind…	(M5060)SA FAS SIGNALING; (M13096)SA PROGRAMMED CELL DEATH; (M162)PID RXR VDR PATHWAY	(M5947)HALLMARK IL2 STAT5 SIGNALING; (M5907)HALLMARK ESTROGEN RESPONSE LATE; (M5891)HALLMARK HYPOXIA	0	1	1	1	1	0	0	0	1	1	0	0	0	1	0	1	0	1	1	0	0
55083	KIF26B	1	55083	Gene_ID	H. sapiens	55083	H. sapiens	KIF26B	kinesin family member 26B	GO:0072092 ureteric bud invasion;GO:0072093 metanephric renal vesicle formation;GO:0060677 ureteric bud elongation			Microtubules;Plasma membrane(Approved)				0	0	0	1	1	0	0	0	0	0	0	0	0	0	0	0	0	0	0	0	0
3416	IDE	1	3416	Gene_ID	H. sapiens	3416	H. sapiens	IDE	insulin degrading enzyme	GO:1901143 insulin catabolic process;GO:1903715 regulation of aerobic respiration;GO:0010815 bradykinin catabolic process		Enzymes/{ENZYME proteins/Hydrolases,Peptidases/Metallopeptidases}		Insulin Human (Zinc ion binding);Insulin Pork (Zinc ion binding);Bacitracin (Zinc ion binding)		(M5949)HALLMARK PEROXISOME; (M5951)HALLMARK SPERMATOGENESIS	0	0	0	0	0	0	0	0	0	0	0	0	0	0	0	0	0	0	0	0	0
6688	SPI1	1	6688	Gene_ID	H. sapiens	6688	H. sapiens	SPI1	Spi-1 proto-oncogene	GO:0090241 negative regulation of histone H4 acetylation;GO:0044027 hypermethylation of CpG island;GO:0044026 DNA hypermethylation		Transcription factors/Helix-turn-helix domains	Nucleoplasm(Supported)		(M254)PID MYC REPRESS PATHWAY; (M279)PID RB 1PATHWAY; (M28)PID IL4 2PATHWAY	(M5950)HALLMARK ALLOGRAFT REJECTION	0	0	0	1	1	0	1	0	0	0	0	0	0	0	1	0	0	0	0	0	0
79958	DENND1C	1	79958	Gene_ID	H. sapiens	79958	H. sapiens	DENND1C	DENN domain containing 1C	GO:0032456 endocytic recycling;GO:0016197 endosomal transport;GO:0006897 endocytosis							0	0	0	0	0	0	0	0	0	0	0	0	0	0	0	0	0	0	0	0	0
84536	C21orf67	1	84536	Gene_ID	H. sapiens	84536	H. sapiens	LINC01547	long intergenic non-protein coding RNA 1547								0	0	0	0	0	0	0	0	0	0	0	0	0	0	0	0	0	0	0	0	0
2762	GMDS	1	2762	Gene_ID	H. sapiens	2762	H. sapiens	GMDS	GDP-mannose 4,6-dehydratase	GO:0042351 'de novo' GDP-L-fucose biosynthetic process;GO:0042350 GDP-L-fucose biosynthetic process;GO:0046368 GDP-L-fucose metabolic process		Enzymes/ENZYME proteins/Lyases		Guanosine-5'-Diphosphate-Rhamnose (Nadp+ binding);Guanosine-5'-Diphosphate (Nadp+ binding)			0	0	0	0	0	1	0	0	0	0	0	0	0	0	0	0	0	0	0	0	0
114131	UCN3	1	114131	Gene_ID	H. sapiens	114131	H. sapiens	UCN3	urocortin 3	GO:0032024 positive regulation of insulin secretion;GO:0051412 response to corticosterone;GO:0090277 positive regulation of peptide hormone secretion							0	0	0	0	0	0	0	0	0	0	0	0	0	0	0	0	0	0	0	0	0
91433	RCCD1	1	91433	Gene_ID	H. sapiens	91433	H. sapiens	RCCD1	RCC1 domain containing 1	GO:0006325 chromatin organization;GO:0051276 chromosome organization;GO:0006996 organelle organization			Cytosol;Plasma membrane(Enhanced)				0	0	0	0	0	0	0	0	0	0	0	0	0	0	0	0	0	0	0	0	0
55013	CCDC109B	1	55013	Gene_ID	H. sapiens	55013	H. sapiens	MCUB	mitochondrial calcium uniporter dominant negative beta subunit	GO:0036444 calcium import into the mitochondrion;GO:0051560 mitochondrial calcium ion homeostasis;GO:0006851 mitochondrial calcium ion transmembrane transport		Transporters/Transporter channels and pores	Cytosol;Nucleoplasm(Approved)				0	0	0	0	0	0	0	0	0	0	0	0	0	0	0	0	0	0	0	0	0
22941	SHANK2	1	22941	Gene_ID	H. sapiens	22941	H. sapiens	SHANK2	SH3 and multiple ankyrin repeat domains 2	GO:2000463 positive regulation of excitatory postsynaptic potential;GO:0060999 positive regulation of dendritic spine development;GO:0097107 postsynaptic density assembly							0	0	0	0	0	0	0	0	0	0	0	0	0	0	0	0	0	0	0	0	0
55182	RNF220	1	55182	Gene_ID	H. sapiens	55182	H. sapiens	RNF220	ring finger protein 220	GO:0090263 positive regulation of canonical Wnt signaling pathway;GO:0051865 protein autoubiquitination;GO:0030177 positive regulation of Wnt signaling pathway		Enzymes/ENZYME proteins/Transferases	Nucleus(Approved)				0	0	0	0	0	0	0	0	0	0	0	0	0	0	0	0	0	0	0	0	0
51313	FAM198B	1	51313	Gene_ID	H. sapiens	51313	H. sapiens	GASK1B	golgi associated kinase 1B				Golgi apparatus;Nucleoli fibrillar center;Nucleoplasm(Approved)				0	0	0	0	0	0	0	0	0	0	0	0	0	0	0	0	0	0	0	0	0
81532	MOB2	1	81532	Gene_ID	H. sapiens	81532	H. sapiens	MOB2	MOB kinase activator 2	GO:0010976 positive regulation of neuron projection development;GO:0045666 positive regulation of neuron differentiation;GO:0010975 regulation of neuron projection development			Cytosol;Nucleoli;Nucleus(Supported)				0	0	0	0	0	0	0	0	0	0	0	0	0	0	0	0	0	0	0	0	0
57178	ZMIZ1	1	57178	Gene_ID	H. sapiens	57178	H. sapiens	ZMIZ1	zinc finger MIZ-type containing 1	GO:0007296 vitellogenesis;GO:0045582 positive regulation of T cell differentiation;GO:0048096 chromatin-mediated maintenance of transcription			Nucleoplasm;Vesicles(Approved)		(M58)PID AR PATHWAY	(M5908)HALLMARK ANDROGEN RESPONSE; (M5942)HALLMARK UV RESPONSE DN	1	0	0	1	0	1	1	0	0	0	0	1	0	0	0	0	0	0	0	0	0
3559	IL2RA	1	3559	Gene_ID	H. sapiens	3559	H. sapiens	IL2RA	interleukin 2 receptor subunit alpha	GO:0046013 regulation of T cell homeostatic proliferation;GO:0001777 T cell homeostatic proliferation;GO:0042104 positive regulation of activated T cell proliferation		CD markers		Denileukin diftitox (Interleukin-2 receptor activity);Aldesleukin (Interleukin-2 receptor activity);Basiliximab (Interleukin-2 receptor activity);Daclizumab (Interleukin-2 receptor activity)	(M235)PID TCR CALCIUM PATHWAY; (M234)PID IL2 STAT5 PATHWAY; (M290)PID IL12 STAT4 PATHWAY	(M5897)HALLMARK IL6 JAK STAT3 SIGNALING; (M5947)HALLMARK IL2 STAT5 SIGNALING; (M5950)HALLMARK ALLOGRAFT REJECTION	0	0	0	1	0	1	0	0	0	0	0	0	0	0	0	0	0	0	0	0	0
7378	UPP1	1	7378	Gene_ID	H. sapiens	7378	H. sapiens	UPP1	uridine phosphorylase 1	GO:0006218 uridine catabolic process;GO:0044206 UMP salvage;GO:0046108 uridine metabolic process		Enzymes/ENZYME proteins/Transferases	Nucleoplasm(Enhanced)	RP101 (Uridine phosphorylase activity);1-((2-HYDROXYETHOXY)METHYL)-5-BENZYLPYRIMIDINE-2,4(1H,3H)-DIONE (Uridine phosphorylase activity)		(M5934)HALLMARK XENOBIOTIC METABOLISM; (M5939)HALLMARK P53 PATHWAY; (M5913)HALLMARK INTERFERON GAMMA RESPONSE	0	0	0	0	0	0	0	0	0	0	0	0	0	0	0	0	0	0	0	0	0
254173	TTLL10	1	254173	Gene_ID	H. sapiens	254173	H. sapiens	TTLL10	tubulin tyrosine ligase like 10	GO:0018094 protein polyglycylation;GO:0018200 peptidyl-glutamic acid modification;GO:0018193 peptidyl-amino acid modification							0	0	0	0	0	0	0	0	0	0	0	0	0	0	0	0	0	0	0	0	0
5087	PBX1	1	5087	Gene_ID	H. sapiens	5087	H. sapiens	PBX1	PBX homeobox 1	GO:0001658 branching involved in ureteric bud morphogenesis;GO:0060675 ureteric bud morphogenesis;GO:0072171 mesonephric tubule morphogenesis		Transcription factors/Helix-turn-helix domains	Nucleoplasm(Enhanced)		(M115)PID REG GR PATHWAY		1	1	1	0	1	1	0	0	0	1	0	0	1	0	0	0	0	0	0	0	0
202333	CMYA5	1	202333	Gene_ID	H. sapiens	202333	H. sapiens	CMYA5	cardiomyopathy associated 5								0	0	0	0	0	0	0	0	0	0	0	0	0	0	0	0	0	0	0	0	0
116987	AGAP1	1	116987	Gene_ID	H. sapiens	116987	H. sapiens	AGAP1	ArfGAP with GTPase domain, ankyrin repeat and PH domain 1	GO:0043547 positive regulation of GTPase activity;GO:0043087 regulation of GTPase activity;GO:0051345 positive regulation of hydrolase activity							0	0	0	0	0	0	0	1	0	0	0	0	0	0	0	0	0	0	0	0	0
22983	MAST1	1	22983	Gene_ID	H. sapiens	22983	H. sapiens	MAST1	microtubule associated serine/threonine kinase 1	GO:0018105 peptidyl-serine phosphorylation;GO:0018209 peptidyl-serine modification;GO:0007420 brain development	AGC Ser/Thr protein kinase family	Enzymes/{ENZYME proteins/Transferases,Kinases/AGC Ser/Thr protein kinases}	Vesicles(Approved)				0	0	0	0	0	0	0	0	0	0	0	0	0	0	0	0	0	0	0	0	0
26468	LHX6	1	26468	Gene_ID	H. sapiens	26468	H. sapiens	LHX6	LIM homeobox 6	GO:0021853 cerebral cortex GABAergic interneuron migration;GO:0021830 interneuron migration from the subpallium to the cortex;GO:0021800 cerebral cortex tangential migration		Transcription factors/Helix-turn-helix domains	Nucleoli fibrillar center;Plasma membrane(Uncertain)				0	0	0	0	0	0	0	0	0	0	0	0	0	0	0	0	0	0	0	0	0
10188	TNK2	1	10188	Gene_ID	H. sapiens	10188	H. sapiens	TNK2	tyrosine kinase non receptor 2	GO:2000369 regulation of clathrin-dependent endocytosis;GO:0034260 negative regulation of GTPase activity;GO:0038083 peptidyl-tyrosine autophosphorylation	Tyr protein kinase family	Enzymes/{ENZYME proteins/Transferases,Kinases/Tyr protein kinases}	Cytosol(Approved)	Adenosine triphosphate (Ww domain binding);Debromohymenialdisine (Ww domain binding)	(M81)PID CDC42 PATHWAY; (M3270)ST INTEGRIN SIGNALING PATHWAY		0	0	0	0	0	0	0	1	0	0	0	0	0	0	0	0	0	0	0	1	0
400258	C14orf180	1	400258	Gene_ID	H. sapiens	400258	H. sapiens	C14orf180	chromosome 14 open reading frame 180								0	0	0	0	0	0	0	0	0	0	0	0	0	0	0	0	0	0	0	0	0
57410	SCYL1	1	57410	Gene_ID	H. sapiens	57410	H. sapiens	SCYL1	SCY1 like pseudokinase 1	GO:0006890 retrograde vesicle-mediated transport, Golgi to ER;GO:0018108 peptidyl-tyrosine phosphorylation;GO:0018212 peptidyl-tyrosine modification	Other	Enzymes/Kinases	Cytosol(Supported)	Grn163l (Protein tyrosine kinase activity)			0	0	0	0	0	0	0	0	0	0	0	0	0	0	0	0	0	0	0	0	0
57521	RPTOR	1	57521	Gene_ID	H. sapiens	57521	H. sapiens	RPTOR	regulatory associated protein of MTOR complex 1	GO:0071233 cellular response to leucine;GO:0045945 positive regulation of transcription by RNA polymerase III;GO:0010800 positive regulation of peptidyl-threonine phosphorylation			Lysosomes(Enhanced)Cytosol(Supported)Nucleoplasm(Approved)		(M87)PID LKB1 PATHWAY; (M121)PID MTOR 4PATHWAY; (M48)PID MET PATHWAY	(M5923)HALLMARK PI3K AKT MTOR SIGNALING	0	0	0	0	0	0	0	0	0	0	0	0	0	0	0	0	0	0	0	0	0
222	ALDH3B2	1	222	Gene_ID	H. sapiens	222	H. sapiens	ALDH3B2	aldehyde dehydrogenase 3 family member B2	GO:0006068 ethanol catabolic process;GO:0034310 primary alcohol catabolic process;GO:0006067 ethanol metabolic process		Enzymes/ENZYME proteins/Oxidoreductases					0	0	0	0	0	0	0	0	0	0	0	0	0	0	0	0	0	0	0	0	0
9659	PDE4DIP	1	9659	Gene_ID	H. sapiens	9659	H. sapiens	PDE4DIP	phosphodiesterase 4D interacting protein	GO:1903358 regulation of Golgi organization;GO:0007030 Golgi organization;GO:0010256 endomembrane system organization			Golgi apparatus(Supported)			(M5909)HALLMARK MYOGENESIS	0	0	0	0	0	0	0	0	0	0	0	0	0	0	0	0	0	0	0	0	0
122618	PLD4	1	122618	Gene_ID	H. sapiens	122618	H. sapiens	PLD4	phospholipase D family member 4	GO:0043647 inositol phosphate metabolic process;GO:0002244 hematopoietic progenitor cell differentiation;GO:0019751 polyol metabolic process		Enzymes/ENZYME proteins/Hydrolases					0	0	0	0	0	0	0	0	0	0	0	0	0	0	0	0	0	0	0	0	0
133396	IL31RA	1	133396	Gene_ID	H. sapiens	133396	H. sapiens	IL31RA	interleukin 31 receptor A	GO:0043031 negative regulation of macrophage activation;GO:0030224 monocyte differentiation;GO:0042531 positive regulation of tyrosine phosphorylation of STAT protein			Nucleoplasm;Vesicles(Approved)				0	0	0	1	0	0	0	0	0	0	0	0	0	0	0	0	0	0	0	0	0
7005	TEAD3	1	7005	Gene_ID	H. sapiens	7005	H. sapiens	TEAD3	TEA domain transcription factor 3	GO:0055059 asymmetric neuroblast division;GO:0055057 neuroblast division;GO:0036445 neuronal stem cell division		Transcription factors/Helix-turn-helix domains					0	0	0	0	0	0	0	0	0	0	0	0	0	0	0	0	0	0	0	0	0
64926	RASAL3	1	64926	Gene_ID	H. sapiens	64926	H. sapiens	RASAL3	RAS protein activator like 3	GO:0051142 positive regulation of NK T cell proliferation;GO:0051140 regulation of NK T cell proliferation;GO:0051135 positive regulation of NK T cell activation		RAS pathway related proteins					0	0	0	1	0	0	0	1	0	0	0	0	0	0	0	0	0	0	0	1	0
114789	SLC25A25	1	114789	Gene_ID	H. sapiens	114789	H. sapiens	SLC25A25	solute carrier family 25 member 25	GO:0015867 ATP transport;GO:0051503 adenine nucleotide transport;GO:0015868 purine ribonucleotide transport			Mitochondria(Supported)Vesicles(Approved)				1	0	0	0	0	0	0	0	1	0	0	0	0	0	0	0	0	0	0	0	0
84310	C7orf50	1	84310	Gene_ID	H. sapiens	84310	H. sapiens	C7orf50	chromosome 7 open reading frame 50				Nucleoli;Nucleus(Approved)				0	0	0	0	0	0	0	0	0	0	0	0	0	0	0	0	0	0	0	0	0
254427	C10orf47	1	254427	Gene_ID	H. sapiens	254427	H. sapiens	PROSER2	proline and serine rich 2				Cytosol;Plasma membrane(Uncertain)				0	0	0	0	0	0	0	0	0	0	0	0	0	0	0	0	0	0	0	0	0
140707	BRI3BP	1	140707	Gene_ID	H. sapiens	140707	H. sapiens	BRI3BP	BRI3 binding protein			Transporters/Transporter channels and pores	Mitochondria;Nucleoplasm(Approved)				0	0	0	0	0	0	0	0	0	0	0	0	0	0	0	0	0	0	0	0	0
50614	GALNT9	1	50614	Gene_ID	H. sapiens	50614	H. sapiens	GALNT9	polypeptide N-acetylgalactosaminyltransferase 9	GO:0016266 O-glycan processing;GO:0006493 protein O-linked glycosylation;GO:0006486 protein glycosylation		Enzymes/ENZYME proteins/Transferases	Vesicles(Approved)				0	0	0	0	0	0	0	0	0	0	0	0	0	0	0	0	0	0	0	0	0
282974	STK32C	1	282974	Gene_ID	H. sapiens	282974	H. sapiens	STK32C	serine/threonine kinase 32C	GO:0018105 peptidyl-serine phosphorylation;GO:0018209 peptidyl-serine modification;GO:0018193 peptidyl-amino acid modification	Other	Enzymes/{ENZYME proteins/Transferases,Kinases}					0	0	0	0	0	0	0	0	0	0	0	0	0	0	0	0	0	0	0	0	0
3785	KCNQ2	1	3785	Gene_ID	H. sapiens	3785	H. sapiens	KCNQ2	potassium voltage-gated channel subfamily Q member 2	GO:0071805 potassium ion transmembrane transport;GO:0071804 cellular potassium ion transport;GO:0006813 potassium ion transport		Transporters/Transporter channels and pores;Voltage-gated ion channels/Voltage-Gated Potassium Channels	Endoplasmic reticulum(Approved)	Amitriptyline (Voltage-gated potassium channel activity);Diclofenac (Voltage-gated potassium channel activity);Meclofenamic acid (Voltage-gated potassium channel activity);Ezogabine (Voltage-gated potassium channel activity);ICA-105665 (Voltage-gated potassium channel activity)		(M5956)HALLMARK KRAS SIGNALING DN	0	0	0	0	0	0	0	0	0	0	0	0	0	0	0	0	0	0	0	0	0
64207	IRF2BPL	1	64207	Gene_ID	H. sapiens	64207	H. sapiens	IRF2BPL	interferon regulatory factor 2 binding protein like	GO:0046543 development of secondary female sexual characteristics;GO:0045136 development of secondary sexual characteristics;GO:0000122 negative regulation of transcription by RNA polymerase II			Nucleoplasm(Enhanced)				0	0	0	0	0	0	0	0	0	1	0	0	0	0	0	0	0	0	0	0	0
256987	SERINC5	1	256987	Gene_ID	H. sapiens	256987	H. sapiens	SERINC5	serine incorporator 5	GO:0006564 L-serine biosynthetic process;GO:1904219 positive regulation of CDP-diacylglycerol-serine O-phosphatidyltransferase activity;GO:1904222 positive regulation of serine C-palmitoyltransferase activity			Golgi apparatus;Nucleus;Vesicles(Uncertain)				0	0	0	0	0	0	0	0	0	0	0	0	0	0	0	0	0	0	0	0	0
647024	C6orf132	1	647024	Gene_ID	H. sapiens	647024	H. sapiens	C6orf132	chromosome 6 open reading frame 132				Cytosol;Golgi apparatus(Approved)				0	0	0	0	0	0	0	0	0	0	0	0	0	0	0	0	0	0	0	0	0
4255	MGMT	1	4255	Gene_ID	H. sapiens	4255	H. sapiens	MGMT	O-6-methylguanine-DNA methyltransferase	GO:0051593 response to folic acid;GO:0060644 mammary gland epithelial cell differentiation;GO:0006307 DNA dealkylation involved in DNA repair		Enzymes/ENZYME proteins/Transferases	Nucleoplasm(Enhanced)	L-Cysteine (Methyltransferase activity);S-Methylcysteine (Methyltransferase activity);Benzylcysteine (Methyltransferase activity)		(M5942)HALLMARK UV RESPONSE DN; (M5902)HALLMARK APOPTOSIS	0	0	1	0	0	0	0	0	0	0	0	0	0	0	0	0	0	0	0	0	0
348645	C22orf34	1	348645	Gene_ID	H. sapiens	348645	H. sapiens	C22orf34	chromosome 22 open reading frame 34								0	0	0	0	0	0	0	0	0	0	0	0	0	0	0	0	0	0	0	0	0
51690	LSM7	1	51690	Gene_ID	H. sapiens	51690	H. sapiens	LSM7	LSM7 homolog, U6 small nuclear RNA and mRNA degradation associated	GO:0043928 exonucleolytic nuclear-transcribed mRNA catabolic process involved in deadenylation-dependent decay;GO:0000291 nuclear-transcribed mRNA catabolic process, exonucleolytic;GO:0000288 nuclear-transcribed mRNA catabolic process, deadenylation-dependent decay			Nucleoli fibrillar center(Approved)			(M5926)HALLMARK MYC TARGETS V1	0	0	0	0	0	0	0	0	0	0	0	0	0	0	0	0	0	0	0	0	0
256536	TCERG1L	1	256536	Gene_ID	H. sapiens	256536	H. sapiens	TCERG1L	transcription elongation regulator 1 like								0	0	0	0	0	0	0	0	0	0	0	0	0	0	0	0	0	0	0	0	0
10500	SEMA6C	1	10500	Gene_ID	H. sapiens	10500	H. sapiens	SEMA6C	semaphorin 6C	GO:0048843 negative regulation of axon extension involved in axon guidance;GO:0048841 regulation of axon extension involved in axon guidance;GO:1902668 negative regulation of axon guidance			Plasma membrane(Supported)Cytosol;Nucleoli fibrillar center;Nucleoplasm(Approved)		(M5880)NABA ECM AFFILIATED; (M5885)NABA MATRISOME ASSOCIATED; (M5889)NABA MATRISOME		0	0	0	0	0	0	0	0	0	0	0	0	0	0	0	1	0	0	0	0	0
222962	SLC29A4	1	222962	Gene_ID	H. sapiens	222962	H. sapiens	SLC29A4	solute carrier family 29 member 4	GO:1901642 nucleoside transmembrane transport;GO:0015858 nucleoside transport;GO:0015844 monoamine transport		Transporters/Electrochemical Potential-driven transporters	Cytokinetic bridge;Microtubules(Supported)				0	0	0	0	0	0	0	0	0	0	0	0	0	0	0	0	0	0	0	0	0
148738	HFE2	1	148738	Gene_ID	H. sapiens	148738	H. sapiens	HJV	hemojuvelin BMP co-receptor	GO:0030514 negative regulation of BMP signaling pathway;GO:0006879 cellular iron ion homeostasis;GO:0016540 protein autoprocessing					(M181)PID BMP PATHWAY		0	0	0	0	0	0	0	0	0	0	0	0	0	0	0	0	0	0	0	0	0
4772	NFATC1	1	4772	Gene_ID	H. sapiens	4772	H. sapiens	NFATC1	nuclear factor of activated T cells 1	GO:1905064 negative regulation of vascular smooth muscle cell differentiation;GO:0003184 pulmonary valve morphogenesis;GO:0003180 aortic valve morphogenesis		Transcription factors/Immunoglobulin fold	Nuclear bodies;Nucleoplasm(Supported)	Pseudoephedrine (Transcriptional activator activity, rna polymerase ii distal enhancer sequence-specific binding)	(M235)PID TCR CALCIUM PATHWAY; (M65)PID FRA PATHWAY; (M8626)SIG BCR SIGNALING PATHWAY		0	0	0	0	0	0	1	0	0	0	0	1	0	0	0	0	0	0	0	0	0
55038	CDCA4	1	55038	Gene_ID	H. sapiens	55038	H. sapiens	CDCA4	cell division cycle associated 4				Cytosol;Nucleoplasm(Supported)				0	0	0	0	0	0	0	0	0	0	0	0	0	0	0	0	0	0	0	0	0
29896	TRA2A	1	29896	Gene_ID	H. sapiens	29896	H. sapiens	TRA2A	transformer 2 alpha homolog	GO:0048026 positive regulation of mRNA splicing, via spliceosome;GO:0050685 positive regulation of mRNA processing;GO:0033120 positive regulation of RNA splicing			Nucleoli;Vesicles(Supported)				0	0	0	0	0	0	0	0	0	0	0	0	0	0	0	0	0	0	0	0	0
9854	C2CD2L	1	9854	Gene_ID	H. sapiens	9854	H. sapiens	C2CD2L	C2CD2 like	GO:0035774 positive regulation of insulin secretion involved in cellular response to glucose stimulus;GO:0061178 regulation of insulin secretion involved in cellular response to glucose stimulus;GO:0032024 positive regulation of insulin secretion		Transporters/Accessory Factors Involved in Transport	Cytosol;Nuclear membrane;Nucleoli;Nucleus(Approved)				0	0	0	0	0	0	0	0	0	0	0	0	0	0	0	0	0	0	0	0	0
4691	NCL	1	4691	Gene_ID	H. sapiens	4691	H. sapiens	NCL	nucleolin	GO:1901838 positive regulation of transcription of nucleolar large rRNA by RNA polymerase I;GO:1901836 regulation of transcription of nucleolar large rRNA by RNA polymerase I;GO:0042790 nucleolar large rRNA transcription by RNA polymerase I			Nucleoli(Enhanced)Nucleus(Supported)		(M14)PID AURORA B PATHWAY; (M174)PID UPA UPAR PATHWAY; (M105)PID TELOMERASE PATHWAY	(M5901)HALLMARK G2M CHECKPOINT	0	0	0	0	1	0	1	0	0	0	0	0	0	0	0	0	0	0	0	0	0
283487	LINC00346	1	283487	Gene_ID	H. sapiens	283487	H. sapiens	LINC00346	long intergenic non-protein coding RNA 346								0	0	0	0	0	0	0	0	0	0	0	0	0	0	0	0	0	0	0	0	0
80757	TMEM121	1	80757	Gene_ID	H. sapiens	80757	H. sapiens	TMEM121	transmembrane protein 121	GO:0008150 biological_process			Cytosol(Approved)				0	0	0	0	0	0	0	0	0	0	0	0	0	0	0	0	0	0	0	0	0
23275	POFUT2	1	23275	Gene_ID	H. sapiens	23275	H. sapiens	POFUT2	protein O-fucosyltransferase 2	GO:0036066 protein O-linked fucosylation;GO:0006004 fucose metabolic process;GO:0010717 regulation of epithelial to mesenchymal transition		Enzymes/ENZYME proteins/Transferases					0	1	0	0	1	0	0	0	0	0	0	0	0	0	0	1	0	0	1	0	0
285093	C2orf85	1	285093	Gene_ID	H. sapiens	285093	H. sapiens	RTP5	receptor transporter protein 5 (putative)	GO:0001580 detection of chemical stimulus involved in sensory perception of bitter taste;GO:0050912 detection of chemical stimulus involved in sensory perception of taste;GO:0051205 protein insertion into membrane							0	0	0	0	0	0	0	0	0	0	0	0	0	0	0	0	0	0	0	0	0
9394	HS6ST1	1	9394	Gene_ID	H. sapiens	9394	H. sapiens	HS6ST1	heparan sulfate 6-O-sulfotransferase 1	GO:0015015 heparan sulfate proteoglycan biosynthetic process, enzymatic modification;GO:0060716 labyrinthine layer blood vessel development;GO:0060711 labyrinthine layer development			Nucleoplasm(Approved)				1	1	0	0	0	0	1	0	0	1	0	0	0	0	0	0	1	0	0	0	0
114900	C1QTNF4	1	114900	Gene_ID	H. sapiens	114900	H. sapiens	C1QTNF4	C1q and TNF related 4	GO:0070105 positive regulation of interleukin-6-mediated signaling pathway;GO:1904469 positive regulation of tumor necrosis factor secretion;GO:0070103 regulation of interleukin-6-mediated signaling pathway					(M5880)NABA ECM AFFILIATED; (M5885)NABA MATRISOME ASSOCIATED; (M5889)NABA MATRISOME		0	0	0	0	0	0	0	0	0	0	0	0	0	0	1	0	0	0	0	0	0
7025	NR2F1	1	7025	Gene_ID	H. sapiens	7025	H. sapiens	NR2F1	nuclear receptor subfamily 2 group F member 1	GO:0010977 negative regulation of neuron projection development;GO:0043401 steroid hormone mediated signaling pathway;GO:0045665 negative regulation of neuron differentiation		Nuclear receptors;Transcription factors/Zinc-coordinating DNA-binding domains	Cytosol;Nucleoplasm(Approved)				0	0	0	0	0	0	0	0	0	0	0	0	0	0	0	0	0	0	0	0	0
8061	FOSL1	1	8061	Gene_ID	H. sapiens	8061	H. sapiens	FOSL1	FOS like 1, AP-1 transcription factor subunit	GO:0007296 vitellogenesis;GO:0051412 response to corticosterone;GO:0060674 placenta blood vessel development		Transcription factors/Basic domains	Nucleoplasm(Enhanced)		(M235)PID TCR CALCIUM PATHWAY; (M65)PID FRA PATHWAY; (M60)PID NFAT TFPATHWAY	(M5890)HALLMARK TNFA SIGNALING VIA NFKB	1	0	0	0	0	0	1	0	0	1	0	0	0	0	0	0	0	0	0	0	0
50636	ANO7	1	50636	Gene_ID	H. sapiens	50636	H. sapiens	ANO7	anoctamin 7	GO:0061589 calcium activated phosphatidylserine scrambling;GO:0061590 calcium activated phosphatidylcholine scrambling;GO:0061591 calcium activated galactosylceramide scrambling							0	0	0	0	0	0	0	0	0	0	0	0	0	0	0	0	0	0	0	0	0
8801	SUCLG2	1	8801	Gene_ID	H. sapiens	8801	H. sapiens	SUCLG2	succinate-CoA ligase GDP-forming beta subunit	GO:0006104 succinyl-CoA metabolic process;GO:0006105 succinate metabolic process;GO:0006099 tricarboxylic acid cycle		Citric acid cycle related proteins;Enzymes/ENZYME proteins/Ligase	Mitochondria(Supported)Plasma membrane(Approved)	Succinic acid (Succinate-coa ligase (gdp-forming) activity)		(M5935)HALLMARK FATTY ACID METABOLISM	0	0	0	0	0	0	0	0	0	0	0	0	0	0	0	0	0	0	0	0	0
9920	KBTBD11	1	9920	Gene_ID	H. sapiens	9920	H. sapiens	KBTBD11	kelch repeat and BTB domain containing 11				Intermediate filaments(Approved)				0	0	0	0	0	0	0	0	0	0	0	0	0	0	0	0	0	0	0	0	0
3223	HOXC6	1	3223	Gene_ID	H. sapiens	3223	H. sapiens	HOXC6	homeobox C6	GO:0048706 embryonic skeletal system development;GO:0009952 anterior/posterior pattern specification;GO:0043009 chordate embryonic development		Transcription factors/Helix-turn-helix domains	Nucleoplasm(Supported)Cytosol(Approved)				1	0	0	0	0	0	0	0	0	0	0	0	0	0	0	0	0	0	0	0	0
57622	LRFN1	1	57622	Gene_ID	H. sapiens	57622	H. sapiens	LRFN1	leucine rich repeat and fibronectin type III domain containing 1	GO:0099151 regulation of postsynaptic density assembly;GO:0099150 regulation of postsynaptic specialization assembly;GO:1905874 regulation of postsynaptic density organization							0	0	0	0	0	0	0	0	0	0	0	0	0	0	0	0	0	0	0	0	0
65258	MPPE1	1	65258	Gene_ID	H. sapiens	65258	H. sapiens	MPPE1	metallophosphoesterase 1	GO:0006506 GPI anchor biosynthetic process;GO:0006505 GPI anchor metabolic process;GO:0006661 phosphatidylinositol biosynthetic process			Golgi apparatus(Supported)Nucleoplasm(Uncertain)				0	0	0	0	0	0	0	0	0	0	0	0	0	0	0	0	0	0	0	0	0
53904	MYO3A	1	53904	Gene_ID	H. sapiens	53904	H. sapiens	MYO3A	myosin IIIA	GO:0090103 cochlea morphogenesis;GO:0090102 cochlea development;GO:0042472 inner ear morphogenesis	STE Ser/Thr protein kinase family	Enzymes/{ENZYME proteins/Transferases,Kinases/STE Ser/Thr protein kinases}	Actin filaments(Supported)Cytoplasmic bodies;Plasma membrane(Approved)				0	1	0	0	0	0	0	0	1	0	0	0	0	0	0	0	0	0	0	0	0
89846	FGD3	1	89846	Gene_ID	H. sapiens	89846	H. sapiens	FGD3	FYVE, RhoGEF and PH domain containing 3	GO:0046847 filopodium assembly;GO:0035023 regulation of Rho protein signal transduction;GO:0008360 regulation of cell shape			Cytosol;Nucleus(Approved)				0	0	0	0	0	0	0	1	0	0	0	0	0	0	0	0	0	0	0	1	0
3664	IRF6	1	3664	Gene_ID	H. sapiens	3664	H. sapiens	IRF6	interferon regulatory factor 6	GO:0060644 mammary gland epithelial cell differentiation;GO:0060333 interferon-gamma-mediated signaling pathway;GO:0060337 type I interferon signaling pathway		Transcription factors/Helix-turn-helix domains	Cytosol(Enhanced)Nucleus(Supported)			(M5947)HALLMARK IL2 STAT5 SIGNALING	0	0	1	0	0	0	0	0	0	0	0	0	1	0	0	0	0	0	0	0	0
651746	ANKRD33B	1	651746	Gene_ID	H. sapiens	651746	H. sapiens	ANKRD33B	ankyrin repeat domain 33B				Mitochondria(Approved)				0	0	0	0	0	0	0	0	0	0	0	0	0	0	0	0	0	0	0	0	0
2302	FOXJ1	1	2302	Gene_ID	H. sapiens	2302	H. sapiens	FOXJ1	forkhead box J1	GO:0072016 glomerular parietal epithelial cell development;GO:1901248 positive regulation of lung ciliated cell differentiation;GO:0002897 positive regulation of central B cell tolerance induction		Transcription factors/Helix-turn-helix domains					1	0	0	1	1	0	0	1	0	0	0	1	0	0	0	0	1	1	1	0	0
4091	SMAD6	1	4091	Gene_ID	H. sapiens	4091	H. sapiens	SMAD6	SMAD family member 6	GO:0007352 zygotic specification of dorsal/ventral axis;GO:0010991 negative regulation of SMAD protein complex assembly;GO:0003183 mitral valve morphogenesis		Transcription factors	Nuclear bodies;Nucleus(Supported)Golgi apparatus(Uncertain)		(M181)PID BMP PATHWAY	(M5896)HALLMARK TGF BETA SIGNALING	1	0	0	0	1	0	1	0	0	0	0	1	0	0	0	0	0	0	0	0	0
3398	ID2	1	3398	Gene_ID	H. sapiens	3398	H. sapiens	ID2	inhibitor of DNA binding 2	GO:0045578 negative regulation of B cell differentiation;GO:0003166 bundle of His development;GO:0061030 epithelial cell differentiation involved in mammary gland alveolus development		Transcription factors/Basic domains	Centrosome;Nuclear bodies;Nucleoplasm(Approved)		(M254)PID MYC REPRESS PATHWAY; (M255)PID HIF1 TFPATHWAY; (M66)PID MYC ACTIV PATHWAY	(M5896)HALLMARK TGF BETA SIGNALING; (M5934)HALLMARK XENOBIOTIC METABOLISM; (M5930)HALLMARK EPITHELIAL MESENCHYMAL TRANSITION	1	1	1	1	1	0	0	0	0	0	0	1	0	0	0	0	0	0	0	0	0
27106	ARRDC2	1	27106	Gene_ID	H. sapiens	27106	H. sapiens	ARRDC2	arrestin domain containing 2				Cytosol;Nucleoplasm(Approved)				0	0	0	0	0	0	0	0	0	0	0	0	0	0	0	0	0	0	0	0	0
116986	AGAP2	1	116986	Gene_ID	H. sapiens	116986	H. sapiens	AGAP2	ArfGAP with GTPase domain, ankyrin repeat and PH domain 2	GO:0061903 positive regulation of 1-phosphatidylinositol-3-kinase activity;GO:0061901 regulation of 1-phosphatidylinositol-3-kinase activity;GO:0010513 positive regulation of phosphatidylinositol biosynthetic process			Nucleoli;Nucleus(Supported)Mitochondria(Approved)		(M108)PID NETRIN PATHWAY; (M271)PID PI3K PLC TRK PATHWAY		0	0	0	0	0	0	0	1	0	0	0	0	0	0	0	0	0	0	0	0	0
240	ALOX5	1	240	Gene_ID	H. sapiens	240	H. sapiens	ALOX5	arachidonate 5-lipoxygenase	GO:2001301 lipoxin biosynthetic process;GO:0002540 leukotriene production involved in inflammatory response;GO:2001300 lipoxin metabolic process		Enzymes/ENZYME proteins/Oxidoreductases	Nucleoplasm(Supported)	Vitamin E (Iron ion binding);Masoprocol (Iron ion binding);Aminosalicylic Acid (Iron ion binding);Mesalazine (Iron ion binding);Montelukast (Iron ion binding);Diclofenac (Iron ion binding);Diethylcarbamazine (Iron ion binding);Zileuton (Iron ion binding);Sulfasalazine (Iron ion binding);Meclofenamic acid (Iron ion binding);Balsalazide (Iron ion binding);Minocycline (Iron ion binding);Hyperforin (…			0	0	0	0	0	0	0	0	0	0	0	0	0	0	0	0	0	0	0	0	0
284353	NKPD1	1	284353	Gene_ID	H. sapiens	284353	H. sapiens	NKPD1	NTPase KAP family P-loop domain containing 1								0	0	0	0	0	0	0	0	0	0	0	0	0	0	0	0	0	0	0	0	0
161882	ZFPM1	1	161882	Gene_ID	H. sapiens	161882	H. sapiens	ZFPM1	zinc finger protein, FOG family member 1	GO:0060377 negative regulation of mast cell differentiation;GO:0002295 T-helper cell lineage commitment;GO:0003195 tricuspid valve formation		Transcription factors/Zinc-coordinating DNA-binding domains	Cytosol;Nucleoplasm(Approved)		(M101)PID HDAC CLASSI PATHWAY; (M195)PID CMYB PATHWAY		1	1	0	1	1	0	0	0	0	0	0	1	0	0	0	0	0	1	0	0	0
3178	HNRNPA1	1	3178	Gene_ID	H. sapiens	3178	H. sapiens	HNRNPA1	heterogeneous nuclear ribonucleoprotein A1	GO:1903936 cellular response to sodium arsenite;GO:0032211 negative regulation of telomere maintenance via telomerase;GO:0032212 positive regulation of telomere maintenance via telomerase			Nucleoplasm(Enhanced)		(M58)PID AR PATHWAY	(M5926)HALLMARK MYC TARGETS V1	0	0	0	0	0	0	0	0	0	0	0	0	0	0	0	0	0	0	0	0	0
83988	NCALD	1	83988	Gene_ID	H. sapiens	83988	H. sapiens	NCALD	neurocalcin delta	GO:0003073 regulation of systemic arterial blood pressure;GO:0008217 regulation of blood pressure;GO:0019722 calcium-mediated signaling							0	0	0	0	0	0	0	0	0	0	0	0	0	0	0	0	0	0	0	0	0
51513	ETV7	1	51513	Gene_ID	H. sapiens	51513	H. sapiens	ETV7	ETS variant transcription factor 7	GO:0000122 negative regulation of transcription by RNA polymerase II;GO:0045892 negative regulation of transcription, DNA-templated;GO:1903507 negative regulation of nucleic acid-templated transcription		Transcription factors/Helix-turn-helix domains	Nucleoplasm(Enhanced)				0	0	0	0	0	0	0	0	0	0	0	0	0	0	0	0	0	0	0	0	0
113026	PLCD3	1	113026	Gene_ID	H. sapiens	113026	H. sapiens	PLCD3	phospholipase C delta 3	GO:0060716 labyrinthine layer blood vessel development;GO:0032959 inositol trisphosphate biosynthetic process;GO:0060711 labyrinthine layer development		Enzymes/ENZYME proteins/Hydrolases	Plasma membrane(Approved)				1	1	0	0	0	0	1	0	0	1	0	0	0	0	0	0	0	0	0	0	0
6927	HNF1A	1	6927	Gene_ID	H. sapiens	6927	H. sapiens	HNF1A	HNF1 homeobox A	GO:0035623 renal glucose absorption;GO:0035565 regulation of pronephros size;GO:0035564 regulation of kidney size			Nucleoplasm(Supported)	Norleucine (Transcriptional activator activity, rna polymerase ii core promoter proximal region sequence-specific binding)	(M106)PID HNF3B PATHWAY; (M70)PID PS1 PATHWAY	(M5957)HALLMARK PANCREAS BETA CELLS; (M5956)HALLMARK KRAS SIGNALING DN	0	0	1	1	1	0	0	0	0	0	0	0	0	0	0	0	0	0	0	0	0
9625	AATK	1	9625	Gene_ID	H. sapiens	9625	H. sapiens	AATK	apoptosis associated tyrosine kinase	GO:0006468 protein phosphorylation;GO:0016310 phosphorylation;GO:0006796 phosphate-containing compound metabolic process	Tyr protein kinase family	Enzymes/{ENZYME proteins/Transferases,Kinases/Tyr protein kinases}	Mitochondria(Uncertain)				0	0	0	0	0	0	0	0	0	0	0	0	0	0	0	0	0	0	0	0	0
146206	RLTPR	1	146206	Gene_ID	H. sapiens	146206	H. sapiens	CARMIL2	capping protein regulator and myosin 1 linker 2	GO:2000813 negative regulation of barbed-end actin filament capping;GO:2000812 regulation of barbed-end actin filament capping;GO:0051016 barbed-end actin filament capping							0	0	0	0	1	0	0	0	0	0	0	0	0	0	0	0	0	0	0	0	0
1876	E2F6	1	1876	Gene_ID	H. sapiens	1876	H. sapiens	E2F6	E2F transcription factor 6	GO:0070317 negative regulation of G0 to G1 transition;GO:0000083 regulation of transcription involved in G1/S transition of mitotic cell cycle;GO:0070316 regulation of G0 to G1 transition		Transcription factors/Helix-turn-helix domains	Nucleoplasm(Supported)		(M40)PID E2F PATHWAY		0	0	0	0	0	0	0	0	0	0	0	0	0	0	0	0	0	0	0	0	0
7851	MALL	1	7851	Gene_ID	H. sapiens	7851	H. sapiens	MALL	mal, T cell differentiation protein like	GO:0042632 cholesterol homeostasis;GO:0055092 sterol homeostasis;GO:0042552 myelination						(M5953)HALLMARK KRAS SIGNALING UP	0	0	0	0	0	0	0	0	0	0	0	0	0	0	0	0	0	0	0	0	0
80139	ZNF703	1	80139	Gene_ID	H. sapiens	80139	H. sapiens	ZNF703	zinc finger protein 703	GO:0033601 positive regulation of mammary gland epithelial cell proliferation;GO:0033599 regulation of mammary gland epithelial cell proliferation;GO:0034111 negative regulation of homotypic cell-cell adhesion							0	0	1	1	0	0	0	0	0	0	0	0	0	0	0	1	0	0	0	0	0
57533	TBC1D14	1	57533	Gene_ID	H. sapiens	57533	H. sapiens	TBC1D14	TBC1 domain family member 14	GO:0071955 recycling endosome to Golgi transport;GO:2000785 regulation of autophagosome assembly;GO:1902017 regulation of cilium assembly			Golgi apparatus;Vesicles(Supported)Nucleoplasm(Approved)				0	0	0	0	0	0	0	1	0	0	0	0	0	0	0	0	0	0	0	0	0
100131244	ANKRD63	1	100131244	Gene_ID	H. sapiens	100131244	H. sapiens	ANKRD63	ankyrin repeat domain 63								0	0	0	0	0	0	0	0	0	0	0	0	0	0	0	0	0	0	0	0	0
27443	CECR2	1	27443	Gene_ID	H. sapiens	27443	H. sapiens	CECR2	CECR2 histone acetyl-lysine reader	GO:0006309 apoptotic DNA fragmentation;GO:0030262 apoptotic nuclear changes;GO:0000737 DNA catabolic process, endonucleolytic			Nucleus;Vesicles(Approved)				0	0	0	0	0	0	0	0	0	0	0	0	0	0	0	0	0	0	0	0	0
2099	ESR1	1	2099	Gene_ID	H. sapiens	2099	H. sapiens	ESR1	estrogen receptor 1	GO:0060750 epithelial cell proliferation involved in mammary gland duct elongation;GO:0060523 prostate epithelial cord elongation;GO:0060527 prostate epithelial cord arborization involved in prostate glandular acinus morphogenesis		Nuclear receptors;Transcription factors/Zinc-coordinating DNA-binding domains	Nucleus;Vesicles(Approved)	Diethylstilbestrol (Zinc ion binding);Chlorotrianisene (Zinc ion binding);Conjugated Equine Estrogens (Zinc ion binding);Etonogestrel (Zinc ion binding);Desogestrel (Zinc ion binding);Levonorgestrel (Zinc ion binding);Progesterone (Zinc ion binding);Raloxifene (Zinc ion binding);Toremifene (Zinc ion binding);Medroxyprogesterone acetate (Zinc ion binding);Estrone (Zinc ion binding);Tamoxifen (Zinc…	(M30)PID HDAC CLASSII PATHWAY; (M229)PID P38 ALPHA BETA DOWNSTREAM PATHWAY; (M176)PID FOXM1 PATHWAY	(M5934)HALLMARK XENOBIOTIC METABOLISM	0	0	1	0	1	0	0	1	0	1	0	0	0	1	0	1	0	0	0	0	0
55180	LINS	1	55180	Gene_ID	H. sapiens	55180	H. sapiens	LINS1	lines homolog 1	GO:0050890 cognition;GO:0050877 nervous system process;GO:0003008 system process			Nucleoplasm(Approved)				0	0	0	0	0	0	0	0	0	0	0	0	0	0	0	0	0	0	0	0	0
64922	LRRC19	1	64922	Gene_ID	H. sapiens	64922	H. sapiens	LRRC19	leucine rich repeat containing 19	GO:0002224 toll-like receptor signaling pathway;GO:0002221 pattern recognition receptor signaling pathway;GO:1901224 positive regulation of NIK/NF-kappaB signaling							0	0	0	0	0	0	0	0	0	0	0	0	0	0	0	0	0	0	0	0	0
3202	HOXA5	1	3202	Gene_ID	H. sapiens	3202	H. sapiens	HOXA5	homeobox A5	GO:0060480 lung goblet cell differentiation;GO:0060574 intestinal epithelial cell maturation;GO:0060481 lobar bronchus epithelium development		Transcription factors/Helix-turn-helix domains					1	1	1	1	1	0	1	0	0	0	0	0	0	0	0	1	1	0	0	0	0
5788	PTPRC	1	5788	Gene_ID	H. sapiens	5788	H. sapiens	PTPRC	protein tyrosine phosphatase receptor type C	GO:0048304 positive regulation of isotype switching to IgG isotypes;GO:0048302 regulation of isotype switching to IgG isotypes;GO:0045830 positive regulation of isotype switching					(M1315)SIG PIP3 SIGNALING IN B LYMPHOCYTES; (M9526)ST T CELL SIGNAL TRANSDUCTION; (M8626)SIG BCR SIGNALING PATHWAY	(M5915)HALLMARK APICAL JUNCTION; (M5950)HALLMARK ALLOGRAFT REJECTION	1	0	0	1	0	0	0	1	0	0	0	0	0	0	0	1	0	1	0	0	0
81930	KIF18A	1	81930	Gene_ID	H. sapiens	81930	H. sapiens	KIF18A	kinesin family member 18A	GO:0072520 seminiferous tubule development;GO:0019886 antigen processing and presentation of exogenous peptide antigen via MHC class II;GO:0007080 mitotic metaphase plate congression			Cytokinetic bridge;Microtubules(Supported)				0	0	0	0	0	0	0	0	0	1	0	0	0	0	0	0	0	0	0	1	0
6256	RXRA	1	6256	Gene_ID	H. sapiens	6256	H. sapiens	RXRA	retinoid X receptor alpha	GO:0045994 positive regulation of translational initiation by iron;GO:0060687 regulation of branching involved in prostate gland morphogenesis;GO:0060528 secretory columnal luminar epithelial cell differentiation involved in prostate glandular acinus development		Nuclear receptors;Transcription factors/Zinc-coordinating DNA-binding domains	Golgi apparatus;Nucleus(Supported)	Adapalene (Zinc ion binding);Bexarotene (Zinc ion binding);Acitretin (Zinc ion binding);Alitretinoin (Zinc ion binding);Etodolac (Zinc ion binding);Etretinate (Zinc ion binding);(5BETA)-PREGNANE-3,20-DIONE (Zinc ion binding);2-chloro-5-nitro-N-phenylbenzamide (Zinc ion binding);1-BENZYL-3-(4-METHOXYPHENYLAMINO)-4-PHENYLPYRROLE-2,5-DIONE (Zinc ion binding);2-[(2,4-DICHLOROBENZOYL)AMINO]-5-(PYRIMID…	(M162)PID RXR VDR PATHWAY; (M207)PID RETINOIC ACID PATHWAY; (M239)PID A6B1 A6B4 INTEGRIN PATHWAY	(M5948)HALLMARK BILE ACID METABOLISM; (M5942)HALLMARK UV RESPONSE DN; (M5939)HALLMARK P53 PATHWAY	1	0	1	0	1	0	0	0	1	1	0	1	0	1	0	1	0	0	0	0	0
201176	ARHGAP27	1	201176	Gene_ID	H. sapiens	201176	H. sapiens	ARHGAP27	Rho GTPase activating protein 27	GO:0006898 receptor-mediated endocytosis;GO:0043547 positive regulation of GTPase activity;GO:0043087 regulation of GTPase activity			Cytosol;Nucleus(Supported)			(M5893)HALLMARK MITOTIC SPINDLE	0	0	0	0	0	0	0	1	0	0	0	0	0	0	0	0	0	0	0	1	0
79990	PLEKHH3	1	79990	Gene_ID	H. sapiens	79990	H. sapiens	PLEKHH3	pleckstrin homology, MyTH4 and FERM domain containing H3	GO:0007165 signal transduction;GO:0023052 signaling;GO:0007154 cell communication			Golgi apparatus(Approved)				0	0	0	0	0	0	0	0	0	0	0	0	0	0	0	0	0	0	0	0	0
79701	C17orf101	1	79701	Gene_ID	H. sapiens	79701	H. sapiens	OGFOD3	2-oxoglutarate and iron dependent oxygenase domain containing 3	GO:0055114 oxidation-reduction process;GO:0008152 metabolic process;GO:0008150 biological_process			Nucleoplasm(Approved)				0	0	0	0	0	0	0	0	0	0	0	0	0	0	0	0	0	0	0	0	0
57690	TNRC6C	1	57690	Gene_ID	H. sapiens	57690	H. sapiens	TNRC6C	trinucleotide repeat containing adaptor 6C	GO:0060213 positive regulation of nuclear-transcribed mRNA poly(A) tail shortening;GO:0060211 regulation of nuclear-transcribed mRNA poly(A) tail shortening;GO:1900153 positive regulation of nuclear-transcribed mRNA catabolic process, deadenylation-dependent decay			Nucleus(Approved)				0	0	0	1	0	0	0	0	0	0	0	0	0	0	0	0	0	0	0	0	0
5914	RARA	1	5914	Gene_ID	H. sapiens	5914	H. sapiens	RARA	retinoic acid receptor alpha	GO:0045630 positive regulation of T-helper 2 cell differentiation;GO:0045628 regulation of T-helper 2 cell differentiation;GO:0045624 positive regulation of T-helper cell differentiation		Nuclear receptors;Transcription factors/Zinc-coordinating DNA-binding domains	Cytosol;Nucleus(Supported)	Adapalene (Zinc ion binding);Acitretin (Zinc ion binding);Alitretinoin (Zinc ion binding);Tazarotene (Zinc ion binding);Etretinate (Zinc ion binding);Isotretinoin (Zinc ion binding);Tamibarotene (Zinc ion binding);LGD-1550 (Zinc ion binding)	(M162)PID RXR VDR PATHWAY; (M207)PID RETINOIC ACID PATHWAY	(M5902)HALLMARK APOPTOSIS; (M5906)HALLMARK ESTROGEN RESPONSE EARLY	1	1	1	1	1	0	0	0	1	1	1	1	1	1	0	0	1	0	0	0	0
23369	PUM2	1	23369	Gene_ID	H. sapiens	23369	H. sapiens	PUM2	pumilio RNA binding family member 2	GO:1900246 positive regulation of RIG-I signaling pathway;GO:0039535 regulation of RIG-I signaling pathway;GO:0039529 RIG-I signaling pathway			Cytosol(Enhanced)				0	0	0	0	0	0	0	0	0	0	0	0	0	0	0	0	0	0	0	0	0
1	A1BG	1	1	Gene_ID	H. sapiens	1	H. sapiens	A1BG	alpha-1-B glycoprotein	GO:0002576 platelet degranulation;GO:0043312 neutrophil degranulation;GO:0002283 neutrophil activation involved in immune response					(M14532)ST PHOSPHOINOSITIDE 3 KINASE PATHWAY		0	0	0	0	0	0	0	0	0	0	0	0	0	0	0	0	0	0	0	0	0
8642	DCHS1	1	8642	Gene_ID	H. sapiens	8642	H. sapiens	DCHS1	dachsous cadherin-related 1	GO:0003192 mitral valve formation;GO:0001658 branching involved in ureteric bud morphogenesis;GO:0003273 cell migration involved in endocardial cushion formation			Plasma membrane(Approved)				1	1	0	0	1	0	0	0	1	0	1	1	0	0	0	1	0	0	0	0	0
3185	HNRNPF	1	3185	Gene_ID	H. sapiens	3185	H. sapiens	HNRNPF	heterogeneous nuclear ribonucleoprotein F	GO:0035722 interleukin-12-mediated signaling pathway;GO:0071349 cellular response to interleukin-12;GO:0070671 response to interleukin-12			Nucleoplasm(Enhanced)				0	0	0	0	0	0	0	0	0	0	0	0	0	0	0	0	0	0	0	0	0
286151	FBXO43	1	286151	Gene_ID	H. sapiens	286151	H. sapiens	FBXO43	F-box protein 43	GO:0045835 negative regulation of meiotic nuclear division;GO:0051447 negative regulation of meiotic cell cycle;GO:0040020 regulation of meiotic nuclear division							0	0	0	0	0	0	0	0	0	0	0	0	0	0	0	0	0	0	0	0	0
114757	CYGB	1	114757	Gene_ID	H. sapiens	114757	H. sapiens	CYGB	cytoglobin	GO:2000490 negative regulation of hepatic stellate cell activation;GO:0010764 negative regulation of fibroblast migration;GO:2000489 regulation of hepatic stellate cell activation		Transporters/Transporter channels and pores	Nuclear speckles(Enhanced)				0	0	0	1	0	0	0	0	0	0	0	0	0	0	0	0	0	0	0	0	0
4978	OPCML	1	4978	Gene_ID	H. sapiens	4978	H. sapiens	OPCML	opioid binding protein/cell adhesion molecule like	GO:0008038 neuron recognition;GO:0008037 cell recognition;GO:0048666 neuron development							0	0	0	0	0	0	0	0	0	0	0	0	0	0	0	0	0	0	0	0	0
79767	ELMO3	1	79767	Gene_ID	H. sapiens	79767	H. sapiens	ELMO3	engulfment and cell motility 3	GO:0006909 phagocytosis;GO:0006897 endocytosis;GO:0098657 import into cell			Cell Junctions;Plasma membrane(Approved)				0	0	0	0	0	0	0	0	0	0	0	0	0	0	0	0	0	0	0	0	0
23063	WAPAL	1	23063	Gene_ID	H. sapiens	23063	H. sapiens	WAPL	WAPL cohesin release factor	GO:0071922 regulation of cohesin loading;GO:0045875 negative regulation of sister chromatid cohesion;GO:0071921 cohesin loading							0	0	0	0	0	0	0	0	0	0	0	0	0	0	0	0	0	0	0	0	0
752	FMNL1	1	752	Gene_ID	H. sapiens	752	H. sapiens	FMNL1	formin like 1	GO:0006929 substrate-dependent cell migration;GO:0051014 actin filament severing;GO:0030866 cortical actin cytoskeleton organization			Cytosol(Approved)				0	0	0	0	0	0	0	0	0	0	0	0	0	0	0	0	0	0	0	1	0
11113	CIT	1	11113	Gene_ID	H. sapiens	11113	H. sapiens	CIT	citron rho-interacting serine/threonine kinase	GO:0032467 positive regulation of cytokinesis;GO:0008064 regulation of actin polymerization or depolymerization;GO:0030866 cortical actin cytoskeleton organization	AGC Ser/Thr protein kinase family	Enzymes/{ENZYME proteins/Transferases,Kinases/AGC Ser/Thr protein kinases}	Cytosol(Approved)		(M12)PID RHOA PATHWAY	(M5925)HALLMARK E2F TARGETS	0	0	1	0	0	0	0	0	0	0	0	0	0	0	0	0	0	0	0	1	0
1465	CSRP1	1	1465	Gene_ID	H. sapiens	1465	H. sapiens	CSRP1	cysteine and glycine rich protein 1	GO:0070527 platelet aggregation;GO:0045214 sarcomere organization;GO:0030239 myofibril assembly						(M5946)HALLMARK COAGULATION; (M5921)HALLMARK COMPLEMENT	0	0	0	0	0	0	0	0	0	0	0	0	0	0	0	0	0	0	0	0	0
84684	INSM2	1	84684	Gene_ID	H. sapiens	84684	H. sapiens	INSM2	INSM transcriptional repressor 2	GO:0000122 negative regulation of transcription by RNA polymerase II;GO:0045892 negative regulation of transcription, DNA-templated;GO:1903507 negative regulation of nucleic acid-templated transcription		Transcription factors/Zinc-coordinating DNA-binding domains	Nucleoplasm(Approved)				0	0	0	0	0	0	0	0	0	0	0	0	0	0	0	0	0	0	0	0	0
4846	NOS3	1	4846	Gene_ID	H. sapiens	4846	H. sapiens	NOS3	nitric oxide synthase 3	GO:0014740 negative regulation of muscle hyperplasia;GO:0003100 regulation of systemic arterial blood pressure by endothelin;GO:0031284 positive regulation of guanylate cyclase activity		Enzymes/ENZYME proteins/Oxidoreductases		L-Arginine (Tetrahydrobiopterin binding);L-Citrulline (Tetrahydrobiopterin binding);Sapropterin (Tetrahydrobiopterin binding);Miconazole (Tetrahydrobiopterin binding);N,N-dimethylarginine (Tetrahydrobiopterin binding);L-N(Omega)-Nitroarginine-2,4-L-Diaminobutyric Amide (Tetrahydrobiopterin binding);L-2-Amino-4-(Guanidinooxy)Butyric Acid (Tetrahydrobiopterin binding);3-Bromo-7-Nitroindazole (Tetra…	(M226)PID VEGFR1 PATHWAY; (M65)PID FRA PATHWAY; (M41)PID ER NONGENOMIC PATHWAY		1	0	0	1	1	1	1	0	0	1	0	1	0	0	0	1	1	0	0	0	0
10938	EHD1	1	10938	Gene_ID	H. sapiens	10938	H. sapiens	EHD1	EH domain containing 1	GO:0010886 positive regulation of cholesterol storage;GO:2001137 positive regulation of endocytic recycling;GO:1901741 positive regulation of myoblast fusion			Plasma membrane(Supported)			(M5890)HALLMARK TNFA SIGNALING VIA NFKB; (M5921)HALLMARK COMPLEMENT	0	0	0	0	0	0	0	0	0	0	0	0	0	0	0	0	0	0	0	0	0
6539	SLC6A12	1	6539	Gene_ID	H. sapiens	6539	H. sapiens	SLC6A12	solute carrier family 6 member 12	GO:0015812 gamma-aminobutyric acid transport;GO:0003333 amino acid transmembrane transport;GO:0015718 monocarboxylic acid transport		Transporters/Electrochemical Potential-driven transporters	Vesicles(Approved)	Guvacine (Neurotransmitter:sodium symporter activity)		(M5941)HALLMARK UV RESPONSE UP; (M5934)HALLMARK XENOBIOTIC METABOLISM	0	0	0	0	0	0	0	0	0	0	0	0	0	0	0	0	0	0	0	0	0
6659	SOX4	1	6659	Gene_ID	H. sapiens	6659	H. sapiens	SOX4	SRY-box transcription factor 4	GO:2000761 positive regulation of N-terminal peptidyl-lysine acetylation;GO:0006977 DNA damage response, signal transduction by p53 class mediator resulting in cell cycle arrest;GO:2000759 regulation of N-terminal peptidyl-lysine acetylation		Transcription factors/Other all-alpha-helical DNA-binding domains	Nucleoplasm(Supported)Mitochondria(Approved)				1	1	0	1	1	0	1	0	0	0	1	1	1	0	0	0	0	0	0	0	0
5310	PKD1	1	5310	Gene_ID	H. sapiens	5310	H. sapiens	PKD1	polycystin 1, transient receptor potential channel interacting	GO:0072287 metanephric distal tubule morphogenesis;GO:0072218 metanephric ascending thin limb development;GO:0072237 metanephric proximal tubule development		Transporters/Transporter channels and pores				(M5915)HALLMARK APICAL JUNCTION	1	1	1	1	1	0	1	0	0	1	1	1	0	0	0	0	1	0	0	0	0
85442	KNDC1	1	85442	Gene_ID	H. sapiens	85442	H. sapiens	KNDC1	kinase non-catalytic C-lobe domain containing 1	GO:0021707 cerebellar granule cell differentiation;GO:0021684 cerebellar granular layer formation;GO:0021683 cerebellar granular layer morphogenesis							0	0	0	0	0	0	0	0	0	0	0	0	0	0	0	0	0	0	0	1	0
256281	NUDT14	1	256281	Gene_ID	H. sapiens	256281	H. sapiens	NUDT14	nudix hydrolase 14	GO:0018279 protein N-linked glycosylation via asparagine;GO:0018196 peptidyl-asparagine modification;GO:0006487 protein N-linked glycosylation		Enzymes/ENZYME proteins/Hydrolases	Microtubules;Nucleoli(Approved)				0	0	0	0	0	0	0	0	0	0	0	0	0	0	0	0	0	0	0	0	0
54492	NEURL1B	1	54492	Gene_ID	H. sapiens	54492	H. sapiens	NEURL1B	neuralized E3 ubiquitin protein ligase 1B	GO:0070086 ubiquitin-dependent endocytosis;GO:0007219 Notch signaling pathway;GO:0072594 establishment of protein localization to organelle		Enzymes/ENZYME proteins/Transferases	Vesicles(Supported)				0	0	0	0	0	1	0	0	0	0	0	0	0	0	0	0	0	0	0	0	0
29798	C2orf27A	1	29798	Gene_ID	H. sapiens	29798	H. sapiens	C2orf27A	chromosome 2 open reading frame 27A								0	0	0	0	0	0	0	0	0	0	0	0	0	0	0	0	0	0	0	0	0
3663	IRF5	1	3663	Gene_ID	H. sapiens	3663	H. sapiens	IRF5	interferon regulatory factor 5	GO:0032727 positive regulation of interferon-alpha production;GO:0032494 response to peptidoglycan;GO:0032728 positive regulation of interferon-beta production		Transcription factors/Helix-turn-helix domains			(M145)PID P53 DOWNSTREAM PATHWAY	(M5913)HALLMARK INTERFERON GAMMA RESPONSE	0	0	0	0	0	0	0	0	0	0	0	0	0	0	0	0	0	0	0	0	0
25900	IFFO1	1	25900	Gene_ID	H. sapiens	25900	H. sapiens	IFFO1	intermediate filament family orphan 1								0	0	0	0	0	0	0	0	0	0	0	0	0	0	0	0	0	0	0	0	0
29	ABR	1	29	Gene_ID	H. sapiens	29	H. sapiens	ABR	ABR activator of RhoGEF and GTPase	GO:0043314 negative regulation of neutrophil degranulation;GO:1902564 negative regulation of neutrophil activation;GO:0043313 regulation of neutrophil degranulation			Cytosol;Nucleoplasm(Approved)		(M241)PID RAC1 REG PATHWAY; (M68)PID RHOA REG PATHWAY	(M5893)HALLMARK MITOTIC SPINDLE	0	1	0	1	0	0	0	1	1	0	0	0	0	0	0	0	0	0	0	1	0
9792	SERTAD2	1	9792	Gene_ID	H. sapiens	9792	H. sapiens	SERTAD2	SERTA domain containing 2	GO:0030308 negative regulation of cell growth;GO:0045926 negative regulation of growth;GO:0001558 regulation of cell growth			Cytosol;Nucleoplasm(Supported)				0	0	0	0	0	0	0	0	0	0	0	0	0	0	0	0	0	0	0	0	0
124535	HSF5	1	124535	Gene_ID	H. sapiens	124535	H. sapiens	HSF5	heat shock transcription factor 5	GO:0061408 positive regulation of transcription from RNA polymerase II promoter in response to heat stress;GO:0036003 positive regulation of transcription from RNA polymerase II promoter in response to stress;GO:0043618 regulation of transcription from RNA polymerase II promoter in response to stress		Transcription factors/Helix-turn-helix domains					0	0	0	0	0	0	0	0	0	0	0	0	0	0	0	0	0	0	0	0	0
4082	MARCKS	1	4082	Gene_ID	H. sapiens	4082	H. sapiens	MARCKS	myristoylated alanine rich protein kinase C substrate	GO:0051764 actin crosslink formation;GO:0051017 actin filament bundle assembly;GO:0061572 actin filament bundle organization			Plasma membrane(Supported)Cytosol;Endoplasmic reticulum;Nucleus(Approved)			(M5893)HALLMARK MITOTIC SPINDLE; (M5890)HALLMARK TNFA SIGNALING VIA NFKB; (M5901)HALLMARK G2M CHECKPOINT	0	0	0	0	0	0	0	0	0	0	0	0	0	0	0	0	0	0	0	0	0
2621	GAS6	1	2621	Gene_ID	H. sapiens	2621	H. sapiens	GAS6	growth arrest specific 6	GO:2000533 negative regulation of renal albumin absorption;GO:0019064 fusion of virus membrane with host plasma membrane;GO:0003104 positive regulation of glomerular filtration			Cytosol;Microtubule organizing center(Approved)		(M3008)NABA ECM GLYCOPROTEINS; (M5884)NABA CORE MATRISOME; (M5889)NABA MATRISOME		0	0	0	1	0	0	0	0	0	0	0	0	0	0	1	0	0	0	0	0	0
58504	ARHGAP22	1	58504	Gene_ID	H. sapiens	58504	H. sapiens	ARHGAP22	Rho GTPase activating protein 22	GO:0099175 regulation of postsynapse organization;GO:0001525 angiogenesis;GO:0099173 postsynapse organization			Cytosol;Nucleoplasm;Plasma membrane(Supported)				0	0	0	0	0	0	1	1	0	0	0	0	0	0	0	0	0	0	0	1	0
3784	KCNQ1	1	3784	Gene_ID	H. sapiens	3784	H. sapiens	KCNQ1	potassium voltage-gated channel subfamily Q member 1	GO:0098914 membrane repolarization during atrial cardiac muscle cell action potential;GO:0086014 atrial cardiac muscle cell action potential;GO:0098915 membrane repolarization during ventricular cardiac muscle cell action potential		Transporters/Transporter channels and pores;Voltage-gated ion channels/Voltage-Gated Potassium Channels		Indapamide (Voltage-gated potassium channel activity involved in ventricular cardiac muscle cell action potential repolarization);Bepridil (Voltage-gated potassium channel activity involved in ventricular cardiac muscle cell action potential repolarization);Azimilide (Voltage-gated potassium channel activity involved in ventricular cardiac muscle cell action potential repolarization);ICA-105665 (…			0	1	0	0	0	0	0	0	1	0	0	0	0	0	0	0	0	0	0	0	0
9058	SLC13A2	1	9058	Gene_ID	H. sapiens	9058	H. sapiens	SLC13A2	solute carrier family 13 member 2	GO:0006835 dicarboxylic acid transport;GO:0006814 sodium ion transport;GO:0046942 carboxylic acid transport		Transporters/Electrochemical Potential-driven transporters		Succinic acid (Low-affinity sodium:dicarboxylate symporter activity)			0	0	0	0	0	0	0	0	0	0	0	0	0	0	0	0	0	0	0	0	0
166	AES	1	166	Gene_ID	H. sapiens	166	H. sapiens	TLE5	TLE family member 5, transcriptional modulator	GO:2000210 positive regulation of anoikis;GO:2000209 regulation of anoikis;GO:0043276 anoikis			Nucleoplasm(Supported)		(M70)PID PS1 PATHWAY; (M223)PID BETA CATENIN NUC PATHWAY; (M5493)WNT SIGNALING		1	0	0	0	0	0	0	0	0	0	0	0	0	0	0	0	0	0	0	0	0
463	ZFHX3;C16orf47	1	463	Gene_ID	H. sapiens	463	H. sapiens	ZFHX3	zinc finger homeobox 3	GO:1904059 regulation of locomotor rhythm;GO:0045475 locomotor rhythm;GO:0032922 circadian regulation of gene expression		Transcription factors/Helix-turn-helix domains			(M195)PID CMYB PATHWAY		0	0	0	1	0	0	0	0	0	0	0	0	0	0	0	0	0	0	0	0	0
1871	E2F3	1	1871	Gene_ID	H. sapiens	1871	H. sapiens	E2F3	E2F transcription factor 3	GO:1905461 positive regulation of vascular associated smooth muscle cell apoptotic process;GO:1905459 regulation of vascular associated smooth muscle cell apoptotic process;GO:0034393 positive regulation of smooth muscle cell apoptotic process		Transcription factors/Helix-turn-helix domains	Nuclear speckles;Nucleoplasm(Supported)Cytosol(Uncertain)		(M279)PID RB 1PATHWAY; (M40)PID E2F PATHWAY; (M66)PID MYC ACTIV PATHWAY	(M5901)HALLMARK G2M CHECKPOINT	0	0	0	0	0	0	0	0	0	0	0	0	0	0	0	0	0	0	0	0	0
131405	TRIM71	1	131405	Gene_ID	H. sapiens	131405	H. sapiens	TRIM71	tripartite motif containing 71	GO:0061158 3'-UTR-mediated mRNA destabilization;GO:2000637 positive regulation of gene silencing by miRNA;GO:0061157 mRNA destabilization		Enzymes/ENZYME proteins/Transferases	Actin filaments;Focal adhesion sites;Plasma membrane(Approved)				1	1	0	0	1	0	0	0	0	0	1	0	0	0	0	0	0	0	0	0	0
84101	USP44	1	84101	Gene_ID	H. sapiens	84101	H. sapiens	USP44	ubiquitin specific peptidase 44	GO:0090266 regulation of mitotic cell cycle spindle assembly checkpoint;GO:1903504 regulation of mitotic spindle checkpoint;GO:0007094 mitotic spindle assembly checkpoint		Enzymes/{ENZYME proteins/Hydrolases,Peptidases/Cysteine-type peptidases}	Microtubules;Nucleoli fibrillar center(Approved)				0	0	0	0	0	0	0	0	0	0	0	0	0	0	0	0	0	0	0	0	0
11249	NXPH2	1	11249	Gene_ID	H. sapiens	11249	H. sapiens	NXPH2	neurexophilin 2	GO:0007218 neuropeptide signaling pathway;GO:0007186 G protein-coupled receptor signaling pathway;GO:0007165 signal transduction							0	0	0	0	0	0	0	0	0	0	0	0	0	0	0	0	0	0	0	0	0
140701	ABHD16B	1	140701	Gene_ID	H. sapiens	140701	H. sapiens	ABHD16B	abhydrolase domain containing 16B				Nucleoplasm(Approved)				0	0	0	0	0	0	0	0	0	0	0	0	0	0	0	0	0	0	0	0	0
56105	PCDHGA11	1	56105	Gene_ID	H. sapiens	56105	H. sapiens	PCDHGA11	protocadherin gamma subfamily A, 11	GO:0007156 homophilic cell adhesion via plasma membrane adhesion molecules;GO:0098742 cell-cell adhesion via plasma-membrane adhesion molecules;GO:0098609 cell-cell adhesion			Cytosol;Nucleus;Plasma membrane;Vesicles(Approved)				0	0	0	0	0	0	0	0	0	0	0	0	0	0	0	0	0	0	0	0	0
348825	TPRXL	1	348825	Gene_ID	H. sapiens	348825	H. sapiens	TPRXL	tetrapeptide repeat homeobox like	GO:0006357 regulation of transcription by RNA polymerase II;GO:0006366 transcription by RNA polymerase II;GO:0006355 regulation of transcription, DNA-templated							0	0	0	0	0	0	0	0	0	0	0	0	0	0	0	0	0	0	0	0	0
4641	MYO1C	1	4641	Gene_ID	H. sapiens	4641	H. sapiens	MYO1C	myosin IC	GO:1900748 positive regulation of vascular endothelial growth factor signaling pathway;GO:0038089 positive regulation of cell migration by vascular endothelial growth factor signaling pathway;GO:0090314 positive regulation of protein targeting to membrane		Transporters/Transporter channels and pores	Plasma membrane(Enhanced)Nuclear bodies(Supported)			(M5947)HALLMARK IL2 STAT5 SIGNALING; (M5909)HALLMARK MYOGENESIS	0	0	0	0	0	0	0	0	0	0	0	0	0	0	0	0	0	0	0	0	0
3012	HIST1H2AE	1	3012	Gene_ID	H. sapiens	3012	H. sapiens	H2AC8	H2A clustered histone 8	GO:0008285 negative regulation of cell proliferation;GO:0006325 chromatin organization;GO:0042127 regulation of cell proliferation			Nucleoplasm(Supported)				0	0	0	0	0	0	0	0	0	0	0	0	0	0	0	0	0	0	0	1	0
282617	IL28B	1	282617	Gene_ID	H. sapiens	282617	H. sapiens	IFNL3	interferon lambda 3	GO:0045071 negative regulation of viral genome replication;GO:1903901 negative regulation of viral life cycle;GO:0045069 regulation of viral genome replication							0	0	0	0	0	0	0	0	0	0	0	0	0	0	0	0	0	0	0	0	0
79190	IRX6	1	79190	Gene_ID	H. sapiens	79190	H. sapiens	IRX6	iroquois homeobox 6	GO:0006357 regulation of transcription by RNA polymerase II;GO:0006366 transcription by RNA polymerase II;GO:0006355 regulation of transcription, DNA-templated		Transcription factors/Helix-turn-helix domains	Mitochondria;Nucleus(Approved)				0	0	0	0	0	0	0	0	0	0	0	0	0	0	0	0	0	0	0	0	0
84433	CARD11	1	84433	Gene_ID	H. sapiens	84433	H. sapiens	CARD11	caspase recruitment domain family member 11	GO:0046710 GDP metabolic process;GO:0045061 thymic T cell selection;GO:0045086 positive regulation of interleukin-2 biosynthetic process					(M88)PID CD8 TCR PATHWAY; (M10)PID BCR 5PATHWAY; (M34)PID TCR PATHWAY		0	0	0	1	0	0	0	0	0	0	0	0	0	0	0	0	0	1	0	0	0
6439	SFTPB	1	6439	Gene_ID	H. sapiens	6439	H. sapiens	SFTPB	surfactant protein B	GO:0007585 respiratory gaseous exchange;GO:0006665 sphingolipid metabolic process;GO:0006643 membrane lipid metabolic process					(M5880)NABA ECM AFFILIATED; (M5885)NABA MATRISOME ASSOCIATED; (M5889)NABA MATRISOME		0	0	0	0	0	0	0	0	0	0	0	0	0	0	0	0	0	0	0	0	0
56413	LTB4R2	1	56413	Gene_ID	H. sapiens	56413	H. sapiens	LTB4R2	leukotriene B4 receptor 2	GO:0061737 leukotriene signaling pathway;GO:0007194 negative regulation of adenylate cyclase activity;GO:0051546 keratinocyte migration		G-protein coupled receptors/{Adenosine and adenine nucleotide receptors,GPCRs excl olfactory receptors}	Plasma membrane(Supported)Nucleoplasm(Uncertain)				0	0	0	0	0	0	0	0	0	0	0	0	0	0	0	0	0	0	0	0	0
30812	SOX8	1	30812	Gene_ID	H. sapiens	30812	H. sapiens	SOX8	SRY-box transcription factor 8	GO:0090190 positive regulation of branching involved in ureteric bud morphogenesis;GO:0072289 metanephric nephron tubule formation;GO:0072034 renal vesicle induction		Transcription factors/Other all-alpha-helical DNA-binding domains	Nucleus(Supported)				1	1	0	0	1	0	0	0	1	1	1	0	0	0	0	1	0	0	0	0	0
10555	AGPAT2	1	10555	Gene_ID	H. sapiens	10555	H. sapiens	AGPAT2	1-acylglycerol-3-phosphate O-acyltransferase 2	GO:0016024 CDP-diacylglycerol biosynthetic process;GO:0046341 CDP-diacylglycerol metabolic process;GO:0006654 phosphatidic acid biosynthetic process		Enzymes/ENZYME proteins/Transferases	Centrosome(Approved)				0	0	0	0	0	0	0	0	0	0	0	0	0	0	1	0	0	0	0	0	0
26040	SETBP1	1	26040	Gene_ID	H. sapiens	26040	H. sapiens	SETBP1	SET binding protein 1	GO:0006357 regulation of transcription by RNA polymerase II;GO:0006366 transcription by RNA polymerase II;GO:0006355 regulation of transcription, DNA-templated			Nuclear bodies;Nucleus(Supported)Cytosol(Uncertain)				0	0	0	0	0	0	0	0	0	0	0	0	0	0	0	0	0	0	0	0	0
29850	TRPM5	1	29850	Gene_ID	H. sapiens	29850	H. sapiens	TRPM5	transient receptor potential cation channel subfamily M member 5	GO:0035725 sodium ion transmembrane transport;GO:0050909 sensory perception of taste;GO:0071805 potassium ion transmembrane transport		Transporters/Transporter channels and pores;Voltage-gated ion channels/Transient Receptor Potential Channels					0	0	0	0	0	0	0	0	0	0	0	0	0	0	0	0	0	0	0	0	0
2195	FAT1	1	2195	Gene_ID	H. sapiens	2195	H. sapiens	FAT1	FAT atypical cadherin 1	GO:0045197 establishment or maintenance of epithelial cell apical/basal polarity;GO:0003382 epithelial cell morphogenesis;GO:0048593 camera-type eye morphogenesis							0	1	0	0	0	0	0	0	1	0	0	0	0	0	0	0	0	0	0	0	0
928	CD9	1	928	Gene_ID	H. sapiens	928	H. sapiens	CD9	CD9 molecule	GO:0090331 negative regulation of platelet aggregation;GO:0014905 myoblast fusion involved in skeletal muscle regeneration;GO:0030913 paranodal junction assembly		CD markers;Transporters/Accessory Factors Involved in Transport	Plasma membrane(Supported)	C31G	(M239)PID A6B1 A6B4 INTEGRIN PATHWAY	(M5892)HALLMARK CHOLESTEROL HOMEOSTASIS; (M5897)HALLMARK IL6 JAK STAT3 SIGNALING; (M5946)HALLMARK COAGULATION	0	0	0	1	0	0	0	0	0	0	0	0	0	0	0	0	0	0	0	0	0
5209	PFKFB3	1	5209	Gene_ID	H. sapiens	5209	H. sapiens	PFKFB3	6-phosphofructo-2-kinase/fructose-2,6-biphosphatase 3	GO:0045821 positive regulation of glycolytic process;GO:2001171 positive regulation of ATP biosynthetic process;GO:0006110 regulation of glycolytic process		Enzymes/ENZYME proteins/{Hydrolases,Transferases}	Nucleoplasm(Enhanced)		(M255)PID HIF1 TFPATHWAY	(M5890)HALLMARK TNFA SIGNALING VIA NFKB; (M5891)HALLMARK HYPOXIA; (M5905)HALLMARK ADIPOGENESIS	0	0	0	0	0	0	0	0	0	0	0	0	0	0	0	0	0	0	0	0	0
7849	PAX8	1	7849	Gene_ID	H. sapiens	7849	H. sapiens	PAX8	paired box 8	GO:2000594 positive regulation of metanephric DCT cell differentiation;GO:2000592 regulation of metanephric DCT cell differentiation;GO:0072108 positive regulation of mesenchymal to epithelial transition involved in metanephros morphogenesis		Transcription factors/Helix-turn-helix domains	Nucleoplasm(Enhanced)				1	1	1	0	1	0	0	0	1	0	1	1	0	0	0	1	0	0	0	0	0
55544	RBM38	1	55544	Gene_ID	H. sapiens	55544	H. sapiens	RBM38	RNA binding motif protein 38	GO:0070935 3'-UTR-mediated mRNA stabilization;GO:0048255 mRNA stabilization;GO:1902373 negative regulation of mRNA catabolic process			Cytosol;Nucleoplasm(Supported)			(M5945)HALLMARK HEME METABOLISM	0	0	0	0	0	0	0	0	0	0	0	0	0	0	0	0	0	0	0	0	0
159296	NKX2-3	1	159296	Gene_ID	H. sapiens	159296	H. sapiens	NKX2-3	NK2 homeobox 3	GO:0002317 plasma cell differentiation;GO:0048621 post-embryonic digestive tract morphogenesis;GO:0002313 mature B cell differentiation involved in immune response		Transcription factors/Helix-turn-helix domains	Cytosol;Nucleoli(Uncertain)				0	0	1	1	0	0	0	0	0	0	0	0	0	1	0	0	0	0	0	0	0
51397	COMMD10	1	51397	Gene_ID	H. sapiens	51397	H. sapiens	COMMD10	COMM domain containing 10				Cytosol(Supported)Plasma membrane(Uncertain)				0	0	0	0	0	0	0	0	0	0	0	0	0	0	0	0	0	0	0	0	0
4296	MAP3K11	1	4296	Gene_ID	H. sapiens	4296	H. sapiens	MAP3K11	mitogen-activated protein kinase kinase kinase 11	GO:0007256 activation of JNKK activity;GO:0007257 activation of JUN kinase activity;GO:0000186 activation of MAPKK activity	STE Ser/Thr protein kinase family	Enzymes/{ENZYME proteins/Transferases,Kinases/STE Ser/Thr protein kinases}	Cytosol;Microtubule organizing center(Supported)		(M69)PID REELIN PATHWAY; (M161)PID IFNG PATHWAY; (M3721)ST JNK MAPK PATHWAY	(M5893)HALLMARK MITOTIC SPINDLE	0	0	0	0	0	0	0	0	0	0	0	0	0	0	0	0	0	0	0	0	0
57165	GJC2	1	57165	Gene_ID	H. sapiens	57165	H. sapiens	GJC2	gap junction protein gamma 2	GO:0070447 positive regulation of oligodendrocyte progenitor proliferation;GO:0070445 regulation of oligodendrocyte progenitor proliferation;GO:1904427 positive regulation of calcium ion transmembrane transport							0	0	0	0	0	0	0	0	0	0	0	0	0	0	0	0	0	0	0	0	0
28954	REM1	1	28954	Gene_ID	H. sapiens	28954	H. sapiens	REM1	RRAD and GEM like GTPase 1	GO:1901842 negative regulation of high voltage-gated calcium channel activity;GO:1901386 negative regulation of voltage-gated calcium channel activity;GO:1901841 regulation of high voltage-gated calcium channel activity							0	0	0	0	0	0	0	0	0	0	0	0	0	0	0	0	0	0	0	0	0
677	ZFP36L1	1	677	Gene_ID	H. sapiens	677	H. sapiens	ZFP36L1	ZFP36 ring finger protein like 1	GO:0045657 positive regulation of monocyte differentiation;GO:0097403 cellular response to raffinose;GO:0060710 chorio-allantoic fusion					(M254)PID MYC REPRESS PATHWAY	(M5939)HALLMARK P53 PATHWAY	1	1	0	1	1	0	1	0	0	1	1	1	0	0	0	1	0	1	1	0	0
221150	SKA3	1	221150	Gene_ID	H. sapiens	221150	H. sapiens	SKA3	spindle and kinetochore associated complex subunit 3	GO:0031110 regulation of microtubule polymerization or depolymerization;GO:0031109 microtubule polymerization or depolymerization;GO:0070507 regulation of microtubule cytoskeleton organization			Cytosol;Plasma membrane(Uncertain)				0	0	0	0	0	0	0	0	0	0	0	0	0	0	0	0	0	0	0	0	0
55084	SOBP	1	55084	Gene_ID	H. sapiens	55084	H. sapiens	SOBP	sine oculis binding protein homolog	GO:0090102 cochlea development;GO:0042472 inner ear morphogenesis;GO:0042471 ear morphogenesis			Nucleoplasm;Vesicles(Approved)				0	1	0	0	0	0	0	0	1	0	0	0	0	0	0	0	0	0	0	0	0
90332	EXOC3L2	1	90332	Gene_ID	H. sapiens	90332	H. sapiens	EXOC3L2	exocyst complex component 3 like 2	GO:0051601 exocyst localization;GO:0034629 cellular protein-containing complex localization;GO:0006887 exocytosis							0	0	0	0	0	0	0	0	0	0	0	0	0	0	0	0	0	0	0	0	0
144097	C11orf84	1	144097	Gene_ID	H. sapiens	144097	H. sapiens	SPINDOC	spindlin interactor and repressor of chromatin binding	GO:0045892 negative regulation of transcription, DNA-templated;GO:1903507 negative regulation of nucleic acid-templated transcription;GO:1902679 negative regulation of RNA biosynthetic process			Nuclear speckles(Approved)				0	0	0	0	0	0	0	0	0	0	0	0	0	0	0	0	0	0	0	0	0
85358	SHANK3	1	85358	Gene_ID	H. sapiens	85358	H. sapiens	SHANK3	SH3 and multiple ankyrin repeat domains 3	GO:0021773 striatal medium spiny neuron differentiation;GO:0048170 positive regulation of long-term neuronal synaptic plasticity;GO:0042297 vocal learning					(M82)PID RET PATHWAY		0	0	0	0	0	0	0	0	0	0	0	0	0	0	0	0	0	0	0	0	0
6714	SRC	1	6714	Gene_ID	H. sapiens	6714	H. sapiens	SRC	SRC proto-oncogene, non-receptor tyrosine kinase	GO:2000386 positive regulation of ovarian follicle development;GO:0086098 angiotensin-activated signaling pathway involved in heart process;GO:0001545 primary ovarian follicle growth	Tyr protein kinase family	Enzymes/{ENZYME proteins/Transferases,Kinases/Tyr protein kinases}	Cytosol;Plasma membrane(Enhanced)	Dasatinib (Sh3/sh2 adaptor activity);RU84687 (Sh3/sh2 adaptor activity);RU79256 (Sh3/sh2 adaptor activity);N6-Benzyl Adenosine-5'-Diphosphate (Sh3/sh2 adaptor activity);RU85493 (Sh3/sh2 adaptor activity);RU78262 (Sh3/sh2 adaptor activity);Phosphonotyrosine (Sh3/sh2 adaptor activity);Malonic acid (Sh3/sh2 adaptor activity);RU83876 (Sh3/sh2 adaptor activity);RU90395 (Sh3/sh2 adaptor activity);RU790…	(M9174)ST STAT3 PATHWAY; (M14775)ST G ALPHA S PATHWAY; (M26)PID NFKAPPAB ATYPICAL PATHWAY	(M5921)HALLMARK COMPLEMENT; (M5915)HALLMARK APICAL JUNCTION	1	0	1	1	1	0	0	0	0	1	0	0	0	1	0	0	0	0	0	1	0
8913	CACNA1G	1	8913	Gene_ID	H. sapiens	8913	H. sapiens	CACNA1G	calcium voltage-gated channel subunit alpha1 G	GO:0086046 membrane depolarization during SA node cell action potential;GO:0086045 membrane depolarization during AV node cell action potential;GO:0086015 SA node cell action potential		Voltage-gated ion channels/Voltage-Gated Calcium Channels		Trimethadione (Scaffold protein binding);Cinnarizine (Scaffold protein binding);Ethosuximide (Scaffold protein binding);Verapamil (Scaffold protein binding);Zonisamide (Scaffold protein binding);Mibefradil (Scaffold protein binding);Flunarizine (Scaffold protein binding);Methsuximide (Scaffold protein binding)	(M223)PID BETA CATENIN NUC PATHWAY		0	0	0	0	0	0	0	0	0	0	0	0	0	0	0	0	0	0	0	0	0
6455	SH3GL1	1	6455	Gene_ID	H. sapiens	6455	H. sapiens	SH3GL1	SH3 domain containing GRB2 like 1, endophilin A2	GO:0016191 synaptic vesicle uncoating;GO:1900244 positive regulation of synaptic vesicle endocytosis;GO:0072318 clathrin coat disassembly			Cytosol(Enhanced)		(M281)PID FAK PATHWAY		0	0	0	0	0	0	0	0	0	0	0	0	0	0	0	0	0	0	0	0	0
9620	CELSR1	1	9620	Gene_ID	H. sapiens	9620	H. sapiens	CELSR1	cadherin EGF LAG seven-pass G-type receptor 1	GO:0090179 planar cell polarity pathway involved in neural tube closure;GO:0090178 regulation of establishment of planar polarity involved in neural tube closure;GO:0060488 orthogonal dichotomous subdivision of terminal units involved in lung branching morphogenesis		G-protein coupled receptors/{Family 2 (B) receptors,GPCRs excl olfactory receptors};Transporters	Plasma membrane(Supported)			(M5919)HALLMARK HEDGEHOG SIGNALING; (M5906)HALLMARK ESTROGEN RESPONSE EARLY	1	1	0	0	1	0	0	0	1	0	1	0	0	1	0	0	1	0	0	1	0
645191	LINGO3	1	645191	Gene_ID	H. sapiens	645191	H. sapiens	LINGO3	leucine rich repeat and Ig domain containing 3				Mitochondria(Approved)				0	0	0	0	0	0	0	0	0	0	0	0	0	0	0	0	0	0	0	0	0
2300	FOXL1	1	2300	Gene_ID	H. sapiens	2300	H. sapiens	FOXL1	forkhead box L1	GO:0061146 Peyer's patch morphogenesis;GO:0007495 visceral mesoderm-endoderm interaction involved in midgut development;GO:0048541 Peyer's patch development		Transcription factors/Helix-turn-helix domains					0	0	0	0	1	0	0	0	0	0	0	1	0	0	0	0	0	0	0	0	0
55577	NAGK	1	55577	Gene_ID	H. sapiens	55577	H. sapiens	NAGK	N-acetylglucosamine kinase	GO:0006051 N-acetylmannosamine metabolic process;GO:0006050 mannosamine metabolic process;GO:0019262 N-acetylneuraminate catabolic process		Enzymes/ENZYME proteins/Transferases	Cytosol;Nucleus(Approved)	N-Acetyl-D-glucosamine (N-acylmannosamine kinase activity)		(M5891)HALLMARK HYPOXIA	0	0	0	0	0	0	0	0	0	0	0	0	0	0	0	0	0	0	0	0	0
79774	GRTP1	1	79774	Gene_ID	H. sapiens	79774	H. sapiens	GRTP1	growth hormone regulated TBC protein 1	GO:0090630 activation of GTPase activity;GO:0043547 positive regulation of GTPase activity;GO:0043087 regulation of GTPase activity							0	0	0	0	0	0	0	1	0	0	0	0	0	0	0	0	0	0	0	0	0
10867	TSPAN9	1	10867	Gene_ID	H. sapiens	10867	H. sapiens	TSPAN9	tetraspanin 9	GO:0008150 biological_process			Cytosol;Golgi apparatus;Nucleoplasm(Approved)				0	0	0	0	0	0	0	0	0	0	0	0	0	0	0	0	0	0	0	0	0
326	AIRE	1	326	Gene_ID	H. sapiens	326	H. sapiens	AIRE	autoimmune regulator	GO:0002458 peripheral T cell tolerance induction;GO:0045060 negative thymic T cell selection;GO:2000410 regulation of thymocyte migration		Transcription factors					0	0	1	1	1	0	0	0	0	0	0	0	0	0	0	0	0	1	0	0	0
251	ALPPL2	1	251	Gene_ID	H. sapiens	251	H. sapiens	ALPG	alkaline phosphatase, germ cell	GO:0016311 dephosphorylation;GO:0006796 phosphate-containing compound metabolic process;GO:0006793 phosphorus metabolic process		Enzymes/ENZYME proteins/Hydrolases	Plasma membrane(Approved)	Levamisole (Metal ion binding);Amifostine (Metal ion binding)			0	0	0	0	0	0	0	0	0	0	0	0	0	0	0	0	0	0	0	0	0
11281	POU6F2	1	11281	Gene_ID	H. sapiens	11281	H. sapiens	POU6F2	POU class 6 homeobox 2	GO:0007402 ganglion mother cell fate determination;GO:0048867 stem cell fate determination;GO:0048865 stem cell fate commitment		Transcription factors/Helix-turn-helix domains					0	0	0	0	0	0	0	0	0	0	0	0	0	0	0	1	0	0	0	0	0
80781	COL18A1	1	80781	Gene_ID	H. sapiens	80781	H. sapiens	COL18A1	collagen type XVIII alpha 1 chain	GO:0001886 endothelial cell morphogenesis;GO:2000353 positive regulation of endothelial cell apoptotic process;GO:0051599 response to hydrostatic pressure			Golgi apparatus(Approved)		(M5887)NABA BASEMENT MEMBRANES; (M3005)NABA COLLAGENS; (M285)PID HNF3A PATHWAY		0	0	0	0	0	0	1	0	0	0	0	0	0	0	0	0	0	0	0	0	0
54512	EXOSC4	1	54512	Gene_ID	H. sapiens	54512	H. sapiens	EXOSC4	exosome component 4	GO:0034427 nuclear-transcribed mRNA catabolic process, exonucleolytic, 3'-5';GO:0043928 exonucleolytic nuclear-transcribed mRNA catabolic process involved in deadenylation-dependent decay;GO:0071051 polyadenylation-dependent snoRNA 3'-end processing			Cytosol;Intermediate filaments(Supported)			(M5922)HALLMARK UNFOLDED PROTEIN RESPONSE	0	0	0	0	0	0	0	0	0	0	0	0	0	0	0	0	0	0	0	0	0
54919	HEATR2	1	54919	Gene_ID	H. sapiens	54919	H. sapiens	DNAAF5	dynein axonemal assembly factor 5	GO:0036159 inner dynein arm assembly;GO:0036158 outer dynein arm assembly;GO:0070286 axonemal dynein complex assembly			Cytosol;Nucleoplasm(Approved)				0	0	0	0	0	0	0	0	0	0	0	0	0	0	0	0	0	0	0	0	0
375033	PEAR1	1	375033	Gene_ID	H. sapiens	375033	H. sapiens	PEAR1	platelet endothelial aggregation receptor 1	GO:0043654 recognition of apoptotic cell;GO:0070527 platelet aggregation;GO:0045746 negative regulation of Notch signaling pathway			Cell Junctions(Supported)Centrosome;Nucleoplasm(Approved)				0	0	0	0	0	1	0	0	0	0	0	0	0	0	0	0	0	0	0	0	0
26147	PHF19	1	26147	Gene_ID	H. sapiens	26147	H. sapiens	PHF19	PHD finger protein 19	GO:0061087 positive regulation of histone H3-K27 methylation;GO:0061085 regulation of histone H3-K27 methylation;GO:0070734 histone H3-K27 methylation							0	0	0	0	0	0	0	0	0	0	0	0	0	0	0	0	0	0	0	0	0
8863	PER3	1	8863	Gene_ID	H. sapiens	8863	H. sapiens	PER3	period circadian regulator 3	GO:0045187 regulation of circadian sleep/wake cycle, sleep;GO:0050802 circadian sleep/wake cycle, sleep;GO:0043153 entrainment of circadian clock by photoperiod			Cytosol(Uncertain)				0	0	0	0	0	0	0	0	0	0	0	0	0	0	0	0	0	0	0	0	0
157697	ERICH1	1	157697	Gene_ID	H. sapiens	157697	H. sapiens	ERICH1	glutamate rich 1				Cytosol;Nucleoli fibrillar center;Nucleus(Approved)				0	0	0	0	0	0	0	0	0	0	0	0	0	0	0	0	0	0	0	0	0
10319	LAMC3	1	10319	Gene_ID	H. sapiens	10319	H. sapiens	LAMC3	laminin subunit gamma 3	GO:0014002 astrocyte development;GO:0048708 astrocyte differentiation;GO:0021782 glial cell development					(M5887)NABA BASEMENT MEMBRANES; (M239)PID A6B1 A6B4 INTEGRIN PATHWAY; (M3008)NABA ECM GLYCOPROTEINS		0	0	0	0	0	0	0	0	1	0	0	0	0	0	0	0	0	0	0	0	0
1284	COL4A2	1	1284	Gene_ID	H. sapiens	1284	H. sapiens	COL4A2	collagen type IV alpha 2 chain	GO:0038063 collagen-activated tyrosine kinase receptor signaling pathway;GO:0035987 endodermal cell differentiation;GO:0016525 negative regulation of angiogenesis			Vesicles(Supported)		(M5887)NABA BASEMENT MEMBRANES; (M3005)NABA COLLAGENS; (M5884)NABA CORE MATRISOME	(M5921)HALLMARK COMPLEMENT; (M5909)HALLMARK MYOGENESIS; (M5930)HALLMARK EPITHELIAL MESENCHYMAL TRANSITION	0	1	0	0	0	0	1	0	0	0	0	0	0	0	0	0	0	0	1	0	0
10531	PITRM1	1	10531	Gene_ID	H. sapiens	10531	H. sapiens	PITRM1	pitrilysin metallopeptidase 1	GO:0006626 protein targeting to mitochondrion;GO:0072655 establishment of protein localization to mitochondrion;GO:0070585 protein localization to mitochondrion		Enzymes/Peptidases/Metallopeptidases	Mitochondria(Supported)				0	0	0	0	0	0	0	0	0	0	0	0	0	0	0	0	0	0	0	0	0
9223	MAGI1	1	9223	Gene_ID	H. sapiens	9223	H. sapiens	MAGI1	membrane associated guanylate kinase, WW and PDZ domain containing 1	GO:0007155 cell adhesion;GO:0022610 biological adhesion;GO:0065003 protein-containing complex assembly			Cell Junctions;Nucleoplasm(Enhanced)				0	0	0	0	0	0	0	0	0	0	0	0	0	0	0	0	0	0	0	0	0
4155	MBP	1	4155	Gene_ID	H. sapiens	4155	H. sapiens	MBP	myelin basic protein	GO:1904209 positive regulation of chemokine (C-C motif) ligand 2 secretion;GO:1904207 regulation of chemokine (C-C motif) ligand 2 secretion;GO:0090197 positive regulation of chemokine secretion			Plasma membrane(Approved)			(M5938)HALLMARK REACTIVE OXIGEN SPECIES PATHWAY	0	1	0	1	0	0	0	1	0	0	0	0	0	0	0	0	0	0	1	0	0
56978	PRDM8	1	56978	Gene_ID	H. sapiens	56978	H. sapiens	PRDM8	PR/SET domain 8	GO:0014003 oligodendrocyte development;GO:0048709 oligodendrocyte differentiation;GO:0021782 glial cell development		Transcription factors/Zinc-coordinating DNA-binding domains	Nuclear bodies(Approved)				0	0	0	0	0	0	0	0	0	0	0	0	0	0	0	0	0	0	0	0	0
291	SLC25A4	1	291	Gene_ID	H. sapiens	291	H. sapiens	SLC25A4	solute carrier family 25 member 4	GO:0015866 ADP transport;GO:0015853 adenine transport;GO:0060546 negative regulation of necroptotic process		Transporters/Electrochemical Potential-driven transporters	Mitochondria(Enhanced)	Adenosine triphosphate (Adenine transmembrane transporter activity);Clodronate (Adenine transmembrane transporter activity);[3-(Dodecanoylamino)Propyl](Hydroxy)Dimethylammonium (Adenine transmembrane transporter activity);Carboxyatractyloside (Adenine transmembrane transporter activity);Cardiolipin (Adenine transmembrane transporter activity);Di-Stearoyl-3-Sn-Phosphatidylcholine (Adenine transmem…		(M5949)HALLMARK PEROXISOME; (M5941)HALLMARK UV RESPONSE UP; (M5936)HALLMARK OXIDATIVE PHOSPHORYLATION	0	0	0	0	0	0	0	0	0	0	0	0	0	0	0	0	0	0	0	0	0
4330	MN1	1	4330	Gene_ID	H. sapiens	4330	H. sapiens	MN1	MN1 proto-oncogene, transcriptional regulator	GO:0001957 intramembranous ossification;GO:0036072 direct ossification;GO:0001503 ossification			Nucleoplasm(Approved)				0	0	0	0	0	0	0	0	0	0	0	0	0	0	0	0	0	0	0	0	0
23200	ATP11B	1	23200	Gene_ID	H. sapiens	23200	H. sapiens	ATP11B	ATPase phospholipid transporting 11B (putative)	GO:0015917 aminophospholipid transport;GO:0045332 phospholipid translocation;GO:0043312 neutrophil degranulation		Enzymes/ENZYME proteins/Hydrolases;Transporters/Primary Active Transporters	Cytosol;Microtubule organizing center(Approved)				0	0	0	0	0	0	0	0	0	0	0	0	0	0	0	0	0	0	0	0	0
24146	CLDN15	1	24146	Gene_ID	H. sapiens	24146	H. sapiens	CLDN15	claudin 15	GO:0016338 calcium-independent cell-cell adhesion via plasma membrane cell-adhesion molecules;GO:0098742 cell-cell adhesion via plasma-membrane adhesion molecules;GO:0098609 cell-cell adhesion		Transporters/Transporter channels and pores				(M5915)HALLMARK APICAL JUNCTION	0	0	0	0	0	0	0	0	0	0	0	0	0	0	0	0	0	0	0	0	0
4627	MYH9	1	4627	Gene_ID	H. sapiens	4627	H. sapiens	MYH9	myosin heavy chain 9	GO:1903923 positive regulation of protein processing in phagocytic vesicle;GO:1903919 negative regulation of actin filament severing;GO:1903921 regulation of protein processing in phagocytic vesicle			Actin filaments;Cytosol;Plasma membrane(Supported)			(M5919)HALLMARK HEDGEHOG SIGNALING; (M5893)HALLMARK MITOTIC SPINDLE; (M5915)HALLMARK APICAL JUNCTION	1	0	0	1	0	0	1	0	0	0	0	0	0	0	0	0	0	0	0	1	0
864	RUNX3	1	864	Gene_ID	H. sapiens	864	H. sapiens	RUNX3	RUNX family transcription factor 3	GO:0043378 positive regulation of CD8-positive, alpha-beta T cell differentiation;GO:0043376 regulation of CD8-positive, alpha-beta T cell differentiation;GO:0043371 negative regulation of CD4-positive, alpha-beta T cell differentiation		Transcription factors/Immunoglobulin fold	Cytosol;Nucleus(Supported)		(M2)PID SMAD2 3NUCLEAR PATHWAY		1	0	0	1	0	0	0	0	0	0	0	0	0	0	0	0	0	0	0	0	0
23090	ZNF423	1	23090	Gene_ID	H. sapiens	23090	H. sapiens	ZNF423	zinc finger protein 423	GO:0030513 positive regulation of BMP signaling pathway;GO:0120163 negative regulation of cold-induced thermogenesis;GO:0030510 regulation of BMP signaling pathway		Transcription factors/Zinc-coordinating DNA-binding domains	Nucleus(Enhanced)				0	0	0	0	0	1	0	0	0	0	0	0	0	0	0	0	0	0	0	0	0
6591	SNAI2	1	6591	Gene_ID	H. sapiens	6591	H. sapiens	SNAI2	snail family transcriptional repressor 2	GO:0070563 negative regulation of vitamin D receptor signaling pathway;GO:0070562 regulation of vitamin D receptor signaling pathway;GO:0010957 negative regulation of vitamin D biosynthetic process		Transcription factors/Zinc-coordinating DNA-binding domains	Nucleus(Approved)		(M231)PID KIT PATHWAY; (M223)PID BETA CATENIN NUC PATHWAY; (M145)PID P53 DOWNSTREAM PATHWAY	(M5942)HALLMARK UV RESPONSE DN; (M5930)HALLMARK EPITHELIAL MESENCHYMAL TRANSITION	1	0	1	1	1	1	0	0	0	0	0	1	1	1	0	1	0	0	0	0	0
89853	FAM125B	1	89853	Gene_ID	H. sapiens	89853	H. sapiens	MVB12B	multivesicular body subunit 12B	GO:0019075 virus maturation;GO:0046755 viral budding;GO:0075733 intracellular transport of virus			Golgi apparatus;Vesicles(Approved)				0	0	0	0	0	0	0	0	0	0	0	0	0	0	0	0	0	0	0	0	0
134549	SHROOM1	1	134549	Gene_ID	H. sapiens	134549	H. sapiens	SHROOM1	shroom family member 1	GO:0051017 actin filament bundle assembly;GO:0061572 actin filament bundle organization;GO:0007015 actin filament organization			Vesicles(Approved)			(M5893)HALLMARK MITOTIC SPINDLE	0	0	0	0	0	0	0	0	0	0	0	0	0	0	0	0	0	0	0	0	0
4046	LSP1	1	4046	Gene_ID	H. sapiens	4046	H. sapiens	LSP1	lymphocyte specific protein 1	GO:0006968 cellular defense response;GO:0006952 defense response;GO:0006950 response to stress			Plasma membrane(Supported)		(M199)PID P38 MK2 PATHWAY	(M5938)HALLMARK REACTIVE OXIGEN SPECIES PATHWAY; (M5909)HALLMARK MYOGENESIS	0	0	0	0	0	0	0	0	0	0	0	0	0	0	0	0	0	0	0	0	0
2017	CTTN	1	2017	Gene_ID	H. sapiens	2017	H. sapiens	CTTN	cortactin	GO:0006930 substrate-dependent cell migration, cell extension;GO:0030516 regulation of axon extension;GO:0045987 positive regulation of smooth muscle contraction			Plasma membrane(Supported)Cytosol;Golgi apparatus;Vesicles(Approved)		(M251)PID SYNDECAN 3 PATHWAY; (M266)PID NCADHERIN PATHWAY; (M156)PID ECADHERIN NASCENT AJ PATHWAY	(M5893)HALLMARK MITOTIC SPINDLE	0	0	0	0	0	0	0	0	0	0	0	0	0	0	0	0	0	0	0	1	0
816	CAMK2B	1	816	Gene_ID	H. sapiens	816	H. sapiens	CAMK2B	calcium/calmodulin dependent protein kinase II beta	GO:0061003 positive regulation of dendritic spine morphogenesis;GO:0061001 regulation of dendritic spine morphogenesis;GO:0048169 regulation of long-term neuronal synaptic plasticity	CAMK Ser/Thr protein kinase family	Enzymes/{ENZYME proteins/Transferases,Kinases/CAMK Ser/Thr protein kinases}	Cell Junctions;Plasma membrane(Supported)Cytosol(Approved)	[4-({4-[(5-cyclopropyl-1H-pyrazol-3-yl)amino]-6-(methylamino)pyrimidin-2-yl}amino)phenyl]acetonitrile (Protein homodimerization activity)	(M16518)ST WNT CA2 CYCLIC GMP PATHWAY; (M20)PID P38 MKK3 6PATHWAY; (M269)PID RAS PATHWAY	(M5909)HALLMARK MYOGENESIS	0	0	0	0	0	0	0	0	0	0	0	0	0	0	0	0	0	0	0	0	0
51393	TRPV2	1	51393	Gene_ID	H. sapiens	51393	H. sapiens	TRPV2	transient receptor potential cation channel subfamily V member 2	GO:0045773 positive regulation of axon extension;GO:0090280 positive regulation of calcium ion import;GO:0050772 positive regulation of axonogenesis		Transporters/Transporter channels and pores	Plasma membrane(Supported)				0	0	0	0	0	0	0	0	0	0	0	0	0	0	0	0	0	0	0	0	0
3385	ICAM3	1	3385	Gene_ID	H. sapiens	3385	H. sapiens	ICAM3	intercellular adhesion molecule 3	GO:0002223 stimulatory C-type lectin receptor signaling pathway;GO:0002220 innate immune response activating cell surface receptor signaling pathway;GO:0002758 innate immune response-activating signal transduction		CD markers	Mitochondria;Nuclear membrane;Nucleus(Approved)		(M169)PID INTEGRIN2 PATHWAY		0	0	0	0	0	0	0	0	0	0	0	0	0	0	0	0	0	0	0	0	0
23373	CRTC1;MAML2	1	23373	Gene_ID	H. sapiens	23373	H. sapiens	CRTC1	CREB regulated transcription coactivator 1	GO:1902631 negative regulation of membrane hyperpolarization;GO:1900273 positive regulation of long-term synaptic potentiation;GO:1902630 regulation of membrane hyperpolarization			Cytosol;Nuclear bodies;Nucleoplasm(Supported)Plasma membrane(Approved)		(M167)PID AP1 PATHWAY		0	0	0	0	0	0	0	0	0	0	0	0	0	0	0	0	0	0	0	0	0
23526	HMHA1	1	23526	Gene_ID	H. sapiens	23526	H. sapiens	ARHGAP45	Rho GTPase activating protein 45	GO:0043312 neutrophil degranulation;GO:0002283 neutrophil activation involved in immune response;GO:0042119 neutrophil activation							0	0	0	0	0	0	0	1	0	0	0	0	0	0	0	0	0	0	0	1	0
8853	ASAP2	1	8853	Gene_ID	H. sapiens	8853	H. sapiens	ASAP2	ArfGAP with SH3 domain, ankyrin repeat and PH domain 2	GO:0043547 positive regulation of GTPase activity;GO:0043087 regulation of GTPase activity;GO:0051345 positive regulation of hydrolase activity			Cytosol(Supported)		(M67)PID ARF6 TRAFFICKING PATHWAY		0	0	0	0	0	0	0	1	0	0	0	0	0	0	0	0	0	0	0	0	0
51411	BIN2	1	51411	Gene_ID	H. sapiens	51411	H. sapiens	BIN2	bridging integrator 2	GO:0043312 neutrophil degranulation;GO:0097320 plasma membrane tubulation;GO:0071800 podosome assembly							0	0	0	0	0	0	0	0	0	0	0	0	0	0	0	0	0	0	0	0	0
9684	LRRC14	1	9684	Gene_ID	H. sapiens	9684	H. sapiens	LRRC14	leucine rich repeat containing 14	GO:0034122 negative regulation of toll-like receptor signaling pathway;GO:0034121 regulation of toll-like receptor signaling pathway;GO:0002224 toll-like receptor signaling pathway			Cytosol;Nucleoplasm(Approved)				0	0	0	0	0	0	0	0	0	0	0	0	0	0	0	0	0	0	0	0	0
1021	CDK6	1	1021	Gene_ID	H. sapiens	1021	H. sapiens	CDK6	cyclin dependent kinase 6	GO:0045656 negative regulation of monocyte differentiation;GO:0021542 dentate gyrus development;GO:0045655 regulation of monocyte differentiation	CMGC Ser/Thr protein kinase family	Enzymes/{ENZYME proteins/Transferases,Kinases/CMGC Ser/Thr protein kinases}	Cytosol;Nucleoplasm(Supported)	Flavopiridol (Cyclin-dependent protein serine/threonine kinase activity);(2S)-2-({6-[(3-amino-5-chlorophenyl)amino]-9-isopropyl-9H-purin-2-yl}amino)-3-methylbutan-1-ol (Cyclin-dependent protein serine/threonine kinase activity);3,7,3',4'-TETRAHYDROXYFLAVONE (Cyclin-dependent protein serine/threonine kinase activity);Palbociclib (Cyclin-dependent protein serine/threonine kinase activity)	(M234)PID IL2 STAT5 PATHWAY; (M58)PID AR PATHWAY; (M279)PID RB 1PATHWAY	(M5919)HALLMARK HEDGEHOG SIGNALING; (M5908)HALLMARK ANDROGEN RESPONSE	0	0	0	1	0	1	0	0	0	0	0	0	0	0	0	1	0	1	0	0	0
2736	GLI2	1	2736	Gene_ID	H. sapiens	2736	H. sapiens	GLI2	GLI family zinc finger 2	GO:0021938 smoothened signaling pathway involved in regulation of cerebellar granule cell precursor cell proliferation;GO:0021937 cerebellar Purkinje cell-granule cell precursor cell signaling involved in regulation of granule cell precursor cell proliferation;GO:0021775 smoothened signaling pathway involved in ventral spinal cord interneuron specification		Transcription factors/Zinc-coordinating DNA-binding domains	Nucleoli;Nucleus(Supported)		(M211)PID HEDGEHOG 2PATHWAY; (M219)PID HEDGEHOG GLI PATHWAY		1	1	1	1	1	0	0	0	1	1	1	1	1	1	0	0	1	1	0	0	0
11035	RIPK3	1	11035	Gene_ID	H. sapiens	11035	H. sapiens	RIPK3	receptor interacting serine/threonine kinase 3	GO:2000452 regulation of CD8-positive, alpha-beta cytotoxic T cell extravasation;GO:0035698 CD8-positive, alpha-beta cytotoxic T cell extravasation;GO:2000449 regulation of CD8-positive, alpha-beta T cell extravasation	TKL Ser/Thr protein kinase family	Enzymes/{ENZYME proteins/Transferases,Kinases/TKL Ser/Thr protein kinases}					0	0	1	1	0	0	0	1	0	0	0	0	0	0	0	0	0	1	0	0	0
5154	PDGFA	1	5154	Gene_ID	H. sapiens	5154	H. sapiens	PDGFA	platelet derived growth factor subunit A	GO:0035793 positive regulation of metanephric mesenchymal cell migration by platelet-derived growth factor receptor-beta signaling pathway;GO:1900238 regulation of metanephric mesenchymal cell migration by platelet-derived growth factor receptor-beta signaling pathway;GO:2000591 positive regulation of metanephric mesenchymal cell migration		RAS pathway related proteins	Microtubule organizing center;Vesicles(Approved)		(M144)PID CERAMIDE PATHWAY; (M5883)NABA SECRETED FACTORS; (M5885)NABA MATRISOME ASSOCIATED	(M5944)HALLMARK ANGIOGENESIS; (M5939)HALLMARK P53 PATHWAY	1	1	1	1	1	0	1	0	0	0	0	0	0	1	0	1	1	0	1	0	0
152877	FAM53A	1	152877	Gene_ID	H. sapiens	152877	H. sapiens	FAM53A	family with sequence similarity 53 member A	GO:0006606 protein import into nucleus;GO:0051170 import into nucleus;GO:0017038 protein import			Nucleoplasm(Uncertain)				0	0	0	0	0	0	0	0	0	0	0	0	0	0	0	0	0	0	0	0	0
6445	SGCG	1	6445	Gene_ID	H. sapiens	6445	H. sapiens	SGCG	sarcoglycan gamma	GO:0048738 cardiac muscle tissue development;GO:0060047 heart contraction;GO:0003015 heart process			Nucleoplasm(Supported)			(M5909)HALLMARK MYOGENESIS; (M5930)HALLMARK EPITHELIAL MESENCHYMAL TRANSITION	0	0	0	0	0	0	0	0	0	0	0	1	0	0	0	0	0	0	0	0	0
132228	C3orf45	1	132228	Gene_ID	H. sapiens	132228	H. sapiens	LSMEM2	leucine rich single-pass membrane protein 2								0	0	0	0	0	0	0	0	0	0	0	0	0	0	0	0	0	0	0	0	0
50649	ARHGEF4	1	50649	Gene_ID	H. sapiens	50649	H. sapiens	ARHGEF4	Rho guanine nucleotide exchange factor 4	GO:0030032 lamellipodium assembly;GO:0046847 filopodium assembly;GO:0035023 regulation of Rho protein signal transduction					(M48)PID MET PATHWAY		0	0	0	0	0	0	0	0	0	0	0	0	0	0	0	0	0	0	0	1	0
51206	GP6	1	51206	Gene_ID	H. sapiens	51206	H. sapiens	GP6	glycoprotein VI platelet	GO:0030168 platelet activation;GO:0007596 blood coagulation;GO:0007599 hemostasis			Nucleoplasm(Approved)				0	0	0	0	0	0	0	0	0	0	0	0	0	0	0	0	0	0	0	0	0
29888	STRN4	1	29888	Gene_ID	H. sapiens	29888	H. sapiens	STRN4	striatin 4	GO:0008150 biological_process			Cytosol(Approved)				0	0	0	0	0	0	0	0	0	0	0	0	0	0	0	0	0	0	0	0	0
10744	PTTG2	1	10744	Gene_ID	H. sapiens	10744	H. sapiens	PTTG2	pituitary tumor-transforming 2	GO:2000816 negative regulation of mitotic sister chromatid separation;GO:0033048 negative regulation of mitotic sister chromatid segregation;GO:0010965 regulation of mitotic sister chromatid separation			Cytosol;Nucleoli(Approved)				0	0	0	0	0	0	0	0	0	0	0	0	0	0	0	0	0	0	0	0	0
7090	TLE3	1	7090	Gene_ID	H. sapiens	7090	H. sapiens	TLE3	TLE family member 3, transcriptional corepressor	GO:0120163 negative regulation of cold-induced thermogenesis;GO:1904837 beta-catenin-TCF complex assembly;GO:0090090 negative regulation of canonical Wnt signaling pathway			Nucleoplasm(Supported)			(M5919)HALLMARK HEDGEHOG SIGNALING; (M5901)HALLMARK G2M CHECKPOINT	0	0	0	0	0	0	0	0	0	0	0	0	0	0	0	0	0	0	0	0	0
122258	SPACA7	1	122258	Gene_ID	H. sapiens	122258	H. sapiens	SPACA7	sperm acrosome associated 7	GO:0007338 single fertilization;GO:0009566 fertilization;GO:0019953 sexual reproduction							0	0	0	0	0	0	0	0	0	0	0	0	0	0	0	0	0	0	0	0	0
2837	UTS2R	1	2837	Gene_ID	H. sapiens	2837	H. sapiens	UTS2R	urotensin 2 receptor	GO:0097746 regulation of blood vessel diameter;GO:0050880 regulation of blood vessel size;GO:0035296 regulation of tube diameter		G-protein coupled receptors/GPCRs excl olfactory receptors					0	0	0	0	0	0	0	0	0	0	0	0	0	0	0	0	0	0	0	0	0
999	CDH1	1	999	Gene_ID	H. sapiens	999	H. sapiens	CDH1	cadherin 1	GO:0035635 entry of bacterium into host cell;GO:0099576 regulation of protein catabolic process at postsynapse, modulating synaptic transmission;GO:0071681 cellular response to indole-3-methanol		CD markers	Cell Junctions;Golgi apparatus;Plasma membrane(Supported)		(M184)PID ECADHERIN KERATINOCYTE PATHWAY; (M72)PID NECTIN PATHWAY; (M156)PID ECADHERIN NASCENT AJ PATHWAY	(M5896)HALLMARK TGF BETA SIGNALING; (M5915)HALLMARK APICAL JUNCTION; (M5907)HALLMARK ESTROGEN RESPONSE LATE	0	0	1	1	0	0	0	0	0	0	0	0	0	0	0	0	0	0	0	1	0
91179	SCARF2	1	91179	Gene_ID	H. sapiens	91179	H. sapiens	SCARF2	scavenger receptor class F member 2	GO:0007157 heterophilic cell-cell adhesion via plasma membrane cell adhesion molecules;GO:0098742 cell-cell adhesion via plasma-membrane adhesion molecules;GO:0098609 cell-cell adhesion			Cytosol;Nuclear bodies;Nucleoplasm(Approved)				0	0	0	0	0	0	0	0	0	0	0	0	0	0	0	0	0	0	0	0	0
56894	AGPAT3	1	56894	Gene_ID	H. sapiens	56894	H. sapiens	AGPAT3	1-acylglycerol-3-phosphate O-acyltransferase 3	GO:0016024 CDP-diacylglycerol biosynthetic process;GO:0046341 CDP-diacylglycerol metabolic process;GO:0006654 phosphatidic acid biosynthetic process		Enzymes/ENZYME proteins/Transferases				(M5905)HALLMARK ADIPOGENESIS	0	0	0	0	0	0	0	0	0	0	0	0	0	0	0	0	0	0	0	0	0
6942	TCF20	1	6942	Gene_ID	H. sapiens	6942	H. sapiens	TCF20	transcription factor 20	GO:0045944 positive regulation of transcription by RNA polymerase II;GO:0045893 positive regulation of transcription, DNA-templated;GO:1903508 positive regulation of nucleic acid-templated transcription			Nuclear bodies;Nucleoplasm(Supported)				0	0	0	0	0	0	0	0	0	0	0	0	0	0	0	0	0	0	0	0	0
147011	PROCA1	1	147011	Gene_ID	H. sapiens	147011	H. sapiens	PROCA1	protein interacting with cyclin A1	GO:0050482 arachidonic acid secretion;GO:1903963 arachidonate transport;GO:0015909 long-chain fatty acid transport							0	0	0	0	0	0	0	0	0	0	0	0	0	0	0	0	0	0	0	0	0
256364	EML3	1	256364	Gene_ID	H. sapiens	256364	H. sapiens	EML3	EMAP like 3	GO:0000226 microtubule cytoskeleton organization;GO:0007017 microtubule-based process;GO:0007010 cytoskeleton organization							0	0	0	0	0	0	0	0	0	0	0	0	0	0	0	0	0	0	0	0	0
1586	CYP17A1	1	1586	Gene_ID	H. sapiens	1586	H. sapiens	CYP17A1	cytochrome P450 family 17 subfamily A member 1	GO:0006702 androgen biosynthetic process;GO:0042448 progesterone metabolic process;GO:0006704 glucocorticoid biosynthetic process		Enzymes/ENZYME proteins/Oxidoreductases		NADH (Steroid 17-alpha-monooxygenase activity);Progesterone (Steroid 17-alpha-monooxygenase activity);Abiraterone (Steroid 17-alpha-monooxygenase activity)		(M5934)HALLMARK XENOBIOTIC METABOLISM	0	0	0	0	0	0	0	0	0	1	0	0	0	0	0	0	0	0	0	0	0
64211	LHX5	1	64211	Gene_ID	H. sapiens	64211	H. sapiens	LHX5	LIM homeobox 5	GO:0021937 cerebellar Purkinje cell-granule cell precursor cell signaling involved in regulation of granule cell precursor cell proliferation;GO:0021702 cerebellar Purkinje cell differentiation;GO:0021940 positive regulation of cerebellar granule cell precursor proliferation		Transcription factors/Helix-turn-helix domains					0	0	0	0	0	0	0	0	0	0	0	0	0	0	0	0	0	0	0	0	0
160622	GRASP	1	160622	Gene_ID	H. sapiens	160622	H. sapiens	GRASP	general receptor for phosphoinositides 1 associated scaffold protein	GO:0099152 regulation of neurotransmitter receptor transport, endosome to postsynaptic membrane;GO:0098887 neurotransmitter receptor transport, endosome to postsynaptic membrane;GO:0099639 neurotransmitter receptor transport, endosome to plasma membrane			Nuclear bodies;Vesicles(Approved)				0	0	0	0	0	0	0	0	0	0	0	0	0	0	0	0	0	0	0	0	0
5987	TRIM27	1	5987	Gene_ID	H. sapiens	5987	H. sapiens	TRIM27	tripartite motif containing 27	GO:1902187 negative regulation of viral release from host cell;GO:1900041 negative regulation of interleukin-2 secretion;GO:0051127 positive regulation of actin nucleation		Enzymes/ENZYME proteins/Transferases	Nucleoli;Nucleus(Approved)				0	0	0	0	0	0	0	0	0	0	0	0	0	0	0	0	0	0	0	0	0
8747	ADAM21	1	8747	Gene_ID	H. sapiens	8747	H. sapiens	ADAM21	ADAM metallopeptidase domain 21	GO:0007339 binding of sperm to zona pellucida;GO:0035036 sperm-egg recognition;GO:0007338 single fertilization					(M3468)NABA ECM REGULATORS; (M5885)NABA MATRISOME ASSOCIATED; (M5889)NABA MATRISOME		0	0	0	0	0	0	0	0	0	0	0	0	0	0	0	0	0	0	0	0	0
64333	ARHGAP9	1	64333	Gene_ID	H. sapiens	64333	H. sapiens	ARHGAP9	Rho GTPase activating protein 9	GO:0043312 neutrophil degranulation;GO:0002283 neutrophil activation involved in immune response;GO:0042119 neutrophil activation					(M241)PID RAC1 REG PATHWAY; (M68)PID RHOA REG PATHWAY		0	0	0	0	0	0	0	1	0	0	0	0	0	0	0	0	0	0	0	1	0
2317	FLNB	1	2317	Gene_ID	H. sapiens	2317	H. sapiens	FLNB	filamin B	GO:0003334 keratinocyte development;GO:0007016 cytoskeletal anchoring at plasma membrane;GO:0003382 epithelial cell morphogenesis		Transporters/Accessory Factors Involved in Transport	Cytosol;Plasma membrane(Supported)Actin filaments;Golgi apparatus(Approved)			(M5893)HALLMARK MITOTIC SPINDLE; (M5907)HALLMARK ESTROGEN RESPONSE LATE; (M5906)HALLMARK ESTROGEN RESPONSE EARLY	0	0	0	0	0	0	0	0	0	0	0	0	0	0	0	0	0	0	0	0	0
6518	SLC2A5	1	6518	Gene_ID	H. sapiens	6518	H. sapiens	SLC2A5	solute carrier family 2 member 5	GO:1990539 fructose import across plasma membrane;GO:0032445 fructose import;GO:0071332 cellular response to fructose stimulus						(M5951)HALLMARK SPERMATOGENESIS; (M5891)HALLMARK HYPOXIA	0	0	0	0	0	0	0	0	0	0	0	0	0	0	0	0	0	0	0	0	0
4081	MAB21L1	1	4081	Gene_ID	H. sapiens	4081	H. sapiens	MAB21L1	mab-21 like 1	GO:0043010 camera-type eye development;GO:0001654 eye development;GO:0150063 visual system development			Nucleus(Enhanced)Cytosol(Supported)				0	0	0	0	0	0	0	0	1	0	0	0	0	0	0	0	0	0	0	0	0
7975	MAFK	1	7975	Gene_ID	H. sapiens	7975	H. sapiens	MAFK	MAF bZIP transcription factor K	GO:0007596 blood coagulation;GO:0007599 hemostasis;GO:0000122 negative regulation of transcription by RNA polymerase II		Transcription factors/Basic domains	Nucleoplasm(Enhanced)				0	0	0	0	0	0	0	0	0	0	0	0	0	0	0	0	0	0	0	0	0
8912	CACNA1H	1	8912	Gene_ID	H. sapiens	8912	H. sapiens	CACNA1H	calcium voltage-gated channel subunit alpha1 H	GO:2000344 positive regulation of acrosome reaction;GO:0032342 aldosterone biosynthetic process;GO:0034651 cortisol biosynthetic process		Transporters/Transporter channels and pores;Voltage-gated ion channels/Voltage-Gated Calcium Channels	Nucleoplasm;Vesicles(Approved)	Isradipine (Scaffold protein binding);Cinnarizine (Scaffold protein binding);Zonisamide (Scaffold protein binding);Felodipine (Scaffold protein binding);Nitrendipine (Scaffold protein binding);Nifedipine (Scaffold protein binding);Amiodarone (Scaffold protein binding);Bepridil (Scaffold protein binding);Mibefradil (Scaffold protein binding);Flunarizine (Scaffold protein binding)		(M5909)HALLMARK MYOGENESIS; (M5937)HALLMARK GLYCOLYSIS	0	0	0	0	0	0	0	0	0	0	0	0	0	0	0	0	0	0	0	0	0
4638	MYLK	1	4638	Gene_ID	H. sapiens	4638	H. sapiens	MYLK	myosin light chain kinase	GO:0060414 aorta smooth muscle tissue morphogenesis;GO:0035909 aorta morphogenesis;GO:0071476 cellular hypotonic response	CAMK Ser/Thr protein kinase family	Enzymes/{ENZYME proteins/Transferases,Kinases/CAMK Ser/Thr protein kinases}	Actin filaments(Enhanced)Plasma membrane(Supported)		(M16801)SIG REGULATION OF THE ACTIN CYTOSKELETON BY RHO GTPASES; (M14)PID AURORA B PATHWAY; (M5193)SIG CHEMOTAXIS	(M5905)HALLMARK ADIPOGENESIS; (M5909)HALLMARK MYOGENESIS; (M5930)HALLMARK EPITHELIAL MESENCHYMAL TRANSITION	0	0	0	0	1	0	1	0	0	0	0	0	0	0	0	0	0	0	0	1	0
54567	DLL4	1	54567	Gene_ID	H. sapiens	54567	H. sapiens	DLL4	delta like canonical Notch ligand 4	GO:1903588 negative regulation of blood vessel endothelial cell proliferation involved in sprouting angiogenesis;GO:0090051 negative regulation of cell migration involved in sprouting angiogenesis;GO:0035912 dorsal aorta morphogenesis					(M17)PID NOTCH PATHWAY		1	1	0	1	1	1	1	0	1	0	0	1	0	0	0	0	0	0	0	0	0
150726	FBXO41	1	150726	Gene_ID	H. sapiens	150726	H. sapiens	FBXO41	F-box protein 41	GO:0000209 protein polyubiquitination;GO:0043687 post-translational protein modification;GO:0016567 protein ubiquitination			Cytosol;Nucleus;Plasma membrane(Approved)				0	0	0	0	0	0	0	0	0	0	0	0	0	0	0	0	0	0	0	0	0
5880	RAC2	1	5880	Gene_ID	H. sapiens	5880	H. sapiens	RAC2	Rac family small GTPase 2	GO:0090023 positive regulation of neutrophil chemotaxis;GO:0060753 regulation of mast cell chemotaxis;GO:1903955 positive regulation of protein targeting to mitochondrion		RAS pathway related proteins			(M210)PID IL8 CXCR2 PATHWAY	(M5915)HALLMARK APICAL JUNCTION	0	0	0	1	0	0	0	0	0	0	0	0	0	0	0	0	0	0	0	1	0
5013	OTX1	1	5013	Gene_ID	H. sapiens	5013	H. sapiens	OTX1	orthodenticle homeobox 1	GO:0048852 diencephalon morphogenesis;GO:0048853 forebrain morphogenesis;GO:0048854 brain morphogenesis		Transcription factors/Helix-turn-helix domains	Cytosol;Nuclear speckles(Uncertain)				1	1	0	0	0	0	0	0	1	0	0	0	0	0	0	0	0	0	0	0	0
131583	FAM43A	1	131583	Gene_ID	H. sapiens	131583	H. sapiens	FAM43A	family with sequence similarity 43 member A				Vesicles(Approved)				0	0	0	0	0	0	0	0	0	0	0	0	0	0	0	0	0	0	0	0	0
119395	CALHM3	1	119395	Gene_ID	H. sapiens	119395	H. sapiens	CALHM3	calcium homeostasis modulator 3	GO:0006811 ion transport;GO:0006810 transport;GO:0051234 establishment of localization		Transporters/Transporter channels and pores	Nucleoplasm(Approved)				0	0	0	0	0	0	0	0	0	0	0	0	0	0	0	0	0	0	0	0	0
84861	KLHL22	1	84861	Gene_ID	H. sapiens	84861	H. sapiens	KLHL22	kelch like family member 22	GO:0007094 mitotic spindle assembly checkpoint;GO:0071174 mitotic spindle checkpoint;GO:0045841 negative regulation of mitotic metaphase/anaphase transition			Mitotic spindle(Supported)Cytokinetic bridge;Golgi apparatus(Approved)				0	0	0	0	0	0	0	0	0	0	0	0	0	0	0	0	0	0	0	0	0
144699	FBXL14	1	144699	Gene_ID	H. sapiens	144699	H. sapiens	FBXL14	F-box and leucine rich repeat protein 14	GO:0031146 SCF-dependent proteasomal ubiquitin-dependent protein catabolic process;GO:0043161 proteasome-mediated ubiquitin-dependent protein catabolic process;GO:0000209 protein polyubiquitination			Cytosol;Golgi apparatus;Nucleoplasm(Approved)				0	0	0	0	0	0	0	0	0	0	0	0	0	0	0	0	0	0	0	0	0
689	BTF3	1	689	Gene_ID	H. sapiens	689	H. sapiens	BTF3	basic transcription factor 3	GO:0001701 in utero embryonic development;GO:0043009 chordate embryonic development;GO:0009792 embryo development ending in birth or egg hatching			Cytosol(Supported)				1	0	0	0	0	0	0	0	0	0	0	0	0	0	0	0	0	0	0	0	0
51514	DTL	1	51514	Gene_ID	H. sapiens	51514	H. sapiens	DTL	denticleless E3 ubiquitin protein ligase homolog	GO:0072425 signal transduction involved in G2 DNA damage checkpoint;GO:0010971 positive regulation of G2/M transition of mitotic cell cycle;GO:0072422 signal transduction involved in DNA damage checkpoint			Nucleus(Enhanced)Cytosol(Approved)				0	0	0	0	0	0	0	0	0	0	0	0	0	0	0	0	0	0	0	0	0
81631	MAP1LC3B	1	81631	Gene_ID	H. sapiens	81631	H. sapiens	MAP1LC3B	microtubule associated protein 1 light chain 3 beta	GO:0006995 cellular response to nitrogen starvation;GO:0043562 cellular response to nitrogen levels;GO:0097352 autophagosome maturation							0	0	0	0	0	0	0	0	0	0	0	0	0	0	0	0	0	0	0	0	0
5799	PTPRN2	1	5799	Gene_ID	H. sapiens	5799	H. sapiens	PTPRN2	protein tyrosine phosphatase receptor type N2	GO:0035773 insulin secretion involved in cellular response to glucose stimulus;GO:0043312 neutrophil degranulation;GO:0034260 negative regulation of GTPase activity		Enzymes/ENZYME proteins/Hydrolases	Vesicles(Supported)				0	0	0	0	0	0	0	1	0	0	0	0	0	0	0	0	0	0	0	0	0
63892	THADA	1	63892	Gene_ID	H. sapiens	63892	H. sapiens	THADA	THADA armadillo repeat containing	GO:1901895 negative regulation of calcium-transporting ATPase activity;GO:1901894 regulation of calcium-transporting ATPase activity;GO:0032471 negative regulation of endoplasmic reticulum calcium ion concentration			Cytosol(Approved)				0	0	0	0	0	0	0	0	0	0	0	0	0	0	0	0	0	0	0	0	0
6768	ST14	1	6768	Gene_ID	H. sapiens	6768	H. sapiens	ST14	suppression of tumorigenicity 14	GO:0060672 epithelial cell morphogenesis involved in placental branching;GO:0060671 epithelial cell differentiation involved in embryonic placenta development;GO:0060670 branching involved in labyrinthine layer morphogenesis		Enzymes/{ENZYME proteins/Hydrolases,Peptidases/Serine-type peptidases}	Nucleoplasm;Vesicles(Approved)	Urokinase (Serine-type peptidase activity);Benzamidine (Serine-type peptidase activity)	(M3468)NABA ECM REGULATORS; (M5885)NABA MATRISOME ASSOCIATED; (M5889)NABA MATRISOME	(M5939)HALLMARK P53 PATHWAY; (M5907)HALLMARK ESTROGEN RESPONSE LATE	1	1	0	0	1	0	0	0	0	1	1	0	0	0	0	0	0	0	0	0	0
389333	C5orf65	1	389333	Gene_ID	H. sapiens	389333	H. sapiens	PROB1	proline rich basic protein 1				Nucleoplasm(Approved)				0	0	0	0	0	0	0	0	0	0	0	0	0	0	0	0	0	0	0	0	0
2587	GALR1	1	2587	Gene_ID	H. sapiens	2587	H. sapiens	GALR1	galanin receptor 1	GO:0051464 positive regulation of cortisol secretion;GO:0051462 regulation of cortisol secretion;GO:2000851 positive regulation of glucocorticoid secretion		G-protein coupled receptors/GPCRs excl olfactory receptors					0	0	0	0	0	0	0	0	0	0	0	0	0	0	0	0	0	0	0	0	0
23199	KIAA0182	1	23199	Gene_ID	H. sapiens	23199	H. sapiens	GSE1	Gse1 coiled-coil protein				Mitochondria;Nucleoplasm(Approved)				0	0	0	0	0	0	0	0	0	0	0	0	0	0	0	0	0	0	0	0	0
54549	SDK2	1	54549	Gene_ID	H. sapiens	54549	H. sapiens	SDK2	sidekick cell adhesion molecule 2	GO:0060219 camera-type eye photoreceptor cell differentiation;GO:0010842 retina layer formation;GO:0060042 retina morphogenesis in camera-type eye			Nucleoplasm(Approved)				0	1	0	0	0	0	0	0	1	0	0	0	0	0	0	0	0	0	0	0	0
3990	LIPC	1	3990	Gene_ID	H. sapiens	3990	H. sapiens	LIPC	lipase C, hepatic type	GO:0034373 intermediate-density lipoprotein particle remodeling;GO:0034372 very-low-density lipoprotein particle remodeling;GO:0034638 phosphatidylcholine catabolic process		Enzymes/ENZYME proteins/Hydrolases					0	0	0	0	0	0	0	0	0	0	0	0	0	0	0	0	0	0	0	0	0
7321	UBE2D1	1	7321	Gene_ID	H. sapiens	7321	H. sapiens	UBE2D1	ubiquitin conjugating enzyme E2 D1	GO:0035666 TRIF-dependent toll-like receptor signaling pathway;GO:0002756 MyD88-independent toll-like receptor signaling pathway;GO:1902916 positive regulation of protein polyubiquitination		Enzymes/ENZYME proteins/Transferases	Cytosol(Supported)Plasma membrane(Uncertain)		(M214)PID ERBB1 INTERNALIZATION PATHWAY; (M261)PID P53 REGULATION PATHWAY	(M5950)HALLMARK ALLOGRAFT REJECTION	0	0	0	0	0	0	0	0	0	0	0	0	0	0	0	0	0	0	0	0	0
84626	KRBA1	1	84626	Gene_ID	H. sapiens	84626	H. sapiens	KRBA1	KRAB-A domain containing 1	GO:0008150 biological_process			Cytosol;Nucleus(Approved)				0	0	0	0	0	0	0	0	0	0	0	0	0	0	0	0	0	0	0	0	0
10586	MAB21L2	1	10586	Gene_ID	H. sapiens	10586	H. sapiens	MAB21L2	mab-21 like 2	GO:0010172 embryonic body morphogenesis;GO:0010171 body morphogenesis;GO:0043010 camera-type eye development			Nucleus(Enhanced)Cytosol(Supported)				0	1	0	0	0	0	0	0	1	0	0	0	0	0	0	0	0	0	0	0	0
55852	TEX2	1	55852	Gene_ID	H. sapiens	55852	H. sapiens	TEX2	testis expressed 2	GO:0006665 sphingolipid metabolic process;GO:0006643 membrane lipid metabolic process;GO:0006869 lipid transport			Nucleus(Approved)				0	0	0	0	0	0	0	0	0	0	0	0	0	0	0	0	0	0	0	0	0
116448	OLIG1	1	116448	Gene_ID	H. sapiens	116448	H. sapiens	OLIG1	oligodendrocyte transcription factor 1	GO:0048709 oligodendrocyte differentiation;GO:0048663 neuron fate commitment;GO:0010001 glial cell differentiation		Transcription factors/Basic domains					0	0	0	0	0	0	0	0	0	0	0	0	0	0	0	0	0	0	0	0	0
340024	SLC6A19	1	340024	Gene_ID	H. sapiens	340024	H. sapiens	SLC6A19	solute carrier family 6 member 19	GO:0015804 neutral amino acid transport;GO:0003333 amino acid transmembrane transport;GO:1905039 carboxylic acid transmembrane transport		Transporters/Electrochemical Potential-driven transporters	Nucleoli(Approved)				0	0	0	0	0	0	0	0	0	0	0	0	0	0	0	0	0	0	0	0	0
54033	RBM11	1	54033	Gene_ID	H. sapiens	54033	H. sapiens	RBM11	RNA binding motif protein 11	GO:0000381 regulation of alternative mRNA splicing, via spliceosome;GO:0000380 alternative mRNA splicing, via spliceosome;GO:0048024 regulation of mRNA splicing, via spliceosome			Nucleoplasm(Supported)				0	0	0	0	0	0	0	0	0	0	0	0	0	0	0	0	0	0	0	0	0
7494	XBP1	1	7494	Gene_ID	H. sapiens	7494	H. sapiens	XBP1	X-box binding protein 1	GO:1900100 positive regulation of plasma cell differentiation;GO:1900098 regulation of plasma cell differentiation;GO:0035470 positive regulation of vascular wound healing		Transcription factors/Basic domains			(M285)PID HNF3A PATHWAY; (M200)PID ERA GENOMIC PATHWAY	(M5922)HALLMARK UNFOLDED PROTEIN RESPONSE; (M5947)HALLMARK IL2 STAT5 SIGNALING; (M5924)HALLMARK MTORC1 SIGNALING	1	0	1	1	0	0	1	0	0	0	0	0	0	1	0	1	0	0	0	0	0
2898	GRIK2	1	2898	Gene_ID	H. sapiens	2898	H. sapiens	GRIK2	glutamate ionotropic receptor kainate type subunit 2	GO:0051967 negative regulation of synaptic transmission, glutamatergic;GO:0048172 regulation of short-term neuronal synaptic plasticity;GO:0048169 regulation of long-term neuronal synaptic plasticity				L-Glutamic Acid (Kainate selective glutamate receptor activity);Butabarbital (Kainate selective glutamate receptor activity);Butalbital (Kainate selective glutamate receptor activity);Talbutal (Kainate selective glutamate receptor activity);Pentobarbital (Kainate selective glutamate receptor activity);Secobarbital (Kainate selective glutamate receptor activity);Metharbital (Kainate selective glut…			0	0	0	0	0	0	0	0	0	0	0	0	0	0	0	0	0	0	0	0	0
150677	OTOS	1	150677	Gene_ID	H. sapiens	150677	H. sapiens	OTOS	otospiralin	GO:0007605 sensory perception of sound;GO:0050954 sensory perception of mechanical stimulus;GO:0007600 sensory perception							0	0	0	0	0	0	0	0	0	0	0	0	0	0	0	0	0	0	0	0	0
1969	EPHA2	1	1969	Gene_ID	H. sapiens	1969	H. sapiens	EPHA2	EPH receptor A2	GO:1901491 negative regulation of lymphangiogenesis;GO:1903348 positive regulation of bicellular tight junction assembly;GO:0070309 lens fiber cell morphogenesis	Tyr protein kinase family	Enzymes/{ENZYME proteins/Transferases,Kinases/Tyr protein kinases};RAS pathway related proteins	Cell Junctions;Plasma membrane(Supported)Golgi apparatus;Nuclear speckles(Approved)	Dasatinib (Transmembrane receptor protein tyrosine kinase activity);Phosphoaminophosphonic Acid-Adenylate Ester (Transmembrane receptor protein tyrosine kinase activity);Regorafenib (Transmembrane receptor protein tyrosine kinase activity)	(M273)PID EPHA2 FWD PATHWAY; (M177)PID EPHA FWDPATHWAY; (M86)PID ARF6 PATHWAY	(M5934)HALLMARK XENOBIOTIC METABOLISM; (M5939)HALLMARK P53 PATHWAY	1	1	1	1	1	0	1	1	1	0	1	0	0	1	0	0	0	0	1	0	0
4705	NDUFA10	1	4705	Gene_ID	H. sapiens	4705	H. sapiens	NDUFA10	NADH:ubiquinone oxidoreductase subunit A10	GO:0006120 mitochondrial electron transport, NADH to ubiquinone;GO:0042775 mitochondrial ATP synthesis coupled electron transport;GO:0042773 ATP synthesis coupled electron transport			Mitochondria(Supported)	NADH (Nadh dehydrogenase (ubiquinone) activity)			0	0	0	0	0	0	0	0	0	0	0	0	0	0	0	0	0	0	0	0	0
9828	ARHGEF17	1	9828	Gene_ID	H. sapiens	9828	H. sapiens	ARHGEF17	Rho guanine nucleotide exchange factor 17	GO:0035023 regulation of Rho protein signal transduction;GO:0007266 Rho protein signal transduction;GO:0046578 regulation of Ras protein signal transduction			Cytosol(Approved)		(M68)PID RHOA REG PATHWAY		0	0	0	0	0	0	0	0	0	0	0	0	0	0	0	0	0	0	0	1	0
598	BCL2L1	1	598	Gene_ID	H. sapiens	598	H. sapiens	BCL2L1	BCL2 like 1	GO:0019050 suppression by virus of host apoptotic process;GO:0039526 modulation by virus of host apoptotic process;GO:0033668 negative regulation by symbiont of host apoptotic process		RAS pathway related proteins;Transporters/Transporter channels and pores	Mitochondria(Approved)	4'-FLUORO-1,1'-BIPHENYL-4-CARBOXYLIC ACID (Protein kinase binding)	(M13096)SA PROGRAMMED CELL DEATH; (M182)PID IL3 PATHWAY; (M234)PID IL2 STAT5 PATHWAY	(M5902)HALLMARK APOPTOSIS; (M5947)HALLMARK IL2 STAT5 SIGNALING	1	0	0	0	0	0	0	0	0	1	0	0	0	0	0	0	0	0	0	0	0
5396	PRRX1	1	5396	Gene_ID	H. sapiens	5396	H. sapiens	PRRX1	paired related homeobox 1	GO:0048664 neuron fate determination;GO:0070570 regulation of neuron projection regeneration;GO:0042474 middle ear morphogenesis		Transcription factors/Helix-turn-helix domains	Nucleoplasm(Supported)			(M5953)HALLMARK KRAS SIGNALING UP; (M5930)HALLMARK EPITHELIAL MESENCHYMAL TRANSITION	1	1	0	0	1	0	1	0	1	0	0	0	1	0	0	1	0	0	0	0	0
79683	ZDHHC14	1	79683	Gene_ID	H. sapiens	79683	H. sapiens	ZDHHC14	zinc finger DHHC-type containing 14	GO:0018230 peptidyl-L-cysteine S-palmitoylation;GO:0018345 protein palmitoylation;GO:0018231 peptidyl-S-diacylglycerol-L-cysteine biosynthetic process from peptidyl-cysteine		Enzymes/ENZYME proteins/Transferases	Mitochondria;Nucleoli(Approved)				0	0	0	0	0	0	0	0	0	0	0	0	0	0	0	0	0	0	0	0	0
55267	C22orf26	1	55267	Gene_ID	H. sapiens	55267	H. sapiens	PRR34	PRR34 long non-coding RNA								0	0	0	0	0	0	0	0	0	0	0	0	0	0	0	0	0	0	0	0	0
146713	RBFOX3	1	146713	Gene_ID	H. sapiens	146713	H. sapiens	RBFOX3	RNA binding fox-1 homolog 3	GO:0000381 regulation of alternative mRNA splicing, via spliceosome;GO:0000380 alternative mRNA splicing, via spliceosome;GO:0048024 regulation of mRNA splicing, via spliceosome			Nucleoplasm(Supported)				0	0	0	0	0	0	0	0	0	0	0	0	0	0	0	0	0	0	0	0	0
286077	FAM83H	1	286077	Gene_ID	H. sapiens	286077	H. sapiens	FAM83H	family with sequence similarity 83 member H	GO:0045104 intermediate filament cytoskeleton organization;GO:0044380 protein localization to cytoskeleton;GO:0045103 intermediate filament-based process			Cytosol(Approved)				0	0	0	0	0	0	0	0	0	0	0	0	0	0	0	0	0	0	0	0	0
54991	C1orf159	1	54991	Gene_ID	H. sapiens	54991	H. sapiens	C1orf159	chromosome 1 open reading frame 159				Cytosol;Nucleoli fibrillar center(Approved)				0	0	0	0	0	0	0	0	0	0	0	0	0	0	0	0	0	0	0	0	0
6196	RPS6KA2	1	6196	Gene_ID	H. sapiens	6196	H. sapiens	RPS6KA2	ribosomal protein S6 kinase A2	GO:0043065 positive regulation of apoptotic process;GO:0043068 positive regulation of programmed cell death;GO:0045786 negative regulation of cell cycle	AGC Ser/Thr protein kinase family	Enzymes/{ENZYME proteins/Transferases,Kinases/AGC Ser/Thr protein kinases}	Nucleoplasm(Supported)		(M4910)ST ERK1 ERK2 MAPK PATHWAY; (M1315)SIG PIP3 SIGNALING IN B LYMPHOCYTES; (M14532)ST PHOSPHOINOSITIDE 3 KINASE PATHWAY	(M5907)HALLMARK ESTROGEN RESPONSE LATE; (M5906)HALLMARK ESTROGEN RESPONSE EARLY	0	0	0	0	0	0	0	0	0	0	0	0	0	0	0	0	0	0	0	0	0
116835	HSPA12B	1	116835	Gene_ID	H. sapiens	116835	H. sapiens	HSPA12B	heat shock protein family A (Hsp70) member 12B								0	0	0	0	0	0	0	0	0	0	0	0	0	0	0	0	0	0	0	0	0
51244	C3orf19	1	51244	Gene_ID	H. sapiens	51244	H. sapiens	CCDC174	coiled-coil domain containing 174				Nucleoplasm(Enhanced)				0	0	0	0	0	0	0	0	0	0	0	0	0	0	0	0	0	0	0	0	0
51112	TTC15	1	51112	Gene_ID	H. sapiens	51112	H. sapiens	TRAPPC12	trafficking protein particle complex 12	GO:1905342 positive regulation of protein localization to kinetochore;GO:1905340 regulation of protein localization to kinetochore;GO:0090234 regulation of kinetochore assembly							0	0	0	0	0	0	0	0	0	0	0	0	0	0	0	0	0	0	0	0	0
3725	JUN	1	3725	Gene_ID	H. sapiens	3725	H. sapiens	JUN	Jun proto-oncogene, AP-1 transcription factor subunit	GO:0045657 positive regulation of monocyte differentiation;GO:0043922 negative regulation by host of viral transcription;GO:1990441 negative regulation of transcription from RNA polymerase II promoter in response to endoplasmic reticulum stress		Transcription factors/Basic domains	Nucleoplasm(Enhanced)	Vinblastine (Transcriptional activator activity, rna polymerase ii transcription factor binding);Irbesartan (Transcriptional activator activity, rna polymerase ii transcription factor binding);Arsenic trioxide (Transcriptional activator activity, rna polymerase ii transcription factor binding);LGD-1550 (Transcriptional activator activity, rna polymerase ii transcription factor binding)	(M190)PID TCR JNK PATHWAY; (M206)PID PDGFRA PATHWAY; (M15743)ST GA12 PATHWAY	(M5897)HALLMARK IL6 JAK STAT3 SIGNALING; (M5902)HALLMARK APOPTOSIS; (M5930)HALLMARK EPITHELIAL MESENCHYMAL TRANSITION	0	0	1	1	0	0	1	1	1	0	0	1	0	0	0	0	0	0	0	1	0
9228	DLGAP2	1	9228	Gene_ID	H. sapiens	9228	H. sapiens	DLGAP2	DLG associated protein 2	GO:0007270 neuron-neuron synaptic transmission;GO:0007268 chemical synaptic transmission;GO:0098916 anterograde trans-synaptic signaling		Nuclear receptors					0	0	0	0	0	0	0	0	0	0	0	0	0	0	0	0	0	0	0	0	0
29923	C7orf68	1	29923	Gene_ID	H. sapiens	29923	H. sapiens	HILPDA	hypoxia inducible lipid droplet associated	GO:0010884 positive regulation of lipid storage;GO:0035425 autocrine signaling;GO:0010883 regulation of lipid storage			Lipid droplets(Supported)Nucleoplasm(Uncertain)				0	0	0	0	0	0	0	0	0	0	0	0	0	0	0	0	0	0	0	0	0
23765	IL17RA	1	23765	Gene_ID	H. sapiens	23765	H. sapiens	IL17RA	interleukin 17 receptor A	GO:2000667 positive regulation of interleukin-13 secretion;GO:2000664 positive regulation of interleukin-5 secretion;GO:0097400 interleukin-17-mediated signaling pathway		CD markers	Cytosol;Nucleoplasm(Approved)			(M5897)HALLMARK IL6 JAK STAT3 SIGNALING	0	0	0	0	0	0	0	0	0	0	0	0	0	0	0	0	0	0	0	0	0
90637	ZFAND2A	1	90637	Gene_ID	H. sapiens	90637	H. sapiens	ZFAND2A	zinc finger AN1-type containing 2A	GO:0032436 positive regulation of proteasomal ubiquitin-dependent protein catabolic process;GO:2000060 positive regulation of ubiquitin-dependent protein catabolic process;GO:1901800 positive regulation of proteasomal protein catabolic process							0	0	0	0	0	0	0	0	0	0	0	0	0	0	0	0	0	0	0	0	0
23108	RAP1GAP2	1	23108	Gene_ID	H. sapiens	23108	H. sapiens	RAP1GAP2	RAP1 GTPase activating protein 2	GO:0010977 negative regulation of neuron projection development;GO:0045665 negative regulation of neuron differentiation;GO:0010975 regulation of neuron projection development			Cytosol(Supported)Nuclear membrane(Approved)				0	0	0	0	0	0	0	1	0	0	0	0	0	0	0	0	0	0	0	1	0
6665	SOX15	1	6665	Gene_ID	H. sapiens	6665	H. sapiens	SOX15	SRY-box transcription factor 15	GO:0014718 positive regulation of satellite cell activation involved in skeletal muscle regeneration;GO:0014717 regulation of satellite cell activation involved in skeletal muscle regeneration;GO:0043415 positive regulation of skeletal muscle tissue regeneration		Transcription factors/Other all-alpha-helical DNA-binding domains	Nucleus(Enhanced)Golgi apparatus;Nucleoli;Vesicles(Approved)				0	0	0	1	0	0	0	0	0	1	0	0	0	0	0	0	0	0	0	0	0
1008	CDH10	1	1008	Gene_ID	H. sapiens	1008	H. sapiens	CDH10	cadherin 10	GO:0016339 calcium-dependent cell-cell adhesion via plasma membrane cell adhesion molecules;GO:0044331 cell-cell adhesion mediated by cadherin;GO:0007043 cell-cell junction assembly							0	0	0	0	0	0	0	0	0	0	0	0	0	0	0	0	0	0	0	0	0
5008	OSM	1	5008	Gene_ID	H. sapiens	5008	H. sapiens	OSM	oncostatin M	GO:1905078 positive regulation of interleukin-17 secretion;GO:1905076 regulation of interleukin-17 secretion;GO:0038165 oncostatin-M-mediated signaling pathway					(M182)PID IL3 PATHWAY; (M22)PID GMCSF PATHWAY; (M5883)NABA SECRETED FACTORS	(M5932)HALLMARK INFLAMMATORY RESPONSE	0	0	0	1	0	0	0	0	0	0	0	0	0	0	0	1	0	0	0	0	0
3213	HOXB3	1	3213	Gene_ID	H. sapiens	3213	H. sapiens	HOXB3	homeobox B3	GO:0021615 glossopharyngeal nerve morphogenesis;GO:0021563 glossopharyngeal nerve development;GO:0021546 rhombomere development		Transcription factors/Helix-turn-helix domains					1	1	1	0	0	0	1	0	0	0	0	0	0	0	0	0	0	0	0	0	0
283383	GPR133	1	283383	Gene_ID	H. sapiens	283383	H. sapiens	ADGRD1	adhesion G protein-coupled receptor D1	GO:0007189 adenylate cyclase-activating G protein-coupled receptor signaling pathway;GO:0019933 cAMP-mediated signaling;GO:0007188 adenylate cyclase-modulating G protein-coupled receptor signaling pathway		G-protein coupled receptors/{Family 2 (B) receptors,GPCRs excl olfactory receptors}	Cytosol;Nucleus(Approved)				0	0	0	0	0	0	0	0	0	0	0	0	0	0	0	0	0	0	0	0	0
3955	LFNG	1	3955	Gene_ID	H. sapiens	3955	H. sapiens	LFNG	LFNG O-fucosylpeptide 3-beta-N-acetylglucosaminyltransferase	GO:1902367 negative regulation of Notch signaling pathway involved in somitogenesis;GO:0002315 marginal zone B cell differentiation;GO:1902366 regulation of Notch signaling pathway involved in somitogenesis		Enzymes/ENZYME proteins/Transferases				(M5903)HALLMARK NOTCH SIGNALING; (M5956)HALLMARK KRAS SIGNALING DN	1	0	0	1	0	1	0	0	0	1	0	0	0	0	0	0	0	0	0	0	0
54869	EPS8L1	1	54869	Gene_ID	H. sapiens	54869	H. sapiens	EPS8L1	EPS8 like 1	GO:1900029 positive regulation of ruffle assembly;GO:1900027 regulation of ruffle assembly;GO:0097178 ruffle assembly			Cytosol(Supported)				0	0	0	0	0	0	0	0	0	0	0	0	0	0	0	0	0	0	0	1	0
10936	GPR75	1	10936	Gene_ID	H. sapiens	10936	H. sapiens	GPR75	G protein-coupled receptor 75	GO:0070098 chemokine-mediated signaling pathway;GO:1990869 cellular response to chemokine;GO:1990868 response to chemokine		G-protein coupled receptors/GPCRs excl olfactory receptors					0	0	0	0	0	0	0	0	0	0	0	0	0	0	0	0	0	0	0	0	0
152006	RNF38	1	152006	Gene_ID	H. sapiens	152006	H. sapiens	RNF38	ring finger protein 38	GO:0008584 male gonad development;GO:0046546 development of primary male sexual characteristics;GO:0008406 gonad development		Enzymes/ENZYME proteins/Transferases	Nucleoplasm(Supported)				0	0	0	0	0	0	0	0	0	1	0	0	0	0	0	0	0	0	0	0	0
201163	FLCN	1	201163	Gene_ID	H. sapiens	201163	H. sapiens	FLCN	folliculin	GO:1901859 negative regulation of mitochondrial DNA metabolic process;GO:1901723 negative regulation of cell proliferation involved in kidney development;GO:2000973 regulation of pro-B cell differentiation			Cytosol;Plasma membrane(Supported)				1	0	0	1	1	0	0	1	0	0	0	0	0	0	0	0	0	0	0	1	0
338761	C1QL4	1	338761	Gene_ID	H. sapiens	338761	H. sapiens	C1QL4	complement C1q like 4	GO:0070373 negative regulation of ERK1 and ERK2 cascade;GO:0048147 negative regulation of fibroblast proliferation;GO:0045599 negative regulation of fat cell differentiation					(M5880)NABA ECM AFFILIATED; (M5885)NABA MATRISOME ASSOCIATED; (M5889)NABA MATRISOME		0	0	0	0	0	0	0	0	0	0	0	0	0	0	0	0	0	0	0	0	0
57332	CBX8	1	57332	Gene_ID	H. sapiens	57332	H. sapiens	CBX8	chromobox 8	GO:0032967 positive regulation of collagen biosynthetic process;GO:0010714 positive regulation of collagen metabolic process;GO:0032965 regulation of collagen biosynthetic process			Nucleoplasm(Enhanced)			(M5953)HALLMARK KRAS SIGNALING UP	0	0	0	0	0	0	0	0	0	0	0	0	0	0	0	0	0	0	0	0	0
54107	POLE3	1	54107	Gene_ID	H. sapiens	54107	H. sapiens	POLE3	DNA polymerase epsilon 3, accessory subunit	GO:0070869 heterochromatin assembly involved in chromatin silencing;GO:0032201 telomere maintenance via semi-conservative replication;GO:0034080 CENP-A containing nucleosome assembly		Enzymes/ENZYME proteins/Transferases	Nucleoli;Nucleus(Approved)	Cladribine (Dna-directed dna polymerase activity)		(M5941)HALLMARK UV RESPONSE UP; (M5926)HALLMARK MYC TARGETS V1	0	0	0	0	0	0	0	0	0	0	0	0	0	0	0	0	0	0	0	0	0
9830	TRIM14	1	9830	Gene_ID	H. sapiens	9830	H. sapiens	TRIM14	tripartite motif containing 14	GO:0032897 negative regulation of viral transcription;GO:0046782 regulation of viral transcription;GO:0019083 viral transcription			Cytosol;Nucleoplasm(Approved)			(M5911)HALLMARK INTERFERON ALPHA RESPONSE; (M5913)HALLMARK INTERFERON GAMMA RESPONSE	0	0	0	0	0	0	0	0	0	0	0	0	0	0	0	0	0	0	0	0	0
11184	MAP4K1	1	11184	Gene_ID	H. sapiens	11184	H. sapiens	MAP4K1	mitogen-activated protein kinase kinase kinase kinase 1	GO:0007257 activation of JUN kinase activity;GO:0000185 activation of MAPKKK activity;GO:1904628 cellular response to phorbol 13-acetate 12-myristate	STE Ser/Thr protein kinase family	Enzymes/{ENZYME proteins/Transferases,Kinases/STE Ser/Thr protein kinases}	Nucleoplasm;Plasma membrane(Uncertain)		(M190)PID TCR JNK PATHWAY; (M1718)SIG IL4RECEPTOR IN B LYPHOCYTES; (M8626)SIG BCR SIGNALING PATHWAY	(M5953)HALLMARK KRAS SIGNALING UP; (M5950)HALLMARK ALLOGRAFT REJECTION	0	0	0	0	0	0	0	0	0	0	0	0	0	0	0	0	0	0	0	0	0
7260	TSSC1	1	7260	Gene_ID	H. sapiens	7260	H. sapiens	EIPR1	EARP complex and GARP complex interacting protein 1	GO:1905281 positive regulation of retrograde transport, endosome to Golgi;GO:2001137 positive regulation of endocytic recycling;GO:1905279 regulation of retrograde transport, endosome to Golgi			Nucleoli;Nucleus(Supported)Intermediate filaments(Approved)				0	0	0	0	0	0	0	0	0	0	0	0	0	0	0	0	0	0	0	0	0
58508	MLL3	1	58508	Gene_ID	H. sapiens	58508	H. sapiens	KMT2C	lysine methyltransferase 2C	GO:0045652 regulation of megakaryocyte differentiation;GO:0051568 histone H3-K4 methylation;GO:0030219 megakaryocyte differentiation		Enzymes/ENZYME proteins/Transferases	Nucleoplasm(Supported)				0	0	0	1	0	0	0	0	0	0	0	0	0	0	0	0	0	0	0	0	0
9612	NCOR2	1	9612	Gene_ID	H. sapiens	9612	H. sapiens	NCOR2	nuclear receptor corepressor 2	GO:0072365 regulation of cellular ketone metabolic process by negative regulation of transcription from RNA polymerase II promoter;GO:1903799 negative regulation of production of miRNAs involved in gene silencing by miRNA;GO:0060766 negative regulation of androgen receptor signaling pathway		Transcription factors/Helix-turn-helix domains	Nucleoplasm(Supported)		(M162)PID RXR VDR PATHWAY; (M207)PID RETINOIC ACID PATHWAY; (M30)PID HDAC CLASSII PATHWAY	(M5895)HALLMARK WNT BETA CATENIN SIGNALING; (M5896)HALLMARK TGF BETA SIGNALING; (M5907)HALLMARK ESTROGEN RESPONSE LATE	0	0	1	0	0	0	0	0	0	0	0	0	0	0	0	0	0	0	0	0	0
285368	PRRT3	1	285368	Gene_ID	H. sapiens	285368	H. sapiens	PRRT3	proline rich transmembrane protein 3				Cytosol;Nucleus;Plasma membrane(Approved)				0	0	0	0	0	0	0	0	0	0	0	0	0	0	0	0	0	0	0	0	0
5727	PTCH1	1	5727	Gene_ID	H. sapiens	5727	H. sapiens	PTCH1	patched 1	GO:0001658 branching involved in ureteric bud morphogenesis;GO:0010875 positive regulation of cholesterol efflux;GO:0060675 ureteric bud morphogenesis			Golgi apparatus(Approved)		(M211)PID HEDGEHOG 2PATHWAY; (M219)PID HEDGEHOG GLI PATHWAY	(M5919)HALLMARK HEDGEHOG SIGNALING; (M5895)HALLMARK WNT BETA CATENIN SIGNALING; (M5947)HALLMARK IL2 STAT5 SIGNALING	1	1	1	0	1	0	0	0	0	1	1	1	1	1	0	0	0	0	0	0	0
122953	JDP2	1	122953	Gene_ID	H. sapiens	122953	H. sapiens	JDP2	Jun dimerization protein 2	GO:0031065 positive regulation of histone deacetylation;GO:0090312 positive regulation of protein deacetylation;GO:0031063 regulation of histone deacetylation		Transcription factors/Basic domains	Nuclear speckles;Nucleoplasm(Approved)		(M166)PID ATF2 PATHWAY		0	0	0	0	0	0	0	0	0	0	0	0	0	0	0	0	0	0	0	0	0
10044	SH2D3C	1	10044	Gene_ID	H. sapiens	10044	H. sapiens	SH2D3C	SH2 domain containing 3C	GO:0033138 positive regulation of peptidyl-serine phosphorylation;GO:0033135 regulation of peptidyl-serine phosphorylation;GO:0007254 JNK cascade							0	0	0	0	0	0	0	0	0	0	0	0	0	0	0	0	0	0	0	1	0
11211	FZD10	1	11211	Gene_ID	H. sapiens	11211	H. sapiens	FZD10	frizzled class receptor 10	GO:0038031 non-canonical Wnt signaling pathway via JNK cascade;GO:0038030 non-canonical Wnt signaling pathway via MAPK cascade;GO:0043507 positive regulation of JUN kinase activity		CD markers;G-protein coupled receptors/{Family fz/smo receptors,GPCRs excl olfactory receptors}	Nucleoplasm(Supported)		(M77)PID WNT SIGNALING PATHWAY		0	0	0	0	0	0	0	1	0	0	0	0	0	0	0	0	0	0	0	0	0
1840	DTX1	1	1840	Gene_ID	H. sapiens	1840	H. sapiens	DTX1	deltex E3 ubiquitin ligase 1	GO:0045581 negative regulation of T cell differentiation;GO:0045620 negative regulation of lymphocyte differentiation;GO:0045580 regulation of T cell differentiation		Enzymes/ENZYME proteins/Transferases	Cytosol;Nuclear bodies;Nucleoplasm(Supported)		(M70)PID PS1 PATHWAY; (M17)PID NOTCH PATHWAY	(M5903)HALLMARK NOTCH SIGNALING	0	0	0	1	0	1	0	0	0	0	0	0	0	0	0	0	0	0	0	0	0
254102	EHBP1L1	1	254102	Gene_ID	H. sapiens	254102	H. sapiens	EHBP1L1	EH domain binding protein 1 like 1	GO:0008150 biological_process			Cytosol;Nucleoli;Plasma membrane(Approved)				0	0	0	0	0	0	0	0	0	0	0	0	0	0	0	0	0	0	0	0	0
3927	LASP1	1	3927	Gene_ID	H. sapiens	3927	H. sapiens	LASP1	LIM and SH3 protein 1	GO:0034220 ion transmembrane transport;GO:0009967 positive regulation of signal transduction;GO:0023056 positive regulation of signaling			Cytosol;Plasma membrane(Supported)Focal adhesion sites(Approved)				0	0	0	0	0	0	0	0	0	0	0	0	0	0	0	0	0	0	0	0	0
8470	SORBS2	1	8470	Gene_ID	H. sapiens	8470	H. sapiens	SORBS2	sorbin and SH3 domain containing 2	GO:0061049 cell growth involved in cardiac muscle cell development;GO:0003301 physiological cardiac muscle hypertrophy;GO:0003298 physiological muscle hypertrophy			Nucleoplasm(Supported)			(M5893)HALLMARK MITOTIC SPINDLE	0	0	0	0	0	1	0	0	0	0	0	1	0	0	0	0	0	0	0	0	0
440829	SHISA8	1	440829	Gene_ID	H. sapiens	440829	H. sapiens	SHISA8	shisa family member 8	GO:0048172 regulation of short-term neuronal synaptic plasticity;GO:2000311 regulation of AMPA receptor activity;GO:0048168 regulation of neuronal synaptic plasticity							0	0	0	0	0	0	0	0	0	0	0	0	0	0	0	0	0	0	0	0	0
51764	GNG13	1	51764	Gene_ID	H. sapiens	51764	H. sapiens	GNG13	G protein subunit gamma 13	GO:0050909 sensory perception of taste;GO:0007200 phospholipase C-activating G protein-coupled receptor signaling pathway;GO:0007606 sensory perception of chemical stimulus		RAS pathway related proteins					0	0	0	0	0	0	0	0	0	0	0	0	0	0	0	0	0	0	0	0	0
3200	HOXA3	1	3200	Gene_ID	H. sapiens	3200	H. sapiens	HOXA3	homeobox A3	GO:0021615 glossopharyngeal nerve morphogenesis;GO:0021563 glossopharyngeal nerve development;GO:1900122 positive regulation of receptor binding		Transcription factors/Helix-turn-helix domains	Nucleoplasm(Supported)				1	1	1	0	0	0	1	0	0	0	0	0	0	0	0	0	0	0	0	0	0
8497	PPFIA4	1	8497	Gene_ID	H. sapiens	8497	H. sapiens	PPFIA4	PTPRF interacting protein alpha 4	GO:0014047 glutamate secretion;GO:0015800 acidic amino acid transport;GO:0006835 dicarboxylic acid transport						(M5937)HALLMARK GLYCOLYSIS; (M5909)HALLMARK MYOGENESIS; (M5891)HALLMARK HYPOXIA	0	0	0	0	0	0	0	0	0	0	0	0	0	0	0	0	0	0	0	0	0
9322	TRIP10	1	9322	Gene_ID	H. sapiens	9322	H. sapiens	TRIP10	thyroid hormone receptor interactor 10	GO:0051056 regulation of small GTPase mediated signal transduction;GO:0006897 endocytosis;GO:0007264 small GTPase mediated signal transduction			Vesicles(Supported)Nucleoplasm(Approved)		(M247)PID INSULIN GLUCOSE PATHWAY; (M16)PID INSULIN PATHWAY	(M5890)HALLMARK TNFA SIGNALING VIA NFKB	0	0	0	0	0	0	0	0	0	0	0	0	0	0	0	0	0	0	0	1	0
1938	EEF2	1	1938	Gene_ID	H. sapiens	1938	H. sapiens	EEF2	eukaryotic translation elongation factor 2	GO:1990416 cellular response to brain-derived neurotrophic factor stimulus;GO:0051593 response to folic acid;GO:2000767 positive regulation of cytoplasmic translation			Cytosol;Plasma membrane(Enhanced)	Adenosine-5-Diphosphoribose (Translation elongation factor activity);Diphthamide (Translation elongation factor activity);Guanosine-5'-Diphosphate (Translation elongation factor activity);N~2~,N~2~-DIMETHYL-N~1~-(6-OXO-5,6-DIHYDROPHENANTHRIDIN-2-YL)GLYCINAMIDE (Translation elongation factor activity)	(M121)PID MTOR 4PATHWAY	(M5922)HALLMARK UNFOLDED PROTEIN RESPONSE	0	0	0	0	0	0	0	0	0	0	0	0	0	0	0	0	0	0	0	0	0
63976	PRDM16	1	63976	Gene_ID	H. sapiens	63976	H. sapiens	PRDM16	PR/SET domain 16	GO:0090336 positive regulation of brown fat cell differentiation;GO:0051567 histone H3-K9 methylation;GO:0090335 regulation of brown fat cell differentiation		Transcription factors/Zinc-coordinating DNA-binding domains	Nucleoplasm(Enhanced)				0	0	0	0	1	0	0	0	1	0	0	0	1	0	0	0	0	0	0	0	0
9270	ITGB1BP1	1	9270	Gene_ID	H. sapiens	9270	H. sapiens	ITGB1BP1	integrin subunit beta 1 binding protein 1	GO:0090315 negative regulation of protein targeting to membrane;GO:0090051 negative regulation of cell migration involved in sprouting angiogenesis;GO:0051895 negative regulation of focal adhesion assembly			Cytosol;Nucleoplasm(Supported)Microtubule organizing center;Nuclear bodies(Approved)			(M5949)HALLMARK PEROXISOME	0	0	0	1	0	1	1	1	0	0	1	0	0	0	0	0	0	0	0	0	0
23030	KDM4B	1	23030	Gene_ID	H. sapiens	23030	H. sapiens	KDM4B	lysine demethylase 4B	GO:0070544 histone H3-K36 demethylation;GO:0033169 histone H3-K9 demethylation;GO:0070076 histone lysine demethylation			Nucleus(Supported)Cytosol(Approved)			(M5906)HALLMARK ESTROGEN RESPONSE EARLY	0	0	0	0	0	0	0	0	0	0	0	0	0	0	0	0	0	0	0	0	0
7022	TFAP2C	1	7022	Gene_ID	H. sapiens	7022	H. sapiens	TFAP2C	transcription factor AP-2 gamma	GO:0008584 male gonad development;GO:0046546 development of primary male sexual characteristics;GO:0008406 gonad development		Transcription factors/Basic domains	Nucleoplasm(Supported)		(M256)PID TAP63 PATHWAY	(M5907)HALLMARK ESTROGEN RESPONSE LATE; (M5906)HALLMARK ESTROGEN RESPONSE EARLY	0	0	0	0	0	0	0	0	0	1	0	0	0	0	0	0	0	0	0	0	0
203100	HTRA4	1	203100	Gene_ID	H. sapiens	203100	H. sapiens	HTRA4	HtrA serine peptidase 4	GO:0030512 negative regulation of transforming growth factor beta receptor signaling pathway;GO:1903845 negative regulation of cellular response to transforming growth factor beta stimulus;GO:0017015 regulation of transforming growth factor beta receptor signaling pathway		Enzymes/Peptidases/Serine-type peptidases			(M3468)NABA ECM REGULATORS; (M5885)NABA MATRISOME ASSOCIATED; (M5889)NABA MATRISOME		0	0	0	0	0	0	0	0	0	0	0	0	0	0	0	0	0	0	0	0	0
6302	TSPAN31	1	6302	Gene_ID	H. sapiens	6302	H. sapiens	TSPAN31	tetraspanin 31	GO:0008284 positive regulation of cell proliferation;GO:0042127 regulation of cell proliferation;GO:0008283 cell proliferation							0	0	0	0	0	0	0	0	0	0	0	0	0	0	0	0	0	0	0	0	0
285180	RUFY4	1	285180	Gene_ID	H. sapiens	285180	H. sapiens	RUFY4	RUN and FYVE domain containing 4	GO:0071353 cellular response to interleukin-4;GO:0016239 positive regulation of macroautophagy;GO:0070670 response to interleukin-4							0	0	0	0	0	0	0	0	0	0	0	0	0	0	0	0	0	0	0	0	0
5771	PTPN2	1	5771	Gene_ID	H. sapiens	5771	H. sapiens	PTPN2	protein tyrosine phosphatase non-receptor type 2	GO:1902233 negative regulation of positive thymic T cell selection;GO:1902232 regulation of positive thymic T cell selection;GO:1902206 negative regulation of interleukin-2-mediated signaling pathway		Enzymes/ENZYME proteins/Hydrolases	Nucleoplasm(Enhanced)		(M161)PID IFNG PATHWAY; (M91)PID TCPTP PATHWAY; (M237)PID VEGFR1 2 PATHWAY	(M5897)HALLMARK IL6 JAK STAT3 SIGNALING; (M5913)HALLMARK INTERFERON GAMMA RESPONSE	0	0	0	1	0	0	0	0	0	0	0	0	0	0	1	0	0	1	0	0	0
57630	SH3RF1	1	57630	Gene_ID	H. sapiens	57630	H. sapiens	SH3RF1	SH3 domain containing ring finger 1	GO:2000564 regulation of CD8-positive, alpha-beta T cell proliferation;GO:0035740 CD8-positive, alpha-beta T cell proliferation;GO:0043370 regulation of CD4-positive, alpha-beta T cell differentiation		Enzymes/ENZYME proteins/Transferases	Vesicles(Supported)Intermediate filaments(Approved)				0	0	0	1	0	0	0	0	0	0	0	0	0	0	0	0	0	0	0	0	0
10642	IGF2BP1	1	10642	Gene_ID	H. sapiens	10642	H. sapiens	IGF2BP1	insulin like growth factor 2 mRNA binding protein 1	GO:0022013 pallium cell proliferation in forebrain;GO:0070934 CRD-mediated mRNA stabilization;GO:0010610 regulation of mRNA stability involved in response to stress			Cytosol(Supported)		(M223)PID BETA CATENIN NUC PATHWAY		0	0	0	0	1	0	0	0	0	0	0	0	0	0	0	0	0	0	0	0	0
116535	MRGPRF	1	116535	Gene_ID	H. sapiens	116535	H. sapiens	MRGPRF	MAS related GPR family member F	GO:0007186 G protein-coupled receptor signaling pathway;GO:0007165 signal transduction;GO:0023052 signaling		G-protein coupled receptors/GPCRs excl olfactory receptors;Transporters	Plasma membrane(Supported)Nuclear membrane(Approved)				0	0	0	0	0	0	0	0	0	0	0	0	0	0	0	0	0	0	0	0	0
5699	PSMB10	1	5699	Gene_ID	H. sapiens	5699	H. sapiens	PSMB10	proteasome subunit beta 10	GO:0002223 stimulatory C-type lectin receptor signaling pathway;GO:0002479 antigen processing and presentation of exogenous peptide antigen via MHC class I, TAP-dependent;GO:0002220 innate immune response activating cell surface receptor signaling pathway		Enzymes/{ENZYME proteins/Hydrolases,Peptidases/Threonine-type peptidases}	Cytosol(Enhanced)	Carfilzomib (Threonine-type endopeptidase activity)		(M5934)HALLMARK XENOBIOTIC METABOLISM; (M5950)HALLMARK ALLOGRAFT REJECTION; (M5913)HALLMARK INTERFERON GAMMA RESPONSE	0	0	0	1	1	0	0	0	0	0	0	0	0	0	0	1	0	0	0	0	0
79642	ARSJ	1	79642	Gene_ID	H. sapiens	79642	H. sapiens	ARSJ	arylsulfatase family member J				Actin filaments(Supported)Nucleoli(Approved)				0	0	0	0	0	0	0	0	0	0	0	0	0	0	0	0	0	0	0	0	0
64077	LHPP	1	64077	Gene_ID	H. sapiens	64077	H. sapiens	LHPP	phospholysine phosphohistidine inorganic pyrophosphate phosphatase	GO:0009168 purine ribonucleoside monophosphate biosynthetic process;GO:0009127 purine nucleoside monophosphate biosynthetic process;GO:0009156 ribonucleoside monophosphate biosynthetic process		Enzymes/ENZYME proteins/Hydrolases	Cytosol;Nuclear speckles(Supported)			(M5937)HALLMARK GLYCOLYSIS	0	0	0	0	0	0	0	0	0	0	0	0	0	0	0	0	0	0	0	0	0
3400	ID4	1	3400	Gene_ID	H. sapiens	3400	H. sapiens	ID4	inhibitor of DNA binding 4, HLH protein	GO:0061682 seminal vesicle morphogenesis;GO:0060741 prostate gland stromal morphogenesis;GO:0048715 negative regulation of oligodendrocyte differentiation		Transcription factors/Basic domains	Nucleus(Supported)				1	0	1	0	1	0	0	0	0	1	0	0	0	1	0	0	0	0	0	0	0
11164	NUDT5	1	11164	Gene_ID	H. sapiens	11164	H. sapiens	NUDT5	nudix hydrolase 5	GO:0019303 D-ribose catabolic process;GO:1990966 ATP generation from poly-ADP-D-ribose;GO:0009191 ribonucleoside diphosphate catabolic process		Enzymes/ENZYME proteins/{Hydrolases,Transferases}	Centrosome;Nucleus;Vesicles(Approved)				0	0	0	0	0	0	0	0	0	0	0	0	0	0	0	0	0	0	0	0	0
23048	FNBP1	1	23048	Gene_ID	H. sapiens	23048	H. sapiens	FNBP1	formin binding protein 1	GO:0006897 endocytosis;GO:0098657 import into cell;GO:0061024 membrane organization							0	0	0	0	0	0	0	0	0	0	0	0	0	0	0	0	0	0	0	0	0
51571	FAM49B	1	51571	Gene_ID	H. sapiens	51571	H. sapiens	FAM49B	family with sequence similarity 49 member B	GO:2000568 positive regulation of memory T cell activation;GO:2000567 regulation of memory T cell activation;GO:0035709 memory T cell activation			Cytosol;Nucleus(Approved)				0	0	0	1	0	0	0	0	0	0	0	0	0	0	0	0	0	0	0	0	0
27164	SALL3	1	27164	Gene_ID	H. sapiens	27164	H. sapiens	SALL3	spalt like transcription factor 3	GO:0021891 olfactory bulb interneuron development;GO:0021889 olfactory bulb interneuron differentiation;GO:0021884 forebrain neuron development		Transcription factors/Zinc-coordinating DNA-binding domains					0	0	0	0	0	0	0	0	0	0	0	0	1	0	0	0	0	0	0	0	0
6397	SEC14L1	1	6397	Gene_ID	H. sapiens	6397	H. sapiens	SEC14L1	SEC14 like lipid binding 1	GO:0039536 negative regulation of RIG-I signaling pathway;GO:0039532 negative regulation of viral-induced cytoplasmic pattern recognition receptor signaling pathway;GO:0039535 regulation of RIG-I signaling pathway			Cytosol(Supported)Nucleoplasm(Approved)			(M5945)HALLMARK HEME METABOLISM	0	0	0	0	0	0	0	0	0	0	0	0	0	0	0	0	0	0	0	0	0
5598	MAPK7	1	5598	Gene_ID	H. sapiens	5598	H. sapiens	MAPK7	mitogen-activated protein kinase 7	GO:0070885 negative regulation of calcineurin-NFAT signaling cascade;GO:0034115 negative regulation of heterotypic cell-cell adhesion;GO:1902176 negative regulation of oxidative stress-induced intrinsic apoptotic signaling pathway	CMGC Ser/Thr protein kinase family	Enzymes/{ENZYME proteins/Transferases,Kinases/CMGC Ser/Thr protein kinases}	Cytosol;Nucleus(Enhanced)		(M15743)ST GA12 PATHWAY; (M270)PID MAPK TRK PATHWAY; (M3721)ST JNK MAPK PATHWAY		0	1	0	1	0	0	1	0	0	0	0	0	0	0	0	0	0	0	1	0	0
200030	NBPF24	1	200030	Gene_ID	H. sapiens	200030	H. sapiens	NBPF11	NBPF member 11				Vesicles(Approved)				0	0	0	0	0	0	0	0	0	0	0	0	0	0	0	0	0	0	0	0	0
10587	TXNRD2	1	10587	Gene_ID	H. sapiens	10587	H. sapiens	TXNRD2	thioredoxin reductase 2	GO:0000305 response to oxygen radical;GO:0098869 cellular oxidant detoxification;GO:1990748 cellular detoxification		Enzymes/ENZYME proteins/Oxidoreductases	Cytosol;Mitochondria(Supported)	motexafin gadolinium (Thioredoxin-disulfide reductase activity)		(M5938)HALLMARK REACTIVE OXIGEN SPECIES PATHWAY	0	0	0	0	0	0	0	0	0	0	0	0	0	0	0	0	0	0	0	0	0
22982	DIP2C	1	22982	Gene_ID	H. sapiens	22982	H. sapiens	DIP2C	disco interacting protein 2 homolog C	GO:0008150 biological_process			Cytosol;Nucleoplasm;Vesicles(Approved)				0	0	0	0	0	0	0	0	0	0	0	0	0	0	0	0	0	0	0	0	0
6576	SLC25A1	1	6576	Gene_ID	H. sapiens	6576	H. sapiens	SLC25A1	solute carrier family 25 member 1	GO:0006843 mitochondrial citrate transmembrane transport;GO:1990546 mitochondrial tricarboxylic acid transmembrane transport;GO:0035674 tricarboxylic acid transmembrane transport		Transporters/Electrochemical Potential-driven transporters				(M5905)HALLMARK ADIPOGENESIS; (M5891)HALLMARK HYPOXIA	0	0	0	0	0	0	0	0	0	0	0	0	0	0	0	0	0	0	0	0	0
4815	NINJ2	1	4815	Gene_ID	H. sapiens	4815	H. sapiens	NINJ2	ninjurin 2	GO:0007158 neuron cell-cell adhesion;GO:0042246 tissue regeneration;GO:0031099 regeneration			Endoplasmic reticulum(Approved)				0	0	0	0	0	0	0	0	0	0	0	0	0	0	0	0	0	0	0	0	0
11251	GPR44	1	11251	Gene_ID	H. sapiens	11251	H. sapiens	PTGDR2	prostaglandin D2 receptor 2	GO:2000255 negative regulation of male germ cell proliferation;GO:1905937 negative regulation of germ cell proliferation;GO:2000254 regulation of male germ cell proliferation		CD markers;G-protein coupled receptors/GPCRs excl olfactory receptors		Indomethacin (Prostaglandin j receptor activity);Sulindac (Prostaglandin j receptor activity);Zomepirac (Prostaglandin j receptor activity)			0	0	0	0	0	0	0	0	0	0	0	0	0	0	0	0	0	0	0	0	0
114990	VASN	1	114990	Gene_ID	H. sapiens	114990	H. sapiens	VASN	vasorin	GO:0071461 cellular response to redox state;GO:0010719 negative regulation of epithelial to mesenchymal transition;GO:0030512 negative regulation of transforming growth factor beta receptor signaling pathway			Mitochondria;Nucleoli;Nucleus(Approved)				0	0	0	0	0	0	0	0	0	0	0	0	0	0	0	1	0	0	0	0	0
84627	ZNF469	1	84627	Gene_ID	H. sapiens	84627	H. sapiens	ZNF469	zinc finger protein 469	GO:0006357 regulation of transcription by RNA polymerase II;GO:0006366 transcription by RNA polymerase II;GO:0006355 regulation of transcription, DNA-templated		Transcription factors/Zinc-coordinating DNA-binding domains	Vesicles(Approved)				0	0	0	0	0	0	0	0	0	0	0	0	0	0	0	0	0	0	0	0	0
91252	SLC39A13	1	91252	Gene_ID	H. sapiens	91252	H. sapiens	SLC39A13	solute carrier family 39 member 13	GO:0006882 cellular zinc ion homeostasis;GO:0071577 zinc ion transmembrane transport;GO:0055069 zinc ion homeostasis		Transporters/Electrochemical Potential-driven transporters	Cytosol(Uncertain)				1	0	0	0	0	0	0	0	0	0	0	0	0	0	0	0	0	0	0	0	0
22821	RASA3	1	22821	Gene_ID	H. sapiens	22821	H. sapiens	RASA3	RAS p21 protein activator 3	GO:0051209 release of sequestered calcium ion into cytosol;GO:0097553 calcium ion transmembrane import into cytosol;GO:0051283 negative regulation of sequestering of calcium ion		RAS pathway related proteins					0	0	0	0	0	0	0	1	0	0	0	0	0	0	0	0	0	0	0	1	0
64072	CDH23	1	64072	Gene_ID	H. sapiens	64072	H. sapiens	CDH23	cadherin related 23	GO:0060122 inner ear receptor cell stereocilium organization;GO:0050957 equilibrioception;GO:0060119 inner ear receptor cell development							0	1	0	0	0	0	0	0	1	0	0	0	0	0	0	0	0	0	0	0	0
51118	UTP11L	1	51118	Gene_ID	H. sapiens	51118	H. sapiens	UTP11	UTP11 small subunit processome component	GO:0043065 positive regulation of apoptotic process;GO:0006364 rRNA processing;GO:0043068 positive regulation of programmed cell death			Nucleus(Approved)				0	0	0	0	0	0	0	0	0	0	0	0	0	0	0	0	0	0	0	0	0
65268	WNK2	1	65268	Gene_ID	H. sapiens	65268	H. sapiens	WNK2	WNK lysine deficient protein kinase 2	GO:1903288 positive regulation of potassium ion import;GO:1903286 regulation of potassium ion import;GO:2000651 positive regulation of sodium ion transmembrane transporter activity	Other	Enzymes/{ENZYME proteins/Transferases,Kinases}	Cytosol(Approved)				0	0	0	0	0	0	0	0	0	0	0	0	0	0	0	0	0	0	0	0	0
58513	EPS15L1	1	58513	Gene_ID	H. sapiens	58513	H. sapiens	EPS15L1	epidermal growth factor receptor pathway substrate 15 like 1	GO:0042059 negative regulation of epidermal growth factor receptor signaling pathway;GO:1901185 negative regulation of ERBB signaling pathway;GO:0042058 regulation of epidermal growth factor receptor signaling pathway			Vesicles(Approved)				0	0	0	0	0	0	0	0	0	0	0	0	0	0	0	0	0	0	0	0	0
400629	TEX19	1	400629	Gene_ID	H. sapiens	400629	H. sapiens	TEX19	testis expressed 19	GO:0010529 negative regulation of transposition;GO:0007131 reciprocal meiotic recombination;GO:0008584 male gonad development							0	0	0	0	0	0	0	0	0	1	0	0	0	0	0	0	0	0	0	0	0
6662	SOX9	1	6662	Gene_ID	H. sapiens	6662	H. sapiens	SOX9	SRY-box transcription factor 9	GO:0090190 positive regulation of branching involved in ureteric bud morphogenesis;GO:0072289 metanephric nephron tubule formation;GO:0072034 renal vesicle induction		Transcription factors/Other all-alpha-helical DNA-binding domains	Nucleoplasm(Enhanced)			(M5953)HALLMARK KRAS SIGNALING UP; (M5937)HALLMARK GLYCOLYSIS	1	1	1	1	1	1	0	0	1	1	1	1	1	1	0	1	1	0	0	0	0
9112	MTA1	1	9112	Gene_ID	H. sapiens	9112	H. sapiens	MTA1	metastasis associated 1	GO:1902499 positive regulation of protein autoubiquitination;GO:1902498 regulation of protein autoubiquitination;GO:0043153 entrainment of circadian clock by photoperiod		Transcription factors/{Helix-turn-helix domains,Zinc-coordinating DNA-binding domains}	Nucleoplasm(Enhanced)Cytosol(Supported)		(M200)PID ERA GENOMIC PATHWAY; (M66)PID MYC ACTIV PATHWAY	(M5942)HALLMARK UV RESPONSE DN	0	0	0	0	0	0	0	0	0	0	0	0	0	0	0	0	0	0	0	0	0
51162	EGFL7	1	51162	Gene_ID	H. sapiens	51162	H. sapiens	EGFL7	EGF like domain multiple 7	GO:0001570 vasculogenesis;GO:0045746 negative regulation of Notch signaling pathway;GO:0001938 positive regulation of endothelial cell proliferation					(M5883)NABA SECRETED FACTORS; (M5885)NABA MATRISOME ASSOCIATED; (M5889)NABA MATRISOME		0	0	0	0	0	1	1	0	0	0	0	0	0	0	0	0	0	0	0	0	0
8603	FAM193A	1	8603	Gene_ID	H. sapiens	8603	H. sapiens	FAM193A	family with sequence similarity 193 member A				Cytosol;Plasma membrane(Approved)				0	0	0	0	0	0	0	0	0	0	0	0	0	0	0	0	0	0	0	0	0
4487	MSX1	1	4487	Gene_ID	H. sapiens	4487	H. sapiens	MSX1	msh homeobox 1	GO:0035880 embryonic nail plate morphogenesis;GO:0090427 activation of meiosis;GO:2001055 positive regulation of mesenchymal cell apoptotic process		Transcription factors/Helix-turn-helix domains	Nucleoplasm(Supported)			(M5944)HALLMARK ANGIOGENESIS; (M5941)HALLMARK UV RESPONSE UP; (M5930)HALLMARK EPITHELIAL MESENCHYMAL TRANSITION	1	1	1	0	1	0	0	0	1	0	0	1	1	0	0	1	0	0	0	0	0
54509	RHOF	1	54509	Gene_ID	H. sapiens	54509	H. sapiens	RHOF	ras homolog family member F, filopodia associated	GO:0043312 neutrophil degranulation;GO:0030950 establishment or maintenance of actin cytoskeleton polarity;GO:0002283 neutrophil activation involved in immune response			Golgi apparatus;Nucleus(Uncertain)			(M5893)HALLMARK MITOTIC SPINDLE; (M5915)HALLMARK APICAL JUNCTION	0	0	0	0	0	0	0	0	0	0	0	0	0	0	0	0	0	0	0	1	0
125058	TBC1D16	1	125058	Gene_ID	H. sapiens	125058	H. sapiens	TBC1D16	TBC1 domain family member 16	GO:0001919 regulation of receptor recycling;GO:1902017 regulation of cilium assembly;GO:0090630 activation of GTPase activity			Intermediate filaments(Approved)				0	0	0	0	0	0	0	1	0	0	0	0	0	0	0	0	0	0	0	0	0
9628	RGS6	1	9628	Gene_ID	H. sapiens	9628	H. sapiens	RGS6	regulator of G protein signaling 6	GO:0008277 regulation of G protein-coupled receptor signaling pathway;GO:0043547 positive regulation of GTPase activity;GO:0043087 regulation of GTPase activity							0	0	0	0	0	0	0	1	0	0	0	0	0	0	0	0	0	0	0	0	0
353116	RILPL1	1	353116	Gene_ID	H. sapiens	353116	H. sapiens	RILPL1	Rab interacting lysosomal protein like 1	GO:1903445 protein transport from ciliary membrane to plasma membrane;GO:0032594 protein transport within lipid bilayer;GO:0003382 epithelial cell morphogenesis			Cytosol;Nucleoplasm;Plasma membrane(Approved)				0	0	0	0	0	0	0	0	0	0	0	0	0	0	0	0	0	0	0	0	0
491	ATP2B2	1	491	Gene_ID	H. sapiens	491	H. sapiens	ATP2B2	ATPase plasma membrane Ca2+ transporting 2	GO:0099566 regulation of postsynaptic cytosolic calcium ion concentration;GO:0099509 regulation of presynaptic cytosolic calcium ion concentration;GO:1903779 regulation of cardiac conduction		Enzymes/ENZYME proteins/Hydrolases;Transporters/Primary Active Transporters					0	0	0	0	0	0	0	0	0	0	0	0	0	0	0	0	0	0	0	0	0
3115	HLA-DPB1	1	3115	Gene_ID	H. sapiens	3115	H. sapiens	HLA-DPB1	major histocompatibility complex, class II, DP beta 1	GO:0042102 positive regulation of T cell proliferation;GO:0019886 antigen processing and presentation of exogenous peptide antigen via MHC class II;GO:0050852 T cell receptor signaling pathway			Cell Junctions(Supported)Nucleus(Approved)				0	0	0	1	0	0	0	0	0	0	0	0	0	0	0	0	0	0	0	0	0
653149	NBPF6	1	653149	Gene_ID	H. sapiens	653149	H. sapiens	NBPF6	NBPF member 6								0	0	0	0	0	0	0	0	0	0	0	0	0	0	0	0	0	0	0	0	0
147968	CAPN12	1	147968	Gene_ID	H. sapiens	147968	H. sapiens	CAPN12	calpain 12	GO:0006508 proteolysis;GO:0019538 protein metabolic process;GO:1901564 organonitrogen compound metabolic process		Enzymes/Peptidases/Cysteine-type peptidases	Focal adhesion sites;Nucleoplasm(Approved)				0	0	0	0	0	0	0	0	0	0	0	0	0	0	0	0	0	0	0	0	0
341405	ANKRD33	1	341405	Gene_ID	H. sapiens	341405	H. sapiens	ANKRD33	ankyrin repeat domain 33	GO:2000678 negative regulation of transcription regulatory region DNA binding;GO:0035914 skeletal muscle cell differentiation;GO:2000677 regulation of transcription regulatory region DNA binding							0	0	0	0	0	0	0	0	0	0	0	0	0	0	0	0	0	0	0	0	0
1263	PLK3	1	1263	Gene_ID	H. sapiens	1263	H. sapiens	PLK3	polo like kinase 3	GO:2000777 positive regulation of proteasomal ubiquitin-dependent protein catabolic process involved in cellular response to hypoxia;GO:0006977 DNA damage response, signal transduction by p53 class mediator resulting in cell cycle arrest;GO:1904716 positive regulation of chaperone-mediated autophagy	Other	Enzymes/{ENZYME proteins/Transferases,Kinases}			(M19)PID P73PATHWAY; (M145)PID P53 DOWNSTREAM PATHWAY	(M5939)HALLMARK P53 PATHWAY	0	0	0	0	0	0	0	0	0	0	0	0	0	0	0	0	0	0	0	0	0
6528	SLC5A5	1	6528	Gene_ID	H. sapiens	6528	H. sapiens	SLC5A5	solute carrier family 5 member 5	GO:0015705 iodide transport;GO:0006590 thyroid hormone generation;GO:0071371 cellular response to gonadotropin stimulus		Transporters/Electrochemical Potential-driven transporters				(M5956)HALLMARK KRAS SIGNALING DN	0	0	0	0	0	0	0	0	0	0	0	0	0	0	0	0	0	0	0	0	0
147719	LYPD4	1	147719	Gene_ID	H. sapiens	147719	H. sapiens	LYPD4	LY6/PLAUR domain containing 4								0	0	0	0	0	0	0	0	0	0	0	0	0	0	0	0	0	0	0	0	0
440275	EIF2AK4	1	440275	Gene_ID	H. sapiens	440275	H. sapiens	EIF2AK4	eukaryotic translation initiation factor 2 alpha kinase 4	GO:0039520 induction by virus of host autophagy;GO:0039519 modulation by virus of host autophagy;GO:0071264 positive regulation of translational initiation in response to starvation	Other	Enzymes/{ENZYME proteins/Transferases,Kinases}	Cytosol(Approved)				0	0	0	1	0	0	0	0	0	0	0	0	0	0	0	0	0	0	0	0	0
3090	HIC1	1	3090	Gene_ID	H. sapiens	3090	H. sapiens	HIC1	HIC ZBTB transcriptional repressor 1	GO:0043517 positive regulation of DNA damage response, signal transduction by p53 class mediator;GO:1901798 positive regulation of signal transduction by p53 class mediator;GO:0043516 regulation of DNA damage response, signal transduction by p53 class mediator		Transcription factors/Zinc-coordinating DNA-binding domains	Cytosol;Nucleoplasm(Supported)		(M40)PID E2F PATHWAY; (M145)PID P53 DOWNSTREAM PATHWAY		0	0	0	0	0	0	0	0	0	0	0	0	0	0	0	0	0	0	0	0	0
128602	C20orf85	1	128602	Gene_ID	H. sapiens	128602	H. sapiens	C20orf85	chromosome 20 open reading frame 85								0	0	0	0	0	0	0	0	0	0	0	0	0	0	0	0	0	0	0	0	0
10298	PAK4	1	10298	Gene_ID	H. sapiens	10298	H. sapiens	PAK4	p21 (RAC1) activated kinase 4	GO:2000352 negative regulation of endothelial cell apoptotic process;GO:1904036 negative regulation of epithelial cell apoptotic process;GO:0045766 positive regulation of angiogenesis	STE Ser/Thr protein kinase family	Enzymes/{ENZYME proteins/Transferases,Kinases/STE Ser/Thr protein kinases};RAS pathway related proteins	Cell Junctions;Plasma membrane(Supported)		(M16801)SIG REGULATION OF THE ACTIN CYTOSKELETON BY RHO GTPASES; (M9526)ST T CELL SIGNAL TRANSDUCTION; (M5193)SIG CHEMOTAXIS	(M5923)HALLMARK PI3K AKT MTOR SIGNALING	0	0	0	0	0	0	1	0	0	0	0	0	0	0	0	0	0	0	0	0	0
6002	RGS12	1	6002	Gene_ID	H. sapiens	6002	H. sapiens	RGS12	regulator of G protein signaling 12	GO:0008277 regulation of G protein-coupled receptor signaling pathway;GO:0043547 positive regulation of GTPase activity;GO:0043087 regulation of GTPase activity			Nucleus(Supported)Nucleoli(Approved)				0	0	0	0	0	0	0	1	0	0	0	0	0	0	0	0	0	0	0	0	0
54922	RASIP1	1	54922	Gene_ID	H. sapiens	54922	H. sapiens	RASIP1	Ras interacting protein 1	GO:2000299 negative regulation of Rho-dependent protein serine/threonine kinase activity;GO:2000298 regulation of Rho-dependent protein serine/threonine kinase activity;GO:0033625 positive regulation of integrin activation							0	0	0	0	1	0	1	1	0	0	0	0	0	0	0	0	0	0	0	1	0
729857	RGPD2	1	729857	Gene_ID	H. sapiens	729857	H. sapiens	RGPD2	RANBP2 like and GRIP domain containing 2	GO:0006607 NLS-bearing protein import into nucleus;GO:0006606 protein import into nucleus;GO:0051170 import into nucleus			Nuclear membrane;Vesicles(Approved)				0	0	0	0	0	0	0	1	0	0	0	0	0	0	0	0	0	0	0	0	0
345611	IRGM	1	345611	Gene_ID	H. sapiens	345611	H. sapiens	IRGM	immunity related GTPase M	GO:0070431 nucleotide-binding oligomerization domain containing 2 signaling pathway;GO:0060335 positive regulation of interferon-gamma-mediated signaling pathway;GO:0070423 nucleotide-binding oligomerization domain containing signaling pathway							0	0	0	0	0	0	0	0	0	0	0	0	0	0	1	0	0	0	0	0	0
51000	SLC35B3	1	51000	Gene_ID	H. sapiens	51000	H. sapiens	SLC35B3	solute carrier family 35 member B3	GO:1902559 3'-phospho-5'-adenylyl sulfate transmembrane transport;GO:0050428 3'-phosphoadenosine 5'-phosphosulfate biosynthetic process;GO:0046963 3'-phosphoadenosine 5'-phosphosulfate transport		Transporters/Electrochemical Potential-driven transporters					0	0	0	0	0	0	0	0	0	0	0	0	0	0	0	0	0	0	0	0	0
94234	FOXQ1	1	94234	Gene_ID	H. sapiens	94234	H. sapiens	FOXQ1	forkhead box Q1	GO:0031069 hair follicle morphogenesis;GO:0048730 epidermis morphogenesis;GO:0001942 hair follicle development		Transcription factors/Helix-turn-helix domains	Nucleus(Supported)				0	0	0	0	1	0	0	0	0	0	0	0	0	0	0	0	0	0	0	0	0
23261	CAMTA1	1	23261	Gene_ID	H. sapiens	23261	H. sapiens	CAMTA1	calmodulin binding transcription activator 1	GO:0070886 positive regulation of calcineurin-NFAT signaling cascade;GO:0106058 positive regulation of calcineurin-mediated signaling;GO:0070884 regulation of calcineurin-NFAT signaling cascade			Cytosol(Supported)Nucleoli(Uncertain)				0	0	0	0	0	0	0	0	0	0	0	0	0	0	0	0	0	0	0	0	0
4739	NEDD9	1	4739	Gene_ID	H. sapiens	4739	H. sapiens	NEDD9	neural precursor cell expressed, developmentally down-regulated 9	GO:0090527 actin filament reorganization;GO:1900026 positive regulation of substrate adhesion-dependent cell spreading;GO:0061098 positive regulation of protein tyrosine kinase activity			Cytosol;Nucleoplasm(Supported)Plasma membrane(Approved)			(M5902)HALLMARK APOPTOSIS; (M5893)HALLMARK MITOTIC SPINDLE	0	0	0	1	0	0	0	1	0	0	0	0	0	0	0	0	0	0	0	0	0
121551	BTBD11	1	121551	Gene_ID	H. sapiens	121551	H. sapiens	BTBD11	BTB domain containing 11	GO:0060395 SMAD protein signal transduction;GO:0007178 transmembrane receptor protein serine/threonine kinase signaling pathway;GO:0007167 enzyme linked receptor protein signaling pathway			Nucleoplasm(Approved)				0	0	0	0	0	0	0	0	0	0	0	0	0	0	0	0	0	0	0	0	0
6494	SIPA1	1	6494	Gene_ID	H. sapiens	6494	H. sapiens	SIPA1	signal-induced proliferation-associated 1	GO:0042631 cellular response to water deprivation;GO:0071462 cellular response to water stimulus;GO:0009414 response to water deprivation			Golgi apparatus;Nucleoli;Nucleus;Plasma membrane(Approved)		(M186)PID PDGFRB PATHWAY		0	0	0	1	0	0	0	1	0	0	0	0	0	0	0	0	0	0	0	1	0
2706	GJB2	1	2706	Gene_ID	H. sapiens	2706	H. sapiens	GJB2	gap junction protein beta 2	GO:1905867 epididymis development;GO:0044752 response to human chorionic gonadotropin;GO:0071377 cellular response to glucagon stimulus		Transporters/Transporter channels and pores	Mitochondria(Approved)				0	1	0	0	0	0	0	0	1	1	0	0	0	0	0	0	0	0	0	0	0
257177	C1orf192	1	257177	Gene_ID	H. sapiens	257177	H. sapiens	CFAP126	cilia and flagella associated protein 126	GO:0044782 cilium organization;GO:0120036 plasma membrane bounded cell projection organization;GO:0030030 cell projection organization							0	0	0	0	0	0	0	0	0	0	0	0	0	0	0	0	0	0	0	0	0
23314	SATB2	1	23314	Gene_ID	H. sapiens	23314	H. sapiens	SATB2	SATB homeobox 2	GO:0021902 commitment of neuronal cell to specific neuron type in forebrain;GO:0021877 forebrain neuron fate commitment;GO:0002076 osteoblast development		Transcription factors/Helix-turn-helix domains	Nucleoplasm(Supported)				1	1	0	0	0	0	0	0	0	0	0	0	1	0	0	0	0	0	0	0	0
3087	HHEX	1	3087	Gene_ID	H. sapiens	3087	H. sapiens	HHEX	hematopoietically expressed homeobox	GO:0010621 negative regulation of transcription by transcription factor localization;GO:0016973 poly(A)+ mRNA export from nucleus;GO:0045736 negative regulation of cyclin-dependent protein serine/threonine kinase activity		Transcription factors/Helix-turn-helix domains	Mitochondria;Nucleoplasm(Approved)			(M5938)HALLMARK REACTIVE OXIGEN SPECIES PATHWAY	1	0	0	1	0	0	1	0	0	0	0	0	0	0	0	0	0	0	0	0	0
5575	PRKAR1B	1	5575	Gene_ID	H. sapiens	5575	H. sapiens	PRKAR1B	protein kinase cAMP-dependent type I regulatory subunit beta	GO:2000480 negative regulation of cAMP-dependent protein kinase activity;GO:0034199 activation of protein kinase A activity;GO:0071377 cellular response to glucagon stimulus					(M277)PID INTEGRIN A4B1 PATHWAY		0	0	0	0	0	0	0	0	0	0	0	0	0	0	0	0	0	0	0	0	0
84958	SYTL1	1	84958	Gene_ID	H. sapiens	84958	H. sapiens	SYTL1	synaptotagmin like 1	GO:0006887 exocytosis;GO:0006886 intracellular protein transport;GO:0032940 secretion by cell							0	0	0	0	0	0	0	0	0	0	0	0	0	0	0	0	0	0	0	0	0
56937	PMEPA1	1	56937	Gene_ID	H. sapiens	56937	H. sapiens	PMEPA1	prostate transmembrane protein, androgen induced 1	GO:0010991 negative regulation of SMAD protein complex assembly;GO:0010990 regulation of SMAD protein complex assembly;GO:0060394 negative regulation of pathway-restricted SMAD protein phosphorylation			Vesicles(Supported)			(M5896)HALLMARK TGF BETA SIGNALING; (M5908)HALLMARK ANDROGEN RESPONSE; (M5890)HALLMARK TNFA SIGNALING VIA NFKB	0	0	0	0	0	0	0	0	0	0	0	0	0	0	0	0	0	0	0	0	0

## Sheet: Enrichment
GroupID	Category	Term	Description	LogP	Log(q-value)	InTerm_InList	Genes	Symbols
1_Summary	GO Biological Processes	GO:0043009	chordate embryonic development	-11.0599	-6.74241	54/618	430,598,655,677,689,1969,2296,2736,2778,3200,3201,3202,3213,3216,3219,3222,3223,3705,3955,4154,4242,4487,4627,4846,5076,5087,5310,5362,5396,5727,5914,6256,6659,6662,6768,7477,8061,8642,9355,9394,9620,11146,23250,23314,23322,30812,55636,57178,80790,113026,130497,131405,201163,286204,2302,3087,3224,4091,5013,7473,7849,26508,54567,864,3398,3400,5154,6591,7494,91252,114789,166,2313,5788,6714,10743,56…	ASCL2,BCL2L1,BMP7,ZFP36L1,BTF3,EPHA2,FOXC1,GLI2,GNAS,HOXA3,HOXA4,HOXA5,HOXB3,HOXB6,HOXB9,HOXC5,HOXC6,ITPK1,LFNG,MBNL1,MFNG,MSX1,MYH9,NOS3,PAX2,PBX1,PKD1,PLXNA2,PRRX1,PTCH1,RARA,RXRA,SOX4,SOX9,ST14,WNT7B,FOSL1,DCHS1,LHX2,HS6ST1,CELSR1,GLMN,ATP11A,SATB2,RPGRIP1L,SOX8,CHD7,ZMIZ1,CMIP,PLCD3,OSR1,TRIM71,FLCN,CRB2,FOXJ1,HHEX,HOXC8,SMAD6,OTX1,WNT3,PAX8,HEYL,DLL4,RUNX3,ID2,ID4,PDGFA,SNAI2,XBP1,SLC39A13,S…
1_Member	GO Biological Processes	GO:0043009	chordate embryonic development	-11.0599	-6.74241	54/618	430,598,655,677,689,1969,2296,2736,2778,3200,3201,3202,3213,3216,3219,3222,3223,3705,3955,4154,4242,4487,4627,4846,5076,5087,5310,5362,5396,5727,5914,6256,6659,6662,6768,7477,8061,8642,9355,9394,9620,11146,23250,23314,23322,30812,55636,57178,80790,113026,130497,131405,201163,286204	ASCL2,BCL2L1,BMP7,ZFP36L1,BTF3,EPHA2,FOXC1,GLI2,GNAS,HOXA3,HOXA4,HOXA5,HOXB3,HOXB6,HOXB9,HOXC5,HOXC6,ITPK1,LFNG,MBNL1,MFNG,MSX1,MYH9,NOS3,PAX2,PBX1,PKD1,PLXNA2,PRRX1,PTCH1,RARA,RXRA,SOX4,SOX9,ST14,WNT7B,FOSL1,DCHS1,LHX2,HS6ST1,CELSR1,GLMN,ATP11A,SATB2,RPGRIP1L,SOX8,CHD7,ZMIZ1,CMIP,PLCD3,OSR1,TRIM71,FLCN,CRB2
1_Member	GO Biological Processes	GO:0009792	embryo development ending in birth or egg hatching	-10.6344	-6.61788	54/634	430,598,655,677,689,1969,2296,2736,2778,3200,3201,3202,3213,3216,3219,3222,3223,3705,3955,4154,4242,4487,4627,4846,5076,5087,5310,5362,5396,5727,5914,6256,6659,6662,6768,7477,8061,8642,9355,9394,9620,11146,23250,23314,23322,30812,55636,57178,80790,113026,130497,131405,201163,286204	ASCL2,BCL2L1,BMP7,ZFP36L1,BTF3,EPHA2,FOXC1,GLI2,GNAS,HOXA3,HOXA4,HOXA5,HOXB3,HOXB6,HOXB9,HOXC5,HOXC6,ITPK1,LFNG,MBNL1,MFNG,MSX1,MYH9,NOS3,PAX2,PBX1,PKD1,PLXNA2,PRRX1,PTCH1,RARA,RXRA,SOX4,SOX9,ST14,WNT7B,FOSL1,DCHS1,LHX2,HS6ST1,CELSR1,GLMN,ATP11A,SATB2,RPGRIP1L,SOX8,CHD7,ZMIZ1,CMIP,PLCD3,OSR1,TRIM71,FLCN,CRB2
1_Member	GO Biological Processes	GO:0003002	regionalization	-6.80196	-3.80664	31/346	2296,2302,2736,3087,3200,3201,3202,3213,3216,3219,3222,3223,3224,3955,4091,4487,5013,5076,5087,5362,5727,7473,7477,7849,9355,9620,23322,26508,54567,130497,286204	FOXC1,FOXJ1,GLI2,HHEX,HOXA3,HOXA4,HOXA5,HOXB3,HOXB6,HOXB9,HOXC5,HOXC6,HOXC8,LFNG,SMAD6,MSX1,OTX1,PAX2,PBX1,PLXNA2,PTCH1,WNT3,WNT7B,PAX8,LHX2,CELSR1,RPGRIP1L,HEYL,DLL4,OSR1,CRB2
1_Member	GO Biological Processes	GO:0007389	pattern specification process	-6.39214	-3.50228	35/438	655,2296,2302,2736,3087,3200,3201,3202,3213,3216,3219,3222,3223,3224,3955,4091,4242,4487,5013,5076,5087,5362,5727,7473,7477,7849,8642,9355,9620,23314,23322,26508,54567,130497,286204	BMP7,FOXC1,FOXJ1,GLI2,HHEX,HOXA3,HOXA4,HOXA5,HOXB3,HOXB6,HOXB9,HOXC5,HOXC6,HOXC8,LFNG,SMAD6,MFNG,MSX1,OTX1,PAX2,PBX1,PLXNA2,PTCH1,WNT3,WNT7B,PAX8,DCHS1,LHX2,CELSR1,SATB2,RPGRIP1L,HEYL,DLL4,OSR1,CRB2
1_Member	GO Biological Processes	GO:0009952	anterior/posterior pattern specification	-5.94595	-3.19661	22/215	2296,2736,3087,3200,3201,3202,3213,3216,3219,3222,3223,3224,3955,4487,5013,5087,5362,7473,9620,26508,130497,286204	FOXC1,GLI2,HHEX,HOXA3,HOXA4,HOXA5,HOXB3,HOXB6,HOXB9,HOXC5,HOXC6,HOXC8,LFNG,MSX1,OTX1,PBX1,PLXNA2,WNT3,CELSR1,HEYL,OSR1,CRB2
1_Member	GO Biological Processes	GO:0061448	connective tissue development	-5.05403	-2.47498	23/262	655,864,2736,2778,3200,3202,3213,3398,3400,4487,5154,5310,5396,5914,6591,6662,7477,7494,23314,30812,91252,114789,130497	BMP7,RUNX3,GLI2,GNAS,HOXA3,HOXA5,HOXB3,ID2,ID4,MSX1,PDGFA,PKD1,PRRX1,RARA,SNAI2,SOX9,WNT7B,XBP1,SATB2,SOX8,SLC39A13,SLC25A25,OSR1
1_Member	GO Biological Processes	GO:0001501	skeletal system development	-5.05216	-2.47498	35/502	166,655,864,1969,2296,2313,2736,2778,3200,3201,3202,3213,3216,3219,3222,3223,3224,4487,5087,5310,5396,5788,5914,6591,6659,6662,6714,7477,8642,10743,23314,55636,56975,130497,161882	TLE5,BMP7,RUNX3,EPHA2,FOXC1,FLI1,GLI2,GNAS,HOXA3,HOXA4,HOXA5,HOXB3,HOXB6,HOXB9,HOXC5,HOXC6,HOXC8,MSX1,PBX1,PKD1,PRRX1,PTPRC,RARA,SNAI2,SOX4,SOX9,SRC,WNT7B,DCHS1,RAI1,SATB2,CHD7,FAM20C,OSR1,ZFPM1
1_Member	GO Biological Processes	GO:0048706	embryonic skeletal system development	-4.51217	-2.09772	14/123	655,2778,3200,3201,3202,3213,3216,3219,3222,3223,5087,5396,23314,130497	BMP7,GNAS,HOXA3,HOXA4,HOXA5,HOXB3,HOXB6,HOXB9,HOXC5,HOXC6,PBX1,PRRX1,SATB2,OSR1
1_Member	GO Biological Processes	GO:0001701	in utero embryonic development	-4.42498	-2.02652	27/367	430,598,655,677,689,2296,2736,4154,4242,4487,4627,4846,5310,5727,6256,6768,7477,8061,9394,23250,23322,30812,55636,57178,80790,113026,201163	ASCL2,BCL2L1,BMP7,ZFP36L1,BTF3,FOXC1,GLI2,MBNL1,MFNG,MSX1,MYH9,NOS3,PKD1,PTCH1,RXRA,ST14,WNT7B,FOSL1,HS6ST1,ATP11A,RPGRIP1L,SOX8,CHD7,ZMIZ1,CMIP,PLCD3,FLCN
1_Member	GO Biological Processes	GO:0051216	cartilage development	-3.26782	-1.14281	16/199	655,864,2736,2778,3200,3202,3213,4487,5310,5396,5914,6591,6662,7477,23314,130497	BMP7,RUNX3,GLI2,GNAS,HOXA3,HOXA5,HOXB3,MSX1,PKD1,PRRX1,RARA,SNAI2,SOX9,WNT7B,SATB2,OSR1
1_Member	GO Biological Processes	GO:0048704	embryonic skeletal system morphogenesis	-3.22399	-1.1254	10/92	655,2778,3200,3201,3202,3213,3216,5396,23314,130497	BMP7,GNAS,HOXA3,HOXA4,HOXA5,HOXB3,HOXB6,PRRX1,SATB2,OSR1
1_Member	GO Biological Processes	GO:0048705	skeletal system morphogenesis	-2.57087	-0.64778	16/232	655,2296,2778,3200,3201,3202,3213,3216,3224,4487,5310,5396,5914,6662,23314,130497	BMP7,FOXC1,GNAS,HOXA3,HOXA4,HOXA5,HOXB3,HOXB6,HOXC8,MSX1,PKD1,PRRX1,RARA,SOX9,SATB2,OSR1
2_Summary	GO Biological Processes	GO:0048598	embryonic morphogenesis	-8.37178	-4.53136	46/570	29,655,677,1284,1969,2296,2736,2778,3200,3201,3202,3213,3216,3398,3689,4154,4155,4487,5013,5076,5087,5396,5598,5727,5914,6659,6662,6768,7473,7477,7849,9355,9620,10586,11146,23275,23314,23322,30812,53904,54567,55084,55636,130497,131405,286204,430,5154,5310,9394,113026,161882,596,2706,3784,8642,64072,2195,25794,54549	ABR,BMP7,ZFP36L1,COL4A2,EPHA2,FOXC1,GLI2,GNAS,HOXA3,HOXA4,HOXA5,HOXB3,HOXB6,ID2,ITGB2,MBNL1,MBP,MSX1,OTX1,PAX2,PBX1,PRRX1,MAPK7,PTCH1,RARA,SOX4,SOX9,ST14,WNT3,WNT7B,PAX8,LHX2,CELSR1,MAB21L2,GLMN,POFUT2,SATB2,RPGRIP1L,SOX8,MYO3A,DLL4,SOBP,CHD7,OSR1,TRIM71,CRB2,ASCL2,PDGFA,PKD1,HS6ST1,PLCD3,ZFPM1,BCL2,GJB2,KCNQ1,DCHS1,CDH23,FAT1,FSCN2,SDK2
2_Member	GO Biological Processes	GO:0048598	embryonic morphogenesis	-8.37178	-4.53136	46/570	29,655,677,1284,1969,2296,2736,2778,3200,3201,3202,3213,3216,3398,3689,4154,4155,4487,5013,5076,5087,5396,5598,5727,5914,6659,6662,6768,7473,7477,7849,9355,9620,10586,11146,23275,23314,23322,30812,53904,54567,55084,55636,130497,131405,286204	ABR,BMP7,ZFP36L1,COL4A2,EPHA2,FOXC1,GLI2,GNAS,HOXA3,HOXA4,HOXA5,HOXB3,HOXB6,ID2,ITGB2,MBNL1,MBP,MSX1,OTX1,PAX2,PBX1,PRRX1,MAPK7,PTCH1,RARA,SOX4,SOX9,ST14,WNT3,WNT7B,PAX8,LHX2,CELSR1,MAB21L2,GLMN,POFUT2,SATB2,RPGRIP1L,SOX8,MYO3A,DLL4,SOBP,CHD7,OSR1,TRIM71,CRB2
2_Member	GO Biological Processes	GO:0048568	embryonic organ development	-7.70664	-4.09562	37/424	29,430,655,677,1969,2296,2736,2778,3200,3201,3202,3213,3216,3398,4487,5013,5076,5087,5154,5310,5396,5727,5914,6662,6768,7477,7849,9394,9620,23314,53904,55084,55636,113026,130497,161882,286204	ABR,ASCL2,BMP7,ZFP36L1,EPHA2,FOXC1,GLI2,GNAS,HOXA3,HOXA4,HOXA5,HOXB3,HOXB6,ID2,MSX1,OTX1,PAX2,PBX1,PDGFA,PKD1,PRRX1,PTCH1,RARA,SOX9,ST14,WNT7B,PAX8,HS6ST1,CELSR1,SATB2,MYO3A,SOBP,CHD7,PLCD3,OSR1,ZFPM1,CRB2
2_Member	GO Biological Processes	GO:0048562	embryonic organ morphogenesis	-4.91659	-2.37968	24/286	29,655,1969,2736,2778,3200,3201,3202,3213,3216,3398,4487,5013,5076,5396,6662,7849,9620,23314,53904,55084,55636,130497,286204	ABR,BMP7,EPHA2,GLI2,GNAS,HOXA3,HOXA4,HOXA5,HOXB3,HOXB6,ID2,MSX1,OTX1,PAX2,PRRX1,SOX9,PAX8,CELSR1,SATB2,MYO3A,SOBP,CHD7,OSR1,CRB2
2_Member	GO Biological Processes	GO:0043583	ear development	-4.29082	-1.91776	19/216	29,596,2706,2736,3784,4487,5013,5076,5396,6662,7849,8642,9620,23322,53904,55084,55636,64072,130497	ABR,BCL2,GJB2,GLI2,KCNQ1,MSX1,OTX1,PAX2,PRRX1,SOX9,PAX8,DCHS1,CELSR1,RPGRIP1L,MYO3A,SOBP,CHD7,CDH23,OSR1
2_Member	GO Biological Processes	GO:0042471	ear morphogenesis	-4.1223	-1.79153	13/117	29,2736,4487,5013,5076,5396,6662,7849,9620,53904,55084,55636,130497	ABR,GLI2,MSX1,OTX1,PAX2,PRRX1,SOX9,PAX8,CELSR1,MYO3A,SOBP,CHD7,OSR1
2_Member	GO Biological Processes	GO:0090596	sensory organ morphogenesis	-3.91057	-1.66078	20/250	29,596,655,1969,2195,2736,4487,5013,5076,5396,6662,7849,9620,25794,30812,53904,54549,55084,55636,130497	ABR,BCL2,BMP7,EPHA2,FAT1,GLI2,MSX1,OTX1,PAX2,PRRX1,SOX9,PAX8,CELSR1,FSCN2,SOX8,MYO3A,SDK2,SOBP,CHD7,OSR1
2_Member	GO Biological Processes	GO:0042472	inner ear morphogenesis	-3.6539	-1.45082	11/97	29,2736,5013,5076,5396,6662,7849,9620,53904,55084,55636	ABR,GLI2,OTX1,PAX2,PRRX1,SOX9,PAX8,CELSR1,MYO3A,SOBP,CHD7
2_Member	GO Biological Processes	GO:0048839	inner ear development	-3.51659	-1.33577	16/189	29,2706,2736,3784,5013,5076,5396,6662,7849,8642,9620,23322,53904,55084,55636,64072	ABR,GJB2,GLI2,KCNQ1,OTX1,PAX2,PRRX1,SOX9,PAX8,DCHS1,CELSR1,RPGRIP1L,MYO3A,SOBP,CHD7,CDH23
3_Summary	GO Biological Processes	GO:0048732	gland development	-8.21546	-4.49997	38/424	326,596,655,999,1969,2099,2296,2736,3200,3202,3213,3219,3398,3400,3664,3725,4255,4487,5087,5154,5310,5727,5914,6256,6591,6662,6714,6927,7473,7477,7494,7849,9612,11035,11113,23322,80139,159296	AIRE,BCL2,BMP7,CDH1,EPHA2,ESR1,FOXC1,GLI2,HOXA3,HOXA5,HOXB3,HOXB9,ID2,ID4,IRF6,JUN,MGMT,MSX1,PBX1,PDGFA,PKD1,PTCH1,RARA,RXRA,SNAI2,SOX9,SRC,HNF1A,WNT3,WNT7B,XBP1,PAX8,NCOR2,RIPK3,CIT,RPGRIP1L,ZNF703,NKX2-3
3_Member	GO Biological Processes	GO:0048732	gland development	-8.21546	-4.49997	38/424	326,596,655,999,1969,2099,2296,2736,3200,3202,3213,3219,3398,3400,3664,3725,4255,4487,5087,5154,5310,5727,5914,6256,6591,6662,6714,6927,7473,7477,7494,7849,9612,11035,11113,23322,80139,159296	AIRE,BCL2,BMP7,CDH1,EPHA2,ESR1,FOXC1,GLI2,HOXA3,HOXA5,HOXB3,HOXB9,ID2,ID4,IRF6,JUN,MGMT,MSX1,PBX1,PDGFA,PKD1,PTCH1,RARA,RXRA,SNAI2,SOX9,SRC,HNF1A,WNT3,WNT7B,XBP1,PAX8,NCOR2,RIPK3,CIT,RPGRIP1L,ZNF703,NKX2-3
3_Member	GO Biological Processes	GO:0061180	mammary gland epithelium development	-6.5803	-3.66069	13/71	1969,2099,2736,3202,3398,3664,4255,4487,5727,6714,7473,7477,80139	EPHA2,ESR1,GLI2,HOXA5,ID2,IRF6,MGMT,MSX1,PTCH1,SRC,WNT3,WNT7B,ZNF703
3_Member	GO Biological Processes	GO:0030879	mammary gland development	-5.87245	-3.14597	17/137	1969,2099,2736,3202,3219,3398,3664,4255,4487,5727,6662,6714,7473,7477,7494,9612,80139	EPHA2,ESR1,GLI2,HOXA5,HOXB9,ID2,IRF6,MGMT,MSX1,PTCH1,SOX9,SRC,WNT3,WNT7B,XBP1,NCOR2,ZNF703
3_Member	GO Biological Processes	GO:0060644	mammary gland epithelial cell differentiation	-5.07548	-2.48222	6/17	3202,3398,3664,4255,5727,80139	HOXA5,ID2,IRF6,MGMT,PTCH1,ZNF703
3_Member	GO Biological Processes	GO:0033598	mammary gland epithelial cell proliferation	-2.79825	-0.817171	5/28	1969,2099,3202,3398,80139	EPHA2,ESR1,HOXA5,ID2,ZNF703
4_Summary	GO Biological Processes	GO:0030098	lymphocyte differentiation	-7.59291	-4.09562	32/337	326,596,677,864,1021,1840,2302,2621,2736,3087,3398,3559,3902,3955,4242,5771,5788,5914,6659,6688,6850,6927,7494,11035,54567,55636,57178,57630,84433,159296,161882,359948,1969,2778,3725,4627,6714,56975,133396,926,3115,5699,5880,11146,51571,64926,440275,3689,463,655,928,999,4155,4739,4814,5310,5362,5598,6494,6591,6662,8751,9270,55083,79812,80139,201163,29,4846,5154,6665,9258,114757,2296,3202,5008,576…	AIRE,BCL2,ZFP36L1,RUNX3,CDK6,DTX1,FOXJ1,GAS6,GLI2,HHEX,ID2,IL2RA,LAG3,LFNG,MFNG,PTPN2,PTPRC,RARA,SOX4,SPI1,SYK,HNF1A,XBP1,RIPK3,DLL4,CHD7,ZMIZ1,SH3RF1,CARD11,NKX2-3,ZFPM1,IRF2BP2,EPHA2,GNAS,JUN,MYH9,SRC,FAM20C,IL31RA,CD8B,HLA-DPB1,PSMB10,RAC2,GLMN,FAM49B,RASAL3,EIF2AK4,ITGB2,ZFHX3,BMP7,CD9,CDH1,MBP,NEDD9,NINJ1,PKD1,PLXNA2,MAPK7,SIPA1,SNAI2,SOX9,ADAM15,ITGB1BP1,KIF26B,MMRN2,ZNF703,FLCN,ABR,NOS3,PD…
4_Member	GO Biological Processes	GO:0030098	lymphocyte differentiation	-7.59291	-4.09562	32/337	326,596,677,864,1021,1840,2302,2621,2736,3087,3398,3559,3902,3955,4242,5771,5788,5914,6659,6688,6850,6927,7494,11035,54567,55636,57178,57630,84433,159296,161882,359948	AIRE,BCL2,ZFP36L1,RUNX3,CDK6,DTX1,FOXJ1,GAS6,GLI2,HHEX,ID2,IL2RA,LAG3,LFNG,MFNG,PTPN2,PTPRC,RARA,SOX4,SPI1,SYK,HNF1A,XBP1,RIPK3,DLL4,CHD7,ZMIZ1,SH3RF1,CARD11,NKX2-3,ZFPM1,IRF2BP2
4_Member	GO Biological Processes	GO:0030217	T cell differentiation	-7.03698	-3.95281	25/234	326,596,677,864,1021,1840,2302,2736,3559,3902,3955,5771,5788,5914,6659,6850,7494,11035,54567,55636,57178,57630,84433,159296,161882	AIRE,BCL2,ZFP36L1,RUNX3,CDK6,DTX1,FOXJ1,GLI2,IL2RA,LAG3,LFNG,PTPN2,PTPRC,RARA,SOX4,SYK,XBP1,RIPK3,DLL4,CHD7,ZMIZ1,SH3RF1,CARD11,NKX2-3,ZFPM1
4_Member	GO Biological Processes	GO:0002521	leukocyte differentiation	-6.9916	-3.95281	39/491	326,596,677,864,1021,1840,1969,2302,2621,2736,2778,3087,3398,3559,3725,3902,3955,4242,4627,5771,5788,5914,6659,6688,6714,6850,6927,7494,11035,54567,55636,56975,57178,57630,84433,133396,159296,161882,359948	AIRE,BCL2,ZFP36L1,RUNX3,CDK6,DTX1,EPHA2,FOXJ1,GAS6,GLI2,GNAS,HHEX,ID2,IL2RA,JUN,LAG3,LFNG,MFNG,MYH9,PTPN2,PTPRC,RARA,SOX4,SPI1,SRC,SYK,HNF1A,XBP1,RIPK3,DLL4,CHD7,FAM20C,ZMIZ1,SH3RF1,CARD11,IL31RA,NKX2-3,ZFPM1,IRF2BP2
4_Member	GO Biological Processes	GO:0042110	T cell activation	-6.29907	-3.42869	35/442	326,596,677,864,926,1021,1840,2302,2736,3115,3559,3902,3955,4627,5699,5771,5788,5880,5914,6659,6714,6850,7494,11035,11146,51571,54567,55636,57178,57630,64926,84433,159296,161882,440275	AIRE,BCL2,ZFP36L1,RUNX3,CD8B,CDK6,DTX1,FOXJ1,GLI2,HLA-DPB1,IL2RA,LAG3,LFNG,MYH9,PSMB10,PTPN2,PTPRC,RAC2,RARA,SOX4,SRC,SYK,XBP1,RIPK3,GLMN,FAM49B,DLL4,CHD7,ZMIZ1,SH3RF1,RASAL3,CARD11,NKX2-3,ZFPM1,EIF2AK4
4_Member	GO Biological Processes	GO:0046649	lymphocyte activation	-5.78662	-3.09233	43/633	326,596,677,864,926,1021,1840,2302,2621,2736,3087,3115,3398,3559,3689,3902,3955,4242,4627,5699,5771,5788,5880,5914,6659,6688,6714,6850,6927,7494,11035,11146,51571,54567,55636,57178,57630,64926,84433,159296,161882,359948,440275	AIRE,BCL2,ZFP36L1,RUNX3,CD8B,CDK6,DTX1,FOXJ1,GAS6,GLI2,HHEX,HLA-DPB1,ID2,IL2RA,ITGB2,LAG3,LFNG,MFNG,MYH9,PSMB10,PTPN2,PTPRC,RAC2,RARA,SOX4,SPI1,SRC,SYK,HNF1A,XBP1,RIPK3,GLMN,FAM49B,DLL4,CHD7,ZMIZ1,SH3RF1,RASAL3,CARD11,NKX2-3,ZFPM1,IRF2BP2,EIF2AK4
4_Member	GO Biological Processes	GO:0030155	regulation of cell adhesion	-5.09066	-2.48912	42/652	463,596,655,864,928,999,1021,1840,1969,2302,2736,3115,3559,3689,3902,4155,4739,4814,5310,5362,5598,5771,5788,5880,5914,6494,6591,6662,6714,6850,7494,8751,9270,11146,51571,55083,57178,64926,79812,80139,84433,201163	ZFHX3,BCL2,BMP7,RUNX3,CD9,CDH1,CDK6,DTX1,EPHA2,FOXJ1,GLI2,HLA-DPB1,IL2RA,ITGB2,LAG3,MBP,NEDD9,NINJ1,PKD1,PLXNA2,MAPK7,PTPN2,PTPRC,RAC2,RARA,SIPA1,SNAI2,SOX9,SRC,SYK,XBP1,ADAM15,ITGB1BP1,GLMN,FAM49B,KIF26B,ZMIZ1,RASAL3,MMRN2,ZNF703,CARD11,FLCN
4_Member	GO Biological Processes	GO:0045619	regulation of lymphocyte differentiation	-4.91189	-2.37968	17/161	677,864,1840,2302,2621,2736,3398,3559,3902,5771,5788,5914,6850,7494,57178,57630,84433	ZFP36L1,RUNX3,DTX1,FOXJ1,GAS6,GLI2,ID2,IL2RA,LAG3,PTPN2,PTPRC,RARA,SYK,XBP1,ZMIZ1,SH3RF1,CARD11
4_Member	GO Biological Processes	GO:0050865	regulation of cell activation	-4.45445	-2.05072	34/514	29,596,677,864,928,1840,2302,2621,2736,3115,3398,3559,3689,3902,4846,5154,5771,5788,5880,5914,6665,6714,6850,7494,9258,11035,11146,51571,57178,57630,64926,84433,114757,133396	ABR,BCL2,ZFP36L1,RUNX3,CD9,DTX1,FOXJ1,GAS6,GLI2,HLA-DPB1,ID2,IL2RA,ITGB2,LAG3,NOS3,PDGFA,PTPN2,PTPRC,RAC2,RARA,SOX15,SRC,SYK,XBP1,MFHAS1,RIPK3,GLMN,FAM49B,ZMIZ1,SH3RF1,RASAL3,CARD11,CYGB,IL31RA
4_Member	GO Biological Processes	GO:0022407	regulation of cell-cell adhesion	-4.16632	-1.8265	27/380	655,864,928,999,1840,2302,2736,3115,3559,3689,3902,4155,5598,5771,5788,5914,6591,6714,6850,7494,11146,51571,55083,57178,64926,80139,84433	BMP7,RUNX3,CD9,CDH1,DTX1,FOXJ1,GLI2,HLA-DPB1,IL2RA,ITGB2,LAG3,MBP,MAPK7,PTPN2,PTPRC,RARA,SNAI2,SRC,SYK,XBP1,GLMN,FAM49B,KIF26B,ZMIZ1,RASAL3,ZNF703,CARD11
4_Member	GO Biological Processes	GO:1902105	regulation of leukocyte differentiation	-4.13608	-1.80081	21/260	677,864,1021,1840,2302,2621,2736,2778,3398,3559,3725,3902,5771,5788,5914,6850,7494,57178,57630,84433,161882	ZFP36L1,RUNX3,CDK6,DTX1,FOXJ1,GAS6,GLI2,GNAS,ID2,IL2RA,JUN,LAG3,PTPN2,PTPRC,RARA,SYK,XBP1,ZMIZ1,SH3RF1,CARD11,ZFPM1
4_Member	GO Biological Processes	GO:0045580	regulation of T cell differentiation	-4.09929	-1.77297	14/134	864,1840,2302,2736,3559,3902,5771,5788,5914,6850,7494,57178,57630,84433	RUNX3,DTX1,FOXJ1,GLI2,IL2RA,LAG3,PTPN2,PTPRC,RARA,SYK,XBP1,ZMIZ1,SH3RF1,CARD11
4_Member	GO Biological Processes	GO:1903706	regulation of hemopoiesis	-3.73924	-1.52551	29/447	677,864,1021,1840,2296,2302,2621,2736,2778,3202,3398,3559,3725,3902,5008,5699,5771,5788,5914,6688,6850,7494,57178,57630,57690,58508,84433,161882,201163	ZFP36L1,RUNX3,CDK6,DTX1,FOXC1,FOXJ1,GAS6,GLI2,GNAS,HOXA5,ID2,IL2RA,JUN,LAG3,OSM,PSMB10,PTPN2,PTPRC,RARA,SPI1,SYK,XBP1,ZMIZ1,SH3RF1,TNRC6C,KMT2C,CARD11,ZFPM1,FLCN
4_Member	GO Biological Processes	GO:0007159	leukocyte cell-cell adhesion	-3.49501	-1.31735	22/310	655,864,1840,2302,2736,3115,3559,3689,3902,5771,5788,5880,5914,6714,6793,6850,7494,11146,51571,57178,64926,84433	BMP7,RUNX3,DTX1,FOXJ1,GLI2,HLA-DPB1,IL2RA,ITGB2,LAG3,PTPN2,PTPRC,RAC2,RARA,SRC,STK10,SYK,XBP1,GLMN,FAM49B,ZMIZ1,RASAL3,CARD11
4_Member	GO Biological Processes	GO:0050863	regulation of T cell activation	-3.32203	-1.18479	21/298	864,1840,2302,2736,3115,3559,3902,5771,5788,5880,5914,6714,6850,7494,11035,11146,51571,57178,57630,64926,84433	RUNX3,DTX1,FOXJ1,GLI2,HLA-DPB1,IL2RA,LAG3,PTPN2,PTPRC,RAC2,RARA,SRC,SYK,XBP1,RIPK3,GLMN,FAM49B,ZMIZ1,SH3RF1,RASAL3,CARD11
4_Member	GO Biological Processes	GO:1902107	positive regulation of leukocyte differentiation	-3.31152	-1.17867	13/141	677,864,2621,2736,2778,3398,3559,3725,5788,5914,6850,7494,57178	ZFP36L1,RUNX3,GAS6,GLI2,GNAS,ID2,IL2RA,JUN,PTPRC,RARA,SYK,XBP1,ZMIZ1
4_Member	GO Biological Processes	GO:1903708	positive regulation of hemopoiesis	-3.26049	-1.14115	15/180	677,864,2296,2621,2736,2778,3202,3398,3559,3725,5788,5914,6850,7494,57178	ZFP36L1,RUNX3,FOXC1,GAS6,GLI2,GNAS,HOXA5,ID2,IL2RA,JUN,PTPRC,RARA,SYK,XBP1,ZMIZ1
4_Member	GO Biological Processes	GO:0002694	regulation of leukocyte activation	-3.26003	-1.14115	29/478	29,596,677,864,1840,2302,2621,2736,3115,3398,3559,3689,3902,5771,5788,5880,5914,6714,6850,7494,9258,11035,11146,51571,57178,57630,64926,84433,133396	ABR,BCL2,ZFP36L1,RUNX3,DTX1,FOXJ1,GAS6,GLI2,HLA-DPB1,ID2,IL2RA,ITGB2,LAG3,PTPN2,PTPRC,RAC2,RARA,SRC,SYK,XBP1,MFHAS1,RIPK3,GLMN,FAM49B,ZMIZ1,SH3RF1,RASAL3,CARD11,IL31RA
4_Member	GO Biological Processes	GO:0051249	regulation of lymphocyte activation	-3.14641	-1.0644	25/395	596,677,864,1840,2302,2621,2736,3115,3398,3559,3902,5771,5788,5880,5914,6714,6850,7494,11035,11146,51571,57178,57630,64926,84433	BCL2,ZFP36L1,RUNX3,DTX1,FOXJ1,GAS6,GLI2,HLA-DPB1,ID2,IL2RA,LAG3,PTPN2,PTPRC,RAC2,RARA,SRC,SYK,XBP1,RIPK3,GLMN,FAM49B,ZMIZ1,SH3RF1,RASAL3,CARD11
4_Member	GO Biological Processes	GO:1903037	regulation of leukocyte cell-cell adhesion	-2.8669	-0.861111	19/280	864,1840,2302,2736,3115,3559,3689,3902,5771,5788,5914,6714,6850,7494,11146,51571,57178,64926,84433	RUNX3,DTX1,FOXJ1,GLI2,HLA-DPB1,IL2RA,ITGB2,LAG3,PTPN2,PTPRC,RARA,SRC,SYK,XBP1,GLMN,FAM49B,ZMIZ1,RASAL3,CARD11
4_Member	GO Biological Processes	GO:0045621	positive regulation of lymphocyte differentiation	-2.66545	-0.713395	9/91	864,2621,2736,3559,5788,5914,6850,7494,57178	RUNX3,GAS6,GLI2,IL2RA,PTPRC,RARA,SYK,XBP1,ZMIZ1
4_Member	GO Biological Processes	GO:0045785	positive regulation of cell adhesion	-2.602	-0.666825	23/386	463,655,864,1021,2736,3115,3559,3689,4739,4814,5788,5914,6714,6850,7494,9270,51571,55083,57178,64926,79812,84433,201163	ZFHX3,BMP7,RUNX3,CDK6,GLI2,HLA-DPB1,IL2RA,ITGB2,NEDD9,NINJ1,PTPRC,RARA,SRC,SYK,XBP1,ITGB1BP1,FAM49B,KIF26B,ZMIZ1,RASAL3,MMRN2,CARD11,FLCN
4_Member	GO Biological Processes	GO:0045582	positive regulation of T cell differentiation	-2.45561	-0.578974	8/80	864,2736,3559,5788,5914,6850,7494,57178	RUNX3,GLI2,IL2RA,PTPRC,RARA,SYK,XBP1,ZMIZ1
4_Member	GO Biological Processes	GO:0022409	positive regulation of cell-cell adhesion	-2.37398	-0.530657	16/243	655,864,2736,3115,3559,3689,5788,5914,6714,6850,7494,51571,55083,57178,64926,84433	BMP7,RUNX3,GLI2,HLA-DPB1,IL2RA,ITGB2,PTPRC,RARA,SRC,SYK,XBP1,FAM49B,KIF26B,ZMIZ1,RASAL3,CARD11
4_Member	GO Biological Processes	GO:1903039	positive regulation of leukocyte cell-cell adhesion	-2.26125	-0.451564	14/206	864,2736,3115,3559,3689,5788,5914,6714,6850,7494,51571,57178,64926,84433	RUNX3,GLI2,HLA-DPB1,IL2RA,ITGB2,PTPRC,RARA,SRC,SYK,XBP1,FAM49B,ZMIZ1,RASAL3,CARD11
4_Member	GO Biological Processes	GO:0042129	regulation of T cell proliferation	-2.18392	-0.400401	11/147	2302,3115,3559,5788,5880,6850,11035,11146,57630,64926,84433	FOXJ1,HLA-DPB1,IL2RA,PTPRC,RAC2,SYK,RIPK3,GLMN,SH3RF1,RASAL3,CARD11
4_Member	GO Biological Processes	GO:0050870	positive regulation of T cell activation	-2.12404	-0.366404	13/192	864,2736,3115,3559,5788,5914,6714,6850,7494,51571,57178,64926,84433	RUNX3,GLI2,HLA-DPB1,IL2RA,PTPRC,RARA,SRC,SYK,XBP1,FAM49B,ZMIZ1,RASAL3,CARD11
4_Member	GO Biological Processes	GO:0042098	T cell proliferation	-2.02276	-0.300961	12/176	2302,3115,3559,5699,5788,5880,6850,11035,11146,57630,64926,84433	FOXJ1,HLA-DPB1,IL2RA,PSMB10,PTPRC,RAC2,SYK,RIPK3,GLMN,SH3RF1,RASAL3,CARD11
5_Summary	GO Biological Processes	GO:0060993	kidney morphogenesis	-7.4875	-4.09562	16/94	596,655,2302,5076,5087,5310,5727,6659,6662,6927,7477,7849,8642,30812,55083,130497,2296,2736,3398,4091,5154,5914,7466,23322,26508,84623,201163,282679,2099,3400,6256,1969,3202,6591,6714,6768,9620,54567,54922,326,2300,4487,4638,4846,5699,7473,9355,11146,23275,55636,94234,131405,146206,161882,286204,430,6688,63976,677,4691,5624,5396,10642	BCL2,BMP7,FOXJ1,PAX2,PBX1,PKD1,PTCH1,SOX4,SOX9,HNF1A,WNT7B,PAX8,DCHS1,SOX8,KIF26B,OSR1,FOXC1,GLI2,ID2,SMAD6,PDGFA,RARA,WFS1,RPGRIP1L,HEYL,KIRREL3,FLCN,AQP11,ESR1,ID4,RXRA,EPHA2,HOXA5,SNAI2,SRC,ST14,CELSR1,DLL4,RASIP1,AIRE,FOXL1,MSX1,MYLK,NOS3,PSMB10,WNT3,LHX2,GLMN,POFUT2,CHD7,FOXQ1,TRIM71,CARMIL2,ZFPM1,CRB2,ASCL2,SPI1,PRDM16,ZFP36L1,NCL,PROC,PRRX1,IGF2BP1
5_Member	GO Biological Processes	GO:0060993	kidney morphogenesis	-7.4875	-4.09562	16/94	596,655,2302,5076,5087,5310,5727,6659,6662,6927,7477,7849,8642,30812,55083,130497	BCL2,BMP7,FOXJ1,PAX2,PBX1,PKD1,PTCH1,SOX4,SOX9,HNF1A,WNT7B,PAX8,DCHS1,SOX8,KIF26B,OSR1
5_Member	GO Biological Processes	GO:0001822	kidney development	-7.45881	-4.09562	28/272	596,655,2296,2302,2736,3398,4091,5076,5087,5154,5310,5727,5914,6659,6662,6927,7466,7477,7849,8642,23322,26508,30812,55083,84623,130497,201163,282679	BCL2,BMP7,FOXC1,FOXJ1,GLI2,ID2,SMAD6,PAX2,PBX1,PDGFA,PKD1,PTCH1,RARA,SOX4,SOX9,HNF1A,WFS1,WNT7B,PAX8,DCHS1,RPGRIP1L,HEYL,SOX8,KIF26B,KIRREL3,OSR1,FLCN,AQP11
5_Member	GO Biological Processes	GO:0001655	urogenital system development	-7.44953	-4.09562	31/324	596,655,2099,2296,2302,2736,3398,3400,4091,5076,5087,5154,5310,5727,5914,6256,6659,6662,6927,7466,7477,7849,8642,23322,26508,30812,55083,84623,130497,201163,282679	BCL2,BMP7,ESR1,FOXC1,FOXJ1,GLI2,ID2,ID4,SMAD6,PAX2,PBX1,PDGFA,PKD1,PTCH1,RARA,RXRA,SOX4,SOX9,HNF1A,WFS1,WNT7B,PAX8,DCHS1,RPGRIP1L,HEYL,SOX8,KIF26B,KIRREL3,OSR1,FLCN,AQP11
5_Member	GO Biological Processes	GO:0072163	mesonephric epithelium development	-7.35331	-4.09562	16/96	596,655,2296,2302,4091,5076,5087,5310,5727,5914,6662,7849,8642,30812,55083,130497	BCL2,BMP7,FOXC1,FOXJ1,SMAD6,PAX2,PBX1,PKD1,PTCH1,RARA,SOX9,PAX8,DCHS1,SOX8,KIF26B,OSR1
5_Member	GO Biological Processes	GO:0072164	mesonephric tubule development	-7.35331	-4.09562	16/96	596,655,2296,2302,4091,5076,5087,5310,5727,5914,6662,7849,8642,30812,55083,130497	BCL2,BMP7,FOXC1,FOXJ1,SMAD6,PAX2,PBX1,PKD1,PTCH1,RARA,SOX9,PAX8,DCHS1,SOX8,KIF26B,OSR1
5_Member	GO Biological Processes	GO:0072073	kidney epithelium development	-7.32061	-4.09562	19/136	596,655,2296,2302,4091,5076,5087,5310,5727,5914,6662,7477,7849,8642,26508,30812,55083,130497,282679	BCL2,BMP7,FOXC1,FOXJ1,SMAD6,PAX2,PBX1,PKD1,PTCH1,RARA,SOX9,WNT7B,PAX8,DCHS1,HEYL,SOX8,KIF26B,OSR1,AQP11
5_Member	GO Biological Processes	GO:0061138	morphogenesis of a branching epithelium	-7.29922	-4.09562	22/180	596,655,1969,2099,2736,3202,5076,5087,5154,5310,5727,6256,6591,6662,6714,6768,7849,8642,9620,30812,54567,54922	BCL2,BMP7,EPHA2,ESR1,GLI2,HOXA5,PAX2,PBX1,PDGFA,PKD1,PTCH1,RXRA,SNAI2,SOX9,SRC,ST14,PAX8,DCHS1,CELSR1,SOX8,DLL4,RASIP1
5_Member	GO Biological Processes	GO:0072006	nephron development	-7.21665	-4.04524	19/138	596,655,2296,2302,5076,5087,5154,5310,5727,6662,7477,7849,8642,26508,30812,55083,84623,130497,282679	BCL2,BMP7,FOXC1,FOXJ1,PAX2,PBX1,PDGFA,PKD1,PTCH1,SOX9,WNT7B,PAX8,DCHS1,HEYL,SOX8,KIF26B,KIRREL3,OSR1,AQP11
5_Member	GO Biological Processes	GO:0001823	mesonephros development	-7.09551	-3.97088	16/100	596,655,2296,2302,4091,5076,5087,5310,5727,5914,6662,7849,8642,30812,55083,130497	BCL2,BMP7,FOXC1,FOXJ1,SMAD6,PAX2,PBX1,PKD1,PTCH1,RARA,SOX9,PAX8,DCHS1,SOX8,KIF26B,OSR1
5_Member	GO Biological Processes	GO:0048729	tissue morphogenesis	-7.00907	-3.95281	47/653	326,596,655,1969,2099,2296,2300,2736,3202,3400,4487,4638,4846,5076,5087,5154,5310,5699,5727,5914,6256,6591,6659,6662,6714,6768,7473,7477,7849,8642,9355,9620,11146,23275,23322,26508,30812,54567,54922,55083,55636,94234,130497,131405,146206,161882,286204	AIRE,BCL2,BMP7,EPHA2,ESR1,FOXC1,FOXL1,GLI2,HOXA5,ID4,MSX1,MYLK,NOS3,PAX2,PBX1,PDGFA,PKD1,PSMB10,PTCH1,RARA,RXRA,SNAI2,SOX4,SOX9,SRC,ST14,WNT3,WNT7B,PAX8,DCHS1,LHX2,CELSR1,GLMN,POFUT2,RPGRIP1L,HEYL,SOX8,DLL4,RASIP1,KIF26B,CHD7,FOXQ1,OSR1,TRIM71,CARMIL2,ZFPM1,CRB2
5_Member	GO Biological Processes	GO:0072001	renal system development	-6.96249	-3.94597	28/287	596,655,2296,2302,2736,3398,4091,5076,5087,5154,5310,5727,5914,6659,6662,6927,7466,7477,7849,8642,23322,26508,30812,55083,84623,130497,201163,282679	BCL2,BMP7,FOXC1,FOXJ1,GLI2,ID2,SMAD6,PAX2,PBX1,PDGFA,PKD1,PTCH1,RARA,SOX4,SOX9,HNF1A,WFS1,WNT7B,PAX8,DCHS1,RPGRIP1L,HEYL,SOX8,KIF26B,KIRREL3,OSR1,FLCN,AQP11
5_Member	GO Biological Processes	GO:0072009	nephron epithelium development	-6.733	-3.76117	16/106	596,2296,2302,5076,5087,5310,5727,6662,7477,7849,8642,26508,30812,55083,130497,282679	BCL2,FOXC1,FOXJ1,PAX2,PBX1,PKD1,PTCH1,SOX9,WNT7B,PAX8,DCHS1,HEYL,SOX8,KIF26B,OSR1,AQP11
5_Member	GO Biological Processes	GO:0001763	morphogenesis of a branching structure	-6.71698	-3.76117	22/194	596,655,1969,2099,2736,3202,5076,5087,5154,5310,5727,6256,6591,6662,6714,6768,7849,8642,9620,30812,54567,54922	BCL2,BMP7,EPHA2,ESR1,GLI2,HOXA5,PAX2,PBX1,PDGFA,PKD1,PTCH1,RXRA,SNAI2,SOX9,SRC,ST14,PAX8,DCHS1,CELSR1,SOX8,DLL4,RASIP1
5_Member	GO Biological Processes	GO:0001657	ureteric bud development	-6.61242	-3.67509	15/95	596,655,2296,2302,4091,5076,5087,5727,5914,6662,7849,8642,30812,55083,130497	BCL2,BMP7,FOXC1,FOXJ1,SMAD6,PAX2,PBX1,PTCH1,RARA,SOX9,PAX8,DCHS1,SOX8,KIF26B,OSR1
5_Member	GO Biological Processes	GO:0001656	metanephros development	-6.25329	-3.41287	14/88	596,655,2302,3398,5076,5154,5310,5727,6662,7477,7849,30812,55083,130497	BCL2,BMP7,FOXJ1,ID2,PAX2,PDGFA,PKD1,PTCH1,SOX9,WNT7B,PAX8,SOX8,KIF26B,OSR1
5_Member	GO Biological Processes	GO:0072080	nephron tubule development	-6.07035	-3.26602	14/91	596,5076,5087,5310,5727,6662,7477,7849,8642,26508,30812,55083,130497,282679	BCL2,PAX2,PBX1,PKD1,PTCH1,SOX9,WNT7B,PAX8,DCHS1,HEYL,SOX8,KIF26B,OSR1,AQP11
5_Member	GO Biological Processes	GO:0048754	branching morphogenesis of an epithelial tube	-6.05208	-3.26602	18/148	596,655,1969,2099,2736,3202,5076,5087,5310,5727,6662,6714,7849,8642,9620,30812,54567,54922	BCL2,BMP7,EPHA2,ESR1,GLI2,HOXA5,PAX2,PBX1,PKD1,PTCH1,SOX9,SRC,PAX8,DCHS1,CELSR1,SOX8,DLL4,RASIP1
5_Member	GO Biological Processes	GO:0072289	metanephric nephron tubule formation	-6.02359	-3.25012	4/4	5076,6662,7849,30812	PAX2,SOX9,PAX8,SOX8
5_Member	GO Biological Processes	GO:0061326	renal tubule development	-5.9527	-3.19661	14/93	596,5076,5087,5310,5727,6662,7477,7849,8642,26508,30812,55083,130497,282679	BCL2,PAX2,PBX1,PKD1,PTCH1,SOX9,WNT7B,PAX8,DCHS1,HEYL,SOX8,KIF26B,OSR1,AQP11
5_Member	GO Biological Processes	GO:0072282	metanephric nephron tubule morphogenesis	-5.81729	-3.10948	5/8	5076,5310,6662,7849,30812	PAX2,PKD1,SOX9,PAX8,SOX8
5_Member	GO Biological Processes	GO:0072234	metanephric nephron tubule development	-5.81423	-3.10948	7/20	5076,5310,6662,7477,7849,30812,130497	PAX2,PKD1,SOX9,WNT7B,PAX8,SOX8,OSR1
5_Member	GO Biological Processes	GO:0072170	metanephric tubule development	-5.3497	-2.72078	7/23	5076,5310,6662,7477,7849,30812,130497	PAX2,PKD1,SOX9,WNT7B,PAX8,SOX8,OSR1
5_Member	GO Biological Processes	GO:0072243	metanephric nephron epithelium development	-5.3497	-2.72078	7/23	5076,5310,6662,7477,7849,30812,130497	PAX2,PKD1,SOX9,WNT7B,PAX8,SOX8,OSR1
5_Member	GO Biological Processes	GO:0072028	nephron morphogenesis	-5.34812	-2.72078	12/77	596,655,5076,5087,5310,5727,6662,7849,8642,30812,55083,130497	BCL2,BMP7,PAX2,PBX1,PKD1,PTCH1,SOX9,PAX8,DCHS1,SOX8,KIF26B,OSR1
5_Member	GO Biological Processes	GO:0003338	metanephros morphogenesis	-5.32612	-2.70755	8/32	2302,5076,5310,6662,7477,7849,30812,55083	FOXJ1,PAX2,PKD1,SOX9,WNT7B,PAX8,SOX8,KIF26B
5_Member	GO Biological Processes	GO:0060562	epithelial tube morphogenesis	-5.09825	-2.48912	26/317	596,655,1969,2099,2736,3202,5076,5087,5310,5727,5914,6659,6662,6714,6768,7849,8642,9355,9620,11146,30812,54567,54922,55083,130497,131405	BCL2,BMP7,EPHA2,ESR1,GLI2,HOXA5,PAX2,PBX1,PKD1,PTCH1,RARA,SOX4,SOX9,SRC,ST14,PAX8,DCHS1,LHX2,CELSR1,GLMN,SOX8,DLL4,RASIP1,KIF26B,OSR1,TRIM71
5_Member	GO Biological Processes	GO:0002009	morphogenesis of an epithelium	-4.96721	-2.40554	36/528	326,596,655,1969,2099,2736,3202,3400,5076,5087,5154,5310,5699,5727,5914,6256,6591,6659,6662,6714,6768,7477,7849,8642,9355,9620,11146,23322,30812,54567,54922,55083,94234,130497,131405,146206	AIRE,BCL2,BMP7,EPHA2,ESR1,GLI2,HOXA5,ID4,PAX2,PBX1,PDGFA,PKD1,PSMB10,PTCH1,RARA,RXRA,SNAI2,SOX4,SOX9,SRC,ST14,WNT7B,PAX8,DCHS1,LHX2,CELSR1,GLMN,RPGRIP1L,SOX8,DLL4,RASIP1,KIF26B,FOXQ1,OSR1,TRIM71,CARMIL2
5_Member	GO Biological Processes	GO:0072173	metanephric tubule morphogenesis	-4.93484	-2.38073	5/11	5076,5310,6662,7849,30812	PAX2,PKD1,SOX9,PAX8,SOX8
5_Member	GO Biological Processes	GO:0072174	metanephric tubule formation	-4.86934	-2.36998	4/6	5076,6662,7849,30812	PAX2,SOX9,PAX8,SOX8
5_Member	GO Biological Processes	GO:1902338	negative regulation of apoptotic process involved in morphogenesis	-4.86934	-2.36998	4/6	655,2296,5076,7849	BMP7,FOXC1,PAX2,PAX8
5_Member	GO Biological Processes	GO:1904746	negative regulation of apoptotic process involved in development	-4.86934	-2.36998	4/6	655,2296,5076,7849	BMP7,FOXC1,PAX2,PAX8
5_Member	GO Biological Processes	GO:0072207	metanephric epithelium development	-4.83798	-2.35929	7/27	5076,5310,6662,7477,7849,30812,130497	PAX2,PKD1,SOX9,WNT7B,PAX8,SOX8,OSR1
5_Member	GO Biological Processes	GO:0072078	nephron tubule morphogenesis	-4.80709	-2.33465	11/73	596,5076,5087,5310,5727,6662,7849,8642,30812,55083,130497	BCL2,PAX2,PBX1,PKD1,PTCH1,SOX9,PAX8,DCHS1,SOX8,KIF26B,OSR1
5_Member	GO Biological Processes	GO:0072087	renal vesicle development	-4.75779	-2.29151	6/19	5076,6662,7849,30812,55083,130497	PAX2,SOX9,PAX8,SOX8,KIF26B,OSR1
5_Member	GO Biological Processes	GO:2001053	regulation of mesenchymal cell apoptotic process	-4.71208	-2.25786	5/12	655,4487,5076,6662,7849	BMP7,MSX1,PAX2,SOX9,PAX8
5_Member	GO Biological Processes	GO:0072088	nephron epithelium morphogenesis	-4.69282	-2.24451	11/75	596,5076,5087,5310,5727,6662,7849,8642,30812,55083,130497	BCL2,PAX2,PBX1,PKD1,PTCH1,SOX9,PAX8,DCHS1,SOX8,KIF26B,OSR1
5_Member	GO Biological Processes	GO:0061333	renal tubule morphogenesis	-4.58245	-2.14573	11/77	596,5076,5087,5310,5727,6662,7849,8642,30812,55083,130497	BCL2,PAX2,PBX1,PKD1,PTCH1,SOX9,PAX8,DCHS1,SOX8,KIF26B,OSR1
5_Member	GO Biological Processes	GO:0097152	mesenchymal cell apoptotic process	-4.51253	-2.09772	5/13	655,4487,5076,6662,7849	BMP7,MSX1,PAX2,SOX9,PAX8
5_Member	GO Biological Processes	GO:0072171	mesonephric tubule morphogenesis	-4.50201	-2.09295	10/65	596,5076,5087,5727,6662,7849,8642,30812,55083,130497	BCL2,PAX2,PBX1,PTCH1,SOX9,PAX8,DCHS1,SOX8,KIF26B,OSR1
5_Member	GO Biological Processes	GO:0090185	negative regulation of kidney development	-4.01571	-1.71201	5/16	655,5076,7849,130497,201163	BMP7,PAX2,PAX8,OSR1,FLCN
5_Member	GO Biological Processes	GO:0072273	metanephric nephron morphogenesis	-4.01252	-1.71201	6/25	5076,5310,6662,7849,30812,55083	PAX2,PKD1,SOX9,PAX8,SOX8,KIF26B
5_Member	GO Biological Processes	GO:0048793	pronephros development	-3.97775	-1.68551	4/9	5076,6927,7849,130497	PAX2,HNF1A,PAX8,OSR1
5_Member	GO Biological Processes	GO:0072205	metanephric collecting duct development	-3.97775	-1.68551	4/9	5076,5310,7477,7849	PAX2,PKD1,WNT7B,PAX8
5_Member	GO Biological Processes	GO:0072039	regulation of mesenchymal cell apoptotic process involved in nephron morphogenesis	-3.92475	-1.6679	3/4	655,5076,7849	BMP7,PAX2,PAX8
5_Member	GO Biological Processes	GO:0072040	negative regulation of mesenchymal cell apoptotic process involved in nephron morphogenesis	-3.92475	-1.6679	3/4	655,5076,7849	BMP7,PAX2,PAX8
5_Member	GO Biological Processes	GO:1901145	mesenchymal cell apoptotic process involved in nephron morphogenesis	-3.92475	-1.6679	3/4	655,5076,7849	BMP7,PAX2,PAX8
5_Member	GO Biological Processes	GO:1904673	negative regulation of somatic stem cell population maintenance	-3.92475	-1.6679	3/4	655,5076,7849	BMP7,PAX2,PAX8
5_Member	GO Biological Processes	GO:0072210	metanephric nephron development	-3.81488	-1.57814	7/38	5076,5310,6662,7849,30812,55083,130497	PAX2,PKD1,SOX9,PAX8,SOX8,KIF26B,OSR1
5_Member	GO Biological Processes	GO:0060675	ureteric bud morphogenesis	-3.79667	-1.56549	9/64	596,5076,5087,5727,6662,7849,8642,30812,55083	BCL2,PAX2,PBX1,PTCH1,SOX9,PAX8,DCHS1,SOX8,KIF26B
5_Member	GO Biological Processes	GO:2001054	negative regulation of mesenchymal cell apoptotic process	-3.76677	-1.54265	4/10	655,5076,6662,7849	BMP7,PAX2,SOX9,PAX8
5_Member	GO Biological Processes	GO:0072077	renal vesicle morphogenesis	-3.74566	-1.52849	5/18	5076,6662,7849,30812,55083	PAX2,SOX9,PAX8,SOX8,KIF26B
5_Member	GO Biological Processes	GO:0072079	nephron tubule formation	-3.74566	-1.52849	5/18	5076,6662,7849,30812,130497	PAX2,SOX9,PAX8,SOX8,OSR1
5_Member	GO Biological Processes	GO:0090183	regulation of kidney development	-3.65109	-1.45082	8/53	655,5076,5154,6662,7849,30812,130497,201163	BMP7,PAX2,PDGFA,SOX9,PAX8,SOX8,OSR1,FLCN
5_Member	GO Biological Processes	GO:0035019	somatic stem cell population maintenance	-3.44867	-1.28035	9/71	430,655,5076,5087,6659,6662,6688,7849,63976	ASCL2,BMP7,PAX2,PBX1,SOX4,SOX9,SPI1,PAX8,PRDM16
5_Member	GO Biological Processes	GO:1902337	regulation of apoptotic process involved in morphogenesis	-3.41609	-1.25388	4/12	655,2296,5076,7849	BMP7,FOXC1,PAX2,PAX8
5_Member	GO Biological Processes	GO:1904748	regulation of apoptotic process involved in development	-3.41609	-1.25388	4/12	655,2296,5076,7849	BMP7,FOXC1,PAX2,PAX8
5_Member	GO Biological Processes	GO:0001658	branching involved in ureteric bud morphogenesis	-3.37548	-1.2282	8/58	596,5076,5087,5727,6662,7849,8642,30812	BCL2,PAX2,PBX1,PTCH1,SOX9,PAX8,DCHS1,SOX8
5_Member	GO Biological Processes	GO:0072044	collecting duct development	-3.26722	-1.14281	4/13	5076,5310,7477,7849	PAX2,PKD1,WNT7B,PAX8
5_Member	GO Biological Processes	GO:0072038	mesenchymal stem cell maintenance involved in nephron morphogenesis	-3.24624	-1.13821	3/6	655,5076,7849	BMP7,PAX2,PAX8
5_Member	GO Biological Processes	GO:1904672	regulation of somatic stem cell population maintenance	-3.24624	-1.13821	3/6	655,5076,7849	BMP7,PAX2,PAX8
5_Member	GO Biological Processes	GO:0072235	metanephric distal tubule development	-3.01341	-0.9769	3/7	5076,5310,7849	PAX2,PKD1,PAX8
5_Member	GO Biological Processes	GO:1902455	negative regulation of stem cell population maintenance	-3.01341	-0.9769	3/7	655,5076,7849	BMP7,PAX2,PAX8
5_Member	GO Biological Processes	GO:0060561	apoptotic process involved in morphogenesis	-2.95026	-0.933749	5/26	655,2296,5076,6688,7849	BMP7,FOXC1,PAX2,SPI1,PAX8
5_Member	GO Biological Processes	GO:0072189	ureter development	-2.8939	-0.883851	4/16	5076,6662,30812,130497	PAX2,SOX9,SOX8,OSR1
5_Member	GO Biological Processes	GO:0061004	pattern specification involved in kidney development	-2.81948	-0.830316	3/8	5076,7849,130497	PAX2,PAX8,OSR1
5_Member	GO Biological Processes	GO:0072048	renal system pattern specification	-2.81948	-0.830316	3/8	5076,7849,130497	PAX2,PAX8,OSR1
5_Member	GO Biological Processes	GO:0071364	cellular response to epidermal growth factor stimulus	-2.73639	-0.767155	6/42	677,2296,4691,5076,6591,6662	ZFP36L1,FOXC1,NCL,PAX2,SNAI2,SOX9
5_Member	GO Biological Processes	GO:0030858	positive regulation of epithelial cell differentiation	-2.71583	-0.748541	7/57	2296,2302,5076,5624,5727,6662,7849	FOXC1,FOXJ1,PAX2,PROC,PTCH1,SOX9,PAX8
5_Member	GO Biological Processes	GO:0090190	positive regulation of branching involved in ureteric bud morphogenesis	-2.68981	-0.730205	4/18	5076,6662,7849,30812	PAX2,SOX9,PAX8,SOX8
5_Member	GO Biological Processes	GO:0070849	response to epidermal growth factor	-2.53029	-0.617587	6/46	677,2296,4691,5076,6591,6662	ZFP36L1,FOXC1,NCL,PAX2,SNAI2,SOX9
5_Member	GO Biological Processes	GO:0110111	negative regulation of animal organ morphogenesis	-2.4711	-0.589722	5/33	596,655,2296,5076,7849	BCL2,BMP7,FOXC1,PAX2,PAX8
5_Member	GO Biological Processes	GO:0061213	positive regulation of mesonephros development	-2.43072	-0.571065	4/21	5076,6662,7849,30812	PAX2,SOX9,PAX8,SOX8
5_Member	GO Biological Processes	GO:0090189	regulation of branching involved in ureteric bud morphogenesis	-2.3543	-0.515327	4/22	5076,6662,7849,30812	PAX2,SOX9,PAX8,SOX8
5_Member	GO Biological Processes	GO:1902742	apoptotic process involved in development	-2.30347	-0.478538	5/36	655,2296,5076,6688,7849	BMP7,FOXC1,PAX2,SPI1,PAX8
5_Member	GO Biological Processes	GO:0072017	distal tubule development	-2.26584	-0.453446	3/12	5076,5310,7849	PAX2,PKD1,PAX8
5_Member	GO Biological Processes	GO:0072182	regulation of nephron tubule epithelial cell differentiation	-2.26584	-0.453446	3/12	5076,7849,130497	PAX2,PAX8,OSR1
5_Member	GO Biological Processes	GO:0090184	positive regulation of kidney development	-2.20132	-0.415257	5/38	5076,5154,6662,7849,30812	PAX2,PDGFA,SOX9,PAX8,SOX8
5_Member	GO Biological Processes	GO:0061217	regulation of mesonephros development	-2.14853	-0.383661	4/25	5076,6662,7849,30812	PAX2,SOX9,PAX8,SOX8
5_Member	GO Biological Processes	GO:0072160	nephron tubule epithelial cell differentiation	-2.06736	-0.332771	3/14	5076,7849,130497	PAX2,PAX8,OSR1
5_Member	GO Biological Processes	GO:0072216	positive regulation of metanephros development	-2.06736	-0.332771	3/14	5076,5154,7849	PAX2,PDGFA,PAX8
5_Member	GO Biological Processes	GO:0019827	stem cell population maintenance	-2.01796	-0.300961	11/155	430,655,5076,5087,5396,6659,6662,6688,7849,10642,63976	ASCL2,BMP7,PAX2,PBX1,PRRX1,SOX4,SOX9,SPI1,PAX8,IGF2BP1,PRDM16
6_Summary	GO Biological Processes	GO:0007219	Notch signaling pathway	-7.0843	-3.97088	22/185	655,1021,1840,2296,2762,3559,3955,4242,4846,5087,6591,6662,8470,9270,23090,26508,51162,54492,54567,57178,142678,375033	BMP7,CDK6,DTX1,FOXC1,GMDS,IL2RA,LFNG,MFNG,NOS3,PBX1,SNAI2,SOX9,SORBS2,ITGB1BP1,ZNF423,HEYL,EGFL7,NEURL1B,DLL4,ZMIZ1,MIB2,PEAR1
6_Member	GO Biological Processes	GO:0007219	Notch signaling pathway	-7.0843	-3.97088	22/185	655,1021,1840,2296,2762,3559,3955,4242,4846,5087,6591,6662,8470,9270,23090,26508,51162,54492,54567,57178,142678,375033	BMP7,CDK6,DTX1,FOXC1,GMDS,IL2RA,LFNG,MFNG,NOS3,PBX1,SNAI2,SOX9,SORBS2,ITGB1BP1,ZNF423,HEYL,EGFL7,NEURL1B,DLL4,ZMIZ1,MIB2,PEAR1
6_Member	GO Biological Processes	GO:0008593	regulation of Notch signaling pathway	-2.9738	-0.950729	10/99	655,1840,3955,4242,4846,9270,51162,54567,57178,375033	BMP7,DTX1,LFNG,MFNG,NOS3,ITGB1BP1,EGFL7,DLL4,ZMIZ1,PEAR1
6_Member	GO Biological Processes	GO:0045747	positive regulation of Notch signaling pathway	-2.39044	-0.536796	6/49	3955,4242,4846,9270,54567,57178	LFNG,MFNG,NOS3,ITGB1BP1,DLL4,ZMIZ1
6_Member	GO Biological Processes	GO:0045746	negative regulation of Notch signaling pathway	-2.01644	-0.300961	5/42	655,3955,51162,54567,375033	BMP7,LFNG,EGFL7,DLL4,PEAR1
7_Summary	GO Biological Processes	GO:0001568	blood vessel development	-6.38846	-3.50228	45/643	575,655,677,1284,1969,2296,3087,3200,3202,3213,3689,3725,4091,4627,4638,4691,4846,5154,5310,5396,5598,6461,6659,6688,6850,7477,7494,8061,8751,9047,9270,9394,10298,11146,51162,51421,54567,54922,55636,57178,58504,79812,80781,113026,130497,4772	ADGRB1,BMP7,ZFP36L1,COL4A2,EPHA2,FOXC1,HHEX,HOXA3,HOXA5,HOXB3,ITGB2,JUN,SMAD6,MYH9,MYLK,NCL,NOS3,PDGFA,PKD1,PRRX1,MAPK7,SHB,SOX4,SPI1,SYK,WNT7B,XBP1,FOSL1,ADAM15,SH2D2A,ITGB1BP1,HS6ST1,PAK4,GLMN,EGFL7,AMOTL2,DLL4,RASIP1,CHD7,ZMIZ1,ARHGAP22,MMRN2,COL18A1,PLCD3,OSR1,NFATC1
7_Member	GO Biological Processes	GO:0001568	blood vessel development	-6.38846	-3.50228	45/643	575,655,677,1284,1969,2296,3087,3200,3202,3213,3689,3725,4091,4627,4638,4691,4846,5154,5310,5396,5598,6461,6659,6688,6850,7477,7494,8061,8751,9047,9270,9394,10298,11146,51162,51421,54567,54922,55636,57178,58504,79812,80781,113026,130497	ADGRB1,BMP7,ZFP36L1,COL4A2,EPHA2,FOXC1,HHEX,HOXA3,HOXA5,HOXB3,ITGB2,JUN,SMAD6,MYH9,MYLK,NCL,NOS3,PDGFA,PKD1,PRRX1,MAPK7,SHB,SOX4,SPI1,SYK,WNT7B,XBP1,FOSL1,ADAM15,SH2D2A,ITGB1BP1,HS6ST1,PAK4,GLMN,EGFL7,AMOTL2,DLL4,RASIP1,CHD7,ZMIZ1,ARHGAP22,MMRN2,COL18A1,PLCD3,OSR1
7_Member	GO Biological Processes	GO:0001944	vasculature development	-6.26612	-3.41287	46/671	575,655,677,1284,1969,2296,3087,3200,3202,3213,3689,3725,4091,4627,4638,4691,4772,4846,5154,5310,5396,5598,6461,6659,6688,6850,7477,7494,8061,8751,9047,9270,9394,10298,11146,51162,51421,54567,54922,55636,57178,58504,79812,80781,113026,130497	ADGRB1,BMP7,ZFP36L1,COL4A2,EPHA2,FOXC1,HHEX,HOXA3,HOXA5,HOXB3,ITGB2,JUN,SMAD6,MYH9,MYLK,NCL,NFATC1,NOS3,PDGFA,PKD1,PRRX1,MAPK7,SHB,SOX4,SPI1,SYK,WNT7B,XBP1,FOSL1,ADAM15,SH2D2A,ITGB1BP1,HS6ST1,PAK4,GLMN,EGFL7,AMOTL2,DLL4,RASIP1,CHD7,ZMIZ1,ARHGAP22,MMRN2,COL18A1,PLCD3,OSR1
7_Member	GO Biological Processes	GO:0048514	blood vessel morphogenesis	-5.89887	-3.16111	40/563	575,677,1284,1969,2296,3087,3200,3202,3213,3689,3725,4627,4638,4691,4846,5154,5396,5598,6461,6659,6688,6850,7477,7494,8751,9047,9270,9394,10298,11146,51162,51421,54567,54922,55636,57178,58504,79812,80781,113026	ADGRB1,ZFP36L1,COL4A2,EPHA2,FOXC1,HHEX,HOXA3,HOXA5,HOXB3,ITGB2,JUN,MYH9,MYLK,NCL,NOS3,PDGFA,PRRX1,MAPK7,SHB,SOX4,SPI1,SYK,WNT7B,XBP1,ADAM15,SH2D2A,ITGB1BP1,HS6ST1,PAK4,GLMN,EGFL7,AMOTL2,DLL4,RASIP1,CHD7,ZMIZ1,ARHGAP22,MMRN2,COL18A1,PLCD3
7_Member	GO Biological Processes	GO:0001525	angiogenesis	-4.02122	-1.71228	31/474	575,1284,1969,2296,3087,3200,3202,3213,3689,3725,4627,4691,4846,5154,5598,6461,6850,7494,8751,9047,9270,9394,10298,51162,51421,54567,54922,58504,79812,80781,113026	ADGRB1,COL4A2,EPHA2,FOXC1,HHEX,HOXA3,HOXA5,HOXB3,ITGB2,JUN,MYH9,NCL,NOS3,PDGFA,MAPK7,SHB,SYK,XBP1,ADAM15,SH2D2A,ITGB1BP1,HS6ST1,PAK4,EGFL7,AMOTL2,DLL4,RASIP1,ARHGAP22,MMRN2,COL18A1,PLCD3
7_Member	GO Biological Processes	GO:1901343	negative regulation of vasculature development	-3.14678	-1.0644	11/111	575,655,1284,1969,2296,3087,3202,4772,9270,54567,79812	ADGRB1,BMP7,COL4A2,EPHA2,FOXC1,HHEX,HOXA5,NFATC1,ITGB1BP1,DLL4,MMRN2
7_Member	GO Biological Processes	GO:0016525	negative regulation of angiogenesis	-2.44594	-0.572447	9/98	575,1284,1969,2296,3087,3202,9270,54567,79812	ADGRB1,COL4A2,EPHA2,FOXC1,HHEX,HOXA5,ITGB1BP1,DLL4,MMRN2
7_Member	GO Biological Processes	GO:2000181	negative regulation of blood vessel morphogenesis	-2.38733	-0.535868	9/100	575,1284,1969,2296,3087,3202,9270,54567,79812	ADGRB1,COL4A2,EPHA2,FOXC1,HHEX,HOXA5,ITGB1BP1,DLL4,MMRN2
8_Summary	GO Biological Processes	GO:0043087	regulation of GTPase activity	-6.11697	-3.29079	35/450	29,1969,2302,3725,4739,5362,5799,6001,6002,6494,8853,9270,9628,10188,11211,22821,23108,23526,54922,57186,57533,57636,58504,64333,64926,79774,80728,89846,116986,116987,125058,201163,201176,374403,729857,637,2099,4155,5217,5788,6850,11035,23151	ABR,EPHA2,FOXJ1,JUN,NEDD9,PLXNA2,PTPRN2,RGS10,RGS12,SIPA1,ASAP2,ITGB1BP1,RGS6,TNK2,FZD10,RASA3,RAP1GAP2,ARHGAP45,RASIP1,RALGAPA2,TBC1D14,ARHGAP23,ARHGAP22,ARHGAP9,RASAL3,GRTP1,ARHGAP39,FGD3,AGAP2,AGAP1,TBC1D16,FLCN,ARHGAP27,TBC1D10C,RGPD2,BID,ESR1,MBP,PFN2,PTPRC,SYK,RIPK3,GRAMD4
8_Member	GO Biological Processes	GO:0043087	regulation of GTPase activity	-6.11697	-3.29079	35/450	29,1969,2302,3725,4739,5362,5799,6001,6002,6494,8853,9270,9628,10188,11211,22821,23108,23526,54922,57186,57533,57636,58504,64333,64926,79774,80728,89846,116986,116987,125058,201163,201176,374403,729857	ABR,EPHA2,FOXJ1,JUN,NEDD9,PLXNA2,PTPRN2,RGS10,RGS12,SIPA1,ASAP2,ITGB1BP1,RGS6,TNK2,FZD10,RASA3,RAP1GAP2,ARHGAP45,RASIP1,RALGAPA2,TBC1D14,ARHGAP23,ARHGAP22,ARHGAP9,RASAL3,GRTP1,ARHGAP39,FGD3,AGAP2,AGAP1,TBC1D16,FLCN,ARHGAP27,TBC1D10C,RGPD2
8_Member	GO Biological Processes	GO:0043547	positive regulation of GTPase activity	-5.03079	-2.46144	29/379	29,1969,2302,3725,4739,6001,6002,6494,8853,9628,11211,22821,23108,23526,57186,57533,57636,58504,64333,64926,79774,80728,116986,116987,125058,201163,201176,374403,729857	ABR,EPHA2,FOXJ1,JUN,NEDD9,RGS10,RGS12,SIPA1,ASAP2,RGS6,FZD10,RASA3,RAP1GAP2,ARHGAP45,RALGAPA2,TBC1D14,ARHGAP23,ARHGAP22,ARHGAP9,RASAL3,GRTP1,ARHGAP39,AGAP2,AGAP1,TBC1D16,FLCN,ARHGAP27,TBC1D10C,RGPD2
8_Member	GO Biological Processes	GO:0090630	activation of GTPase activity	-2.83743	-0.837957	9/86	29,1969,2302,4739,57186,57533,79774,125058,374403	ABR,EPHA2,FOXJ1,NEDD9,RALGAPA2,TBC1D14,GRTP1,TBC1D16,TBC1D10C
8_Member	GO Biological Processes	GO:0051345	positive regulation of hydrolase activity	-2.69	-0.730205	37/717	29,637,1969,2099,2302,3725,4155,4739,5217,5788,6001,6002,6494,6850,8853,9628,11035,11211,22821,23108,23151,23526,57186,57533,57636,58504,64333,64926,79774,80728,116986,116987,125058,201163,201176,374403,729857	ABR,BID,EPHA2,ESR1,FOXJ1,JUN,MBP,NEDD9,PFN2,PTPRC,RGS10,RGS12,SIPA1,SYK,ASAP2,RGS6,RIPK3,FZD10,RASA3,RAP1GAP2,GRAMD4,ARHGAP45,RALGAPA2,TBC1D14,ARHGAP23,ARHGAP22,ARHGAP9,RASAL3,GRTP1,ARHGAP39,AGAP2,AGAP1,TBC1D16,FLCN,ARHGAP27,TBC1D10C,RGPD2
9_Summary	GO Biological Processes	GO:0007423	sensory organ development	-6.05952	-3.26602	39/534	29,430,596,655,1969,2195,2296,2706,2736,3725,3784,4081,4487,4814,5013,5076,5396,5914,6256,6662,7477,7849,8642,9355,9620,10319,10586,23322,25794,30812,53904,54549,54567,55084,55636,63976,64072,114789,130497	ABR,ASCL2,BCL2,BMP7,EPHA2,FAT1,FOXC1,GJB2,GLI2,JUN,KCNQ1,MAB21L1,MSX1,NINJ1,OTX1,PAX2,PRRX1,RARA,RXRA,SOX9,WNT7B,PAX8,DCHS1,LHX2,CELSR1,LAMC3,MAB21L2,RPGRIP1L,FSCN2,SOX8,MYO3A,SDK2,DLL4,SOBP,CHD7,PRDM16,CDH23,SLC25A25,OSR1
9_Member	GO Biological Processes	GO:0007423	sensory organ development	-6.05952	-3.26602	39/534	29,430,596,655,1969,2195,2296,2706,2736,3725,3784,4081,4487,4814,5013,5076,5396,5914,6256,6662,7477,7849,8642,9355,9620,10319,10586,23322,25794,30812,53904,54549,54567,55084,55636,63976,64072,114789,130497	ABR,ASCL2,BCL2,BMP7,EPHA2,FAT1,FOXC1,GJB2,GLI2,JUN,KCNQ1,MAB21L1,MSX1,NINJ1,OTX1,PAX2,PRRX1,RARA,RXRA,SOX9,WNT7B,PAX8,DCHS1,LHX2,CELSR1,LAMC3,MAB21L2,RPGRIP1L,FSCN2,SOX8,MYO3A,SDK2,DLL4,SOBP,CHD7,PRDM16,CDH23,SLC25A25,OSR1
9_Member	GO Biological Processes	GO:0043010	camera-type eye development	-3.1723	-1.08265	21/306	655,1969,2195,2296,3725,4081,4814,5076,5914,6256,6662,7477,9355,10319,10586,23322,30812,54549,54567,55636,114789	BMP7,EPHA2,FAT1,FOXC1,JUN,MAB21L1,NINJ1,PAX2,RARA,RXRA,SOX9,WNT7B,LHX2,LAMC3,MAB21L2,RPGRIP1L,SOX8,SDK2,DLL4,CHD7,SLC25A25
9_Member	GO Biological Processes	GO:0001654	eye development	-3.14201	-1.06252	23/351	596,655,1969,2195,2296,3725,4081,4814,5076,5914,6256,6662,7477,9355,10319,10586,23322,25794,30812,54549,54567,55636,114789	BCL2,BMP7,EPHA2,FAT1,FOXC1,JUN,MAB21L1,NINJ1,PAX2,RARA,RXRA,SOX9,WNT7B,LHX2,LAMC3,MAB21L2,RPGRIP1L,FSCN2,SOX8,SDK2,DLL4,CHD7,SLC25A25
9_Member	GO Biological Processes	GO:0150063	visual system development	-3.07538	-1.01551	23/355	596,655,1969,2195,2296,3725,4081,4814,5076,5914,6256,6662,7477,9355,10319,10586,23322,25794,30812,54549,54567,55636,114789	BCL2,BMP7,EPHA2,FAT1,FOXC1,JUN,MAB21L1,NINJ1,PAX2,RARA,RXRA,SOX9,WNT7B,LHX2,LAMC3,MAB21L2,RPGRIP1L,FSCN2,SOX8,SDK2,DLL4,CHD7,SLC25A25
9_Member	GO Biological Processes	GO:0048880	sensory system development	-2.99396	-0.964218	23/360	596,655,1969,2195,2296,3725,4081,4814,5076,5914,6256,6662,7477,9355,10319,10586,23322,25794,30812,54549,54567,55636,114789	BCL2,BMP7,EPHA2,FAT1,FOXC1,JUN,MAB21L1,NINJ1,PAX2,RARA,RXRA,SOX9,WNT7B,LHX2,LAMC3,MAB21L2,RPGRIP1L,FSCN2,SOX8,SDK2,DLL4,CHD7,SLC25A25
10_Summary	GO Biological Processes	GO:0048608	reproductive structure development	-5.60617	-2.92211	32/413	430,596,598,655,677,2099,2296,2706,2736,3400,3955,4846,5310,5727,5914,6256,6662,6665,6714,6768,7022,7477,8061,8751,9394,30812,55636,81930,113026,130497,152006,400629,1586,5087,64207	ASCL2,BCL2,BCL2L1,BMP7,ZFP36L1,ESR1,FOXC1,GJB2,GLI2,ID4,LFNG,NOS3,PKD1,PTCH1,RARA,RXRA,SOX9,SOX15,SRC,ST14,TFAP2C,WNT7B,FOSL1,ADAM15,HS6ST1,SOX8,CHD7,KIF18A,PLCD3,OSR1,RNF38,TEX19,CYP17A1,PBX1,IRF2BPL
10_Member	GO Biological Processes	GO:0048608	reproductive structure development	-5.60617	-2.92211	32/413	430,596,598,655,677,2099,2296,2706,2736,3400,3955,4846,5310,5727,5914,6256,6662,6665,6714,6768,7022,7477,8061,8751,9394,30812,55636,81930,113026,130497,152006,400629	ASCL2,BCL2,BCL2L1,BMP7,ZFP36L1,ESR1,FOXC1,GJB2,GLI2,ID4,LFNG,NOS3,PKD1,PTCH1,RARA,RXRA,SOX9,SOX15,SRC,ST14,TFAP2C,WNT7B,FOSL1,ADAM15,HS6ST1,SOX8,CHD7,KIF18A,PLCD3,OSR1,RNF38,TEX19
10_Member	GO Biological Processes	GO:0061458	reproductive system development	-5.53968	-2.8849	32/416	430,596,598,655,677,2099,2296,2706,2736,3400,3955,4846,5310,5727,5914,6256,6662,6665,6714,6768,7022,7477,8061,8751,9394,30812,55636,81930,113026,130497,152006,400629	ASCL2,BCL2,BCL2L1,BMP7,ZFP36L1,ESR1,FOXC1,GJB2,GLI2,ID4,LFNG,NOS3,PKD1,PTCH1,RARA,RXRA,SOX9,SOX15,SRC,ST14,TFAP2C,WNT7B,FOSL1,ADAM15,HS6ST1,SOX8,CHD7,KIF18A,PLCD3,OSR1,RNF38,TEX19
10_Member	GO Biological Processes	GO:0007548	sex differentiation	-4.28231	-1.91416	21/254	596,598,1586,2099,2296,3955,4846,5087,5310,5914,6662,6665,6714,7022,8751,30812,55636,81930,130497,152006,400629	BCL2,BCL2L1,CYP17A1,ESR1,FOXC1,LFNG,NOS3,PBX1,PKD1,RARA,SOX9,SOX15,SRC,TFAP2C,ADAM15,SOX8,CHD7,KIF18A,OSR1,RNF38,TEX19
10_Member	GO Biological Processes	GO:0008406	gonad development	-3.61884	-1.42239	17/204	596,598,2099,2296,3955,4846,5914,6662,6665,6714,7022,8751,30812,81930,130497,152006,400629	BCL2,BCL2L1,ESR1,FOXC1,LFNG,NOS3,RARA,SOX9,SOX15,SRC,TFAP2C,ADAM15,SOX8,KIF18A,OSR1,RNF38,TEX19
10_Member	GO Biological Processes	GO:0045137	development of primary sexual characteristics	-3.47081	-1.29629	17/210	596,598,2099,2296,3955,4846,5914,6662,6665,6714,7022,8751,30812,81930,130497,152006,400629	BCL2,BCL2L1,ESR1,FOXC1,LFNG,NOS3,RARA,SOX9,SOX15,SRC,TFAP2C,ADAM15,SOX8,KIF18A,OSR1,RNF38,TEX19
10_Member	GO Biological Processes	GO:0003006	developmental process involved in reproduction	-2.99496	-0.964218	35/640	430,596,598,655,677,1586,2099,2296,2706,2736,3400,3955,4846,5087,5310,5727,5914,6256,6662,6665,6714,6768,7022,7477,8061,8751,9394,30812,55636,64207,81930,113026,130497,152006,400629	ASCL2,BCL2,BCL2L1,BMP7,ZFP36L1,CYP17A1,ESR1,FOXC1,GJB2,GLI2,ID4,LFNG,NOS3,PBX1,PKD1,PTCH1,RARA,RXRA,SOX9,SOX15,SRC,ST14,TFAP2C,WNT7B,FOSL1,ADAM15,HS6ST1,SOX8,CHD7,IRF2BPL,KIF18A,PLCD3,OSR1,RNF38,TEX19
10_Member	GO Biological Processes	GO:0008584	male gonad development	-2.98803	-0.960523	12/134	596,598,2099,5914,6662,6665,7022,8751,30812,81930,152006,400629	BCL2,BCL2L1,ESR1,RARA,SOX9,SOX15,TFAP2C,ADAM15,SOX8,KIF18A,RNF38,TEX19
10_Member	GO Biological Processes	GO:0046546	development of primary male sexual characteristics	-2.95979	-0.938917	12/135	596,598,2099,5914,6662,6665,7022,8751,30812,81930,152006,400629	BCL2,BCL2L1,ESR1,RARA,SOX9,SOX15,TFAP2C,ADAM15,SOX8,KIF18A,RNF38,TEX19
10_Member	GO Biological Processes	GO:0046661	male sex differentiation	-2.47695	-0.589722	12/154	596,598,2099,5914,6662,6665,7022,8751,30812,81930,152006,400629	BCL2,BCL2L1,ESR1,RARA,SOX9,SOX15,TFAP2C,ADAM15,SOX8,KIF18A,RNF38,TEX19
11_Summary	GO Biological Processes	GO:0021915	neural tube development	-5.5962	-2.92211	18/159	655,677,1969,2736,3705,5076,5310,5362,5727,5914,6659,6768,8642,9355,9620,11146,23322,131405,6662,7477,7849,30812,130497,9270	BMP7,ZFP36L1,EPHA2,GLI2,ITPK1,PAX2,PKD1,PLXNA2,PTCH1,RARA,SOX4,ST14,DCHS1,LHX2,CELSR1,GLMN,RPGRIP1L,TRIM71,SOX9,WNT7B,PAX8,SOX8,OSR1,ITGB1BP1
11_Member	GO Biological Processes	GO:0021915	neural tube development	-5.5962	-2.92211	18/159	655,677,1969,2736,3705,5076,5310,5362,5727,5914,6659,6768,8642,9355,9620,11146,23322,131405	BMP7,ZFP36L1,EPHA2,GLI2,ITPK1,PAX2,PKD1,PLXNA2,PTCH1,RARA,SOX4,ST14,DCHS1,LHX2,CELSR1,GLMN,RPGRIP1L,TRIM71
11_Member	GO Biological Processes	GO:0016331	morphogenesis of embryonic epithelium	-4.74983	-2.28962	16/149	655,2736,5076,5727,5914,6659,6662,6768,7477,7849,9355,9620,11146,30812,130497,131405	BMP7,GLI2,PAX2,PTCH1,RARA,SOX4,SOX9,ST14,WNT7B,PAX8,LHX2,CELSR1,GLMN,SOX8,OSR1,TRIM71
11_Member	GO Biological Processes	GO:0001838	embryonic epithelial tube formation	-4.51217	-2.09772	14/123	655,5076,5727,5914,6659,6662,6768,7849,9355,9620,11146,30812,130497,131405	BMP7,PAX2,PTCH1,RARA,SOX4,SOX9,ST14,PAX8,LHX2,CELSR1,GLMN,SOX8,OSR1,TRIM71
11_Member	GO Biological Processes	GO:0035148	tube formation	-4.26551	-1.90244	15/146	655,5076,5727,5914,6659,6662,6768,7849,9270,9355,9620,11146,30812,130497,131405	BMP7,PAX2,PTCH1,RARA,SOX4,SOX9,ST14,PAX8,ITGB1BP1,LHX2,CELSR1,GLMN,SOX8,OSR1,TRIM71
11_Member	GO Biological Processes	GO:0072175	epithelial tube formation	-4.20706	-1.86264	14/131	655,5076,5727,5914,6659,6662,6768,7849,9355,9620,11146,30812,130497,131405	BMP7,PAX2,PTCH1,RARA,SOX4,SOX9,ST14,PAX8,LHX2,CELSR1,GLMN,SOX8,OSR1,TRIM71
11_Member	GO Biological Processes	GO:0001841	neural tube formation	-2.80986	-0.822729	10/104	655,5076,5727,5914,6659,6768,9355,9620,11146,131405	BMP7,PAX2,PTCH1,RARA,SOX4,ST14,LHX2,CELSR1,GLMN,TRIM71
11_Member	GO Biological Processes	GO:0014020	primary neural tube formation	-2.50631	-0.610377	9/96	655,5076,5727,5914,6768,9355,9620,11146,131405	BMP7,PAX2,PTCH1,RARA,ST14,LHX2,CELSR1,GLMN,TRIM71
11_Member	GO Biological Processes	GO:0001843	neural tube closure	-2.17439	-0.393403	8/89	5076,5727,5914,6768,9355,9620,11146,131405	PAX2,PTCH1,RARA,ST14,LHX2,CELSR1,GLMN,TRIM71
11_Member	GO Biological Processes	GO:0060606	tube closure	-2.14565	-0.382166	8/90	5076,5727,5914,6768,9355,9620,11146,131405	PAX2,PTCH1,RARA,ST14,LHX2,CELSR1,GLMN,TRIM71
12_Summary	GO Biological Processes	GO:0003179	heart valve morphogenesis	-5.56052	-2.89619	10/50	4091,4772,4846,6591,6659,6662,8642,26508,54567,161882,655,2296,3398,3725,4487,5727,5914,6256,8751,55636,57178,677,2300,2302,2736,5310,6445,7849,8470,23322,130497	SMAD6,NFATC1,NOS3,SNAI2,SOX4,SOX9,DCHS1,HEYL,DLL4,ZFPM1,BMP7,FOXC1,ID2,JUN,MSX1,PTCH1,RARA,RXRA,ADAM15,CHD7,ZMIZ1,ZFP36L1,FOXL1,FOXJ1,GLI2,PKD1,SGCG,PAX8,SORBS2,RPGRIP1L,OSR1
12_Member	GO Biological Processes	GO:0003179	heart valve morphogenesis	-5.56052	-2.89619	10/50	4091,4772,4846,6591,6659,6662,8642,26508,54567,161882	SMAD6,NFATC1,NOS3,SNAI2,SOX4,SOX9,DCHS1,HEYL,DLL4,ZFPM1
12_Member	GO Biological Processes	GO:0003170	heart valve development	-4.88374	-2.36998	10/59	4091,4772,4846,6591,6659,6662,8642,26508,54567,161882	SMAD6,NFATC1,NOS3,SNAI2,SOX4,SOX9,DCHS1,HEYL,DLL4,ZFPM1
12_Member	GO Biological Processes	GO:0003180	aortic valve morphogenesis	-4.83798	-2.35929	7/27	4091,4772,4846,6591,6662,26508,54567	SMAD6,NFATC1,NOS3,SNAI2,SOX9,HEYL,DLL4
12_Member	GO Biological Processes	GO:0003176	aortic valve development	-4.4137	-2.0253	7/31	4091,4772,4846,6591,6662,26508,54567	SMAD6,NFATC1,NOS3,SNAI2,SOX9,HEYL,DLL4
12_Member	GO Biological Processes	GO:1905314	semi-lunar valve development	-3.97088	-1.68456	7/36	4091,4772,4846,6591,6662,26508,54567	SMAD6,NFATC1,NOS3,SNAI2,SOX9,HEYL,DLL4
12_Member	GO Biological Processes	GO:0003007	heart morphogenesis	-3.88706	-1.6414	20/251	655,2296,3398,3725,4091,4487,4846,5727,5914,6256,6591,6659,6662,8642,8751,26508,54567,55636,57178,161882	BMP7,FOXC1,ID2,JUN,SMAD6,MSX1,NOS3,PTCH1,RARA,RXRA,SNAI2,SOX4,SOX9,DCHS1,ADAM15,HEYL,DLL4,CHD7,ZMIZ1,ZFPM1
12_Member	GO Biological Processes	GO:0003183	mitral valve morphogenesis	-3.76677	-1.54265	4/10	4091,6659,8642,161882	SMAD6,SOX4,DCHS1,ZFPM1
12_Member	GO Biological Processes	GO:0003174	mitral valve development	-3.58133	-1.39413	4/11	4091,6659,8642,161882	SMAD6,SOX4,DCHS1,ZFPM1
12_Member	GO Biological Processes	GO:0060411	cardiac septum morphogenesis	-3.35751	-1.21315	9/73	655,3398,4091,4846,5914,6659,26508,55636,161882	BMP7,ID2,SMAD6,NOS3,RARA,SOX4,HEYL,CHD7,ZFPM1
12_Member	GO Biological Processes	GO:0003206	cardiac chamber morphogenesis	-3.22564	-1.1254	12/126	655,2296,3398,4091,4846,5914,6256,6659,26508,54567,55636,161882	BMP7,FOXC1,ID2,SMAD6,NOS3,RARA,RXRA,SOX4,HEYL,DLL4,CHD7,ZFPM1
12_Member	GO Biological Processes	GO:0003181	atrioventricular valve morphogenesis	-3.11752	-1.04302	5/24	4091,6659,8642,26508,161882	SMAD6,SOX4,DCHS1,HEYL,ZFPM1
12_Member	GO Biological Processes	GO:0007507	heart development	-2.98287	-0.957582	31/545	655,677,2296,2300,2302,2736,3398,3725,4091,4487,4772,4846,5310,5727,5914,6256,6445,6591,6659,6662,7849,8470,8642,8751,23322,26508,54567,55636,57178,130497,161882	BMP7,ZFP36L1,FOXC1,FOXL1,FOXJ1,GLI2,ID2,JUN,SMAD6,MSX1,NFATC1,NOS3,PKD1,PTCH1,RARA,RXRA,SGCG,SNAI2,SOX4,SOX9,PAX8,SORBS2,DCHS1,ADAM15,RPGRIP1L,HEYL,DLL4,CHD7,ZMIZ1,OSR1,ZFPM1
12_Member	GO Biological Processes	GO:0003171	atrioventricular valve development	-2.95026	-0.933749	5/26	4091,6659,8642,26508,161882	SMAD6,SOX4,DCHS1,HEYL,ZFPM1
12_Member	GO Biological Processes	GO:0003184	pulmonary valve morphogenesis	-2.78818	-0.813061	4/17	4091,4772,4846,26508	SMAD6,NFATC1,NOS3,HEYL
12_Member	GO Biological Processes	GO:0003231	cardiac ventricle development	-2.66851	-0.714576	11/127	2296,3398,4091,4846,6256,6659,7849,26508,54567,55636,161882	FOXC1,ID2,SMAD6,NOS3,RXRA,SOX4,PAX8,HEYL,DLL4,CHD7,ZFPM1
12_Member	GO Biological Processes	GO:0003279	cardiac septum development	-2.65682	-0.708931	10/109	655,3398,4091,4846,5914,6659,7849,26508,55636,161882	BMP7,ID2,SMAD6,NOS3,RARA,SOX4,PAX8,HEYL,CHD7,ZFPM1
12_Member	GO Biological Processes	GO:0003205	cardiac chamber development	-2.61215	-0.671184	13/168	655,2296,3398,4091,4846,5914,6256,6659,7849,26508,54567,55636,161882	BMP7,FOXC1,ID2,SMAD6,NOS3,RARA,RXRA,SOX4,PAX8,HEYL,DLL4,CHD7,ZFPM1
12_Member	GO Biological Processes	GO:0003177	pulmonary valve development	-2.43072	-0.571065	4/21	4091,4772,4846,26508	SMAD6,NFATC1,NOS3,HEYL
12_Member	GO Biological Processes	GO:0061314	Notch signaling involved in heart development	-2.38065	-0.535868	3/11	6591,26508,54567	SNAI2,HEYL,DLL4
12_Member	GO Biological Processes	GO:0003188	heart valve formation	-2.162	-0.387937	3/13	6662,8642,161882	SOX9,DCHS1,ZFPM1
12_Member	GO Biological Processes	GO:0003281	ventricular septum development	-2.14363	-0.382166	7/72	3398,4091,4846,6659,7849,26508,161882	ID2,SMAD6,NOS3,SOX4,PAX8,HEYL,ZFPM1
12_Member	GO Biological Processes	GO:0060412	ventricular septum morphogenesis	-2.06045	-0.330322	5/41	3398,4846,6659,26508,161882	ID2,NOS3,SOX4,HEYL,ZFPM1
12_Member	GO Biological Processes	GO:0003151	outflow tract morphogenesis	-2.01828	-0.300961	7/76	655,2296,3725,4091,5914,26508,161882	BMP7,FOXC1,JUN,SMAD6,RARA,HEYL,ZFPM1
13_Summary	GO Biological Processes	GO:0035137	hindlimb morphogenesis	-4.91507	-2.37968	8/36	2778,4487,5727,7473,23322,27164,55636,130497,655,2736,4154,5087,5362,5396,6659,6662,5914,3664,6591,23314,63976	GNAS,MSX1,PTCH1,WNT3,RPGRIP1L,SALL3,CHD7,OSR1,BMP7,GLI2,MBNL1,PBX1,PLXNA2,PRRX1,SOX4,SOX9,RARA,IRF6,SNAI2,SATB2,PRDM16
13_Member	GO Biological Processes	GO:0035137	hindlimb morphogenesis	-4.91507	-2.37968	8/36	2778,4487,5727,7473,23322,27164,55636,130497	GNAS,MSX1,PTCH1,WNT3,RPGRIP1L,SALL3,CHD7,OSR1
13_Member	GO Biological Processes	GO:0035107	appendage morphogenesis	-4.86145	-2.36998	16/146	655,2736,2778,4154,4487,5087,5362,5396,5727,6659,6662,7473,23322,27164,55636,130497	BMP7,GLI2,GNAS,MBNL1,MSX1,PBX1,PLXNA2,PRRX1,PTCH1,SOX4,SOX9,WNT3,RPGRIP1L,SALL3,CHD7,OSR1
13_Member	GO Biological Processes	GO:0035108	limb morphogenesis	-4.86145	-2.36998	16/146	655,2736,2778,4154,4487,5087,5362,5396,5727,6659,6662,7473,23322,27164,55636,130497	BMP7,GLI2,GNAS,MBNL1,MSX1,PBX1,PLXNA2,PRRX1,PTCH1,SOX4,SOX9,WNT3,RPGRIP1L,SALL3,CHD7,OSR1
13_Member	GO Biological Processes	GO:0048736	appendage development	-4.40834	-2.0253	17/176	655,2736,2778,4154,4487,5087,5362,5396,5727,5914,6659,6662,7473,23322,27164,55636,130497	BMP7,GLI2,GNAS,MBNL1,MSX1,PBX1,PLXNA2,PRRX1,PTCH1,RARA,SOX4,SOX9,WNT3,RPGRIP1L,SALL3,CHD7,OSR1
13_Member	GO Biological Processes	GO:0060173	limb development	-4.40834	-2.0253	17/176	655,2736,2778,4154,4487,5087,5362,5396,5727,5914,6659,6662,7473,23322,27164,55636,130497	BMP7,GLI2,GNAS,MBNL1,MSX1,PBX1,PLXNA2,PRRX1,PTCH1,RARA,SOX4,SOX9,WNT3,RPGRIP1L,SALL3,CHD7,OSR1
13_Member	GO Biological Processes	GO:0035116	embryonic hindlimb morphogenesis	-3.71934	-1.51239	6/28	2778,4487,7473,23322,55636,130497	GNAS,MSX1,WNT3,RPGRIP1L,CHD7,OSR1
13_Member	GO Biological Processes	GO:0030326	embryonic limb morphogenesis	-3.32048	-1.18479	12/123	655,2736,2778,4154,4487,5087,5396,5727,7473,23322,55636,130497	BMP7,GLI2,GNAS,MBNL1,MSX1,PBX1,PRRX1,PTCH1,WNT3,RPGRIP1L,CHD7,OSR1
13_Member	GO Biological Processes	GO:0035113	embryonic appendage morphogenesis	-3.32048	-1.18479	12/123	655,2736,2778,4154,4487,5087,5396,5727,7473,23322,55636,130497	BMP7,GLI2,GNAS,MBNL1,MSX1,PBX1,PRRX1,PTCH1,WNT3,RPGRIP1L,CHD7,OSR1
13_Member	GO Biological Processes	GO:0060021	roof of mouth development	-2.20359	-0.415257	8/88	3664,4487,5396,6591,23314,55636,63976,130497	IRF6,MSX1,PRRX1,SNAI2,SATB2,CHD7,PRDM16,OSR1
13_Member	GO Biological Processes	GO:0035136	forelimb morphogenesis	-2.10588	-0.354183	5/40	4487,7473,23322,27164,130497	MSX1,WNT3,RPGRIP1L,SALL3,OSR1
14_Summary	GO Biological Processes	GO:0022612	gland morphogenesis	-4.63378	-2.1913	14/120	596,655,1969,2099,2736,3400,5154,5727,6256,6591,6662,6714,7494,159296,5914,9620	BCL2,BMP7,EPHA2,ESR1,GLI2,ID4,PDGFA,PTCH1,RXRA,SNAI2,SOX9,SRC,XBP1,NKX2-3,RARA,CELSR1
14_Member	GO Biological Processes	GO:0022612	gland morphogenesis	-4.63378	-2.1913	14/120	596,655,1969,2099,2736,3400,5154,5727,6256,6591,6662,6714,7494,159296	BCL2,BMP7,EPHA2,ESR1,GLI2,ID4,PDGFA,PTCH1,RXRA,SNAI2,SOX9,SRC,XBP1,NKX2-3
14_Member	GO Biological Processes	GO:0030850	prostate gland development	-3.96244	-1.68233	8/48	655,2099,2736,3400,5727,5914,6256,6662	BMP7,ESR1,GLI2,ID4,PTCH1,RARA,RXRA,SOX9
14_Member	GO Biological Processes	GO:0060740	prostate gland epithelium morphogenesis	-3.91013	-1.66078	6/26	655,2099,2736,3400,6256,6662	BMP7,ESR1,GLI2,ID4,RXRA,SOX9
14_Member	GO Biological Processes	GO:0060512	prostate gland morphogenesis	-3.71934	-1.51239	6/28	655,2099,2736,3400,6256,6662	BMP7,ESR1,GLI2,ID4,RXRA,SOX9
14_Member	GO Biological Processes	GO:0060687	regulation of branching involved in prostate gland morphogenesis	-3.24624	-1.13821	3/6	655,2099,6256	BMP7,ESR1,RXRA
14_Member	GO Biological Processes	GO:0060603	mammary gland duct morphogenesis	-2.53133	-0.617587	5/32	1969,2099,2736,5727,6714	EPHA2,ESR1,GLI2,PTCH1,SRC
14_Member	GO Biological Processes	GO:0060442	branching involved in prostate gland morphogenesis	-2.26584	-0.453446	3/12	655,2099,6256	BMP7,ESR1,RXRA
14_Member	GO Biological Processes	GO:0060601	lateral sprouting from an epithelium	-2.162	-0.387937	3/13	655,2736,9620	BMP7,GLI2,CELSR1
15_Summary	GO Biological Processes	GO:0070103	regulation of interleukin-6-mediated signaling pathway	-4.51655	-2.09772	3/3	2672,5771,114900,6688,2621,10555,81030,345611	GFI1,PTPN2,C1QTNF4,SPI1,GAS6,AGPAT2,ZBP1,IRGM
15_Member	GO Biological Processes	GO:0070103	regulation of interleukin-6-mediated signaling pathway	-4.51655	-2.09772	3/3	2672,5771,114900	GFI1,PTPN2,C1QTNF4
15_Member	GO Biological Processes	GO:0070102	interleukin-6-mediated signaling pathway	-2.59791	-0.666825	4/19	2672,5771,6688,114900	GFI1,PTPN2,SPI1,C1QTNF4
15_Member	GO Biological Processes	GO:0001961	positive regulation of cytokine-mediated signaling pathway	-2.53029	-0.617587	6/46	2621,2672,10555,81030,114900,345611	GAS6,GFI1,AGPAT2,ZBP1,C1QTNF4,IRGM
15_Member	GO Biological Processes	GO:0060760	positive regulation of response to cytokine stimulus	-2.22061	-0.425517	6/53	2621,2672,10555,81030,114900,345611	GAS6,GFI1,AGPAT2,ZBP1,C1QTNF4,IRGM
16_Summary	GO Biological Processes	GO:0072132	mesenchyme morphogenesis	-4.32497	-1.94695	9/55	655,2296,4487,4846,6591,6662,8642,26508,130497,2099,5076,5154,6256,7849,30812,596,677,3202,8751,10500,23275,80139,114990,286204,5396,7494,1021,5008,5699,5788,7473,11281	BMP7,FOXC1,MSX1,NOS3,SNAI2,SOX9,DCHS1,HEYL,OSR1,ESR1,PAX2,PDGFA,RXRA,PAX8,SOX8,BCL2,ZFP36L1,HOXA5,ADAM15,SEMA6C,POFUT2,ZNF703,VASN,CRB2,PRRX1,XBP1,CDK6,OSM,PSMB10,PTPRC,WNT3,POU6F2
16_Member	GO Biological Processes	GO:0072132	mesenchyme morphogenesis	-4.32497	-1.94695	9/55	655,2296,4487,4846,6591,6662,8642,26508,130497	BMP7,FOXC1,MSX1,NOS3,SNAI2,SOX9,DCHS1,HEYL,OSR1
16_Member	GO Biological Processes	GO:0060688	regulation of morphogenesis of a branching structure	-4.26094	-1.90244	9/56	655,2099,5076,5154,6256,6591,6662,7849,30812	BMP7,ESR1,PAX2,PDGFA,RXRA,SNAI2,SOX9,PAX8,SOX8
16_Member	GO Biological Processes	GO:0003203	endocardial cushion morphogenesis	-3.81488	-1.57814	7/38	655,4487,4846,6591,6662,8642,26508	BMP7,MSX1,NOS3,SNAI2,SOX9,DCHS1,HEYL
16_Member	GO Biological Processes	GO:0060485	mesenchyme development	-3.61608	-1.42239	20/263	596,655,677,2296,3202,4487,4846,5076,6591,6662,8642,8751,10500,23275,26508,30812,80139,114990,130497,286204	BCL2,BMP7,ZFP36L1,FOXC1,HOXA5,MSX1,NOS3,PAX2,SNAI2,SOX9,DCHS1,ADAM15,SEMA6C,POFUT2,HEYL,SOX8,ZNF703,VASN,OSR1,CRB2
16_Member	GO Biological Processes	GO:0010463	mesenchymal cell proliferation	-3.40289	-1.2497	7/44	655,4487,5154,5396,6662,8642,130497	BMP7,MSX1,PDGFA,PRRX1,SOX9,DCHS1,OSR1
16_Member	GO Biological Processes	GO:0003197	endocardial cushion development	-3.28118	-1.15116	7/46	655,4487,4846,6591,6662,8642,26508	BMP7,MSX1,NOS3,SNAI2,SOX9,DCHS1,HEYL
16_Member	GO Biological Processes	GO:0048762	mesenchymal cell differentiation	-3.01585	-0.9769	16/210	596,655,2296,4487,5076,6591,6662,8751,10500,23275,26508,30812,80139,114990,130497,286204	BCL2,BMP7,FOXC1,MSX1,PAX2,SNAI2,SOX9,ADAM15,SEMA6C,POFUT2,HEYL,SOX8,ZNF703,VASN,OSR1,CRB2
16_Member	GO Biological Processes	GO:0003272	endocardial cushion formation	-2.87251	-0.864595	5/27	655,4487,6591,8642,26508	BMP7,MSX1,SNAI2,DCHS1,HEYL
16_Member	GO Biological Processes	GO:0001837	epithelial to mesenchymal transition	-2.51147	-0.610377	11/133	655,2296,4487,6591,6662,8751,23275,26508,80139,114990,286204	BMP7,FOXC1,MSX1,SNAI2,SOX9,ADAM15,POFUT2,HEYL,ZNF703,VASN,CRB2
16_Member	GO Biological Processes	GO:0035272	exocrine system development	-2.43578	-0.571065	6/48	655,2296,5154,6591,6662,7494	BMP7,FOXC1,PDGFA,SNAI2,SOX9,XBP1
16_Member	GO Biological Processes	GO:0014031	mesenchymal cell development	-2.29413	-0.472137	8/85	596,655,2296,6591,6662,10500,26508,30812	BCL2,BMP7,FOXC1,SNAI2,SOX9,SEMA6C,HEYL,SOX8
16_Member	GO Biological Processes	GO:0048863	stem cell differentiation	-2.22406	-0.426347	16/252	655,1021,2099,2296,4487,5008,5076,5699,5788,6591,6662,7473,10500,11281,30812,130497	BMP7,CDK6,ESR1,FOXC1,MSX1,OSM,PAX2,PSMB10,PTPRC,SNAI2,SOX9,WNT3,SEMA6C,POU6F2,SOX8,OSR1
17_Summary	GO Biological Processes	GO:0060534	trachea cartilage development	-4.22214	-1.86838	4/8	3202,5914,6662,7477,2302,2736,4846,5154,5310,9394,9620,23322,55636,64759	HOXA5,RARA,SOX9,WNT7B,FOXJ1,GLI2,NOS3,PDGFA,PKD1,HS6ST1,CELSR1,RPGRIP1L,CHD7,TNS3
17_Member	GO Biological Processes	GO:0060534	trachea cartilage development	-4.22214	-1.86838	4/8	3202,5914,6662,7477	HOXA5,RARA,SOX9,WNT7B
17_Member	GO Biological Processes	GO:0060438	trachea development	-2.59791	-0.666825	4/19	3202,5914,6662,7477	HOXA5,RARA,SOX9,WNT7B
17_Member	GO Biological Processes	GO:0060541	respiratory system development	-2.45176	-0.5767	14/196	2302,2736,3202,4846,5154,5310,5914,6662,7477,9394,9620,23322,55636,64759	FOXJ1,GLI2,HOXA5,NOS3,PDGFA,PKD1,RARA,SOX9,WNT7B,HS6ST1,CELSR1,RPGRIP1L,CHD7,TNS3
17_Member	GO Biological Processes	GO:0060433	bronchus development	-2.38065	-0.535868	3/11	3202,6662,7477	HOXA5,SOX9,WNT7B
17_Member	GO Biological Processes	GO:0060428	lung epithelium development	-2.30347	-0.478538	5/36	2302,3202,5310,6662,7477	FOXJ1,HOXA5,PKD1,SOX9,WNT7B
18_Summary	GO Biological Processes	GO:0033077	T cell differentiation in thymus	-4.21718	-1.86812	10/70	326,596,677,1021,2302,2736,5771,5788,11035,84433,6850,161882,3902,11146	AIRE,BCL2,ZFP36L1,CDK6,FOXJ1,GLI2,PTPN2,PTPRC,RIPK3,CARD11,SYK,ZFPM1,LAG3,GLMN
18_Member	GO Biological Processes	GO:0033077	T cell differentiation in thymus	-4.21718	-1.86812	10/70	326,596,677,1021,2302,2736,5771,5788,11035,84433	AIRE,BCL2,ZFP36L1,CDK6,FOXJ1,GLI2,PTPN2,PTPRC,RIPK3,CARD11
18_Member	GO Biological Processes	GO:0045058	T cell selection	-3.22284	-1.1254	7/47	326,596,5771,5788,6850,84433,161882	AIRE,BCL2,PTPN2,PTPRC,SYK,CARD11,ZFPM1
18_Member	GO Biological Processes	GO:0045076	regulation of interleukin-2 biosynthetic process	-2.59791	-0.666825	4/19	3902,5788,11146,84433	LAG3,PTPRC,GLMN,CARD11
18_Member	GO Biological Processes	GO:0045061	thymic T cell selection	-2.43072	-0.571065	4/21	326,5771,5788,84433	AIRE,PTPN2,PTPRC,CARD11
18_Member	GO Biological Processes	GO:0042094	interleukin-2 biosynthetic process	-2.3543	-0.515327	4/22	3902,5788,11146,84433	LAG3,PTPRC,GLMN,CARD11
18_Member	GO Biological Processes	GO:0045086	positive regulation of interleukin-2 biosynthetic process	-2.162	-0.387937	3/13	5788,11146,84433	PTPRC,GLMN,CARD11
19_Summary	GO Biological Processes	GO:0032835	glomerulus development	-4.07732	-1.75541	9/59	596,655,2296,2302,5076,5154,26508,84623,130497,1969,7473,23275,286204,677,9355,1284,3689,4155,5598	BCL2,BMP7,FOXC1,FOXJ1,PAX2,PDGFA,HEYL,KIRREL3,OSR1,EPHA2,WNT3,POFUT2,CRB2,ZFP36L1,LHX2,COL4A2,ITGB2,MBP,MAPK7
19_Member	GO Biological Processes	GO:0032835	glomerulus development	-4.07732	-1.75541	9/59	596,655,2296,2302,5076,5154,26508,84623,130497	BCL2,BMP7,FOXC1,FOXJ1,PAX2,PDGFA,HEYL,KIRREL3,OSR1
19_Member	GO Biological Processes	GO:0001707	mesoderm formation	-2.27914	-0.459912	7/68	655,1969,2296,5076,7473,23275,286204	BMP7,EPHA2,FOXC1,PAX2,WNT3,POFUT2,CRB2
19_Member	GO Biological Processes	GO:0007498	mesoderm development	-2.25352	-0.447858	10/124	655,677,1969,2296,5076,7473,9355,23275,130497,286204	BMP7,ZFP36L1,EPHA2,FOXC1,PAX2,WNT3,LHX2,POFUT2,OSR1,CRB2
19_Member	GO Biological Processes	GO:0048332	mesoderm morphogenesis	-2.21004	-0.41884	7/70	655,1969,2296,5076,7473,23275,286204	BMP7,EPHA2,FOXC1,PAX2,WNT3,POFUT2,CRB2
19_Member	GO Biological Processes	GO:0001704	formation of primary germ layer	-2.06867	-0.332771	9/112	655,1284,1969,2296,3689,5076,7473,23275,286204	BMP7,COL4A2,EPHA2,FOXC1,ITGB2,PAX2,WNT3,POFUT2,CRB2
19_Member	GO Biological Processes	GO:0007369	gastrulation	-2.06015	-0.330322	12/174	655,1284,1969,2296,3689,4155,5076,5598,7473,23275,130497,286204	BMP7,COL4A2,EPHA2,FOXC1,ITGB2,MBP,PAX2,MAPK7,WNT3,POFUT2,OSR1,CRB2
20_Summary	Reactome Gene Sets	R-HSA-194840	Rho GTPase cycle	-4.06412	-1.74658	14/135	29,5880,9322,9828,23263,23526,50649,54509,57636,58504,64333,80728,89846,201176,6494,6714,22821,23108,54869,54922,57186,64926,201163,3725,9620,10044,10188,11021,79930,85442,752,999,2017,3012,4627,4638,5217,11113,81930	ABR,RAC2,TRIP10,ARHGEF17,MCF2L,ARHGAP45,ARHGEF4,RHOF,ARHGAP23,ARHGAP22,ARHGAP9,ARHGAP39,FGD3,ARHGAP27,SIPA1,SRC,RASA3,RAP1GAP2,EPS8L1,RASIP1,RALGAPA2,RASAL3,FLCN,JUN,CELSR1,SH2D3C,TNK2,RAB35,DOK3,KNDC1,FMNL1,CDH1,CTTN,H2AC8,MYH9,MYLK,PFN2,CIT,KIF18A
20_Member	Reactome Gene Sets	R-HSA-194840	Rho GTPase cycle	-4.06412	-1.74658	14/135	29,5880,9322,9828,23263,23526,50649,54509,57636,58504,64333,80728,89846,201176	ABR,RAC2,TRIP10,ARHGEF17,MCF2L,ARHGAP45,ARHGEF4,RHOF,ARHGAP23,ARHGAP22,ARHGAP9,ARHGAP39,FGD3,ARHGAP27
20_Member	GO Biological Processes	GO:0051056	regulation of small GTPase mediated signal transduction	-3.11087	-1.03884	22/331	29,5880,6494,6714,9322,9828,22821,23108,23263,23526,50649,54509,54869,54922,57186,57636,58504,64333,64926,80728,89846,201163	ABR,RAC2,SIPA1,SRC,TRIP10,ARHGEF17,RASA3,RAP1GAP2,MCF2L,ARHGAP45,ARHGEF4,RHOF,EPS8L1,RASIP1,RALGAPA2,ARHGAP23,ARHGAP22,ARHGAP9,RASAL3,ARHGAP39,FGD3,FLCN
20_Member	GO Biological Processes	GO:0007264	small GTPase mediated signal transduction	-2.32929	-0.493488	29/552	29,3725,5880,6494,6714,9322,9620,9828,10044,10188,11021,22821,23108,23263,23526,50649,54509,54869,54922,57186,57636,58504,64333,64926,79930,80728,85442,89846,201163	ABR,JUN,RAC2,SIPA1,SRC,TRIP10,CELSR1,ARHGEF17,SH2D3C,TNK2,RAB35,RASA3,RAP1GAP2,MCF2L,ARHGAP45,ARHGEF4,RHOF,EPS8L1,RASIP1,RALGAPA2,ARHGAP23,ARHGAP22,ARHGAP9,RASAL3,DOK3,ARHGAP39,KNDC1,FGD3,FLCN
20_Member	Reactome Gene Sets	R-HSA-194315	Signaling by Rho GTPases	-2.30654	-0.478538	24/432	29,752,999,2017,3012,4627,4638,5217,5880,6714,9322,9828,11113,23263,23526,50649,54509,57636,58504,64333,80728,81930,89846,201176	ABR,FMNL1,CDH1,CTTN,H2AC8,MYH9,MYLK,PFN2,RAC2,SRC,TRIP10,ARHGEF17,CIT,MCF2L,ARHGAP45,ARHGEF4,RHOF,ARHGAP23,ARHGAP22,ARHGAP9,ARHGAP39,KIF18A,FGD3,ARHGAP27
