# Supplementary material for: Extensive Inter-Cyst DNA Methylation Variation in Autosomal Dominant Polycystic Kidney Disease Revealed by Genome Scale Sequencing
Source: Front Genet. 2020 Apr 15;11:348. doi: 10.3389/fgene.2020.00348 (PMC7174623; doi:10.3389/fgene.2020.00348)
Supplement: Supplementary file 1 [file Data_Sheet_1.zip › New folder (2)/Table S3.XLSX]

## Sheet: Sheet1
_BACKGROUND	Top 18 variable ICVs
LZIC	TSTD1
PALMD	TBC1D10C
HES4	GRASP
FRRS1	ARHGAP9
NMNAT1	TSPAN31
AGL	ZNF532
SLC35A3	CLUL1
HIAT1	MAP4K1
SASS6	GPR75
RBP7	RTKN
CCDC76	YBEY
LRRC39	SCARF2
DBT	CBR4
RTCD1	ADRA1B
RNF223	CMYA5
CDC14A	FOXO3
GPR88	HOXA5
VCAM1	GSR
UBE4B
SLC30A7
EXTL2
DPH5
S1PR1
C1orf159
OLFM3
KIF1B
RNPC3
COL11A1
AMY1B
PGD
CORT
OR4F5
PEX14
DFFA
PRMT6
CASZ1
TTLL10
NTNG1
NBPF6
VAV3
SLC25A24
NBPF4
TARDBP
FAM102B
HENMT1
PRPF38B
STXBP3
AKNAD1
GPSM2
CLCC1
WDR47
TMEM167B
TAF13
C1orf194
KIAA1324
SARS
CELSR2
PSRC1
MYBPHL
SORT1
SYPL2
PSMA5
ATXN7L2
CYB561D1
GPR61
AMIGO1
C1orf127
GNAI3
GNAT2
AMPD2
GSTM4
GSTM1
GSTM5
GSTM3
EPS8L3
CSF1
AHCYL1
FAM40A
ALX3
UBL4B
SLC6A17
KCNC4
RBM15
SLC16A4
MASP2
HBXIP
PROK1
KCNA10
SRM
KCNA2
KCNA3
EXOSC10
CD53
LRIF1
DRAM2
CEPT1
DENND2D
MTOR
CHIA
C1orf88
ATP5F1
WDR77
C1orf162
ADORA3
RAP1A
C1orf183
DDX20
KCND3
ANGPTL7
CTTNBP2NL
UBIAD1
WNT2B
ST7L
CAPZA1
MOV10
PPM1J
FAM19A3
B3GALT6
SLC16A1
LRIG2
PTCHD2
TNFRSF18
MAGI3
PHTF1
RSBN1
PTPN22
BCL2L15
DCLRE1B
AP4B1
HIPK1
SYT6
TNFRSF4
TRIM33
BCAS2
DENND2C
AMPD1
NRAS
SDF4
CSDE1
SIKE1
SYCP1
TSPAN2
NGF
FBXO44
VANGL1
CASQ2
NHLH2
SLC22A15
MAB21L3
ATP1A1
ATP1A1OS
CD58
FBXO2
IGSF3
C1orf137
FBXO6
CD2
PTGFRN
MAD2L2
CD101
TTF2
C1orf187
TRIM45
VTCN1
FAM132A
MAN1A2
AGTRAP
FAM46C
WDR3
C1orf167
MTHFR
SPAG17
CLCN6
UBE2J2
NPPA
NPPB
HAO2
TBX15
WARS2
PLOD1
KIAA2013
HSD3B1
PHGDH
ZNF697
HMGCS2
REG4
MFN2
ADAM30
NOTCH2
MIIP
SCNN1D
FAM72B
TNFRSF8
FCGR1B
TNFRSF1B
PUSL1
ACAP3
VPS13D
CPSF3L
GLTPD1
AADACL4
DHRS3
TAS1R3
DVL1
AADACL3
PRAMEF12
PRAMEF1
PRAMEF2
MXRA8
PRAMEF11
PRAMEF10
AURKAIP1
WI2-3308P17.2
CCNL2
FAM138A
MRPL20
PRAMEF21
ANKRD65
VWA1
PRAMEF20
PRAMEF19
ATAD3C
LRRC38
PDPN
PRDM2
ATAD3B
C1orf196
RP3-377D14.1
ATAD3A
FAM72D
AL592284.1
PPIAL4B
NBPF9
PDE4DIP
NOTCH2NL
NBPF10
HFE2
TXNIP
POLR3GL
ANKRD34A
LIX1L
RBM8A
GNRHR2
PEX11B
ANKRD35
PIAS3
NUDT17
POLR3C
RNF115
CD160
PDZK1
GPR89A
NBPF12
KAZN
CHD1L
PRKAB2
FMO5
BCL9
C1orf70
GJA8
ACP6
GJA5
GPR89B
NBPF24
PPIAL4A
SSU72
NBPF14
PPIAL4D
NBPF20
NBPF15
NBPF16
PPIAL4C
HIST2H3PS2
AL358813.2
AL645728.1
FCGR1A
HIST2H2BF
HIST2H4A
HIST2H2AA4
HIST2H2BE
HIST2H2AC
HIST2H2AB
BOLA1
SV2A
SF3B4
OTUD7B
VPS45
PLEKHO1
CA14
ANP32E
APH1A
C1orf54
C1orf51
MRPS21
AL138795.1
PRPF3
RPRD2
TARS2
ECM1
AL356356.1
ADAMTSL4
C1orf138
MCL1
ENSA
GOLPH3L
HORMAD1
CTSS
ARNT
SETDB1
CERS2
ANXA9
FAM63A
PRUNE
BNIPL
C1orf56
CDC42SE1
GABPB2
TNFAIP8L2
SEMA6C
SCNM1
VPS72
PIP5K1A
PSMD4
ZNF687
RP11-126K1.2
PI4KB
RFX5
SELENBP1
PSMB4
POGZ
CGN
TUFT1
SNX27
CELF3
AL589765.1
OAZ3
MRPL9
TDRKH
LINGO4
RORC
C2CD4D
THEM5
THEM4
S100A10
S100A11
TCHH
RPTN
HRNR
MIB2
FLG
LCE5A
CRCT1
LCE3C
LCE3A
LCE2C
LCE1E
LCE1D
SMCP
SPRR4
SPRR1B
LELP1
PRR9
LOR
S100A9
PGLYRP4
RP11-345P4.5
S100A12
S100A8
S100A7L2
S100A7
S100A6
S100A2
S100A1
S100A16
S100A14
CHTOP
SNAPIN
ILF2
NPR1
INTS3
SLC27A3
GATAD2B
CREB3L4
DENND4B
CRTC2
SLC39A1
JTB
RAB13
RPS27
NUP210L
UBAP2L
TPM3
C1orf189
C1orf43
HAX1
AQP10
ATP8B2
IL6R
SHE
TMEM51
TDRD10
UBE2Q1
CHRNB2
ADAR
KCNN3
CKS1B
PMVK
PBXIP1
PYGO2
SHC1
FLAD1
ZBTB7B
DCST2
DCST1
ADAM15
EFNA4
RP11-540D14.8
C1orf195
EFNA1
SLC50A1
DPM3
TRIM46
KRTCAP2
MUC1
THBS3
MTX1
GBAP1
GBA
FAM189B
SCAMP3
CLK2
HCN3
PKLR
FDPS
RUSC1
ASH1L
DAP3
YY1AP1
MSTO1
GON4L
SYT11
RXFP4
RIT1
KIAA0907
ARHGEF2
LAMTOR2
SSR2
UBQLN4
RAB25
MEX3A
LMNA
FHAD1
SEMA4A
SLC25A44
BGLAP
PAQR6
SMG5
TMEM79
C1orf85
CCT3
C1orf182
RHBG
C1orf61
MEF2D
TTC24
APOA1BP
GPATCH4
HAPLN2
BCAN
MMP23B
NES
CRABP2
ISG20L2
RRNAD1
MRPL24
HDGF
PRCC
SH2D2A
INSRR
NTRK1
PEAR1
LRRC71
ARHGEF11
ETV3L
ETV3
EFHD2
FCRL5
FCRL4
CTRC
FCRL2
CD5L
CELA2A
KIRREL
CD1D
CELA2B
CD1C
CD1E
CD1B
CASP9
OR10Z1
SPTA1
OR6K2
OR6K6
OR6N2
DNAJC16
MNDA
PYHIN1
IFI16
AGMAT
AIM2
CADM3
FCER1A
OR10J3
APCS
RSC1A1
DUSP23
SLC35E2B
FCRL6
SLAMF8
VSIG8
CCDC19
TAGLN2
IGSF9
SLAMF9
DDI2
PIGM
KCNJ10
KCNJ9
IGSF8
ATP1A2
PLEKHM2
ATP1A4
CASQ1
PEA15
RP11-574F21.3
PEX19
COPA
NCSTN
NHLH1
VANGL2
SLAMF1
SLC25A34
CD48
TMEM82
LY9
FBLIM1
ITLN1
ITLN2
F11R
TSTD1
USF1
ARHGAP30
PVRL4
KLHDC9
PFDN2
NIT1
DEDD
UFC1
USP21
PPOX
B4GALT3
ADAMTS4
NDUFS2
SPEN
APOA2
NR1I3
PCP4L1
SDHC
MPZ
C1orf192
FCGR2A
HSPA6
FCGR2B
FCGR3A
FCRLA
FCRLB
DUSP12
ATF6
FCGR3B
OLFML2B
RP11-565P22.6
C1orf111
SH2D1B
UHMK1
UAP1
DDR2
ZBTB17
HSD17B7
RGS4
C1orf110
C1orf64
NUF2
RGS5
CLCNKA
HSPB7
CDK11A
CLCNKB
FAM131C
PBX1
EPHA2
LRRC52
LMX1A
ARHGEF19
RXRG
ANO7L1
MGST3
RSG1
ALDH9A1
TMCO1
SLC35E2
UCK2
FBXO42
FAM78B
POGK
C1orf144
TADA1
ILDR2
MAEL
DUSP27
GPA33
POU2F1
SPATA21
RCSD1
CD247
CREG1
NECAP2
MPZL1
DCAF6
ADCY10
BRP44
AL355149.1
GPR161
TIPRL
SFT2D2
ANKRD36BP1
TBX19
NADK
AL137798.1
DPT
ATP1B1
BLZF1
C1orf114
SLC19A2
SELP
SELE
METTL18
SCYL3
KIFAP3
METTL11B
CROCC
GORAB
PRRX1
C1orf129
MST1P9
FMO3
FMO1
FMO4
PRRC2C
METTL13
MYOC
VAMP4
BX284668.1
GNB1
DNM3
PIGC
C1orf105
C1orf9
TNFSF18
MFAP2
ATP13A2
PRDX6
SLC9A11
ANKRD45
SDHB
BX248409.1
KLHL20
CENPL
DARS2
ZBTB37
SERPINC1
RC3H1
PADI2
GPR52
RABGAP1L
PADI1
CACYBP
MRPS14
TNN
TNR
PADI3
RFWD2
PADI4
PAPPA2
ASTN1
FAM5B
ARHGEF10L
RCC2
RASAL2
SEC16B
AL513013.1
FAM20B
ANGPTL1
RALGPS2
ABL2
SOAT1
AXDND1
CALML6
NPHS2
FAM163A
TOR1AIP1
AL359853.3
CEP350
QSOX1
LHX4
ACTL8
ACBD6
XPR1
KIAA1614
AL162431.1
STX6
MR1
IER5
CACNA1E
NPL
ZNF648
GLUL
TEDDM1
RNASEL
RGS16
RGS8
DHX9
IGSF21
LAMC1
SHCBP1L
LAMC2
NMNAT2
SMG7
ARPC5
APOBEC4
RGL1
GLT25D2
TSEN15
C1orf21
RNF2
EDEM3
FAM129A
TMEM52
TRMT1L
SWT1
IVNS1ABP
C1orf222
HMCN1
PRG4
TPR
C1orf27
PDC
PTGS2
PLA2G4A
KLHDC7A
PAX7
RGS18
FAM5C
MRTO4
GABRD
TAS1R2
ALDH4A1
RGS21
IFFO2
RGS1
RGS13
RGS2
TROVE2
GLRX2
B3GALT2
UBR4
CFH
KIAA0090
PQLC2
AKR7A3
AKR7A2
CAPZB
CFHR3
CFHR1
CFHR4
CFHR2
CFHR5
F13B
ASPM
ZBTB41
CRB1
DENND1B
C1orf53
LHX9
NEK7
MINOS1
PTPRC
PRKCZ
ATP6V1G3
NBL1
NR5A2
HTR6
CAMSAP2
TMCO4
C1orf98
ZNF281
KIF14
DDX59
GPR25
C1orf106
IGFN1
KIF21B
CACNA1S
TMEM9
PKP1
OTUD3
TNNT2
LAD1
TNNI1
RNF186
PHLDA3
CSRP1
NAV1
IPO9
SHISA4
LMOD1
TIMM17A
RNPEP
ELF3
GPR37L1
LGR6
ARL8A
PTPN7
UBE2T
PLA2G2E
PPP1R12B
SYT2
RP11-480I12.4
KDM5B
RABIF
KLHL12
ADIPOR1
CYB5R1
TMEM183A
PPFIA4
PLA2G2A
MYOG
ADORA1
MYBPH
CHI3L1
CHIT1
BTG2
FMOD
PRELP
ATP2B4
ZBED6
ZC3H11A
SNRPE
SOX13
PLA2G5
MDM4
ETNK2
REN
KISS1
GOLT1A
PLEKHA6
PPP1R15B
PIK3C2B
PLA2G2D
LRRN2
PLA2G2F
NFASC
UBXN10
PLA2G2C
CNTN2
RBBP5
DSTYK
TMCC2
NUAK2
KLHDC8A
LEMD1
CDK18
MFSD4
ELK4
SLC45A3
NUCKS1
RAB7L1
SLC41A1
PM20D1
SLC26A9
FAM72A
VWA5B1
AVPR1B
CTSE
C1orf186
SRGAP2
IKBKE
C1orf147
RASSF5
EIF2D
DYRK3
MAPKAPK2
IL19
FAM43B
IL10
IL20
IL24
FAIM3
PIGR
FCAMR
C1orf116
YOD1
PFKFB2
C4BPB
CD55
CR2
CR1
CR1L
CD46
C1orf132
CD34
CAMK2N1
PLXNA2
MUL1
CAMK1G
CDA
PINK1
DDOST
LAMB3
G0S2
HSD11B1
KIF17
TRAF3IP3
IRF6
DIEXF
SYT14
SERTAD4
C1orf133
SH2D5
HHAT
HP1BP3
KCNH1
RCOR3
EIF4G3
TRAF5
DTL
RD3
SLC30A1
NEK2
C1orf86
LPGAT1
INTS7
PPP2R5A
TMEM206
NENF
ATF3
FAM71A
TATDN3
BATF3
NSL1
FLVCR1
C1orf227
VASH2
ANGEL2
RPS6KC1
PROX1
SMYD2
AL590822.1
PTPN14
CENPF
NBPF3
KCNK2
ECE1
KCTD3
USH2A
ESRRG
SPATA17
GPATCH2
RRP15
ALPL
TGFB2
C1orf143
LYPLAL1
LDLRAD2
RAP1GAP
IARS2
SKI
SLC30A10
EPRS
BPNT1
USP48
RAB3GAP2
MARK1
AC096644.1
C1orf115
MOSC2
MOSC1
HLX
HSPG2
MIA3
DUSP10
CELA3B
HHIPL2
TAF1A
BROX
AIDA
DISP1
C1orf65
TLR5
CELA3A
SUSD4
CDC42
CAPN2
CAPN8
TP53BP2
PARP1
FBXO28
DEGS1
CNIH4
RER1
NVL
WNT4
WDR26
CNIH3
DNAH14
MORN1
LBR
ENAH
SRP9
EPHX1
TMEM63A
RP4-559A3.7
PYCR2
LEFTY2
C1orf55
H3F3A
MIXL1
ACBD3
LIN9
ZBTB40
C1orf95
PSEN2
ITPKB
ADCK3
CDC42BPA
ZNF678
SNAP47
JMJD4
PRSS38
WNT3A
WNT9A
ARF1
C1orf35
MRPL55
GUK1
GJC2
IBA57
C1orf148
C1orf145
OBSCN
HIST3H2BB
TRIM11
TRIM17
HIST3H3
HIST3H2A
RNF187
RP5-915N17.9
RHOU
EPHA8
TMEM78
SPHAR
C1QA
URB2
C1orf96
ACTA1
NUP133
ABCB10
C1QC
TAF5L
C1QB
EPHB2
GALNT2
COG2
PGBD5
AGT
CAPN9
C1orf198
ARV1
TTC13
FAM89A
TRIM67
C1orf131
GNPAT
C1orf124
EXOC8
EGLN1
TSNAX
DISC1
KIAA1383
SIPA1L2
KDM1A
LACTBL1
NTPCR
PCNXL2
RP5-862P8.2
KCNK1
PEX10
SLC35F3
LUZP1
C1orf31
TARBP1
IRF2BP2
GGPS1
HTR1D
TOMM20
ARID4B
TBCE
B3GALNT2
GNG4
LYST
GPR137B
C1orf213
NID1
HNRNPR
ERO1LB
EDARADD
LGALS8
HEATR1
ACTN2
MTR
TCEA3
RYR2
ASAP3
ZP4
E2F2
PLCH2
ID3
CHRM3
MDS2
FMN2
RPL11
TCEB3
GREM2
RGS7
PITHD1
LYPLA2
GALE
HMGCL
KMO
FH
FUCA1
CHML
WDR64
EXO1
CNR2
MAP1LC3C
PLD5
PNRC2
SRSF10
SDCCAG8
CEP170
AKT3
TNFRSF14
MYOM3
ZNF238
PANK4
C1orf100
IL22RA1
C1orf101
ADSS
PPPDE1
IL28RA
FAM36A
HNRNPU
EFCAB2
KIF26B
GRHL3
SMYD3
HES5
CNST
TFB2M
SCCPDH
RP11-439E19.8
AHCTF1
C1orf201
ZNF670
ZNF669
C1orf229
ZNF124
NIPAL3
NLRP3
ZNF496
OR2B11
C1orf150
OR2C3
OR14K1
OR14A2
OR11L1
TRIM58
OR2W3
RCAN3
OR2T8
OR2L8
OR2L5
OR2L13
OR2M2
OR2M3
OR14C36
OR2T1
OR2G6
OR2T34
OR2T11
C1orf130
OR14I1
ZNF672
SH3BP5L
ZNF692
PGBD2
SRRM1
C1orf93
CLIC4
RHD
RUNX3
MMEL1
SYF2
C1orf63
TMEM50A
RHCE
TTC34
TMEM57
LDLRAP1
MAN1C1
SEPN1
AL020996.1
C1orf135
PAQR7
STMN1
PAFAH2
EXTL1
SLC30A2
PDIK1L
GRRP1
ZNF593
CNKSR1
CEP85
SH3BGRL3
UBXN11
CD52
AIM1L
ZNF683
LIN28A
DHDDS
HMGN2
RPS6KA1
ARID1A
PIGV
ZDHHC18
SFN
NUDC
GPN2
GPATCH3
NR0B2
C1orf172
TRNP1
FAM46B
SLC9A1
WDTC1
TMEM222
SYTL1
MAP3K6
CD164L2
ACTRT2
GPR3
WASF2
AHDC1
FGR
IFI6
FAM76A
STX12
PPP1R8
C1orf38
RPA2
SMPDL3B
XKR8
EYA3
ATPIF1
PTAFR
DNAJC8
SESN2
MED18
PHACTR4
RCC1
TRNAU1AP
RAB42
TAF12
GMEB1
YTHDF2
OPRD1
EPB41
TMEM200B
SRSF4
MECR
PTPRU
PRDM16
ZCCHC17
MATN1
LAPTM5
SDC3
PUM1
NKAIN1
SNRNP40
FABP3
SERINC2
TINAGL1
HCRTR1
PEF1
COL16A1
BAI2
SPOCD1
AL136115.1
PTP4A2
KHDRBS1
TMEM39B
KPNA6
TXLNA
CCDC28B
IQCC
TMEM234
EIF3I
FAM167B
LCK
HDAC1
MARCKSL1
TSSK3
BSDC1
ZBTB8B
ZBTB8A
ZBTB8OS
RBBP4
SYNC
KIAA1522
YARS
S100PBP
FNDC5
HPCA
TMEM54
RNF19B
AK2
ADC
ARHGEF16
TRIM62
ZNF362
PHC2
ZSCAN20
TPRG1L
CSMD2
MEGF6
HMGB4
C1orf94
GJB5
GJB4
GJB3
GJA4
C1orf212
DLGAP3
ZMYM6NB
WRAP73
ZMYM1
SFPQ
ZMYM4
KIAA0319L
NCDN
TP73
TFAP2E
PSMB2
C1orf216
CLSPN
EIF2C4
EIF2C1
EIF2C3
CCDC27
TEKT2
ADPRHL2
COL8A2
TRAPPC3
MAP7D1
THRAP3
SH3D21
FAM176B
AL591845.1
STK40
LSM10
DFFB
OSCP1
MRPS15
CSF3R
LRRC47
GRIK3
CEP104
ZC3H12A
DNALI1
MEAF6
SNIP1
GNL2
RSPO1
C1orf174
CDCA8
EPHA10
MANEAL
YRDC
C1orf122
AL929472.1
INPP5B
SF3A3
UTP11L
FHL3
POU3F1
AKIRIN1
RRAGC
GJA9
RHBDL2
NDUFS5
KIAA0754
MACF1
BMP8A
PPIE
PABPC4
HEYL
NT5C1A
HPCAL4
BMP8B
OXCT2
TRIT1
MYCL1
MFSD2A
CAP1
PPT1
RLF
TMCO2
ZMPSTE24
COL9A2
SMAP2
ZNF643
ZNF642
DEM1
ZNF684
NFYC
RIMS3
KCNQ4
CTPS
CITED4
SLFNL1
SCMH1
FOXO6
EDN2
HIVEP3
GUCA2B
GUCA2A
FOXJ3
RIMKLA
ZMYND12
PPCS
CCDC30
PPIH
YBX1
C1orf50
CLDN19
LEPRE1
ERMAP
CCDC23
AJAP1
ZNF691
SLC2A1
FAM183A
WDR65
EBNA1BP2
TMEM125
C1orf210
TIE1
MPL
CDC20
ELOVL1
MED8
C1orf84
SZT2
HYI
PTPRF
KDM4A
ST3GAL3
ARTN
IPO13
DPH2
ATP6V0B
B4GALT2
CCDC24
SLC6A9
KLF17
DMAP1
ERI3
RNF220
TMEM53
C1orf228
KIF2C
RPS8
BEST4
PLK3
TCTEX1D4
BTBD19
PTCH2
EIF2B3
UROD
ZSWIM5
HPDL
MUTYH
TOE1
TESK2
MMACHC
CCDC163P
PRDX1
AKR1A1
NASP
CCDC17
GPBP1L1
TMEM69
IPP
MAST2
PIK3R3
TSPAN1
POMGNT1
RAD54L
LRRC41
UQCRH
NSUN4
FAAH
DMBX1
CYP4B1
KNCN
MKNK1
MOB3C
KIAA0494
CYP4X1
CYP4A11
CMPK1
PDZK1IP1
TAL1
STIL
FOXE3
FOXD2
SLC5A9
SPATA6
AGBL4
BEND5
AL645730.2
KCNAB2
ELAVL4
CDKN2C
DMRTA2
FAF1
C1orf185
RNF11
TTC39A
EPS15
OSBPL9
NRD1
RAB3B
BTF3L4
KTI12
ZFYVE9
CC2D1B
ORC1
PRPF38A
ZCCHC11
GPX7
FAM159A
ZYG11B
SELRC1
ZYG11A
ECHDC2
SCP2
PODN
SLC1A7
CPT2
C1orf123
MAGOH
LRP8
DMRTB1
GLIS1
DIO1
TMEM48
YIPF1
LRRC42
HSPB11
LDLRAD1
TMEM59
AL161915.1
CDCP2
AL357673.1
MRPL37
C1orf191
SSBP3
ACOT11
FAM151A
HEATR8
C1orf177
PARS2
TTC22
DHCR24
TMEM61
BSND
PCSK9
USP24
PRKAA2
AL669831.1
PPAP2B
C8A
DAB1
OMA1
TACSTD2
MYSM1
NPHP4
JUN
FGGY
HOOK1
CYP2J2
C1orf87
NFIA
CHD5
INADL
TM2D1
RNF207
RPL22
L1TD1
USP1
KANK4
ICMT
DOCK7
HES3
ANGPTL3
GPR153
ATG4C
ACOT7
FOXD3
ALG6
ITGB3BP
DLEU2L
EFCAB7
PGM1
ESPN
ROR1
UBE2U
CACHD1
HES2
RAVER2
TNFRSF25
PLEKHG5
JAK1
AK4
DNAJC6
NOL9
LEPROT
LEPR
TAS1R1
PDE4B
OR4F16
ZBTB48
KLHL21
PHF13
SGIP1
THAP3
DNAJC11
TCTEX1D1
WDR78
MIER1
SLC35D1
C1orf141
IL23R
IL12RB2
GADD45A
SERBP1
GNG12
DIRAS3
WLS
RPE65
DEPDC1
LRRC7
SRSF11
LRRC40
ANKRD13C
HHLA3
CTH
PTGER3
ZRANB2
NEGR1
CAMTA1
FPGT
LRRIQ3
RP11-653A5.2
LRRC53
C1orf173
CRYZ
TYW3
LHX8
SLC44A5
ACADM
MSH4
SAMD11
ASB17
ST6GALNAC3
ST6GALNAC5
AK5
PIGK
ZZZ3
USP33
FAM73A
VAMP3
NEXN
FUBP1
PER3
GIPC2
PTGFR
UTS2
ELTD1
PARK7
TNFRSF9
ERRFI1
LPHN2
SLC45A1
PRKACB
RERE
TTLL7
SAMD13
RPF1
GNG5
CTBS
C1orf180
SSX2IP
LPAR3
MCOLN2
MCOLN3
WDR63
SYDE2
C1orf52
BCL10
DDAH1
CYR61
ZNHIT6
COL24A1
CLCA2
CLCA4
SH3GLB1
HS2ST1
CA6
RP4-604K5.1
LMO4
NOC2L
PKN2
ENO1
GBP6
GTF2B
CCBL2
KLHL17
RBMXL1
GBP1
GBP2
GBP5
LRRC8B
LRRC8C
PLEKHN1
ZNF326
SLC2A7
SLC2A5
CDC7
C1orf170
BARHL2
ZNF644
GPR157
HFM1
BRDT
TGFBR3
EPHX4
BTBD8
H6PD
C1orf146
GLMN
GFI1
EVI5
RPL5
ISG15
FAM69A
SPSB1
MTF2
CCDC18
TMED5
DR1
FNBP1L
BCAR3
DNTTIP2
GCLM
SLC25A33
ABCA4
ARHGAP29
ABCD3
F3
SLC44A3
CNN3
ALG14
TMEM56
RWDD3
TMEM201
PTBP2
PIK3CD
AGRN
C1orf200
SNX7
DPYD
CLSTN1
CTNNBIP1
RP4-788L13.1
LPPR5
LOXL4
PYROXD2
HPS1
HPSE2
GTPBP4
CNNM1
CELF2
GOT1
NKX2-3
ENTPD7
SLC25A28
COX15
ABCC2
DNMBP
CPN1
ERLIN1
CHUK
CWF19L1
BLOC1S2
PKD2L1
SCD
WNT8B
AL359878.1
SEC31B
NDUFB8
HIF1AN
PAX2
FAM178A
MRPL43
SEMA4G
C10orf2
LZTS2
PDZD7
SFXN3
KAZALD1
TLX1
LBX1
BTRC
DPCD
POLL
FBXW4
FGF8
NPM3
MGEA5
KCNIP2
C10orf76
HPS6
PPRC1
LDB1
NOLC1
ELOVL3
PITX3
GBF1
NFKB2
PSD
FBXL15
CUEDC2
C10orf95
TMEM180
ACTR1A
SUFU
TRIM8
SFXN2
ARL3
C10orf26
CYP17A1
C10orf32
AS3MT
CNNM2
INA
NT5C2
PCGF6
TAF5
USMG5
PDCD11
CALHM2
CALHM1
RP11-631M21.2
CALHM3
NEURL
SH3PXD2A
SLK
SFR1
COL17A1
GSTO1
GSTO2
CCDC147
ITPRIP
SORCS3
IDI2
SORCS1
IDI1
ADD3
XPNPEP1
RP11-451M19.3
MXI1
SMNDC1
DUSP5
SMC3
RBM20
PDCD4
BBIP1
SHOC2
ADRA2A
TECTB
C10orf31
GPAM
ACSL5
ZDHHC6
WDR37
VTI1A
TCF7L2
HABP2
USP6NL
NRAP
CASP7
C10orf81
DCLRE1A
AL162407.1
ADRB1
TDRD1
C10orf118
VWA2
AFAP1L2
ABLIM1
FAM160B1
TRUB1
ECHDC3
ATRNL1
GFRA1
C10orf96
PNLIPRP3
PNLIP
C10orf47
PNLIPRP1
ENO4
C10orf82
HSPA12A
KIAA1598
KCNK18
VAX1
SLC18A2
PDZD8
EMX2
DHTKD1
UPF2
RAB11FIP2
FAM204A
PRLHR
C10orf46
NANOS1
EIF3A
FAM45A
SFXN4
PRDX3
GRK5
BAG3
RGS10
TIAL1
INPP5F
MCMBP
SEC23IP
SEC61A2
PPAPDC1A
NUDT5
WDR11
CDC123
ADARB2
TACC2
FGFR2
ATE1
NSMCE4A
BTBD16
PLEKHA1
ARMS2
HTRA1
DMBT1
FAM24A
C10orf120
FAM24B
C10orf88
[truncated: 16,843 more rows]
