# Supplementary material for: Extensive Inter-Cyst DNA Methylation Variation in Autosomal Dominant Polycystic Kidney Disease Revealed by Genome Scale Sequencing
Source: Front Genet. 2020 Apr 15;11:348. doi: 10.3389/fgene.2020.00348 (PMC7174623; doi:10.3389/fgene.2020.00348)
Supplement: Supplementary file 1 [file Data_Sheet_1.zip › New folder (2)/Table S4.XLSX]

## Sheet: Sheet1
_BACKGROUND	DMF
LZIC	UBE4B
PALMD	C1orf159
HES4	C1orf159
FRRS1	CASZ1
NMNAT1	CASZ1
AGL	CASZ1
SLC35A3	CASZ1
HIAT1	CASZ1
SASS6	NA
RBP7	TARDBP
CCDC76	TTLL10
LRRC39	TTLL10
DBT	TTLL10
RTCD1	TTLL10
RNF223	TTLL10
CDC14A	TTLL10
GPR88	VTCN1
VCAM1	FAM132A
UBE4B	NA
SLC30A7	PUSL1
EXTL2	PRAMEF11
DPH5	ATAD3C
S1PR1	ATAD3C
C1orf159	PDE4DIP
OLFM3	HFE2
KIF1B	BCL9
RNPC3	NBPF24
COL11A1	PLEKHO1
AMY1B	SEMA6C
PGD	SEMA6C
CORT	RPTN
OR4F5	S100A1
PEX14	KAZN
DFFA	IL6R
PRMT6	ADAM15
CASZ1	ADAM15
TTLL10	RUSC1
NTNG1	MIB2
NBPF6	MIB2
VAV3	NA
SLC25A24	MIB2
NBPF4	MMP23B
TARDBP	SH2D2A
FAM102B	PEAR1
HENMT1	PEAR1
PRPF38B	ETV3
STXBP3	C1orf192
AKNAD1	HSPB7
GPSM2	HSPB7
CLCC1	PBX1
WDR47	PBX1
TMEM167B	EPHA2
TAF13	ANO7L1
C1orf194	PRRX1
KIAA1324	MST1P9
SARS	MST1P9
CELSR2	TNR
PSRC1	ARHGEF10L
MYBPHL	IGSF21
SORT1	KLHDC7A
SYPL2	KLHDC7A
PSMA5	KLHDC7A
ATXN7L2	KLHDC7A
CYB561D1	KLHDC7A
GPR61	KLHDC7A
AMIGO1	C1orf222
C1orf127	C1orf222
GNAI3	MRTO4
GNAT2	GABRD
AMPD2	PQLC2
GSTM4	PTPRC
GSTM1	CSRP1
GSTM5	ELF3
GSTM3	PPFIA4
EPS8L3	PLEKHA6
CSF1	LRRN2
AHCYL1	NUAK2
FAM40A	PLXNA2
ALX3	IRF6
UBL4B	DTL
SLC6A17	DTL
KCNC4	C1orf86
RBM15	PROX1
SLC16A4	CENPF
MASP2	ESRRG
HBXIP	NA
PROK1	RAP1GAP
KCNA10	RAP1GAP
SRM	NA
KCNA2	HLX
KCNA3	HLX
EXOSC10	AC096644.1
CD53	AC096644.1
LRIF1	SKI
DRAM2	SKI
CEPT1	C1orf95
DENND2D	MORN1
MTOR	GJC2
CHIA	GJC2
C1orf88	C1orf148
ATP5F1	OBSCN
WDR77	OBSCN
C1orf162	RP5-862P8.2
ADORA3	IRF2BP2
RAP1A	PLCH2
C1orf183	C1orf100
DDX20	C1orf100
KCND3	KIF26B
ANGPTL7	KIF26B
CTTNBP2NL	ZNF124
UBIAD1	RUNX3
WNT2B	RUNX3
ST7L	RUNX3
CAPZA1	RHCE
MOV10	MAN1C1
PPM1J	SEPN1
FAM19A3	CEP85
B3GALT6	SLC9A1
SLC16A1	SYTL1
LRIG2	SYTL1
PTCHD2	ACTRT2
TNFRSF18	ACTRT2
MAGI3	PRDM16
PHTF1	PRDM16
RSBN1	PRDM16
PTPN22	PRDM16
BCL2L15	PRDM16
DCLRE1B	PRDM16
AP4B1	NA
HIPK1	MECR
SYT6	PRDM16
TNFRSF4	PRDM16
TRIM33	MATN1
BCAS2	PUM1
DENND2C	PRDM16
AMPD1	MEGF6
NRAS	MEGF6
SDF4	ZMYM6NB
CSDE1	TFAP2E
SIKE1	TFAP2E
SYCP1	TFAP2E
TSPAN2	DFFB
NGF	UTP11L
FBXO44	HEYL
VANGL1	C1orf174
CASQ2	FOXO6
NHLH2	EDN2
SLC22A15	ELOVL1
MAB21L3	SZT2
ATP1A1	SLC6A9
ATP1A1OS	ERI3
CD58	RNF220
FBXO2	RNF220
IGSF3	PLK3
C1orf137	SLC1A7
FBXO6	TMEM59
CD2	SSBP3
PTGFRN	KCNAB2
MAD2L2	TACSTD2
CD101	JUN
TTF2	NFIA
C1orf187	ESPN
TRIM45	DNAJC11
VTCN1	CAMTA1
FAM132A	PER3
MAN1A2	SLC2A5
AGTRAP	SLC2A5
FAM46C	SLC2A5
WDR3	SLC2A5
C1orf167	GLMN
MTHFR	GFI1
SPAG17	GFI1
CLCN6	GFI1
UBE2J2	SPSB1
NPPA	SLC25A33
NPPB	PTBP2
HAO2	AGRN
TBX15	NKX2-3
WARS2	NKX2-3
PLOD1	NKX2-3
KIAA2013	NA
HSD3B1	NKX2-3
PHGDH	NKX2-3
ZNF697	NKX2-3
HMGCS2	NKX2-3
REG4	CPN1
MFN2	PAX2
ADAM30	PAX2
NOTCH2	PAX2
MIIP	PAX2
SCNN1D	PAX2
FAM72B	PAX2
TNFRSF8	PAX2
FCGR1B	PAX2
TNFRSF1B	PAX2
PUSL1	PAX2
ACAP3	PAX2
VPS13D	PAX2
CPSF3L	PAX2
GLTPD1	PAX2
AADACL4	PAX2
DHRS3	KAZALD1
TAS1R3	CYP17A1
DVL1	USMG5
AADACL3	CALHM3
PRAMEF12	NA
PRAMEF1	TCF7L2
PRAMEF2	ABLIM1
MXRA8	C10orf47
PRAMEF11	C10orf47
PRAMEF10	C10orf47
AURKAIP1	DHTKD1
WI2-3308P17.2	EMX2
CCNL2	FAM204A
FAM138A	RGS10
MRPL20	RGS10
PRAMEF21	SEC23IP
ANKRD65	MCMBP
VWA1	NUDT5
PRAMEF20	TACC2
PRAMEF19	GPR26
ATAD3C	LHPP
LRRC38	CAMK1D
PDPN	C10orf90
PRDM2	MKI67
ATAD3B	MKI67
C1orf196	MGMT
RP3-377D14.1	MGMT
ATAD3A	MGMT
FAM72D	GLRX3
AL592284.1	EBF3
PPIAL4B	EBF3
NBPF9	EBF3
PDE4DIP	EBF3
NOTCH2NL	EBF3
NBPF10	TCERG1L
HFE2	TCERG1L
TXNIP	TCERG1L
POLR3GL	TCERG1L
ANKRD34A	TCERG1L
LIX1L	PPP2R2D
RBM8A	JAKMIP3
GNRHR2	NA
PEX11B	JAKMIP3
ANKRD35	STK32C
PIAS3	PWWP2B
NUDT17	PWWP2B
POLR3C	C10orf91
RNF115	STK32C
CD160	NKX6-2
PDZK1	NKX6-2
GPR89A	GPR123
NBPF12	GPR123
KAZN	KNDC1
CHD1L	KNDC1
PRKAB2	TUBGCP2
FMO5	FRMD4A
BCL9	ADARB2
C1orf70	ADARB2
GJA8	HSPA14
ACP6	FAM107B
GJA5	OLAH
GPR89B	ADARB2
NBPF24	C10orf114
PPIAL4A	MYO3A
SSU72	ABI1
NBPF14	MPP7
PPIAL4D	KIAA1462
NBPF20	PITRM1
NBPF15	PITRM1
NBPF16	RET
PPIAL4C	HNRNPF
HIST2H3PS2	DIP2C
AL358813.2	ALOX5
AL645728.1	ARHGAP22
FCGR1A	ARHGAP22
HIST2H2BF	ARHGAP22
HIST2H4A	ARHGAP22
HIST2H2AA4	DIP2C
HIST2H2BE	NCOA4
HIST2H2AC	UCN3
HIST2H2AB	MBL2
BOLA1	FAM208B
SV2A	UBE2D1
SF3B4	IL2RA
OTUD7B	PFKFB3
VPS45	PFKFB3
PLEKHO1	PFKFB3
CA14	PFKFB3
ANP32E	PFKFB3
APH1A	C10orf108
C1orf54	AL137145.2
C1orf51	C10orf108
MRPS21	CDH23
AL138795.1	USP54
PRPF3	ITIH5
RPRD2	AC010997.1
TARS2	AC010997.1
ECM1	AC010997.1
AL356356.1	AC010997.1
ADAMTSL4	AC010997.1
C1orf138	AC010997.1
MCL1	AC010997.1
ENSA	ZMIZ1
GOLPH3L	ZMIZ1
HORMAD1	ZMIZ1
CTSS	GATA3
ARNT	ZCCHC24
SETDB1	GTPBP4
CERS2	WAPAL
ANXA9	WAPAL
FAM63A	WAPAL
PRUNE	MMRN2
BNIPL	PANK1
C1orf56	PANK1
CDC42SE1	KIF11
GABPB2	HHEX
TNFAIP8L2	IDE
SEMA6C	MARVELD1
SCNM1	CRTAC1
VPS72	MUC6
PIP5K1A	MUC6
PSMD4	MUC6
ZNF687	MUC6
RP11-126K1.2	PAFAH1B2
PI4KB	RP11-728F11.4
RFX5	TREH
SELENBP1	C2CD2L
PSMB4	PKNOX2
POGZ	RP11-50B3.2
CGN	KIRREL3
TUFT1	RP11-115C10.1
SNX27	RP11-744N12.3
CELF3	FLI1
AL589765.1	ST14
OAZ3	ST14
MRPL9	NA
TDRKH	ADAMTS15
LINGO4	NTM
RORC	OPCML
C2CD4D	OPCML
THEM5	IGSF9B
THEM4	MOB2
S100A10	MOB2
S100A11	DUSP8
TCHH	LSP1
RPTN	LSP1
HRNR	C11orf89
MIB2	TSPAN32
FLG	ASCL2
LCE5A	TRPM5
CRCT1	KCNQ1
LCE3C	KCNQ1
LCE3A	KCNQ1
LCE2C	KIF18A
LCE1E	SLC22A18
LCE1D	SLC22A18
SMCP	IFITM3
SPRR4	C11orf91
SPRR1B	ZNF195
LELP1	PAMR1
PRR9	SIGIRR
LOR	SIGIRR
S100A9	SIGIRR
PGLYRP4	GYLTL1B
RP11-345P4.5	GYLTL1B
S100A12	SPI1
S100A8	SLC39A13
S100A7L2	SLC39A13
S100A7	C1QTNF4
S100A6	C11orf35
S100A2	RASSF7
S100A1	C11orf35
S100A16	GLYATL1
S100A14	GPR44
CHTOP	GPR44
SNAPIN	GPR44
ILF2	GPR44
NPR1	GPR44
INTS3	AHNAK
SLC27A3	AHNAK
GATAD2B	EML3
CREB3L4	EML3
DENND4B	C11orf84
CRTC2	C11orf84
SLC39A1	C11orf84
JTB	C11orf84
RAB13	C11orf84
RPS27	C11orf84
NUP210L	C11orf84
UBAP2L	CCDC88B
TPM3	NRXN2
C1orf189	RASGRP2
C1orf43	EHD1
HAX1	NAALADL1
AQP10	SCYL1
ATP8B2	SCYL1
IL6R	LTBP3
SHE	EHBP1L1
TMEM51	EHBP1L1
TDRD10	EHBP1L1
UBE2Q1	EHBP1L1
CHRNB2	EHBP1L1
ADAR	NA
KCNN3	EHBP1L1
CKS1B	EHBP1L1
PMVK	PCNXL3
PBXIP1	MAP3K11
PYGO2	SIPA1
SHC1	SIPA1
FLAD1	SIPA1
ZBTB7B	SIPA1
DCST2	FOSL1
DCST1	RIN1
ADAM15	DCHS1
EFNA4	DCHS1
RP11-540D14.8	DCHS1
C1orf195	DCHS1
EFNA1	DCHS1
SLC50A1	DCHS1
DPM3	TBC1D10C
TRIM46	TBC1D10C
KRTCAP2	ALDH3B2
MUC1	NDUFS8
THBS3	LRP5
MTX1	CPT1A
GBAP1	MRGPRF
GBA	MYEOV
FAM189B	ORAOV1
SCAMP3	ANO1
CLK2	CTTN
HCN3	SHANK2
PKLR	SHANK2
FDPS	SHANK2
RUSC1	SHANK2
ASH1L	AP000867.1
DAP3	ATG16L2
YY1AP1	ATG16L2
MSTO1	EPS8L2
GON4L	EPS8L2
SYT11	ARHGEF17
RXFP4	ARHGEF17
RIT1	MRPL48
KIAA0907	WNT11
ARHGEF2	AQP11
LAMTOR2	PCF11
SSR2	ENDOD1
UBQLN4	SESN3
RAB25	PAH
MEX3A	APPL2
LMNA	BTBD11
FHAD1	BTBD11
SEMA4A	BTBD11
SLC25A44	MMAB
BGLAP	MMAB
PAQR6	CUX2
SMG5	SH2B3
TMEM79	DTX1
C1orf85	LHX5
CCT3	LHX5
C1orf182	LHX5
RHBG	RBM19
C1orf61	RNFT2
MEF2D	CIT
TTC24	CIT
APOA1BP	CIT
GPATCH4	RAB35
HAPLN2	COX6A1
BCAN	HNF1A
MMP23B	HNF1A
NES	RHOF
CRABP2	BCL7A
ISG20L2	RILPL1
RRNAD1	NCOR2
MRPL24	NCOR2
HDGF	NCOR2
PRCC	NCOR2
SH2D2A	NCOR2
INSRR	BRI3BP
NTRK1	GLT1D1
PEAR1	TMEM132D
LRRC71	FZD10
ARHGEF11	PIWIL1
ETV3L	GPR133
ETV3	GPR133
EFHD2	GPR133
FCRL5	EP400
FCRL4	DDX51
CTRC	GALNT9
FCRL2	GALNT9
CD5L	GALNT9
CELA2A	GALNT9
KIRREL	GALNT9
CD1D	GALNT9
CELA2B	GALNT9
CD1C	FBRSL1
CD1E	FBRSL1
CD1B	FBRSL1
CASP9	FBRSL1
OR10Z1	FBRSL1
SPTA1	FBRSL1
OR6K2	FBRSL1
OR6K6	GOLGA3
OR6N2	FBXL14
DNAJC16	LDHB
MNDA	IQSEC3
PYHIN1	DCP1B
IFI16	IQSEC3
AGMAT	IQSEC3
AIM2	SLC6A12
CADM3	TSPAN9
FCER1A	TSPAN9
OR10J3	PARP11
APCS	PARP11
RSC1A1	FGF6
DUSP23	TUBA1C
SLC35E2B	C1QL4
FCRL6	C1QL4
SLAMF8	BIN2
VSIG8	BIN2
CCDC19	BIN2
TAGLN2	ANKRD33
IGSF9	ANKRD33
SLAMF9	ANKRD33
DDI2	ANKRD33
PIGM	ANKRD33
KCNJ10	ANKRD33
KCNJ9	NA
IGSF8	GRASP
ATP1A2	GRASP
PLEKHM2	GRASP
ATP1A4	KRT5
CASQ1	ITGB7
PEA15	RARG
RP11-574F21.3	HOXC8
PEX19	HOXC6
COPA	HOXC5
NCSTN	HOXC5
NHLH1	HOXC5
VANGL2	HNRNPA1
SLAMF1	HNRNPA1
SLC25A34	HNRNPA1
CD48	HNRNPA1
TMEM82	HNRNPA1
LY9	ZNF385A
FBLIM1	PRIM1
ITLN1	LRP1
ITLN2	ARHGAP9
F11R	ARHGAP9
TSTD1	AGAP2
USF1	AGAP2
ARHGAP30	AGAP2
PVRL4	AGAP2
KLHDC9	AGAP2
PFDN2	TSPAN31
NIT1	TSPAN31
DEDD	TSPAN31
UFC1	TSPAN31
USP21	CD9
PPOX	IFFO1
B4GALT3	IFFO1
ADAMTS4	NINJ2
NDUFS2	LAG3
SPEN	LAG3
APOA2	TMEM19
NR1I3	LUM
PCP4L1	USP44
SDHC	CLEC2D
MPZ	TPP2
C1orf192	C13orf27
FCGR2A	ABHD13
HSPA6	IRS2
FCGR2B	COL4A2
FCGR3A	COL4A2
FCRLA	LINC00346
FCRLB	ANKRD10
DUSP12	RP11-65D24.2
ATF6	SOX1
FCGR3B	SPACA7
OLFML2B	TUBGCP3
RP11-565P22.6	ATP11A
C1orf111	MCF2L
SH2D1B	MCF2L
UHMK1	MCF2L
UAP1	MCF2L
DDR2	MCF2L
ZBTB17	NA
HSD17B7	GRTP1
RGS4	GRTP1
C1orf110	GRTP1
C1orf64	DCUN1D2
NUF2	DCUN1D2
RGS5	ATP4B
CLCNKA	GAS6
HSPB7	GAS6
CDK11A	RASA3
CLCNKB	GJB2
FAM131C	GJB6
PBX1	SKA3
EPHA2	SKA3
LRRC52	SKA3
LMX1A	SGCG
ARHGEF19	SPATA13
RXRG	ATP12A
ANO7L1	NUPL1
MGST3	MTUS2
RSG1	MAB21L1
ALDH9A1	FAM48A
TMCO1	SERP2
SLC35E2	RB1
UCK2	HNRNPA1L2
FBXO42	NA
FAM78B	YY1
POGK	BEGAIN
C1orf144	DLK1
TADA1	BEGAIN
ILDR2	RTL1
MAEL	RTL1
DUSP27	HSP90AA1
GPA33	EXOC3L4
POU2F1	RP11-736N17.6
SPATA21	C14orf2
RCSD1	ASPG
CD247	KIF26A
CREG1	KIF26A
NECAP2	KIF26A
MPZL1	KIF26A
DCAF6	KIF26A
ADCY10	C14orf144
BRP44	C14orf180
AL355149.1	C14orf180
GPR161	C14orf180
TIPRL	C14orf180
SFT2D2	C14orf180
ANKRD36BP1	PLD4
TBX19	PLD4
NADK	C14orf79
AL137798.1	CDCA4
DPT	NUDT14
ATP1B1	NUDT14
BLZF1	NUDT14
C1orf114	MTA1
SLC19A2	MTA1
SELP	MTA1
SELE	TMEM121
METTL18	BRF1
SCYL3	ZNF219
KIFAP3	ZNF219
METTL11B	HNRNPC
CROCC	ACIN1
GORAB	LTB4R2
PRRX1	LTB4R
C1orf129	RIPK3
MST1P9	INSM2
FMO3	INSM2
FMO1	DAAM1
FMO4	RTN1
PRRC2C	SGPP1
METTL13	ZFP36L1
MYOC	ADAM21
VAMP4	RGS6
BX284668.1	DLST
GNB1	RP11-293M10.1
DNM3	JDP2
PIGC	IRF2BPL
C1orf105	IRF2BPL
C1orf9	IRF2BPL
TNFSF18	SEL1L
MFAP2	SEL1L
ATP13A2	NA
PRDX6	RIN3
SLC9A11	ITPK1
ANKRD45	GSC
SDHB	RP11-1127D7.1
BX248409.1	RP11-1127D7.1
KLHL20	LRRK1
CENPL	LINS
DARS2	GOLGA6L6
ZBTB37	GOLGA8J
SERPINC1	AC135731.1
RC3H1	GOLGA8B
PADI2	FSIP1
GPR52	EIF2AK4
RABGAP1L	EIF2AK4
PADI1	C15orf56
CACYBP	ANKRD63
MRPS14	DLL4
TNN	LIPC
TNR	LIPC
PADI3	FAM81A
RFWD2	FOXB1
PADI4	IGDCC3
PAPPA2	SMAD6
ASTN1	RP11-279F6.2
FAM5B	TLE3
ARHGEF10L	RP11-138H8.2
RCC2	RP11-138H8.2
RASAL2	C15orf39
SEC16B	IREB2
AL513013.1	RP11-210M15.2
FAM20B	ARNT2
ANGPTL1	RP11-597K23.2
RALGPS2	TM6SF1
ABL2	ZNF710
SOAT1	ZNF710
AXDND1	RCCD1
CALML6	RGMA
NPHS2	AC016251.1
FAM163A	AC016251.1
TOR1AIP1	AC016251.1
AL359853.3	AC016251.1
CEP350	IGF1R
QSOX1	SOX8
LHX4	SOX8
ACTL8	AC009041.2
ACBD6	PRM1
XPR1	CACNA1H
KIAA1614	CACNA1H
AL162431.1	CACNA1H
STX6	CACNA1H
MR1	CACNA1H
IER5	CACNA1H
CACNA1E	C16orf91
NPL	TMEM204
ZNF648	XYLT1
GLUL	SPSB3
TEDDM1	IGFALS
RNASEL	PKD1
RGS16	RAB26
RGS8	RAB26
DHX9	TUFM
IGSF21	ITGAX
LAMC1	RGS11
SHCBP1L	SLX4
LAMC2	DNASE1
NMNAT2	VASN
SMG7	MGRN1
ARPC5	NA
APOBEC4	ZNF423
RGL1	ZNF423
GLT25D2	PPL
TSEN15	TMEM188
C1orf21	PAPD5
RNF2	NA
EDEM3	RBL2
FAM129A	RPGRIP1L
TMEM52	RPGRIP1L
TRMT1L	IRX6
SWT1	MMP2
IVNS1ABP	CES1
C1orf222	MT1CP
HMCN1	PLLP
PRG4	CCDC102A
TPR	CCDC102A
C1orf27	CCDC102A
PDC	CCDC102A
PTGS2	AC092118.1
PLA2G4A	MMP15
KLHDC7A	C16orf11
PAX7	C16orf11
RGS18	CMTM4
FAM5C	FAM96B
MRTO4	ELMO3
GABRD	ELMO3
TAS1R2	ELMO3
ALDH4A1	ZDHHC1
RGS21	NA
IFFO2	RLTPR
RGS1	RLTPR
RGS13	RLTPR
RGS2	RLTPR
TROVE2	PSMB10
GLRX2	ESRP2
B3GALT2	ESRP2
UBR4	CDH1
CFH	NFAT5
KIAA0090	NOB1
PQLC2	ZFHX3
AKR7A3	CLEC18B
AKR7A2	MSLN
CAPZB	MSLN
CFHR3	CMIP
CFHR1	CMIP
CFHR4	MSLNL
CFHR2	AC009123.1
CFHR5	KCNG4
F13B	ATP2C2
ASPM	COTL1
ZBTB41	USP10
CRB1	FAM92B
DENND1B	FAM92B
C1orf53	FAM92B
LHX9	KIAA0182
NEK7	KIAA0182
MINOS1	KIAA0182
PTPRC	KIAA0182
PRKCZ	KIAA0182
ATP6V1G3	KIAA0182
NBL1	IRF8
NR5A2	IRF8
HTR6	COX4NB
CAMSAP2	FOXF1
TMCO4	FOXL1
C1orf98	FOXL1
ZNF281	GNG13
KIF14	NA
DDX59	MTHFSD
GPR25	MTHFSD
C1orf106	MTHFSD
IGFN1	MTHFSD
KIF21B	MTHFSD
CACNA1S	MTHFSD
TMEM9	MTHFSD
PKP1	MAP1LC3B
OTUD3	MAP1LC3B
TNNT2	ZCCHC14
LAD1	JPH3
TNNI1	JPH3
RNF186	SLC7A5
PHLDA3	CA5A
CSRP1	AC134312.1
NAV1	AC134312.1
IPO9	ZNF469
SHISA4	ZNF469
LMOD1	ZNF469
TIMM17A	ZNF469
RNPEP	ZFPM1
ELF3	ZFPM1
GPR37L1	CYBA
LGR6	SNAI3
ARL8A	RNF166
PTPN7	PIEZO1
UBE2T	PIEZO1
PLA2G2E	NA
PPP1R12B	CBFA2T3
SYT2	CBFA2T3
RP11-480I12.4	AC092384.1
KDM5B	AC092384.1
RABIF	CBFA2T3
KLHL12	CBFA2T3
ADIPOR1	CDH15
CYB5R1	LMF1
TMEM183A	TUSC5
PPFIA4	MYO1C
PLA2G2A	SLC43A2
MYOG	TRPV2
ADORA1	FLCN
MYBPH	MED9
CHI3L1	RAI1
CHIT1	RAI1
BTG2	RAI1
FMOD	RAI1
PRELP	C17orf97
ATP2B4	MAPK7
ZBED6	HIC1
ZC3H11A	HIC1
SNRPE	HIC1
SOX13	SLC47A2
PLA2G5	TMEM11
MDM4	C17orf97
ETNK2	SGSM2
REN	KSR1
KISS1	SLC13A2
GOLT1A	PROCA1
PLEKHA6	KIAA0664
PPP1R15B	RAP1GAP2
PIK3C2B	RAP1GAP2
PLA2G2D	RAB11FIP4
LRRN2	SUZ12
PLA2G2F	C17orf75
NFASC	TMEM98
UBXN10	ARHGAP23
PLA2G2C	LASP1
CNTN2	RARA
RBBP5	RARA
DSTYK	FKBP10
TMCC2	HSPB9
NUAK2	PLEKHH3
KLHDC8A	PLEKHH3
LEMD1	PLEKHH3
CDK18	PLEKHH3
MFSD4	ARL4D
ELK4	PLCD3
SLC45A3	PLCD3
NUCKS1	PLCD3
RAB7L1	FMNL1
SLC41A1	FMNL1
PM20D1	ARHGAP27
SLC26A9	ARHGAP27
FAM72A	ARHGAP27
VWA5B1	ARHGAP27
AVPR1B	WNT3
CTSE	WNT3
C1orf186	TBKBP1
SRGAP2	TBKBP1
IKBKE	TBKBP1
C1orf147	TBKBP1
RASSF5	SP6
EIF2D	SP6
DYRK3	SP6
MAPKAPK2	HOXB3
IL19	HOXB3
FAM43B	HOXB3
IL10	HOXB3
IL20	HOXB3
IL24	HOXB6
FAIM3	HOXB6
PIGR	HOXB9
FCAMR	HOXB9
C1orf116	HOXB9
YOD1	HOXB9
PFKFB2	IGF2BP1
C4BPB	IGF2BP1
CD55	TAC4
CR2	CACNA1G
CR1	WFIKKN2
CR1L	HLF
CD46	HSF5
C1orf132	NLRP1
CD34	NLRP1
CAMK2N1	HEATR6
PLXNA2	EFCAB3
MUL1	2010-03-01
CAMK1G	NA
CDA	CEP112
PINK1	CEP112
DDOST	SLC16A11
LAMB3	SOX9
G0S2	SOX9
HSD11B1	SDK2
KIF17	SDK2
TRAF3IP3	SDK2
IRF6	KIF19
DIEXF	ACAP1
SYT14	FOXJ1
SERTAD4	CYGB
C1orf133	CYGB
SH2D5	CYGB
HHAT	MGAT5B
HP1BP3	MGAT5B
KCNH1	SOX15
RCOR3	SEC14L1
EIF4G3	AC111170.3
TRAF5	TNRC6C
DTL	TMC8
RD3	AC087645.1
SLC30A1	SOCS3
NEK2	DNAH17
C1orf86	ENGASE
LPGAT1	RBFOX3
INTS7	RBFOX3
PPP2R5A	RBFOX3
TMEM206	RBFOX3
NENF	CBX8
ATF3	CBX4
FAM71A	TBC1D16
TATDN3	TBC1D16
BATF3	TBC1D16
NSL1	TBC1D16
FLVCR1	CCDC40
C1orf227	CCDC40
VASH2	CCDC40
ANGEL2	RPTOR
RPS6KC1	AC127496.3
PROX1	BAIAP2
SMYD2	GUCY2D
AL590822.1	AATK
PTPN14	AATK
CENPF	LINC00482
NBPF3	BAHCC1
KCNK2	FSCN2
ECE1	FSCN2
KCTD3	FSCN2
USH2A	ASPSCR1
ESRRG	DUS1L
SPATA17	DUS1L
GPATCH2	FASN
RRP15	SLC16A3
ALPL	TEX19
TGFB2	UTS2R
C1orf143	C17orf101
LYPLAL1	HEXDC
LDLRAD2	HEXDC
RAP1GAP	FN3KRP
IARS2	FN3K
SKI	VAMP2
SLC30A10	ZNF750
EPRS	ZNF750
BPNT1	METRNL
USP48	METRNL
RAB3GAP2	METRNL
MARK1	METRNL
AC096644.1	AC139099.1
C1orf115	AC139099.1
MOSC2	AC139099.1
MOSC1	AC139099.1
HLX	ABR
HSPG2	ABR
MIA3	NAPG
DUSP10	CHMP1B
CELA3B	MPPE1
HHIPL2	PTPN2
TAF1A	C18orf1
BROX	C18orf34
AIDA	CELF4
DISP1	PIK3C3
C1orf65	SETBP1
TLR5	SETBP1
CELA3A	CTIF
SUSD4	CTIF
CDC42	EPB41L3
CAPN2	EPB41L3
CAPN8	CCBE1
TP53BP2	AC015989.1
PARP1	NA
FBXO28	BCL2
DEGS1	HMSD
CNIH4	LAMA1
RER1	TSHZ1
NVL	NA
WNT4	ZNF236
WDR26	ZNF236
CNIH3	ZNF236
DNAH14	NA
MORN1	MBP
LBR	MBP
ENAH	GALR1
SRP9	SALL3
EPHX1	SALL3
TMEM63A	SALL3
RP4-559A3.7	SALL3
PYCR2	SALL3
LEFTY2	SALL3
C1orf55	SALL3
H3F3A	NFATC1
MIXL1	CTDP1
ACBD3	CTDP1
LIN9	CTDP1
ZBTB40	KCNG2
C1orf95	KCNG2
PSEN2	KCNG2
ITPKB	KCNG2
ADCK3	KCNG2
CDC42BPA	NDUFV2
ZNF678	RAB31
SNAP47	RAB31
JMJD4	C19orf6
PRSS38	ICAM3
WNT3A	ABCA7
WNT9A	HMHA1
ARF1	HMHA1
C1orf35	AC011475.1
MRPL55	NA
GUK1	QTRT1
GJC2	HMHA1
IBA57	HMHA1
C1orf148	C19orf80
C1orf145	DOCK6
OBSCN	AC024575.1
HIST3H2BB	RGL3
TRIM11	STK11
TRIM17	ZNF625
HIST3H3	MAST1
HIST3H2A	MAST1
RNF187	NA
RP5-915N17.9	C19orf26
RHOU	MUM1
EPHA8	MUM1
TMEM78	MUM1
SPHAR	DAZAP1
C1QA	DAZAP1
URB2	LPHN1
C1orf96	BRD4
ACTA1	RASAL3
NUP133	RASAL3
ABCB10	RASAL3
C1QC	RASAL3
TAF5L	KLF2
C1QB	EPS15L1
EPHB2	EPS15L1
GALNT2	TCF3
COG2	ANO8
PGBD5	PLVAP
AGT	BST2
CAPN9	JAK3
C1orf198	SLC5A5
ARV1	ARRDC2
TTC13	REXO1
FAM89A	KLF16
TRIM67	ELL
C1orf131	ELL
GNPAT	CRTC1
C1orf124	CRTC1
EXOC8	CRTC1
EGLN1	CRTC1
TSNAX	CERS1
DISC1	CERS1
KIAA1383	ADAT3
SIPA1L2	CSNK1G2
KDM1A	C19orf34
LACTBL1	CILP2
NTPCR	TSSK6
PCNXL2	TSSK6
RP5-862P8.2	GMIP
KCNK1	BTBD2
PEX10	ZNF626
SLC35F3	ZNF708
LUZP1	LINGO3
C1orf31	LINGO3
TARBP1	LINGO3
IRF2BP2	AC092329.1
GGPS1	LSM7
HTR1D	AC104537.1
TOMM20	GNG7
ARID4B	GNG7
TBCE	DIRAS1
B3GALNT2	SGTA
GNG4	CCNE1
LYST	AES
GPR137B	GNA11
C1orf213	S1PR4
NID1	S1PR4
HNRNPR	ZNF507
ERO1LB	NFIC
EDARADD	KCTD15
LGALS8	C19orf77
HEATR1	C19orf77
ACTN2	C19orf77
MTR	C19orf77
TCEA3	AC002511.1
RYR2	C19orf46
ASAP3	PIP5K1C
ZP4	ZFR2
E2F2	ZFR2
PLCH2	WDR87
ID3	RASGRP4
CHRM3	MAP4K1
MDS2	ACTN4
FMN2	CAPN12
RPL11	CAPN12
TCEB3	PAK4
GREM2	IL28B
RGS7	IL28B
PITHD1	EEF2
LYPLA2	LRFN1
GALE	LRFN1
HMGCL	LRFN1
KMO	LRFN1
FH	LRFN1
FUCA1	LRFN1
CHML	LRFN1
WDR64	SERTAD1
EXO1	EBI3
CNR2	LYPD4
MAP1LC3C	LYPD4
PLD5	DEDD2
PNRC2	SH3GL1
SRSF10	BCL3
SDCCAG8	PPP1R37
CEP170	NKPD1
AKT3	SEMA6B
TNFRSF14	TRAPPC6A
MYOM3	EXOC3L2
ZNF238	EXOC3L2
PANK4	EXOC3L2
C1orf100	EXOC3L2
IL22RA1	SIX5
C1orf101	MYPOP
ADSS	HIF3A
PPPDE1	STRN4
IL28RA	PLIN3
FAM36A	MAMSTR
HNRNPU	RASIP1
EFCAB2	RASIP1
KIF26B	RASIP1
GRHL3	TRPM4
SMYD3	TRPM4
HES5	TRPM4
CNST	ARRDC5
TFB2M	KDM4B
SCCPDH	KDM4B
RP11-439E19.8	MYBPC2
AHCTF1	CLEC11A
C1orf201	ZNF808
ZNF670	ZNF701
ZNF669	LILRB2
C1orf229	AC009892.10
ZNF124	GP6
NIPAL3	EPS8L1
NLRP3	EPS8L1
ZNF496	EPS8L1
OR2B11	EPS8L1
C1orf150	EPS8L1
OR2C3	EPS8L1
OR14K1	EPS8L1
OR14A2	NAT14
OR11L1	NAT14
TRIM58	EPN1
OR2W3	LONP1
RCAN3	LONP1
OR2T8	BSG
OR2L8	DUS3L
OR2L5	A1BG
OR2L13	A1BG
OR2M2	ZNF497
OR2M3	ZNF497
OR14C36	AC012313.1
OR2T1	NA
OR2G6	DENND1C
OR2T34	TRIP10
OR2T11	SH2D3A
C1orf130	VAV1
OR14I1	PNPLA6
ZNF672	PNPLA6
SH3BP5L	XAB2
ZNF692	XAB2
PGBD2	AC010336.1
SRRM1	C19orf22
C1orf93	ARID3A
CLIC4	ARID3A
RHD	ARID3A
RUNX3	WDR18
MMEL1	GRIN3B
SYF2	AFF3
C1orf63	KLF11
TMEM50A	KLF11
RHCE	UXS1
TTC34	MALL
TMEM57	SNTG2
LDLRAP1	RGPD8
MAN1C1	PAX8
SEPN1	PAX8
AL020996.1	PAX8
C1orf135	PAX8
PAQR7	PAX8
STMN1	SLC35F5
PAFAH2	E2F6
EXTL1	SCTR
SLC30A2	SCTR
PDIK1L	EPB41L5
GRRP1	TMEM185B
ZNF593	TMEM185B
CNKSR1	TMEM185B
CEP85	GLI2
SH3BGRL3	GLI2
UBXN11	BIN1
CD52	BIN1
AIM1L	PROC
ZNF683	PROC
LIN28A	PROC
DHDDS	HS6ST1
HMGN2	ARHGEF4
RPS6KA1	ARHGEF4
ARID1A	ARHGEF4
PIGV	C2orf27A
ZDHHC18	LYPD1
SFN	NXPH2
NUDC	AC008271.1
GPN2	RBMS1
GPATCH3	TMEM18
NR0B2	SP3
C1orf172	AC009336.1
TRNP1	AC009336.1
FAM46B	AC009336.1
SLC9A1	OSR1
WDTC1	STK17B
TMEM222	SATB2
SYTL1	NDUFB3
MAP3K6	NDUFB3
CD164L2	PUM2
ACTRT2	PUM2
GPR3	NRP2
WASF2	IDH1
AHDC1	RUFY4
FGR	RUFY4
IFI6	NCL
FAM76A	NCL
STX12	NCL
PPP1R8	ALPPL2
C1orf38	ALPPL2
RPA2	INPP5D
SMPDL3B	ARL4C
XKR8	AGAP1
EYA3	AGAP1
ATPIF1	AGAP1
PTAFR	AGAP1
DNAJC8	AC011239.1
SESN2	COL6A3
MED18	PER2
PHACTR4	TWIST2
RCC1	AC017028.1
TRNAU1AP	AC017028.1
RAB42	AC062017.1
TAF12	AC062017.1
GMEB1	AC093802.1
YTHDF2	AC093802.1
OPRD1	NDUFA10
EPB41	OTOS
TMEM200B	OTOS
SRSF4	AC104809.3
MECR	ANO7
PTPRU	D2HGDH
PRDM16	GAL3ST2
ZCCHC17	C2orf85
MATN1	AC131097.4
LAPTM5	AC131097.4
SDC3	AC131097.4
PUM1	AC131097.4
NKAIN1	AC131097.4
SNRNP40	ADCY3
FABP3	ADCY3
SERINC2	POMC
TINAGL1	RAB10
HCRTR1	UCN
PEF1	UCN
COL16A1	UCN
BAI2	KRTCAP3
SPOCD1	NA
AL136115.1	KRTCAP3
PTP4A2	TTC15
KHDRBS1	TSSC1
TMEM39B	TTC15
KPNA6	CYP1B1
TXLNA	THADA
CCDC28B	THADA
IQCC	GPR75
TMEM234	GPR75
EIF3I	GPR75
FAM167B	GPR75
LCK	GPR75
HDAC1	PAPOLG
MARCKSL1	XPO1
TSSK3	OTX1
BSDC1	FAM150B
ZBTB8B	SERTAD2
ZBTB8A	FAM150B
ZBTB8OS	NAGK
RBBP4	FBXO41
SYNC	TET3
KIAA1522	DCTN1
YARS	VAMP5
S100PBP	SFTPB
FNDC5	SFTPB
HPCA	CD8B
TMEM54	CD8B
RNF19B	ID2
AK2	RGPD2
ADC	RGPD2
ARHGEF16	RGPD2
TRIM62	ASAP2
ZNF362	ITGB1BP1
PHC2	MAL
ZSCAN20	PROM2
TPRG1L	C20orf26
CSMD2	RALGAPA2
MEGF6	CD93
HMGB4	CD93
C1orf94	CD93
GJB5	NINL
GJB4	FRG1B
GJB3	REM1
GJA4	BCL2L1
C1orf212	C20orf112
DLGAP3	RP11-410N8.4
ZMYM6NB	C20orf112
WRAP73	SLC4A11
ZMYM1	SRC
SFPQ	SRC
ZMYM4	ARHGAP40
KIAA0319L	HSPA12B
NCDN	HSPA12B
TP73	HSPA12B
TFAP2E	PANK2
PSMB2	ZHX3
C1orf216	FITM2
CLSPN	HNF4A
EIF2C4	HNF4A
EIF2C1	ARFGEF2
EIF2C3	TMEM189
CCDC27	NFATC2
TEKT2	NFATC2
ADPRHL2	NFATC2
COL8A2	SALL4
TRAPPC3	TFAP2C
MAP7D1	SPO11
THRAP3	BMP7
SH3D21	RBM38
FAM176B	RBM38
AL591845.1	ZBP1
STK40	PMEPA1
LSM10	PMEPA1
DFFB	C20orf85
OSCP1	GNAS
MRPS15	GNAS
CSF3R	CDH4
LRRC47	CDH4
GRIK3	CABLES2
CEP104	C20orf151
ZC3H12A	SLCO4A1
DNALI1	SLCO4A1
MEAF6	RP11-93B14.6
SNIP1	NTSR1
GNL2	NTSR1
RSPO1	BHLHE23
C1orf174	BIRC7
CDCA8	NKAIN4
EPHA10	CHRNA4
MANEAL	CHRNA4
YRDC	KCNQ2
C1orf122	RP4-697K14.7
AL929472.1	ABHD16B
INPP5B	ABHD16B
SF3A3	UCKL1
UTP11L	UCKL1
FHL3	NA
POU3F1	FAM110A
AKIRIN1	FAM110A
RRAGC	FAM110A
GJA9	BAGE4
RHBDL2	BAGE4
NDUFS5	BAGE4
KIAA0754	BAGE4
MACF1	RBM11
BMP8A	RBM11
PPIE	RBM11
PABPC4	RBM11
HEYL	RBM11
NT5C1A	NA
HPCAL4	NRIP1
BMP8B	KRTAP19-8
OXCT2	OLIG1
TRIT1	IL10RB
MYCL1	SIM2
MFSD2A	SIM2
CAP1	WRB
PPT1	DSCAM
RLF	TMPRSS2
TMCO2	TMPRSS2
ZMPSTE24	AP001619.1
COL9A2	PKNOX1
SMAP2	CBS
ZNF643	AP001631.10
ZNF642	AP001631.10
DEM1	AP001631.10
ZNF684	AP001631.10
NFYC	AP001631.10
RIMS3	AP001631.10
KCNQ4	SIK1
CTPS	PDXK
CITED4	CSTB
SLFNL1	CSTB
SCMH1	AGPAT3
FOXO6	AGPAT3
EDN2	TRAPPC10
HIVEP3	AIRE
GUCA2B	KRTAP10-9
GUCA2A	SUMO3
FOXJ3	ITGB2
RIMKLA	ITGB2
ZMYND12	C21orf67
PPCS	C21orf67
CCDC30	COL18A1
PPIH	COL18A1
YBX1	POFUT2
C1orf50	COL18A1
CLDN19	COL18A1
LEPRE1	COL18A1
ERMAP	COL18A1
CCDC23	SLC19A1
AJAP1	SLC19A1
ZNF691	SLC19A1
SLC2A1	PCBP3
FAM183A	COL6A2
WDR65	IL17RA
EBNA1BP2	CECR2
TMEM125	BID
C1orf210	XXbac-B461K10.4
TIE1	SLC25A1
MPL	NA
CDC20	TBX1
ELOVL1	TBX1
MED8	TXNRD2
C1orf84	SCARF2
SZT2	SCARF2
HYI	KLHL22
PTPRF	GNAZ
KDM4A	RTDR1
ST3GAL3	BCR
ARTN	C22orf15
IPO13	DERL3
DPH2	C22orf36
ATP6V0B	CRYBB1
B4GALT2	CRYBB1
CCDC24	MN1
SLC6A9	MN1
KLF17	MN1
DMAP1	MN1
ERI3	MN1
RNF220	MN1
TMEM53	MN1
C1orf228	MN1
KIF2C	MN1
RPS8	MN1
BEST4	XBP1
PLK3	OSM
TCTEX1D4	RFPL2
BTBD19	APOL3
PTCH2	MYH9
EIF2B3	NCF4
UROD	TST
ZSWIM5	RAC2
HPDL	RAC2
MUTYH	MFNG
TOE1	CDC42EP1
TESK2	BAIAP2L2
MMACHC	TOB2
CCDC163P	SHISA8
PRDX1	C22orf32
AKR1A1	TCF20
NASP	TCF20
CCDC17	NFAM1
GPBP1L1	MPPED1
TMEM69	LINC00207
IPP	LINC00207
MAST2	FBLN1
PIK3R3	MIR4763
TSPAN1	MIR4763
POMGNT1	WNT7B
RAD54L	WNT7B
LRRC41	NA
UQCRH	WNT7B
NSUN4	MIR4763
FAAH	NA
DMBX1	C22orf26
CYP4B1	C22orf26
KNCN	C22orf26
MKNK1	C22orf26
MOB3C	MIR4763
KIAA0494	MIR4763
CYP4X1	MIR4763
CYP4A11	MIR4763
CMPK1	CELSR1
PDZK1IP1	GRAMD4
TAL1	FAM19A5
STIL	FAM19A5
FOXE3	CTA-299D3.8
FOXD2	ZBED4
SLC5A9	C22orf34
SPATA6	C22orf34
AGBL4	C22orf34
BEND5	ZBED4
AL645730.2	MLC1
KCNAB2	PLXNB2
ELAVL4	KLHDC7B
CDKN2C	SHANK3
DMRTA2	SHANK3
FAF1	SHANK3
C1orf185	SHANK3
RNF11	SHANK3
TTC39A	SHANK3
EPS15	SHANK3
OSBPL9	SHANK3
NRD1	SHANK3
RAB3B	ATP2B2
BTF3L4	ATP2B2
KTI12	KIAA2018
ZFYVE9	VGLL4
CC2D1B	MYLK
ORC1	CHST13
PRPF38A	NA
ZCCHC11	GATA2
GPX7	CCDC48
FAM159A	AMOTL2
ZYG11B	AMOTL2
SELRC1	FBLN2
ZYG11A	MRAS
ECHDC2	TPRXL
SCP2	TPRXL
PODN	C3orf19
SLC1A7	PFN2
CPT2	MBNL1
C1orf123	GMPS
MAGOH	RP11-6F2.7
LRP8	ATP11B
DMRTB1	IGF2BP2
GLIS1	IGF2BP2
DIO1	DGKG
TMEM48	HES1
YIPF1	HES1
LRRC42	FAM43A
HSPB11	APOD
LDLRAD1	MUC4
TMEM59	MUC4
AL161915.1	MUC4
CDCP2	TNK2
AL357673.1	TNK2
MRPL37	AC069257.9
C1orf191	PIGZ
SSBP3	UBE2E1
ACOT11	TRIM71
FAM151A	TRIM71
HEATR8	TRIM71
C1orf177	VILL
PARS2	NA
TTC22	SLC25A38
DHCR24	CCDC72
TMEM61	C3orf45
BSND	C3orf45
PCSK9	C3orf45
USP24	FAM208A
PRKAA2	FLNB
AL669831.1	MAGI1
PPAP2B	MAGI1
C8A	SLC25A26
DAB1	SLC25A26
OMA1	SUCLG2
TACSTD2	SUCLG2
MYSM1	GPR27
NPHP4	FRG2C
JUN	FRG2C
FGGY	FRG2C
HOOK1	FRG2C
CYP2J2	PRRT3
C1orf87	PRRT3
NFIA	RP11-766F14.2
CHD5	CCDC109B
INADL	ARSJ
TM2D1	NKX1-1
RNF207	NKX1-1
RPL22	NKX1-1
L1TD1	MAB21L2
USP1	MAB21L2
KANK4	NKX1-1
ICMT	NKX1-1
DOCK7	TMEM154
HES3	KIAA0922
ANGPTL3	TACC3
GPR153	FAM198B
ATG4C	TACC3
ACOT7	TACC3
FOXD3	FAM53A
ALG6	FAM53A
ITGB3BP	SH3RF1
DLEU2L	FAM184B
EFCAB7	FGFR3
PGM1	FGFR3
ESPN	FGFR3
ROR1	FGFR3
UBE2U	FGFR3
CACHD1	RWDD4
HES2	HELT
RAVER2	SLC25A4
TNFRSF25	SORBS2
PLEKHG5	FAT1
JAK1	FAT1
AK4	TRIML1
DNAJC6	TRIML2
NOL9	FRG1
LEPROT	NAT8L
LEPR	ZFYVE28
TAS1R1	SOD3
PDE4B	SOD3
OR4F16	SLC34A2
ZBTB48	FAM193A
KLHL21	CCKAR
PHF13	RGS12
SGIP1	DOK7
THAP3	DOK7
DNAJC11	ADRA2C
TCTEX1D1	PTTG2
WDR78	NSUN7
MIER1	ZBTB49
SLC35D1	MSX1
C1orf141	CHIC2
IL23R	CHIC2
IL12RB2	PDE6B
GADD45A	WFS1
SERBP1	JAKMIP1
GNG12	PPP2R2C
DIRAS3	PDE6B
WLS	PDE6B
RPE65	MAN2B2
DEPDC1	MAN2B2
LRRC7	MFSD7
SRSF11	TBC1D14
LRRC40	TBC1D14
ANKRD13C	GRPEL1
HHLA3	PF4
CTH	2011-09-01
PTGER3	PRDM8
ZRANB2	PRDM8
NEGR1	PRDM8
CAMTA1	NA
FPGT	PRDM8
LRRIQ3	PRDM8
RP11-653A5.2	SH3TC1
LRRC53	ACOX3
C1orf173	WDFY3
CRYZ	ACOX3
TYW3	HMX1
LHX8	RP11-1286E23.4
SLC44A5	SLC26A1
ACADM	IDUA
MSH4	ANKRD33B
SAMD11	ANKRD33B
ASB17	SLC6A19
ST6GALNAC3	SLC6A19
ST6GALNAC5	COMMD10
AK5	SLC6A19
PIGK	SLC6A19
ZZZ3	SLC6A18
USP33	SLC6A18
FAM73A	SHROOM1
VAMP3	SHROOM1
NEXN	PCBD2
FUBP1	C5orf65
PER3	C5orf65
GIPC2	C5orf65
PTGFR	C5orf65
UTS2	C5orf65
ELTD1	ECSCR
PARK7	TMEM173
TNFRSF9	PCDHGA11
ERRFI1	CDX1
LPHN2	IRGM
SLC45A1	IRGM
PRKACB	LARP1
RERE	ODZ2
TTLL7	SLIT3
SAMD13	STK10
RPF1	NEURL1B
GNG5	NEURL1B
CTBS	NEURL1B
C1orf180	NEURL1B
SSX2IP	NEURL1B
LPAR3	ERGIC1
MCOLN2	ERGIC1
MCOLN3	ERGIC1
WDR63	NDUFS6
SYDE2	STC2
C1orf52	CPLX2
BCL10	CDHR2
DDAH1	UNC5A
CYR61	RGS14
ZNHIT6	PFN3
COL24A1	GRK6
CLCA2	DOK3
CLCA4	FAM153C
SH3GLB1	RMND5B
HS2ST1	COL23A1
CA6	COL23A1
RP4-604K5.1	ADAMTS2
LMO4	ADAMTS2
NOC2L	RUFY1
PKN2	RASGEF1C
ENO1	GFPT2
GBP6	TRIM52
GTF2B	TRIM52
CCBL2	LRRC14B
KLHL17	IRX4
RBMXL1	C5orf17
GBP1	CDH10
GBP2	CDH9
GBP5	CDH9
LRRC8B	CDH9
LRRC8C	IRX1
PLEKHN1	IRX1
ZNF326	GDNF
SLC2A7	GDNF
SLC2A5	ADAMTS16
CDC7	ADAMTS16
C1orf170	SLC9A3
BARHL2	SLC9A3
ZNF644	SLC9A3
GPR157	RP11-528L24.3
HFM1	RP11-528L24.3
BRDT	IL31RA
TGFBR3	ANKRD55
EPHX4	PDE4D
BTBD8	CEP72
H6PD	BTF3
C1orf146	BTF3
GLMN	BTF3
GFI1	BTF3
EVI5	BTF3
RPL5	BHMT2
ISG15	CMYA5
FAM69A	CMYA5
SPSB1	CMYA5
MTF2	CMYA5
CCDC18	SERINC5
TMED5	NR2F1
DR1	NR2F1
FNBP1L	NR2F1
BCAR3	ANKRD32
DNTTIP2	ANKRD32
GCLM	ANKRD32
SLC25A33	ANKRD32
ABCA4	ANKRD32
ARHGAP29	SIM1
ABCD3	SIM1
F3	GRIK2
SLC44A3	GCNT2
CNN3	GCNT2
ALG14	SOBP
TMEM56	SOBP
RWDD3	SOBP
TMEM201	SOBP
PTBP2	NEDD9
PIK3CD	MARCKS
AGRN	MARCKS
C1orf200	MARCKS
SNX7	FOXQ1
DPYD	LAMA2
CLSTN1	HECA
CTNNBIP1	JARID2
RP4-788L13.1	ESR1
LPPR5	RGS17
LOXL4	ARID1B
PYROXD2	ZDHHC14
HPS1	FOXC1
HPSE2	NA
GTPBP4	GMDS
CNNM1	GMDS
CELF2	PACRG
GOT1	AL078585.1
NKX2-3	RPS6KA2
ENTPD7	RPS6KA2
SLC25A28	FRMD1
COX15	C6orf120
ABCC2	THBS2
DNMBP	TCTE3
CPN1	TCTE3
ERLIN1	FAM8A1
CHUK	ID4
CWF19L1	E2F3
BLOC1S2	E2F3
PKD2L1	E2F3
SCD	E2F3
WNT8B	E2F3
AL359878.1	SOX4
SEC31B	NRSN1
NDUFB8	HIST1H1C
HIF1AN	HIST1H2AE
PAX2	HIST1H3E
FAM178A	TRIM27
MRPL43	ZNF311
SEMA4G	ZNF311
C10orf2	PPP1R18
LZTS2	DDAH2
PDZD7	SLC44A4
SFXN3	ZBTB12
KAZALD1	TNXB
TLX1	TNXB
LBX1	BTNL2
BTRC	HLA-DPB1
DPCD	HLA-DPB1
POLL	TAPBP
FBXW4	DEF6
FGF8	TEAD3
NPM3	ETV7
MGEA5	CCDC167
KCNIP2	TREM1
C10orf76	FOXP4
HPS6	FOXP4
PPRC1	TOMM6
LDB1	TFEB
NOLC1	C6orf132
ELOVL3	C6orf132
PITX3	C6orf132
GBF1	C6orf132
NFKB2	C6orf132
PSD	CAGE1
FBXL15	AL079342.1
CUEDC2	SLC35B3
C10orf95	SLC35B3
TMEM180	TSC22D4
ACTR1A	CLDN15
SUFU	ALKBH4
TRIM8	CYP2W1
SFXN2	C7orf50
ARL3	GPER
C10orf26	C7orf50
CYP17A1	UNCX
C10orf32	UNCX
AS3MT	C7orf68
CNNM2	IRF5
INA	IRF5
NT5C2	IRF5
PCGF6	IRF5
TAF5	IRF5
USMG5	SMO
PDCD11	ZFAND2A
CALHM2	NRF1
CALHM1	KLHDC10
RP11-631M21.2	ZFAND2A
CALHM3	NA
NEURL	ZFAND2A
SH3PXD2A	MAFK
SLK	TBXAS1
SFR1	MAFK
COL17A1	MAFK
GSTO1	MAFK
GSTO2	KRBA1
CCDC147	ZNF775
ITPRIP	NOS3
SORCS3	KCNH2
IDI2	MLL3
SORCS1	MLL3
IDI1	MLL3
ADD3	ACTR3B
XPNPEP1	RBM33
RP11-451M19.3	SHH
MXI1	SHH
SMNDC1	SHH
DUSP5	AC021218.2
SMC3	MNX1
RBM20	AC005481.5
PDCD4	AC005481.5
BBIP1	PTPRN2
SHOC2	MAFK
ADRA2A	PTPRN2
TECTB	PTPRN2
C10orf31	VIPR2
GPAM	VIPR2
ACSL5	PSMG3
ZDHHC6	PSMG3
WDR37	NA
VTI1A	PSMG3
TCF7L2	PSMG3
HABP2	FAM20C
USP6NL	MAD1L1
NRAP	FAM20C
CASP7	NUDT1
C10orf81	TRA2A
DCLRE1A	LFNG
AL162407.1	LFNG
ADRB1	HOXA3
TDRD1	HOXA3
C10orf118	HOXA3
VWA2	HOXA3
AFAP1L2	HOXA3
ABLIM1	HOXA3
FAM160B1	HOXA3
TRUB1	HOXA3
ECHDC3	HOXA3
ATRNL1	HOXA4
GFRA1	HOXA4
C10orf96	HOXA4
PNLIPRP3	HOXA4
PNLIP	HOXA5
C10orf47	HOXA5
PNLIPRP1	HOXA5
ENO4	HOXA5
C10orf82	HOXA5
HSPA12A	HOXA5
KIAA1598	HOXA5
KCNK18	AMZ1
VAX1	CARD11
SLC18A2	CARD11
PDZD8	AC083864.4
EMX2	AC145676.2
DHTKD1	GPR141
UPF2	AC145676.2
RAB11FIP2	POU6F2
FAM204A	AC145676.2
PRLHR	SDK1
C10orf46	AC145676.2
NANOS1	SDK1
EIF3A	SDK1
FAM45A	AC145676.2
SFXN4	AC145676.2
PRDX3	AC145676.2
GRK5	AC145676.2
BAG3	AC145676.2
RGS10	CAMK2B
TIAL1	CAMK2B
INPP5F	MYO1G
MCMBP	MYO1G
SEC23IP	TNS3
SEC61A2	NA
PPAPDC1A	PAPOLB
NUDT5	SLC29A4
WDR11	SLC29A4
CDC123	HEATR2
ADARB2	HEATR2
TACC2	PDGFA
FGFR2	PRKAR1B
ATE1	PRKAR1B
NSMCE4A	PRKAR1B
BTBD16	FAM20C
PLEKHA1	RAC1
ARMS2	PRKAR1B
HTRA1	TPST1
DMBT1	WBSCR22
FAM24A	CLDN4
C10orf120	SRRM3
FAM24B	HEATR2
C10orf88	HEATR2
[truncated: 16,843 more rows]
