# Supplementary material for: Extensive Inter-Cyst DNA Methylation Variation in Autosomal Dominant Polycystic Kidney Disease Revealed by Genome Scale Sequencing
Source: Front Genet. 2020 Apr 15;11:348. doi: 10.3389/fgene.2020.00348 (PMC7174623; doi:10.3389/fgene.2020.00348)
Supplement: Supplementary file 1 [file Data_Sheet_1.zip › New folder (2)/Table S5.XLSX]

## Sheet: Sheet1
_BACKGROUND	Gene Body ICV
LZIC	SAMD11
PALMD	C1orf170
HES4	ISG15
FRRS1	AGRN
NMNAT1	TTLL10
AGL	TTLL10
SLC35A3	TTLL10
HIAT1	TNFRSF18
SASS6	SDF4
RBP7	PUSL1
CCDC76	PUSL1
LRRC39	TAS1R3
DBT	DVL1
RTCD1	MXRA8
RNF223	MXRA8
CDC14A	MXRA8
GPR88	ANKRD65
VCAM1	VWA1
UBE4B	SSU72
SLC30A7	MIB2
EXTL2	MIB2
DPH5	C1orf222
S1PR1	PRKCZ
C1orf159	PRKCZ
OLFM3	PRKCZ
KIF1B	PRKCZ
RNPC3	SKI
COL11A1	MORN1
AMY1B	PLCH2
PGD	PLCH2
CORT	MMEL1
OR4F5	TTC34
PEX14	TTC34
DFFA	PRDM16
PRMT6	PRDM16
CASZ1	PRDM16
TTLL10	PRDM16
NTNG1	PRDM16
NBPF6	PRDM16
VAV3	PRDM16
SLC25A24	PRDM16
NBPF4	PRDM16
TARDBP	PRDM16
FAM102B	PRDM16
HENMT1	PRDM16
PRPF38B	ARHGEF16
STXBP3	ARHGEF16
AKNAD1	MEGF6
GPSM2	MEGF6
CLCC1	MEGF6
WDR47	MEGF6
TMEM167B	WRAP73
TAF13	AJAP1
C1orf194	AJAP1
KIAA1324	NPHP4
SARS	KCNAB2
CELSR2	KCNAB2
PSRC1	ESPN
MYBPHL	ESPN
SORT1	TNFRSF25
SYPL2	PLEKHG5
PSMA5	PLEKHG5
ATXN7L2	CAMTA1
CYB561D1	CAMTA1
GPR61	PER3
AMIGO1	PER3
C1orf127	ERRFI1
GNAI3	RERE
GNAT2	SLC2A7
AMPD2	SLC2A5
GSTM4	SLC2A5
GSTM1	SLC2A5
GSTM5	SLC2A5
GSTM3	SLC2A5
EPS8L3	SLC2A5
CSF1	H6PD
AHCYL1	CASZ1
FAM40A	CASZ1
ALX3	FBXO2
UBL4B	DHRS3
SLC6A17	PDPN
KCNC4	C1orf196
RBM15	KAZN
SLC16A4	KAZN
MASP2	KAZN
HBXIP	TMEM51
PROK1	CTRC
KCNA10	HSPB7
SRM	EPHA2
KCNA2	EPHA2
KCNA3	AL355149.1
EXOSC10	AL355149.1
CD53	AL355149.1
LRIF1	AL355149.1
DRAM2	AL355149.1
CEPT1	BX284668.1
DENND2D	ACTL8
MTOR	IGSF21
CHIA	KLHDC7A
C1orf88	KLHDC7A
ATP5F1	KLHDC7A
WDR77	KLHDC7A
C1orf162	PAX7
ADORA3	IFFO2
RAP1A	PLA2G5
C1orf183	ECE1
DDX20	ECE1
KCND3	EPHB2
ANGPTL7	LUZP1
CTTNBP2NL	TCEA3
UBIAD1	TCEA3
WNT2B	GALE
ST7L	CNR2
CAPZA1	CNR2
MOV10	GRHL3
PPM1J	GRHL3
FAM19A3	RUNX3
B3GALT6	RUNX3
SLC16A1	RUNX3
LRIG2	RUNX3
PTCHD2	RPS6KA1
TNFRSF18	SLC9A1
MAGI3	SYTL1
PHTF1	SYTL1
RSBN1	SYTL1
PTPN22	MAP3K6
BCL2L15	MAP3K6
DCLRE1B	AHDC1
AP4B1	AHDC1
HIPK1	FGR
SYT6	FGR
TNFRSF4	YTHDF2
TRIM33	LCK
BCAS2	LCK
DENND2C	TRIM62
AMPD1	ZNF362
NRAS	PHC2
SDF4	NCDN
CSDE1	TFAP2E
SIKE1	COL8A2
SYCP1	FAM176B
TSPAN2	CSF3R
NGF	ZC3H12A
FBXO44	BMP8A
VANGL1	HEYL
CASQ2	COL9A2
NHLH2	COL9A2
SLC22A15	COL9A2
MAB21L3	COL9A2
ATP1A1	FOXO6
ATP1A1OS	HIVEP3
CD58	HIVEP3
FBXO2	HIVEP3
IGSF3	HIVEP3
C1orf137	MPL
FBXO6	ERI3
CD2	RNF220
PTGFRN	RNF220
MAD2L2	RNF220
CD101	RNF220
TTF2	RNF220
C1orf187	RNF220
TRIM45	PLK3
VTCN1	BTBD19
FAM132A	HPDL
MAN1A2	CCDC17
AGTRAP	CCDC17
FAM46C	FOXD2
WDR3	FOXD2
C1orf167	FOXD2
MTHFR	FOXD2
SPAG17	DMRTA2
CLCN6	DMRTA2
UBE2J2	ECHDC2
NPPA	PODN
NPPB	LRP8
HAO2	LRP8
TBX15	SSBP3
WARS2	SSBP3
PLOD1	SSBP3
KIAA2013	SSBP3
HSD3B1	ACOT11
PHGDH	TTC22
ZNF697	TTC22
HMGCS2	TTC22
REG4	TTC22
MFN2	USP24
ADAM30	TACSTD2
NOTCH2	TACSTD2
MIIP	NFIA
SCNN1D	NFIA
FAM72B	FOXD3
TNFRSF8	FOXD3
FCGR1B	AK5
TNFRSF1B	ZZZ3
PUSL1	HS2ST1
ACAP3	GBP2
VPS13D	LRRC8C
CPSF3L	BARHL2
GLTPD1	EPHX4
AADACL4	GFI1
DHRS3	GFI1
TAS1R3	GFI1
DVL1	CNN3
AADACL3	LPPR5
PRAMEF12	S1PR1
PRAMEF1	ALX3
PRAMEF2	ALX3
MXRA8	SLC6A17
PRAMEF11	KCNA2
PRAMEF10	KCNA3
AURKAIP1	ADORA3
WI2-3308P17.2	WNT2B
CCNL2	SYT6
FAM138A	CD58
MRPL20	CD58
PRAMEF21	TRIM45
ANKRD65	TBX15
VWA1	ADAM30
PRAMEF20	PDE4DIP
PRAMEF19	FMO5
ATAD3C	BCL9
LRRC38	AL358813.2
PDPN	BOLA1
PRDM2	PLEKHO1
ATAD3B	AL356356.1
C1orf196	SEMA6C
RP3-377D14.1	SEMA6C
ATAD3A	SEMA6C
FAM72D	SEMA6C
AL592284.1	SCNM1
PPIAL4B	IL6R
NBPF9	IL6R
PDE4DIP	IL6R
NOTCH2NL	CHRNB2
NBPF10	PBXIP1
HFE2	ZBTB7B
TXNIP	ADAM15
POLR3GL	MUC1
ANKRD34A	MUC1
LIX1L	RUSC1
RBM8A	MEX3A
GNRHR2	MEX3A
PEX11B	C1orf85
ANKRD35	SH2D2A
PIAS3	PEAR1
NUDT17	LRRC71
POLR3C	TSTD1
RNF115	TSTD1
CD160	TSTD1
PDZK1	PVRL4
GPR89A	PBX1
NBPF12	PBX1
KAZN	PBX1
CHD1L	LMX1A
PRKAB2	ILDR2
FMO5	ILDR2
BCL9	CD247
C1orf70	CD247
GJA8	CD247
ACP6	CD247
GJA5	CD247
GPR89B	METTL11B
NBPF24	PRRX1
PPIAL4A	PRRX1
SSU72	PRRX1
NBPF14	PRRX1
PPIAL4D	PRRX1
NBPF20	ZBTB37
NBPF15	RABGAP1L
NBPF16	KIAA1614
PPIAL4C	GLT25D2
HIST2H3PS2	LHX9
AL358813.2	PTPRC
AL645728.1	PTPRC
FCGR1A	GPR25
HIST2H2BF	GPR25
HIST2H4A	C1orf106
HIST2H2AA4	KIF21B
HIST2H2BE	GPR37L1
HIST2H2AC	PTPN7
HIST2H2AB	SYT2
BOLA1	PPFIA4
SV2A	PPFIA4
SF3B4	PPFIA4
OTUD7B	SOX13
VPS45	LRRN2
PLEKHO1	TMCC2
CA14	TMCC2
ANP32E	TMCC2
APH1A	TMCC2
C1orf54	RASSF5
C1orf51	MAPKAPK2
MRPS21	PLXNA2
AL138795.1	PLXNA2
PRPF3	PLXNA2
RPRD2	LAMB3
TARS2	LAMB3
ECM1	LAMB3
AL356356.1	IRF6
ADAMTSL4	C1orf133
C1orf138	MOSC1
MCL1	MOSC1
ENSA	HLX
GOLPH3L	HLX
HORMAD1	C1orf65
CTSS	CAPN2
ARNT	CAPN2
SETDB1	DEGS1
CERS2	EPHX1
ANXA9	RP4-559A3.7
FAM63A	ITPKB
PRUNE	ZNF678
BNIPL	C1orf35
C1orf56	GJC2
CDC42SE1	GJC2
GABPB2	GJC2
TNFAIP8L2	GJC2
SEMA6C	IBA57
SCNM1	C1orf145
VPS72	C1orf145
PIP5K1A	GALNT2
PSMD4	C1orf198
ZNF687	C1orf198
RP11-126K1.2	TRIM67
PI4KB	SLC35F3
RFX5	SLC35F3
SELENBP1	NID1
PSMB4	GREM2
POGZ	KMO
CGN	SDCCAG8
TUFT1	KIF26B
SNX27	KIF26B
CELF3	SMYD3
AL589765.1	RP11-439E19.8
OAZ3	C1orf229
MRPL9	OR2C3
TDRKH	OR2C3
LINGO4	OR2T11
RORC	SNTG2
C2CD4D	SNTG2
THEM5	SNTG2
THEM4	TPO
S100A10	TPO
S100A11	PXDN
TCHH	PXDN
RPTN	PXDN
HRNR	PXDN
MIB2	MYT1L
FLG	MYT1L
LCE5A	MYT1L
CRCT1	TSSC1
LCE3C	TSSC1
LCE3A	TSSC1
LCE2C	DCDC2C
LCE1E	SOX11
LCE1D	SOX11
SMCP	SOX11
SPRR4	SOX11
SPRR1B	RNF144A
LELP1	ASAP2
PRR9	ASAP2
LOR	ITGB1BP1
S100A9	KLF11
PGLYRP4	KLF11
RP11-345P4.5	HPCAL1
S100A12	HPCAL1
S100A8	LPIN1
S100A7L2	LPIN1
S100A7	TRIB2
S100A6	FAM84A
S100A2	OSR1
S100A1	OSR1
S100A16	OSR1
S100A14	OSR1
CHTOP	MATN3
SNAPIN	PUM2
ILF2	RHOB
NPR1	HS1BP3
INTS3	GDF7
SLC27A3	GDF7
GATAD2B	GDF7
CREB3L4	GDF7
DENND4B	GDF7
CRTC2	GDF7
SLC39A1	GDF7
JTB	GDF7
RAB13	APOB
RPS27	APOB
NUP210L	KLHL29
UBAP2L	KLHL29
TPM3	KLHL29
C1orf189	KLHL29
C1orf43	C2orf84
HAX1	C2orf84
AQP10	ADCY3
ATP8B2	ADCY3
IL6R	POMC
SHE	DNMT3A
TMEM51	ASXL2
TDRD10	KCNK3
UBE2Q1	MAPRE3
CHRNB2	EMILIN1
ADAR	UCN
KCNN3	FOSL2
CKS1B	SPDYA
PMVK	NLRC4
PBXIP1	TTC27
PYGO2	LTBP1
SHC1	CDC42EP3
FLAD1	CYP1B1
ZBTB7B	HNRPLL
DCST2	KCNG3
DCST1	THADA
ADAM15	THADA
EFNA4	SIX2
RP11-540D14.8	PRKCE
C1orf195	EPAS1
EFNA1	EPAS1
SLC50A1	EPAS1
DPM3	NRXN1
TRIM46	GPR75
KRTCAP2	GPR75
MUC1	GPR75
THBS3	GPR75
MTX1	GPR75
GBAP1	GPR75
GBA	ACYP2
FAM189B	VRK2
SCAMP3	BCL11A
CLK2	PUS10
HCN3	OTX1
PKLR	OTX1
FDPS	OTX1
RUSC1	OTX1
ASH1L	OTX1
DAP3	OTX1
YY1AP1	OTX1
MSTO1	OTX1
GON4L	OTX1
SYT11	OTX1
RXFP4	SERTAD2
RIT1	CEP68
KIAA0907	MEIS1
ARHGEF2	MEIS1
LAMTOR2	MEIS1
SSR2	ANTXR1
UBQLN4	ANTXR1
RAB25	TGFA
MEX3A	VAX2
LMNA	VAX2
FHAD1	DYSF
SEMA4A	CYP26B1
SLC25A44	EMX1
BGLAP	FBXO41
PAQR6	FBXO41
SMG5	FBXO41
TMEM79	RTKN
C1orf85	RTKN
CCT3	RTKN
C1orf182	RTKN
RHBG	RTKN
C1orf61	RTKN
MEF2D	RTKN
TTC24	LBX2
APOA1BP	DOK1
GPATCH4	LRRTM1
HAPLN2	ATOH8
BCAN	ST3GAL5
MMP23B	RGPD2
NES	RGPD2
CRABP2	KCNIP3
ISG20L2	FAM178B
RRNAD1	C2orf55
MRPL24	C2orf55
HDGF	FHL2
PRCC	NCK2
SH2D2A	UXS1
INSRR	SLC5A7
NTRK1	LIMS1
PEAR1	SH3RF3
LRRC71	ANKRD57
ARHGEF11	ANKRD57
ETV3L	ANKRD57
ETV3	ANKRD57
EFHD2	MALL
FCRL5	FBLN7
FCRL4	FBLN7
CTRC	FBLN7
FCRL2	POLR1B
CD5L	PSD4
CELA2A	PSD4
KIRREL	PAX8
CD1D	PAX8
CELA2B	PAX8
CD1C	RP11-19E11.1
CD1E	EN1
CD1B	SCTR
CASP9	INHBB
OR10Z1	GLI2
SPTA1	GLI2
OR6K2	GLI2
OR6K6	GLI2
OR6N2	GLI2
DNAJC16	GLI2
MNDA	CNTNAP5
PYHIN1	BIN1
IFI16	BIN1
AGMAT	UGGT1
AIM2	HS6ST1
CADM3	ARHGEF4
FCER1A	ARHGEF4
OR10J3	ARHGEF4
APCS	C2orf27A
RSC1A1	ANKRD30BL
DUSP23	KIF5C
SLC35E2B	LYPD6B
FCRL6	KCNJ3
SLAMF8	NR4A2
VSIG8	NR4A2
CCDC19	NR4A2
TAGLN2	NR4A2
IGSF9	NR4A2
SLAMF9	NR4A2
DDI2	NR4A2
PIGM	NR4A2
KCNJ10	NR4A2
KCNJ9	TANC1
IGSF8	TANC1
ATP1A2	ITGB6
PLEKHM2	TBR1
ATP1A4	TBR1
CASQ1	TBR1
PEA15	SLC4A10
RP11-574F21.3	SLC4A10
PEX19	FIGN
COPA	GALNT3
NCSTN	TTC21B
NHLH1	KLHL23
VANGL2	AC007405.2
SLAMF1	AC007405.2
SLC25A34	SP5
CD48	SP5
TMEM82	GAD1
LY9	TLK1
FBLIM1	DLX1
ITLN1	DLX2
ITLN2	ITGA6
F11R	SP9
TSTD1	EVX2
USF1	EVX2
ARHGAP30	EVX2
PVRL4	EVX2
KLHDC9	EVX2
PFDN2	EVX2
NIT1	HOXD13
DEDD	HOXD13
UFC1	HOXD13
USP21	HOXD13
PPOX	HOXD13
B4GALT3	HOXD12
ADAMTS4	HOXD12
NDUFS2	HOXD12
SPEN	HOXD11
APOA2	HOXD11
NR1I3	HOXD11
PCP4L1	HOXD10
SDHC	HOXD9
MPZ	HOXD4
C1orf192	HOXD4
FCGR2A	HOXD4
HSPA6	HOXD4
FCGR2B	HOXD4
FCGR3A	HOXD3
FCRLA	HOXD3
FCRLB	HOXD3
DUSP12	HOXD3
ATF6	HOXD3
FCGR3B	HOXD3
OLFML2B	HOXD3
RP11-565P22.6	HOXD3
C1orf111	HOXD3
SH2D1B	HOXD3
UHMK1	HOXD3
UAP1	HOXD3
DDR2	HOXD3
ZBTB17	PDE11A
HSD17B7	TTN
RGS4	HIBCH
C1orf110	NAB1
C1orf64	STK17B
NUF2	STK17B
RGS5	ANKRD44
CLCNKA	SPATS2L
HSPB7	SPATS2L
CDK11A	NDUFB3
CLCNKB	NDUFB3
FAM131C	FZD7
PBX1	AC079354.1
EPHA2	PARD3B
LRRC52	KLF7
LMX1A	ACADL
ARHGEF19	TNS1
RXRG	TNS1
ANO7L1	TNS1
MGST3	TNS1
RSG1	TNS1
ALDH9A1	RUFY4
TMCO1	RUFY4
SLC35E2	WNT6
UCK2	WNT6
FBXO42	WNT10A
FAM78B	WNT10A
POGK	CDK5R2
C1orf144	ZFAND2B
TADA1	PTPRN
ILDR2	SPEG
MAEL	SPEG
DUSP27	SPEG
GPA33	SPEG
POU2F1	SPEG
SPATA21	SPEG
RCSD1	SPEG
CD247	SPEG
CREG1	SPEG
NECAP2	ACCN4
MPZL1	CHPF
DCAF6	CCDC140
ADCY10	SGPP2
BRP44	SERPINE2
AL355149.1	FAM124B
GPR161	FAM124B
TIPRL	IRS1
SFT2D2	IRS1
ANKRD36BP1	SPHKAP
TBX19	GPR55
NADK	HTR2B
AL137798.1	B3GNT7
DPT	NCL
ATP1B1	INPP5D
BLZF1	INPP5D
C1orf114	TRPM8
SLC19A2	AGAP1
SELP	AGAP1
SELE	AGAP1
METTL18	AGAP1
SCYL3	AGAP1
KIFAP3	AGAP1
METTL11B	AC079135.1
CROCC	GBX2
GORAB	IQCA1
PRRX1	COL6A3
C1orf129	RAMP1
MST1P9	TWIST2
FMO3	TWIST2
FMO1	TWIST2
FMO4	TWIST2
PRRC2C	HDAC4
METTL13	HDAC4
MYOC	HDAC4
VAMP4	NDUFA10
BX284668.1	NDUFA10
GNB1	AC104809.3
DNM3	AC104809.3
PIGC	SNED1
C1orf105	SNED1
C1orf9	ANO7
TNFSF18	C2orf85
MFAP2	AC131097.4
ATP13A2	AC131097.4
PRDX6	AC131097.4
SLC9A11	LRRN1
ANKRD45	GRM7
SDHB	SRGAP3
BX248409.1	LHFPL4
KLHL20	TADA3
CENPL	PRRT3
DARS2	PRRT3
ZBTB37	GHRL
SERPINC1	ATP2B2
RC3H1	ATP2B2
PADI2	HRH1
GPR52	ATG7
RABGAP1L	VGLL4
PADI1	VGLL4
CACYBP	VGLL4
MRPS14	CAND2
TNN	IQSEC1
TNR	IQSEC1
PADI3	IQSEC1
RFWD2	WNT7A
PADI4	PLCL2
PAPPA2	SATB1
ASTN1	RARB
FAM5B	CMTM6
ARHGEF10L	TRIM71
RCC2	TRIM71
RASAL2	TRIM71
SEC16B	TRIM71
AL513013.1	TRIM71
FAM20B	ARPP21
ANGPTL1	ITGA9
RALGPS2	XYLB
ABL2	ULK4
SOAT1	ZNF167
AXDND1	CDCP1
CALML6	MYL3
NPHS2	MYL3
FAM163A	PTH1R
TOR1AIP1	PTH1R
AL359853.3	CCDC12
CEP350	NBEAL2
QSOX1	NBEAL2
LHX4	SETD2
ACTL8	PLXNB1
ACBD6	COL7A1
XPR1	UQCRC1
KIAA1614	SEMA3F
AL162431.1	C3orf45
STX6	C3orf45
MR1	ZMYND10
IER5	GRM2
CACNA1E	POC1A
NPL	RP11-330H6.5
ZNF648	DNAH1
GLUL	NISCH
TEDDM1	FLNB
RNASEL	FLNB
RGS16	ADAMTS9
RGS8	MAGI1
DHX9	MAGI1
IGSF21	MAGI1
LAMC1	SUCLG2
SHCBP1L	FAM19A1
LAMC2	FRMD4B
NMNAT2	FRMD4B
SMG7	GPR27
ARPC5	ROBO2
APOBEC4	ROBO2
RGL1	ROBO2
GLT25D2	C3orf38
TSEN15	ST3GAL6
C1orf21	ST3GAL6
RNF2	RG9MTD1
EDEM3	ZPLD1
FAM129A	TAGLN3
TMEM52	TAGLN3
TRMT1L	WDR52
SWT1	WDR52
IVNS1ABP	PLA1A
C1orf222	FSTL1
HMCN1	HSPBAP1
PRG4	SEMA5B
TPR	SEMA5B
C1orf27	SEMA5B
PDC	SEMA5B
PTGS2	ADCY5
PLA2G4A	MYLK
KLHDC7A	MYLK
PAX7	ITGB5
RGS18	SLC12A8
FAM5C	CHST13
MRTO4	CHST13
GABRD	C3orf56
TAS1R2	PODXL2
ALDH4A1	GATA2
RGS21	GATA2
IFFO2	GATA2
RGS1	GATA2
RGS13	GATA2
RGS2	GATA2
TROVE2	GATA2
GLRX2	GATA2
B3GALT2	GATA2
UBR4	CCDC48
CFH	CCDC48
KIAA0090	CCDC48
PQLC2	CNBP
AKR7A3	PLXND1
AKR7A2	PLXND1
CAPZB	PLXND1
CFHR3	PLXND1
CFHR1	PLXND1
CFHR4	COL6A5
CFHR2	CDV3
CFHR5	SLCO2A1
F13B	AMOTL2
ASPM	FOXL2
ZBTB41	SPSB4
CRB1	ZBTB38
DENND1B	PCOLCE2
C1orf53	PAQR9
LHX9	ZIC4
NEK7	AGTR1
MINOS1	GYG1
PTPRC	WWTR1
PRKCZ	WWTR1
ATP6V1G3	WWTR1
NBL1	PFN2
NR5A2	SCHIP1
HTR6	SCHIP1
CAMSAP2	TRIM59
TMCO4	MECOM
C1orf98	CLDN11
ZNF281	CLDN11
KIF14	KCNMB3
DDX59	FAM131A
GPR25	EIF2B5
C1orf106	MAP3K13
IGFN1	DGKG
KIF21B	ST6GAL1
CACNA1S	CLDN1
TMEM9	IL1RAP
PKP1	FGF12
OTUD3	FGF12
TNNT2	GP5
LAD1	ATP13A3
TNNI1	C3orf21
RNF186	C3orf21
PHLDA3	TNK2
CSRP1	TNK2
NAV1	PCYT1A
IPO9	PIGZ
SHISA4	ZNF595
LMOD1	ZNF595
TIMM17A	ZNF595
RNPEP	ZNF595
ELF3	ZNF595
GPR37L1	PDE6B
LGR6	MYL5
ARL8A	SPON2
PTPN7	SPON2
UBE2T	SPON2
PLA2G2E	SPON2
PPP1R12B	SPON2
SYT2	SPON2
RP11-480I12.4	MAEA
KDM5B	NKX1-1
RABIF	NKX1-1
KLHL12	NKX1-1
ADIPOR1	FAM53A
CYB5R1	WHSC2
TMEM183A	ZFYVE28
PPFIA4	ZFYVE28
PLA2G2A	FAM193A
MYOG	C4orf44
ADORA1	RGS12
MYBPH	RGS12
CHI3L1	RGS12
CHIT1	RGS12
BTG2	OTOP1
FMOD	CRMP1
PRELP	CRMP1
ATP2B4	WFS1
ZBED6	WFS1
ZC3H11A	PPP2R2C
SNRPE	TBC1D14
SOX13	TBC1D14
PLA2G5	AFAP1
MDM4	SH3TC1
ETNK2	SH3TC1
REN	SH3TC1
KISS1	SH3TC1
GOLT1A	HTRA3
PLEKHA6	HTRA3
PPP1R15B	HTRA3
PIK3C2B	ACOX3
PLA2G2D	METTL19
LRRN2	GPR78
PLA2G2F	HMX1
NFASC	HMX1
UBXN10	TAPT1
PLA2G2C	TAPT1
CNTN2	LCORL
RBBP5	SOD3
DSTYK	RBPJ
TMCC2	RBPJ
NUAK2	C4orf19
KLHDC8A	APBB2
LEMD1	APBB2
CDK18	APBB2
MFSD4	APBB2
ELK4	SHISA3
SLC45A3	SHISA3
NUCKS1	FIP1L1
RAB7L1	NPFFR2
SLC41A1	RASSF6
PM20D1	SHROOM3
SLC26A9	PRDM8
FAM72A	PRDM8
VWA5B1	HNRPDL
AVPR1B	NKX6-1
CTSE	NKX6-1
C1orf186	NKX6-1
SRGAP2	ARHGAP24
IKBKE	C4orf36
C1orf147	BMPR1B
RASSF5	RP11-766F14.2
EIF2D	CCDC109B
DYRK3	ENPEP
MAPKAPK2	ENPEP
IL19	ENPEP
FAM43B	PITX2
IL10	PCDH10
IL20	PCDH10
IL24	EDNRA
FAIM3	DCLK2
PIGR	MAB21L2
FCAMR	MAB21L2
C1orf116	MAB21L2
YOD1	MAB21L2
PFKFB2	MAB21L2
C4BPB	MAB21L2
CD55	TRIM2
CR2	RNF175
CR1	SFRP2
CR1L	SFRP2
CD46	RBM46
C1orf132	NPY2R
CD34	GUCY1B3
CAMK2N1	GLRB
PLXNA2	GRIA2
MUL1	GRIA2
CAMK1G	GRIA2
CDA	FAM198B
PINK1	FAM198B
DDOST	NPY5R
LAMB3	CBR4
G0S2	CBR4
HSD11B1	CBR4
KIF17	CBR4
TRAF3IP3	CBR4
IRF6	GALNTL6
DIEXF	HAND2
SYT14	ODZ3
SERTAD4	STOX2
C1orf133	STOX2
SH2D5	STOX2
HHAT	SORBS2
HP1BP3	SORBS2
KCNH1	SORBS2
RCOR3	SORBS2
EIF4G3	SORBS2
TRAF5	MTNR1A
DTL	FAT1
RD3	FAT1
SLC30A1	FAT1
NEK2	FAT1
C1orf86	ZFP42
LPGAT1	PDCD6
INTS7	AHRR
PPP2R5A	SLC9A3
TMEM206	ZDHHC11B
NENF	BRD9
ATF3	RP11-661C8.3
FAM71A	NKD2
TATDN3	NKD2
BATF3	SLC12A7
NSL1	SLC12A7
FLVCR1	SLC12A7
C1orf227	SLC6A18
VASH2	SLC6A3
ANGEL2	IRX4
RPS6KC1	IRX2
PROX1	IRX2
SMYD2	IRX2
AL590822.1	IRX2
PTPN14	IRX2
CENPF	IRX2
NBPF3	IRX2
KCNK2	IRX1
ECE1	CTD-2012M11.2
KCTD3	ADCY2
USH2A	FASTKD3
ESRRG	ROPN1L
SPATA17	ANKRD33B
GPATCH2	ANKRD33B
RRP15	CTNND2
ALPL	TRIO
TGFB2	FBXL7
C1orf143	CDH10
LYPLAL1	CDH6
LDLRAD2	PDZD2
RAP1GAP	ZFR
IARS2	NPR3
SKI	NPR3
SLC30A10	RANBP3L
EPRS	WDR70
BPNT1	GDNF
USP48	GDNF
RAB3GAP2	GDNF
MARK1	FYB
AC096644.1	FYB
C1orf115	PTGER4
MOSC2	PTGER4
MOSC1	C5orf39
HLX	HCN1
HSPG2	HCN1
MIA3	HCN1
DUSP10	HCN1
CELA3B	EMB
HHIPL2	PELO
TAF1A	FST
BROX	SNX18
AIDA	SNX18
DISP1	SNX18
C1orf65	ESM1
TLR5	RP11-528L24.3
CELA3A	IL31RA
SUSD4	PDE4D
CDC42	MAST4
CAPN2	RP11-404L6.2
CAPN8	PIK3R1
TP53BP2	MARVELD2
PARP1	MARVELD2
FBXO28	MARVELD2
DEGS1	MARVELD2
CNIH4	MARVELD2
RER1	MAP1B
NVL	FAM169A
WNT4	F2R
WDR26	S100Z
CNIH3	ZBED3
DNAH14	ZBED3
MORN1	LHFPL2
LBR	LHFPL2
ENAH	BHMT2
SRP9	BHMT2
EPHX1	JMY
TMEM63A	CMYA5
RP4-559A3.7	CMYA5
PYCR2	CMYA5
LEFTY2	CMYA5
C1orf55	SERINC5
H3F3A	CKMT2
MIXL1	CKMT2
ACBD3	HAPLN1
LIN9	MCTP1
ZBTB40	TRIM36
C1orf95	TRIM36
PSEN2	COMMD10
ITPKB	TNFAIP8
ADCK3	TNFAIP8
CDC42BPA	LOX
ZNF678	MEGF10
SNAP47	ANKRD43
JMJD4	SHROOM1
PRSS38	SHROOM1
WNT3A	SHROOM1
WNT9A	SHROOM1
ARF1	SHROOM1
C1orf35	SHROOM1
MRPL55	SHROOM1
GUK1	TCF7
GJC2	TCF7
IBA57	PITX1
C1orf148	PITX1
C1orf145	PITX1
OBSCN	CTC-203F4.1
HIST3H2BB	LECT2
TRIM11	SPOCK1
TRIM17	SIL1
HIST3H3	SLC23A1
HIST3H2A	C5orf65
RNF187	C5orf65
RP5-915N17.9	C5orf65
RHOU	C5orf65
EPHA8	C5orf65
TMEM78	C5orf65
SPHAR	C5orf65
C1QA	CXXC5
URB2	CXXC5
C1orf96	NRG2
ACTA1	NRG2
NUP133	CD14
ABCB10	PCDHA1
C1QC	PCDHA1
TAF5L	PCDHGA11
C1QB	PCDHGA11
EPHB2	PCDHGA11
GALNT2	PCDHGA11
COG2	PCDHGA11
PGBD5	PCDHGA11
AGT	PCDHGA11
CAPN9	ABLIM3
C1orf198	ABLIM3
ARV1	AFAP1L1
TTC13	AFAP1L1
FAM89A	PDGFRB
TRIM67	PDGFRB
C1orf131	CDX1
GNPAT	CDX1
C1orf124	CDX1
EXOC8	IRGM
EGLN1	IRGM
TSNAX	GM2A
DISC1	HAND1
KIAA1383	HAND1
SIPA1L2	SOX30
KDM1A	ADRA1B
LACTBL1	ADRA1B
NTPCR	ADRA1B
PCNXL2	ADRA1B
RP5-862P8.2	WWC1
KCNK1	LCP2
PEX10	RANBP17
SLC35F3	RANBP17
LUZP1	TLX3
C1orf31	TLX3
TARBP1	FGF18
IRF2BP2	STK10
GGPS1	NEURL1B
HTR1D	NEURL1B
TOMM20	NEURL1B
ARID4B	NEURL1B
TBCE	NEURL1B
B3GALNT2	NEURL1B
GNG4	NEURL1B
LYST	ERGIC1
GPR137B	ERGIC1
C1orf213	ERGIC1
NID1	STC2
HNRNPR	RNF44
ERO1LB	NSD1
EDARADD	NSD1
LGALS8	NSD1
HEATR1	RGS14
ACTN2	F12
MTR	GRK6
TCEA3	DOK3
RYR2	N4BP3
ASAP3	COL23A1
ZP4	COL23A1
E2F2	COL23A1
PLCH2	GRM6
ID3	ZNF879
CHRM3	RUFY1
MDS2	RUFY1
FMN2	RNF130
RPL11	MGAT1
TCEB3	BTNL9
GREM2	BTNL9
RGS7	DUSP22
PITHD1	DUSP22
LYPLA2	DUSP22
GALE	IRF4
HMGCL	FOXF2
KMO	FOXF2
FH	FOXF2
FUCA1	FOXF2
CHML	FOXF2
WDR64	FOXF2
EXO1	FOXF2
CNR2	GMDS
MAP1LC3C	GMDS
PLD5	GMDS
PNRC2	GMDS
SRSF10	GMDS
SDCCAG8	C6orf146
CEP170	NRN1
AKT3	F13A1
TNFRSF14	DSP
MYOM3	TFAP2A
ZNF238	TFAP2A
PANK4	TMEM14C
C1orf100	TMEM14C
IL22RA1	NEDD9
C1orf101	NEDD9
ADSS	C6orf105
PPPDE1	PHACTR1
IL28RA	PHACTR1
FAM36A	PHACTR1
HNRNPU	TBC1D7
EFCAB2	GFOD1
KIF26B	JARID2
GRHL3	JARID2
SMYD3	GMPR
HES5	ATXN1
CNST	ATXN1
TFB2M	ID4
SCCPDH	ID4
RP11-439E19.8	ID4
AHCTF1	ID4
C1orf201	KAAG1
ZNF670	SLC17A3
ZNF669	HIST1H2AE
C1orf229	POU5F1
ZNF124	MICB
NIPAL3	LTA
NLRP3	DDAH2
ZNF496	DDAH2
OR2B11	TNXB
C1orf150	TNXB
OR2C3	HLA-DOA
OR14K1	HLA-DPB1
OR14A2	HLA-DPB1
OR11L1	GRM4
TRIM58	HMGA1
OR2W3	ANKS1A
RCAN3	TCP11
OR2T8	TCP11
OR2L8	TEAD3
OR2L5	TEAD3
OR2L13	TEAD3
OR2M2	TEAD3
OR2M3	SLC26A8
OR14C36	MAPK13
OR2T1	ETV7
OR2G6	ETV7
OR2T34	PI16
OR2T11	PI16
C1orf130	AL353597.1
OR14I1	MDGA1
ZNF672	KCNK5
SH3BP5L	FOXP4
ZNF692	FOXP4
PGBD2	MDFI
SRRM1	MDFI
C1orf93	C6orf132
CLIC4	C6orf132
RHD	C6orf132
RUNX3	TRERF1
MMEL1	TRERF1
SYF2	ABCC10
C1orf63	POLH
TMEM50A	TFAP2B
RHCE	TFAP2B
TTC34	FAM83B
TMEM57	RIMS1
LDLRAP1	COL12A1
MAN1C1	TBX18
SEPN1	TBX18
AL020996.1	UBE2J1
C1orf135	PRDM13
PAQR7	MCHR2
STMN1	SIM1
PAFAH2	GRIK2
EXTL1	SOBP
SLC30A2	SOBP
PDIK1L	SOBP
GRRP1	SOBP
ZNF593	SOBP
CNKSR1	NR2E1
CEP85	FOXO3
SH3BGRL3	FOXO3
UBXN11	FOXO3
CD52	FOXO3
AIM1L	ARMC2
ZNF683	CD164
LIN28A	MICAL1
DHDDS	C6orf186
HMGN2	C6orf186
RPS6KA1	C6orf186
ARID1A	DDO
PIGV	TRAF3IP2
ZDHHC18	MARCKS
SFN	MARCKS
NUDC	MARCKS
GPN2	DCBLD1
GPATCH3	DCBLD1
NR0B2	LAMA2
C1orf172	LAMA2
TRNP1	TMEM200A
FAM46B	CTGF
SLC9A1	TCF21
WDTC1	SGK1
TMEM222	OLIG3
SYTL1	KIAA1244
MAP3K6	HEBP2
CD164L2	ECT2L
ACTRT2	NMBR
GPR3	PLAGL1
WASF2	PLAGL1
AHDC1	PLAGL1
FGR	PLAGL1
IFI6	C6orf103
FAM76A	C6orf103
STX12	ZC3H12D
PPP1R8	ZC3H12D
C1orf38	ZC3H12D
RPA2	ZC3H12D
SMPDL3B	ZC3H12D
XKR8	AKAP12
EYA3	ESR1
ATPIF1	ESR1
PTAFR	ESR1
DNAJC8	ESR1
SESN2	ZDHHC14
MED18	ZDHHC14
PHACTR4	ZDHHC14
RCC1	ZDHHC14
TRNAU1AP	SNX9
RAB42	TULP4
TAF12	TMEM181
GMEB1	IGF2R
YTHDF2	PARK2
OPRD1	PACRG
EPB41	PDE10A
TMEM200B	PDE10A
SRSF4	PDE10A
MECR	RPS6KA2
PTPRU	RPS6KA2
PRDM16	RPS6KA2
ZCCHC17	RPS6KA2
MATN1	RPS6KA2
LAPTM5	RPS6KA2
SDC3	KIF25
PUM1	SMOC2
NKAIN1	SMOC2
SNRNP40	FAM20C
FABP3	PDGFA
SERINC2	PRKAR1B
TINAGL1	PRKAR1B
HCRTR1	PRKAR1B
PEF1	PRKAR1B
COL16A1	PRKAR1B
BAI2	PRKAR1B
SPOCD1	HEATR2
AL136115.1	HEATR2
PTP4A2	HEATR2
KHDRBS1	SUN1
TMEM39B	SUN1
KPNA6	COX19
TXLNA	CYP2W1
CCDC28B	C7orf50
IQCC	GPR146
TMEM234	C7orf50
EIF3I	C7orf50
FAM167B	C7orf50
LCK	UNCX
HDAC1	UNCX
MARCKSL1	UNCX
TSSK3	UNCX
BSDC1	UNCX
ZBTB8B	TMEM184A
ZBTB8A	MAD1L1
ZBTB8OS	MAD1L1
RBBP4	MAD1L1
SYNC	MAD1L1
KIAA1522	MAD1L1
YARS	MAD1L1
S100PBP	MAD1L1
FNDC5	CHST12
HPCA	LFNG
TMEM54	AMZ1
RNF19B	AMZ1
AK2	GNA12
ADC	GNA12
ARHGEF16	GNA12
TRIM62	CARD11
ZNF362	CARD11
PHC2	CARD11
ZSCAN20	SDK1
TPRG1L	SDK1
CSMD2	SDK1
MEGF6	SDK1
HMGB4	SDK1
C1orf94	SDK1
GJB5	SDK1
GJB4	SDK1
GJB3	SDK1
GJA4	FOXK1
C1orf212	SLC29A4
DLGAP3	TNRC18
ZMYM6NB	TNRC18
WRAP73	FBXL18
ZMYM1	RNF216
SFPQ	USP42
ZMYM4	NXPH1
KIAA0319L	TWIST1
NCDN	SP8
TP73	SP8
TFAP2E	STEAP1B
PSMB2	GPNMB
C1orf216	TRA2A
CLSPN	OSBPL3
EIF2C4	NFE2L3
EIF2C1	SKAP2
EIF2C3	HOXA2
CCDC27	HOXA3
TEKT2	HOXA3
ADPRHL2	HOXA3
COL8A2	HOXA3
TRAPPC3	HOXA3
MAP7D1	HOXA3
THRAP3	HOXA3
SH3D21	HOXA3
FAM176B	HOXA3
AL591845.1	HOXA3
STK40	HOXA3
LSM10	HOXA3
DFFB	HOXA4
OSCP1	HOXA4
MRPS15	HOXA5
CSF3R	HOXA5
LRRC47	HOXA5
GRIK3	HOXA5
CEP104	HOXA5
ZC3H12A	HOXA5
DNALI1	HOXA5
MEAF6	HOXA5
SNIP1	HOXA5
GNL2	HOXA7
RSPO1	HOXA7
C1orf174	HOXA7
CDCA8	HOXA10
EPHA10	HOXA10
MANEAL	HOXA10
YRDC	HOXA11
C1orf122	RP1-170O19.17
AL929472.1	SCRN1
INPP5B	C7orf41
SF3A3	INMT
UTP11L	ADCYAP1R1
FHL3	TBX20
POU3F1	EEPD1
AKIRIN1	POU6F2
RRAGC	C7orf36
GJA9	C7orf10
RHBDL2	C7orf10
NDUFS5	INHBA
KIAA0754	HECW1
MACF1	GCK
BMP8A	CAMK2B
PPIE	CAMK2B
PABPC4	TNS3
HEYL	TNS3
NT5C1A	PKD1L1
HPCAL4	UPP1
BMP8B	VWC2
OXCT2	IKZF1
TRIT1	IKZF1
MYCL1	IKZF1
MFSD2A	GRB10
CAP1	GRB10
PPT1	GRB10
RLF	GRB10
TMCO2	GRB10
ZMPSTE24	VSTM2A
COL9A2	EGFR
SMAP2	EGFR
ZNF643	VOPP1
ZNF642	WBSCR17
DEM1	WBSCR17
ZNF684	CLDN4
NFYC	ELN
RIMS3	ELN
KCNQ4	ELN
CTPS	LIMK1
CITED4	GTF2IRD1
SLFNL1	MAGI2
SCMH1	SEMA3C
FOXO6	CACNA2D1
EDN2	CACNA2D1
HIVEP3	CACNA2D1
GUCA2B	PCLO
GUCA2A	FZD1
FOXJ3	CDK6
RIMKLA	PDK4
ZMYND12	DYNC1I1
PPCS	DLX6
CCDC30	DLX5
PPIH	TAC1
YBX1	LMTK2
C1orf50	BHLHA15
CLDN19	BRI3
LEPRE1	BAIAP2L1
ERMAP	NPTX2
CCDC23	NPTX2
AJAP1	SMURF1
ZNF691	STAG3
SLC2A1	STAG3
FAM183A	PCOLCE
WDR65	POP7
EBNA1BP2	SLC12A9
TMEM125	SLC12A9
C1orf210	CLDN15
TIE1	CUX1
MPL	CUX1
CDC20	CUX1
ELOVL1	SH2B2
MED8	PRKRIP1
C1orf84	PRKRIP1
SZT2	CDHR3
HYI	CDHR3
PTPRF	TES
KDM4A	ST7-OT4
ST3GAL3	CTTNBP2
ARTN	FEZF1
IPO13	LEP
DPH2	C7orf68
ATP6V0B	CPA2
B4GALT2	CPA2
CCDC24	MEST
SLC6A9	MEST
KLF17	MEST
DMAP1	MEST
ERI3	MEST
RNF220	MEST
TMEM53	MEST
C1orf228	KLF14
KIF2C	MIR3654
RPS8	AKR1B15
BEST4	CLEC2L
PLK3	HIPK2
TCTEX1D4	HIPK2
BTBD19	JHDM1D
PTCH2	CUL1
EIF2B3	ZNF746
UROD	REPIN1
ZSWIM5	KCNH2
HPDL	KCNH2
MUTYH	KCNH2
TOE1	KCNH2
TESK2	NOS3
MMACHC	NOS3
CCDC163P	TMUB1
PRDX1	TMUB1
AKR1A1	TMUB1
NASP	AGAP3
CCDC17	AGAP3
GPBP1L1	CHPF2
TMEM69	SMARCD3
IPP	WDR86
MAST2	WDR86
PIK3R3	PRKAG2
TSPAN1	PRKAG2
POMGNT1	PRKAG2
RAD54L	MLL3
LRRC41	MLL3
UQCRH	DPP6
NSUN4	DPP6
FAAH	DPP6
DMBX1	EN2
CYP4B1	RBM33
KNCN	SHH
MKNK1	SHH
MOB3C	SHH
KIAA0494	SHH
CYP4X1	LMBR1
CYP4A11	NOM1
CMPK1	MNX1
PDZK1IP1	PTPRN2
TAL1	AC005481.5
STIL	AC005481.5
FOXE3	AC005481.5
FOXD2	PTPRN2
SLC5A9	PTPRN2
SPATA6	PTPRN2
AGBL4	PTPRN2
BEND5	PTPRN2
AL645730.2	PTPRN2
KCNAB2	PTPRN2
ELAVL4	PTPRN2
CDKN2C	PTPRN2
DMRTA2	PTPRN2
FAF1	VIPR2
C1orf185	VIPR2
RNF11	VIPR2
TTC39A	VIPR2
EPS15	ERICH1
OSBPL9	ERICH1
NRD1	ERICH1
RAB3B	ERICH1
BTF3L4	DLGAP2
KTI12	DLGAP2
ZFYVE9	DLGAP2
CC2D1B	DLGAP2
ORC1	ARHGEF10
PRPF38A	ARHGEF10
ZCCHC11	ARHGEF10
GPX7	ARHGEF10
FAM159A	KBTBD11
ZYG11B	KBTBD11
SELRC1	KBTBD11
ZYG11A	MYOM2
ECHDC2	ANGPT2
SCP2	MFHAS1
PODN	MFHAS1
SLC1A7	MFHAS1
CPT2	PPP1R3B
C1orf123	MSRA
MAGOH	CTD-2135J3.4
LRP8	XKR6
DMRTB1	BLK
GLIS1	GATA4
DIO1	FDFT1
TMEM48	C8orf48
YIPF1	TUSC3
LRRC42	MTMR7
HSPB11	MTMR7
LDLRAD1	MTMR7
TMEM59	SLC7A2
AL161915.1	SH2D4A
CDCP2	CSGALNACT1
AL357673.1	CSGALNACT1
MRPL37	SLC18A1
C1orf191	LZTS1
SSBP3	DOK2
ACOT11	HR
FAM151A	REEP4
HEATR8	AC037459.4
C1orf177	EGR3
PARS2	EGR3
TTC22	EGR3
DHCR24	EGR3
TMEM61	EGR3
BSND	EGR3
PCSK9	PEBP4
USP24	PEBP4
PRKAA2	RHOBTB2
AL669831.1	EBF2
PPAP2B	EBF2
C8A	EBF2
DAB1	EBF2
OMA1	EBF2
TACSTD2	EBF2
MYSM1	EBF2
NPHP4	PPP2R2A
JUN	ADRA1A
FGGY	ADRA1A
HOOK1	PNOC
CYP2J2	FBXO16
C1orf87	INTS9
NFIA	KIF13B
CHD5	KIF13B
INADL	DUSP4
TM2D1	RBPMS
RNF207	GSR
RPL22	GSR
L1TD1	GSR
USP1	PURG
KANK4	NRG1
ICMT	ZNF703
DOCK7	ZNF703
HES3	ZNF703
ANGPTL3	ZNF703
GPR153	ZNF703
ATG4C	ADRB3
ACOT7	FGFR1
FOXD3	PLEKHA2
ALG6	HTRA4
ITGB3BP	HTRA4
DLEU2L	HTRA4
EFCAB7	ANK1
PGM1	ANK1
ESPN	AP3M2
ROR1	KIAA0146
UBE2U	PXDNL
CACHD1	ST18
HES2	NPBWR1
RAVER2	SOX17
TNFRSF25	LYN
PLEKHG5	RAB2A
JAK1	CHD7
AK4	CHD7
DNAJC6	CHD7
NOL9	CHD7
LEPROT	CHD7
LEPR	BHLHE22
TAS1R1	CYP7B1
PDE4B	PREX2
OR4F16	RP11-664D7.4
ZBTB48	SULF1
KLHL21	PRDM14
PHF13	JPH1
SGIP1	TPD52
THAP3	RUNX1T1
DNAJC11	RUNX1T1
TCTEX1D1	GDF6
WDR78	GRHL2
MIER1	GRHL2
SLC35D1	GRHL2
C1orf141	GRHL2
IL23R	GRHL2
IL12RB2	NCALD
GADD45A	RP11-127H5.1
SERBP1	RP11-127H5.1
GNG12	PKHD1L1
DIRAS3	TRPS1
WLS	EXT1
RPE65	WDYHV1
DEPDC1	FBXO32
LRRC7	FAM84B
SRSF11	FAM49B
LRRC40	FAM49B
ANKRD13C	SLA
HHLA3	NDRG1
CTH	FAM135B
PTGER3	KCNK9
ZRANB2	TRAPPC9
NEGR1	TRAPPC9
CAMTA1	DENND3
FPGT	TSNARE1
LRRIQ3	TSNARE1
RP11-653A5.2	TSNARE1
LRRC53	TSNARE1
C1orf173	TSNARE1
CRYZ	ARC
TYW3	C8orf31
LHX8	LY6H
SLC44A5	GPIHBP1
ACADM	ZC3H3
MSH4	GSDMD
SAMD11	ZNF707
ASB17	ZNF707
ST6GALNAC3	CCDC166
ST6GALNAC5	FAM83H
AK5	SCRIB
PIGK	NRBP2
ZZZ3	PLEC
USP33	PARP10
FAM73A	PARP10
VAMP3	GS1-393G12.10
NEXN	TONSL
FUBP1	LRRC14
PER3	C8orf82
GIPC2	ARHGAP39
PTGFR	AF186192.1
UTS2	KANK1
ELTD1	DMRT3
PARK7	SMARCA2
TNFRSF9	SMARCA2
ERRFI1	BNC2
LPHN2	ADAMTSL1
SLC45A1	CDKN2A
PRKACB	ELAVL2
RERE	TUSC1
TTLL7	KIAA1161
SAMD13	KIAA1161
RPF1	KIAA1161
GNG5	KIAA1161
CTBS	C9orf24
C1orf180	CNTFR
SSX2IP	SIT1
LPAR3	TPM2
MCOLN2	TPM2
MCOLN3	NPR2
WDR63	NPR2
SYDE2	GLIPR2
C1orf52	RNF38
BCL10	RNF38
DDAH1	FRMPD1
CYR61	SHB
ZNHIT6	SHB
COL24A1	SHB
CLCA2	TRPM3
CLCA4	GCNT1
SH3GLB1	TLE4
HS2ST1	RASEF
CA6	RASEF
RP4-604K5.1	GAS1
LMO4	NXNL2
NOC2L	C9orf47
PKN2	SEMA4D
ENO1	SEMA4D
GBP6	FGD3
GTF2B	SUSD3
CCBL2	WNK2
KLHL17	BARX1
RBMXL1	C9orf3
GBP1	C9orf3
GBP2	PTCH1
GBP5	ZNF782
LRRC8B	C9orf174
LRRC8C	TRIM14
PLEKHN1	TRIM14
ZNF326	TBC1D2
SLC2A7	NR4A3
SLC2A5	NR4A3
CDC7	NR4A3
C1orf170	C9orf125
BARHL2	ABCA1
ZNF644	PALM2-AKAP2
GPR157	SVEP1
HFM1	SVEP1
BRDT	SUSD1
TGFBR3	BSPRY
EPHX4	DAB2IP
BTBD8	DAB2IP
H6PD	DAB2IP
C1orf146	DAB2IP
GLMN	TTLL11
GFI1	NDUFA8
EVI5	LHX6
RPL5	LHX6
ISG15	LHX6
FAM69A	LHX6
SPSB1	LHX6
MTF2	LHX6
CCDC18	PTGS1
TMED5	CRB2
DR1	CRB2
FNBP1L	CRB2
BCAR3	CRB2
DNTTIP2	CRB2
GCLM	CRB2
SLC25A33	NEK6
ABCA4	PSMB7
ARHGAP29	GPR144
ABCD3	PBX3
F3	FAM125B
SLC44A3	FAM125B
CNN3	FAM125B
ALG14	LMX1B
TMEM56	LMX1B
RWDD3	LMX1B
TMEM201	LMX1B
PTBP2	FAM129B
PIK3CD	SH2D3C
AGRN	SH2D3C
C1orf200	SH2D3C
SNX7	PIP5KL1
DPYD	DPM2
CLSTN1	SLC25A25
CTNNBIP1	SLC25A25
RP4-788L13.1	SLC25A25
LPPR5	DNM1
LOXL4	GLE1
PYROXD2	USP20
HPS1	FNBP1
HPSE2	FNBP1
GTPBP4	AL360004.1
CNNM1	ASS1
CELF2	ASS1
GOT1	FIBCD1
NKX2-3	LAMC3
ENTPD7	LAMC3
SLC25A28	LAMC3
COX15	FAM78A
ABCC2	PPAPDC3
DNMBP	UCK1
CPN1	RAPGEF1
ERLIN1	RAPGEF1
CHUK	C9orf171
CWF19L1	AK8
BLOC1S2	AK8
PKD2L1	AK8
SCD	REXO4
WNT8B	FAM163B
AL359878.1	SARDH
SEC31B	SARDH
NDUFB8	SARDH
HIF1AN	SARDH
PAX2	SARDH
FAM178A	SARDH
MRPL43	SARDH
SEMA4G	VAV2
C10orf2	VAV2
LZTS2	VAV2
PDZD7	RXRA
SFXN3	RXRA
KAZALD1	RXRA
TLX1	COL5A1
LBX1	COL5A1
BTRC	COL5A1
DPCD	LCN1
POLL	LCN1
FBXW4	LCN1
FGF8	LCN9
NPM3	EGFL7
MGEA5	AGPAT2
KCNIP2	AGPAT2
C10orf76	C9orf86
HPS6	C9orf139
PPRC1	ENTPD2
LDB1	ANAPC2
NOLC1	SLC34A3
ELOVL3	C9orf167
PITX3	C9orf167
GBF1	EXD3
NFKB2	EXD3
PSD	EXD3
FBXL15	NELF
CUEDC2	WDR85
C10orf95	CACNA1B
TMEM180	DIP2C
ACTR1A	DIP2C
SUFU	DIP2C
TRIM8	ADARB2
SFXN2	ADARB2
ARL3	ADARB2
C10orf26	PFKP
CYP17A1	KLF6
C10orf32	UCN3
AS3MT	IL2RA
CNNM2	IL2RA
INA	PFKFB3
NT5C2	PFKFB3
PCGF6	PFKFB3
TAF5	PFKFB3
USMG5	AL137145.2
PDCD11	PRKCQ
CALHM2	SFMBT2
CALHM1	SFMBT2
RP11-631M21.2	SFMBT2
CALHM3	ITIH5
NEURL	GATA3
SH3PXD2A	GATA3
SLK	GATA3
SFR1	GATA3
COL17A1	GATA3
GSTO1	GATA3
GSTO2	GATA3
CCDC147	USP6NL
ITPRIP	USP6NL
SORCS3	C10orf47
IDI2	C10orf47
SORCS1	C10orf47
IDI1	NUDT5
ADD3	CAMK1D
XPNPEP1	FRMD4A
RP11-451M19.3	FRMD4A
MXI1	OLAH
SMNDC1	C10orf112
DUSP5	NEBL
SMC3	C10orf114
RBM20	C10orf114
PDCD4	C10orf114
BBIP1	C10orf114
SHOC2	DNAJC1
ADRA2A	SPAG6
TECTB	PIP4K2A
C10orf31	PTF1A
GPAM	ARHGAP21
ACSL5	MYO3A
ZDHHC6	APBB1IP
WDR37	PTCHD3
VTI1A	MPP7
TCF7L2	NRP1
HABP2	PARD3
USP6NL	RASGEF1A
NRAP	HNRNPF
CASP7	HNRNPF
C10orf81	ALOX5
DCLRE1A	2008-03-01
AL162407.1	2008-03-01
ADRB1	SYT15
TDRD1	GDF10
C10orf118	ARHGAP22
VWA2	ARHGAP22
AFAP1L2	ARHGAP22
ABLIM1	ARHGAP22
FAM160B1	ARHGAP22
TRUB1	WDFY4
ECHDC3	FAM170B
ATRNL1	PHYHIPL
GFRA1	EGR2
C10orf96	SRGN
PNLIPRP3	UNC5B
PNLIP	UNC5B
C10orf47	CDH23
PNLIPRP1	C10orf54
ENO4	CHST3
C10orf82	SPOCK2
HSPA12A	SPOCK2
KIAA1598	SPOCK2
KCNK18	DNAJB12
VAX1	DNAJB12
SLC18A2	COMTD1
PDZD8	AC010997.1
EMX2	AC010997.1
DHTKD1	AC010997.1
UPF2	AC010997.1
RAB11FIP2	AC010997.1
FAM204A	AC010997.1
PRLHR	ZNF503-AS2
C10orf46	ZNF503-AS2
NANOS1	ZNF503-AS2
EIF3A	ZNF503-AS2
FAM45A	C10orf11
SFXN4	C10orf11
PRDX3	C10orf11
GRK5	ZMIZ1
BAG3	ZMIZ1
RGS10	ZMIZ1
TIAL1	ZMIZ1
INPP5F	ZMIZ1
MCMBP	ZMIZ1
SEC23IP	ZMIZ1
SEC61A2	ZMIZ1
PPAPDC1A	ZMIZ1
NUDT5	ZMIZ1
WDR11	PLAC9
CDC123	TSPAN14
ADARB2	LDB3
TACC2	MMRN2
FGFR2	C10orf116
ATE1	C10orf116
NSMCE4A	ACTA2
BTBD16	CPEB3
PLEKHA1	HHEX
ARMS2	HHEX
HTRA1	HHEX
DMBT1	CYP26A1
FAM24A	RBP4
C10orf120	TLL2
FAM24B	RRP12
C10orf88	CRTAC1
[truncated: 16,843 more rows]
