# Supplementary material for: Extensive Inter-Cyst DNA Methylation Variation in Autosomal Dominant Polycystic Kidney Disease Revealed by Genome Scale Sequencing
Source: Front Genet. 2020 Apr 15;11:348. doi: 10.3389/fgene.2020.00348 (PMC7174623; doi:10.3389/fgene.2020.00348)
Supplement: Supplementary file 1 [file Data_Sheet_1.zip › New folder (2)/Table S6.XLSX]

## Sheet: Sheet1
_BACKGROUND	Intergenic ICV
LZIC	ISG15
PALMD	ISG15
HES4	C1orf159
FRRS1	TTLL10
NMNAT1	TTLL10
AGL	TTLL10
SLC35A3	TTLL10
HIAT1	TTLL10
SASS6	RP11-345P4.5
RBP7	AL590822.1
CCDC76	RER1
LRRC39	ACTRT2
DBT	ACTRT2
RTCD1	ACTRT2
RNF223	ACTRT2
CDC14A	ACTRT2
GPR88	ACTRT2
VCAM1	ACTRT2
UBE4B	ACTRT2
SLC30A7	ACTRT2
EXTL2	ACTRT2
DPH5	ACTRT2
S1PR1	PRDM16
C1orf159	PRDM16
OLFM3	PRDM16
KIF1B	C1orf174
RNPC3	C1orf174
COL11A1	C1orf174
AMY1B	KCNAB2
PGD	KCNAB2
CORT	DNAJC11
OR4F5	DNAJC11
PEX14	ENO1
DFFA	SLC25A33
PRMT6	SLC25A33
CASZ1	CASZ1
TTLL10	CASZ1
NTNG1	TARDBP
NBPF6	PTCHD2
VAV3	AADACL4
SLC25A24	SPEN
NBPF4	ANO7L1
TARDBP	AL137798.1
FAM102B	CROCC
HENMT1	CROCC
PRPF38B	CROCC
STXBP3	CROCC
AKNAD1	CROCC
GPSM2	CROCC
CLCC1	MST1P9
WDR47	MINOS1
TMEM167B	MINOS1
TAF13	CDC42
C1orf194	WNT4
KIAA1324	WNT4
SARS	WNT4
CELSR2	ZBTB40
PSRC1	RHD
MYBPHL	RUNX3
SORT1	RUNX3
SYPL2	RHD
PSMA5	RHD
ATXN7L2	WASF2
CYB561D1	WASF2
GPR61	TMEM200B
AMIGO1	TMEM200B
C1orf127	MECR
GNAI3	ZCCHC17
GNAT2	ZCCHC17
AMPD2	LAPTM5
GSTM4	SDC3
GSTM1	PUM1
GSTM5	TINAGL1
GSTM3	TMEM54
EPS8L3	TRIM62
CSF1	DLGAP3
AHCYL1	ZMYM6NB
FAM40A	ZC3H12A
ALX3	UTP11L
UBL4B	UTP11L
SLC6A17	POU3F1
KCNC4	POU3F1
RBM15	POU3F1
SLC16A4	AKIRIN1
MASP2	RHBDL2
HBXIP	RHBDL2
PROK1	KIAA0754
KCNA10	OXCT2
SRM	MYCL1
KCNA2	PPT1
KCNA3	EDN2
EXOSC10	GUCA2B
CD53	LRRC41
LRIF1	STIL
DRAM2	STIL
CEPT1	STIL
DENND2D	STIL
MTOR	STIL
CHIA	STIL
C1orf88	SLC5A9
ATP5F1	SLC5A9
WDR77	ELAVL4
C1orf162	DMRTA2
ADORA3	DMRTB1
RAP1A	DMRTB1
C1orf183	DIO1
DDX20	AL161915.1
KCND3	ACOT11
ANGPTL7	PRKAA2
CTTNBP2NL	TACSTD2
UBIAD1	JUN
WNT2B	JUN
ST7L	JUN
CAPZA1	ALG6
MOV10	ITGB3BP
PPM1J	CACHD1
FAM19A3	LPHN2
B3GALT6	PRKACB
SLC16A1	DDAH1
LRIG2	CLCA4
PTCHD2	LMO4
TNFRSF18	LRRC8C
MAGI3	GBP5
PHTF1	HFM1
RSBN1	GLMN
PTPN22	SLC44A3
BCL2L15	ALG14
DCLRE1B	SNX7
AP4B1	SLC35A3
HIPK1	PRMT6
SYT6	NBPF6
TNFRSF4	NBPF6
TRIM33	CSF1
BCAS2	ALX3
DENND2C	SPAG17
AMPD1	RP3-377D14.1
NRAS	NOTCH2NL
SDF4	NOTCH2NL
CSDE1	HFE2
SIKE1	GPR89A
SYCP1	GPR89A
TSPAN2	CHD1L
NGF	ACP6
FBXO44	NBPF24
VANGL1	NBPF24
CASQ2	NBPF20
NHLH2	PPIAL4C
SLC22A15	PPIAL4C
MAB21L3	PPIAL4C
ATP1A1	AL358813.2
ATP1A1OS	FCGR1A
CD58	FCGR1A
FBXO2	ILF2
IGSF3	UBAP2L
C1orf137	CKS1B
FBXO6	DAP3
CD2	BGLAP
PTGFRN	BGLAP
MAD2L2	BGLAP
CD101	ETV3
TTF2	ETV3
C1orf187	C1orf192
TRIM45	LMX1A
VTCN1	LHX4
FAM132A	AL162431.1
MAN1A2	APOBEC4
AGTRAP	GPR25
FAM46C	PHLDA3
WDR3	CSRP1
C1orf167	CSRP1
MTHFR	CSRP1
SPAG17	CSRP1
CLCN6	RP11-480I12.4
UBE2J2	C1orf147
NPPA	C1orf147
NPPB	CR2
HAO2	CAMK1G
TBX15	IRF6
WARS2	IRF6
PLOD1	IRF6
KIAA2013	DTL
HSD3B1	DTL
PHGDH	DTL
ZNF697	DTL
HMGCS2	DTL
REG4	DTL
MFN2	RD3
ADAM30	RRP15
NOTCH2	RAB3GAP2
MIIP	AC096644.1
SCNN1D	ZNF678
FAM72B	TMEM78
TNFRSF8	TMEM78
FCGR1B	EGLN1
TNFRSF1B	SIPA1L2
PUSL1	C1orf31
ACAP3	IRF2BP2
VPS13D	IRF2BP2
CPSF3L	IRF2BP2
GLTPD1	IRF2BP2
AADACL4	GGPS1
DHRS3	GGPS1
TAS1R3	FMN2
DVL1	ZNF238
AADACL3	SCCPDH
PRAMEF12	OR2L8
PRAMEF1	ACP1
PRAMEF2	FAM150B
MXRA8	FAM150B
PRAMEF11	FAM150B
PRAMEF10	FAM150B
AURKAIP1	FAM150B
WI2-3308P17.2	FAM150B
CCNL2	FAM150B
FAM138A	TMEM18
MRPL20	TMEM18
PRAMEF21	MYT1L
ANKRD65	MYT1L
VWA1	MYT1L
PRAMEF20	TTC15
PRAMEF19	TTC15
ATAD3C	TTC15
LRRC38	RPS7
PDPN	RNASEH1
PRDM2	RNASEH1
ATAD3B	ID2
C1orf196	ID2
RP3-377D14.1	ID2
ATAD3A	ID2
FAM72D	ID2
AL592284.1	ID2
PPIAL4B	ID2
NBPF9	ID2
PDE4DIP	ID2
NOTCH2NL	ID2
NBPF10	ASAP2
HFE2	MBOAT2
TXNIP	KLF11
POLR3GL	C2orf50
ANKRD34A	E2F6
LIX1L	E2F6
RBM8A	E2F6
GNRHR2	NBAS
PEX11B	NT5C1B
ANKRD35	NT5C1B
PIAS3	NT5C1B
NUDT17	LAPTM4A
POLR3C	ITSN2
RNF115	POMC
CD160	POMC
PDZK1	SLC30A3
GPR89A	YPEL5
NBPF12	CRIM1
KAZN	HAAO
CHD1L	HAAO
PRKAB2	HAAO
FMO5	HAAO
BCL9	PREPL
C1orf70	SIX2
GJA8	SIX2
ACP6	MCFD2
GJA5	FBXO11
GPR89B	TSPYL6
NBPF24	FANCL
PPIAL4A	PAPOLG
SSU72	CCT4
NBPF14	EHBP1
PPIAL4D	EHBP1
NBPF20	SLC1A4
NBPF15	SLC1A4
NBPF16	SLC1A4
PPIAL4C	RAB1A
HIST2H3PS2	MEIS1
AL358813.2	PNO1
AL645728.1	ASPRV1
FCGR1A	VAX2
HIST2H2BF	VAX2
HIST2H4A	NAGK
HIST2H2AA4	SPR
HIST2H2BE	SPR
HIST2H2AC	REG3A
HIST2H2AB	LRRTM1
BOLA1	SFTPB
SV2A	SFTPB
SF3B4	PTCD3
OTUD7B	PTCD3
VPS45	CD8B
PLEKHO1	CD8B
CA14	PLGLB2
ANP32E	PLGLB2
APH1A	PLGLB2
C1orf54	AC110080.1
C1orf51	AC110080.1
MRPS21	AC233263.1
AL138795.1	AC233263.1
PRPF3	AC233263.1
RPRD2	AC233263.1
TARS2	POU3F3
ECM1	POU3F3
AL356356.1	RGPD3
ADAMTSL4	SULT1C2
C1orf138	EDAR
MCL1	BUB1
ENSA	BUB1
GOLPH3L	AC108463.1
HORMAD1	AC108463.1
CTSS	AC108463.1
ARNT	AC108463.1
SETDB1	AC108463.1
CERS2	IL36B
ANXA9	IL36B
FAM63A	AC016745.1
PRUNE	AC016745.1
BNIPL	DDX18
C1orf56	INSIG2
CDC42SE1	CCDC93
GABPB2	CCDC93
TNFAIP8L2	EN1
SEMA6C	INHBB
SCNM1	TMEM185B
VPS72	TMEM185B
PIP5K1A	GLI2
PSMD4	TSN
ZNF687	CNTNAP5
RP11-126K1.2	GYPC
PI4KB	PROC
RFX5	PROC
SELENBP1	PROC
PSMB4	PROC
POGZ	PROC
CGN	BIN1
TUFT1	PROC
SNX27	PROC
CELF3	SFT2D3
AL589765.1	HS6ST1
OAZ3	HS6ST1
MRPL9	HS6ST1
TDRKH	HS6ST1
LINGO4	HS6ST1
RORC	RAB6C
C2CD4D	RAB6C
THEM5	TUBA3E
THEM4	IMP4
S100A10	CCDC115
S100A11	TUBA3D
TCHH	TUBA3D
RPTN	C2orf27B
HRNR	C2orf27B
MIB2	ANKRD30BL
FLG	ANKRD30BL
LCE5A	ANKRD30BL
CRCT1	DARS
LCE3C	NXPH2
LCE3A	RPRM
LCE2C	NR4A2
LCE1E	PSMD14
LCE1D	FIGN
SMCP	SP3
SPRR4	SP3
SPRR1B	SP3
LELP1	SP3
PRR9	SP9
LOR	SCRN3
S100A9	WIPF1
PGLYRP4	WIPF1
RP11-345P4.5	HOXD13
S100A12	AC009336.1
S100A8	AC009336.1
S100A7L2	AC009336.1
S100A7	AC009336.1
S100A6	HNRNPA3
S100A2	HNRNPA3
S100A1	SLC39A10
S100A16	SATB2
S100A14	FZD7
CHTOP	ZDBF2
SNAPIN	PIKFYVE
ILF2	RUFY4
NPR1	RUFY4
INTS3	OBSL1
SLC27A3	OBSL1
GATAD2B	SPATA3
CREB3L4	SPATA3
DENND4B	HTR2B
CRTC2	HTR2B
SLC39A1	AC017104.2
JTB	NMUR1
RAB13	PDE6D
RPS27	ALPPL2
NUP210L	ALPPL2
UBAP2L	NGEF
TPM3	ARL4C
C1orf189	ARL4C
C1orf43	AGAP1
HAX1	AC079135.1
AQP10	AC079135.1
ATP8B2	COPS8
IL6R	AC112715.2
SHE	AC112715.2
TMEM51	RAB17
TDRD10	RAB17
UBE2Q1	AC062017.1
CHRNB2	AC062017.1
ADAR	AC017028.1
KCNN3	AC017028.1
CKS1B	AC017028.1
PMVK	AC062017.1
PBXIP1	AC062017.1
PYGO2	AC062017.1
SHC1	AC062017.1
FLAD1	AC062017.1
ZBTB7B	AC062017.1
DCST2	AC079612.1
DCST1	AC093802.1
ADAM15	OTOS
EFNA4	OTOS
RP11-540D14.8	OTOS
C1orf195	OTOS
EFNA1	GPC1
SLC50A1	AGXT
DPM3	C2orf85
TRIM46	PDCD1
KRTCAP2	PDCD1
MUC1	AC131097.4
THBS3	CNTN6
MTX1	ARL8B
GBAP1	TSEN2
GBA	TSEN2
FAM189B	TSEN2
SCAMP3	HDAC11
CLK2	TPRXL
HCN3	C3orf19
PKLR	C3orf19
FDPS	C3orf19
RUSC1	C3orf19
ASH1L	GALNTL2
DAP3	UBE2E1
YY1AP1	UBE2E1
MSTO1	AZI2
GON4L	DCLK3
SYT11	ANO10
RXFP4	C3orf77
RIT1	CCDC72
KIAA0907	C3orf45
ARHGEF2	HEMK1
LAMTOR2	ABHD6
SSR2	PTPRG
UBQLN4	PRICKLE2
RAB25	ADAMTS9
MEX3A	ARL6IP5
LMNA	PROK2
FHAD1	PROK2
SEMA4A	RYBP
SLC25A44	RYBP
BGLAP	RYBP
PAQR6	SHQ1
SMG5	CNTN3
TMEM79	CNTN3
C1orf85	CNTN3
CCT3	FRG2C
C1orf182	CNTN3
RHBG	CNTN3
C1orf61	CNTN3
MEF2D	GBE1
TTC24	VGLL3
APOA1BP	ALCAM
GPATCH4	HHLA2
HAPLN2	ROPN1B
BCAN	ROPN1B
MMP23B	ALDH1L1
NES	C3orf56
CRABP2	C3orf56
ISG20L2	MCM2
RRNAD1	RUVBL1
MRPL24	GATA2
HDGF	C3orf27
PRCC	PLXND1
SH2D2A	COL6A5
INSRR	SLCO2A1
NTRK1	RYK
PEAR1	TMEM22
LRRC71	CLDN18
ARHGEF11	NMNAT3
ETV3L	PLSCR5
ETV3	MBNL1
EFHD2	RAP2B
FCRL5	SPTSSB
FCRL4	SPTSSB
CTRC	SPTSSB
FCRL2	SPTSSB
CD5L	SPTSSB
CELA2A	MYNN
KIRREL	PHC3
CD1D	AC092964.1
CELA2B	KCNMB2
CD1C	ATP11B
CD1E	THPO
CD1B	BCL6
CASP9	CLDN16
OR10Z1	OSTN
SPTA1	HRASLS
OR6K2	HES1
OR6K6	HES1
OR6N2	HES1
DNAJC16	HES1
MNDA	FAM43A
PYHIN1	FAM43A
IFI16	APOD
AGMAT	MUC4
AIM2	MUC4
CADM3	TNK2
FCER1A	TFRC
OR10J3	AC069257.9
APCS	ZNF141
RSC1A1	ZNF141
DUSP23	ZNF141
SLC35E2B	ZNF141
FCRL6	MFSD7
SLAMF8	SLC26A1
VSIG8	SLC26A1
CCDC19	SLC26A1
TAGLN2	SLC26A1
IGSF9	C4orf42
SLAMF9	NKX1-1
DDI2	NKX1-1
PIGM	NKX1-1
KCNJ10	NKX1-1
KCNJ9	NKX1-1
IGSF8	TACC3
ATP1A2	FGFR3
PLEKHM2	RP11-503N18.3
ATP1A4	TNIP2
CASQ1	RGS12
PEA15	LRPAP1
RP11-574F21.3	ADRA2C
PEX19	LRPAP1
COPA	MSX1
NCSTN	C4orf50
NHLH1	JAKMIP1
VANGL2	S100P
SLAMF1	S100P
SLC25A34	TBC1D14
CD48	GRPEL1
TMEM82	AC097381.1
LY9	SH3TC1
FBLIM1	GPR78
ITLN1	GPR78
ITLN2	ACOX3
F11R	RP11-1286E23.4
TSTD1	HMX1
USF1	DEFB131
ARHGAP30	DRD5
PVRL4	CLNK
KLHDC9	FBXL5
PFDN2	LCORL
NIT1	GPR125
DEDD	PPARGC1A
UFC1	SEL1L3
USP21	SEL1L3
PPOX	PTTG2
B4GALT3	NSUN7
ADAMTS4	UCHL1
NDUFS2	UCHL1
SPEN	TMEM33
APOA2	GUF1
NR1I3	GUF1
PCP4L1	GUF1
SDHC	OCIAD2
MPZ	RASL11B
C1orf192	CHIC2
FCGR2A	SRD5A3
HSPA6	IGFBP7
FCGR2B	LPHN3
FCGR3A	2011-09-01
FCRLA	PRDM8
FCRLB	RP11-763F8.1
DUSP12	ARSJ
ATF6	NDST4
FCGR3B	METTL14
OLFML2B	FAT4
RP11-565P22.6	RP11-62N21.1
C1orf111	CCRN4L
SH2D1B	CCRN4L
UHMK1	FREM3
UAP1	GYPE
DDR2	GYPE
ZBTB17	SLC10A7
HSD17B7	FGB
RGS4	FGB
C1orf110	NAF1
C1orf64	DDX60L
NUF2	SH3RF1
RGS5	AADAT
CLCNKA	SCRG1
HSPB7	SCRG1
CDK11A	SCRG1
CLCNKB	SCRG1
FAM131C	GLRA3
PBX1	VEGFC
EPHA2	AGA
LRRC52	SLC25A4
LMX1A	TLR3
ARHGEF19	FAT1
RXRG	FAT1
ANO7L1	TRIML2
MGST3	DUX4L7
RSG1	DUX4L7
ALDH9A1	DUX4L7
TMCO1	FRG2
SLC35E2	PLEKHG4B
UCK2	ZDHHC11B
FBXO42	RP11-661C8.3
FAM78B	RP11-661C8.3
POGK	RP11-661C8.3
C1orf144	SLC12A7
TADA1	SLC6A19
ILDR2	SLC6A19
MAEL	LPCAT1
DUSP27	LPCAT1
GPA33	NDUFS6
POU2F1	NDUFS6
SPATA21	MRPL36
RCSD1	MRPL36
CD247	IRX4
CREG1	IRX4
NECAP2	C5orf38
MPZL1	C5orf38
DCAF6	C5orf38
ADCY10	C5orf38
BRP44	C5orf38
AL355149.1	IRX1
GPR161	CTD-2012M11.2
TIPRL	IRX2
SFT2D2	ADAMTS16
ANKRD36BP1	KIAA0947
TBX19	UBE2QL1
NADK	UBE2QL1
AL137798.1	NSUN2
DPT	FASTKD3
ATP1B1	FASTKD3
BLZF1	FASTKD3
C1orf114	FASTKD3
SLC19A2	CMBL
SELP	BASP1
SELE	PRDM9
METTL18	CDH10
SCYL3	CDH10
KIFAP3	CDH10
METTL11B	CDH9
CROCC	TARS
GORAB	RXFP3
PRRX1	RAI14
C1orf129	RAI14
MST1P9	NIPBL
FMO3	SEPP1
FMO1	ZNF131
FMO4	ZNF131
PRRC2C	ZNF131
METTL13	ISL1
MYOC	ISL1
VAMP4	CTD-2203A3.1
BX284668.1	PELO
GNB1	GZMK
DNM3	HTR1A
PIGC	SREK1IP1
C1orf105	MAP1B
C1orf9	MRPS27
TNFSF18	MRPS27
MFAP2	BTF3
ATP13A2	BTF3
PRDX6	BTF3
SLC9A11	BTF3
ANKRD45	BTF3
SDHB	BTF3
BX248409.1	BTF3
KLHL20	BTF3
CENPL	BTF3
DARS2	BTF3
ZBTB37	BTF3
SERPINC1	BTF3
RC3H1	BTF3
PADI2	BTF3
GPR52	BTF3
RABGAP1L	BTF3
PADI1	HEXB
CACYBP	TBCA
MRPS14	TBCA
TNN	XRCC4
TNR	CCNH
PADI3	NR2F1
RFWD2	NR2F1
PADI4	NR2F1
PAPPA2	NR2F1
ASTN1	NR2F1
FAM5B	NR2F1
ARHGEF10L	ANKRD32
RCC2	ANKRD32
RASAL2	PAM
SEC16B	TSLP
AL513013.1	PPIC
FAM20B	PPIC
ANGPTL1	PPIC
RALGPS2	PPIC
ABL2	PPIC
SOAT1	PPIC
AXDND1	PPIC
CALML6	PPIC
NPHS2	PPIC
FAM163A	SHROOM1
TOR1AIP1	TCF7
AL359853.3	CDKN2AIPNL
CEP350	TIFAB
QSOX1	TIFAB
LHX4	TIFAB
ACTL8	TIFAB
ACBD6	NEUROG1
XPR1	NEUROG1
KIAA1614	PSD2
AL162431.1	C5orf32
STX6	C5orf32
MR1	HARS
IER5	TAF7
CACNA1E	TAF7
NPL	TAF7
ZNF648	GNPDA1
GLUL	SLC26A2
TEDDM1	SLC26A2
RNASEL	RPS14
RGS16	SYNPO
RGS8	LARP1
DHX9	UBLCP1
IGSF21	UBLCP1
LAMC1	UBLCP1
SHCBP1L	UBLCP1
LAMC2	UBLCP1
NMNAT2	RNF145
SMG7	IL12B
ARPC5	TTC1
APOBEC4	KCNMB1
RGL1	NPM1
GLT25D2	CTB-78H18.1
TSEN15	STK10
C1orf21	SH3PXD2B
RNF2	ERGIC1
EDEM3	ERGIC1
FAM129A	ERGIC1
TMEM52	ERGIC1
TRMT1L	ERGIC1
SWT1	ERGIC1
IVNS1ABP	ERGIC1
C1orf222	DUSP1
HMCN1	STC2
PRG4	BOD1
TPR	MSX2
C1orf27	SFXN1
PDC	SFXN1
PTGS2	CPLX2
PLA2G4A	HNRNPAB
KLHDC7A	ZNF354B
PAX7	TRIM52
RGS18	TRIM52
FAM5C	FOXQ1
MRTO4	FOXF2
GABRD	FOXF2
TAS1R2	FOXC1
ALDH4A1	FOXC1
RGS21	HUS1B
IFFO2	HUS1B
RGS1	HUS1B
RGS13	HUS1B
RGS2	HUS1B
TROVE2	HUS1B
GLRX2	HUS1B
B3GALT2	WRNIP1
UBR4	WRNIP1
CFH	SLC22A23
KIAA0090	FAM50B
PQLC2	AL138831.1
AKR7A3	ECI2
AKR7A2	ECI2
CAPZB	CDYL
CFHR3	RREB1
CFHR1	RREB1
CFHR4	SLC35B3
CFHR2	SLC35B3
CFHR5	GCNT2
F13B	GCNT2
ASPM	GCNT2
ZBTB41	GCM2
CRB1	AL583828.1
DENND1B	CD83
C1orf53	GMPR
LHX9	GMPR
NEK7	RBM24
MINOS1	ID4
PTPRC	E2F3
PRKCZ	E2F3
ATP6V1G3	E2F3
NBL1	E2F3
NR5A2	SOX4
HTR6	SOX4
CAMSAP2	HDGFL1
TMCO4	HMGN4
C1orf98	ZNF322
ZNF281	HIST1H2BK
KIF14	HIST1H2BK
DDX59	HIST1H2AJ
GPR25	GPX6
C1orf106	TRIM27
IGFN1	TRIM27
KIF21B	TRIM27
CACNA1S	TRIM26
TMEM9	TAP1
PKP1	CUTA
OTUD3	TCP11
TNNT2	C6orf81
LAD1	C6orf81
TNNI1	MTCH1
RNF186	PIM1
PHLDA3	PIM1
CSRP1	TREM1
NAV1	TREM1
IPO9	FOXP4
SHISA4	FOXP4
LMOD1	TOMM6
TIMM17A	TOMM6
RNPEP	RP1-139D8.6
ELF3	UBR2
GPR37L1	C6orf223
LGR6	NFKBIE
ARL8A	NFKBIE
PTPN7	AARS2
UBE2T	AARS2
PLA2G2E	ENPP4
PPP1R12B	ENPP4
SYT2	DEFB112
RP11-480I12.4	IL17A
KDM5B	IL17A
RABIF	IL17F
KLHL12	C6orf221
ADIPOR1	TBX18
CYB5R1	AL079342.1
TMEM183A	GJA10
PPFIA4	BACH2
PLA2G2A	MCHR2
MYOG	PRDM1
ADORA1	SNX3
MYBPH	SMPD2
CHI3L1	SMPD2
CHIT1	LAMA4
BTG2	LAMA4
FMOD	AL121963.1
PRELP	RWDD1
ATP2B4	ZUFSP
ZBED6	HDDC2
ZC3H11A	KIAA0408
SNRPE	KIAA0408
SOX13	CTGF
PLA2G5	C6orf192
MDM4	TCF21
ETNK2	TCF21
REN	IFNGR1
KISS1	KIAA1244
GOLT1A	CCDC28A
PLEKHA6	NMBR
PPP1R15B	FUCA2
PIK3C2B	SF3B5
PLA2G2D	SF3B5
LRRN2	SASH1
PLA2G2F	MTHFD1L
NFASC	RMND1
UBXN10	OPRM1
PLA2G2C	ZDHHC14
CNTN2	ZDHHC14
RBBP5	ZDHHC14
DSTYK	SYNJ2
TMCC2	TAGAP
NUAK2	AL078585.1
KLHDC8A	AL078585.1
LEMD1	AL078585.1
CDK18	PDE10A
MFSD4	SDIM1
ELK4	MLLT4
SLC45A3	MLLT4
NUCKS1	KIF25
RAB7L1	FRMD1
SLC41A1	FRMD1
PM20D1	DACT2
SLC26A9	DACT2
FAM72A	DACT2
VWA5B1	DACT2
AVPR1B	C6orf120
CTSE	C6orf120
C1orf186	C6orf120
SRGAP2	C6orf120
IKBKE	C6orf120
C1orf147	TCTE3
RASSF5	TCTE3
EIF2D	TCTE3
DYRK3	TCTE3
MAPKAPK2	FAM120B
IL19	FAM120B
FAM43B	FAM120B
IL10	FAM120B
IL20	FAM120B
IL24	FAM120B
FAIM3	FAM120B
PIGR	FAM120B
FCAMR	DLL1
C1orf116	FAM20C
YOD1	FAM20C
PFKFB2	FAM20C
C4BPB	AC145676.2
CD55	AC145676.2
CR2	AC145676.2
CR1	AC145676.2
CR1L	AC145676.2
CD46	AC145676.2
C1orf132	AC145676.2
CD34	AC145676.2
CAMK2N1	AC145676.2
PLXNA2	AC145676.2
MUL1	AC145676.2
CAMK1G	AC145676.2
CDA	AC145676.2
PINK1	HEATR2
DDOST	PDGFA
LAMB3	PDGFA
G0S2	HEATR2
HSD11B1	HEATR2
KIF17	CYP2W1
TRAF3IP3	GPER
IRF6	UNCX
DIEXF	ZFAND2A
SYT14	ZFAND2A
SERTAD4	ZFAND2A
C1orf133	ZFAND2A
SH2D5	MAFK
HHAT	MAFK
HP1BP3	MAFK
KCNH1	MAFK
RCOR3	MAFK
EIF4G3	PSMG3
TRAF5	PSMG3
DTL	PSMG3
RD3	PSMG3
SLC30A1	PSMG3
NEK2	PSMG3
C1orf86	PSMG3
LPGAT1	AC110781.3
INTS7	NUDT1
PPP2R5A	NUDT1
TMEM206	NUDT1
NENF	LFNG
ATF3	IQCE
FAM71A	BRAT1
TATDN3	TTYH3
BATF3	GNA12
NSL1	WIPI2
FLVCR1	SLC29A4
C1orf227	SCIN
VASH2	GPNMB
ANGEL2	GPNMB
RPS6KC1	GPNMB
PROX1	NPVF
SMYD2	NPVF
AL590822.1	NPVF
PTPN14	NFE2L3
CENPF	NFE2L3
NBPF3	HNRNPA2B1
KCNK2	C7orf71
ECE1	EVX1
KCTD3	HOXA4
USH2A	HOXA4
ESRRG	HOXA4
SPATA17	HOXA4
GPATCH2	HOXA4
RRP15	HOXA11
ALPL	HOXA11
TGFB2	HOXA11
C1orf143	HOXA13
LYPLAL1	HOXA13
LDLRAD2	EVX1
RAP1GAP	EVX1
IARS2	RP1-170O19.17
SKI	CHN2
SLC30A10	CCDC129
EPRS	NPSR1
BPNT1	AC083864.4
USP48	AC083864.4
RAB3GAP2	AC083864.4
MARK1	AC083864.4
AC096644.1	EEPD1
C1orf115	GPR141
MOSC2	AMPH
MOSC1	CDK13
HLX	CDK13
HSPG2	C7orf11
MIA3	MRPL32
DUSP10	PURB
CELA3B	C7orf40
HHIPL2	C7orf40
TAF1A	IGFBP3
BROX	IGFBP3
AIDA	AC011294.3
DISP1	AC011294.3
C1orf65	C7orf65
TLR5	C7orf65
CELA3A	C7orf65
SUSD4	COBL
CDC42	COBL
CAPN2	VSTM2A
CAPN8	CHCHD2
TP53BP2	CHCHD2
PARP1	CHCHD2
FBXO28	CHCHD2
DEGS1	ZNF727
CNIH4	ZNF679
RER1	ZNF679
NVL	ZNF679
WNT4	ZNF680
WDR26	RABGEF1
CNIH3	SBDS
DNAH14	SBDS
MORN1	WBSCR27
LBR	SRRM3
ENAH	SRCRB4D
SRP9	CACNA2D1
EPHX1	STEAP1
TMEM63A	GTPBP10
RP4-559A3.7	DLX6
PYCR2	RABL5
LEFTY2	MYL10
C1orf55	MYL10
H3F3A	MYL10
MIXL1	MYL10
ACBD3	PRKRIP1
LIN9	ORC5
ZBTB40	MLL5
C1orf95	ATXN7L1
PSEN2	NAMPT
ITPKB	CTTNBP2
ADCK3	IRF5
CDC42BPA	IRF5
ZNF678	KLF14
SNAP47	AC009365.3
JMJD4	FAM180A
PRSS38	TPK1
WNT3A	KRBA1
WNT9A	KRBA1
ARF1	ZNF746
C1orf35	NOS3
MRPL55	NUB1
GUK1	GALNTL5
GJC2	XRCC2
IBA57	XRCC2
C1orf148	XRCC2
C1orf145	XRCC2
OBSCN	INSIG1
HIST3H2BB	AC021218.2
TRIM11	AC021218.2
TRIM17	AC021218.2
HIST3H3	AC006372.1
HIST3H2A	AC005481.5
RNF187	AC005481.5
RP5-915N17.9	AC005481.5
RHOU	WDR60
EPHA8	WDR60
TMEM78	WDR60
SPHAR	WDR60
C1QA	ESYT2
URB2	ESYT2
C1orf96	ESYT2
ACTA1	ESYT2
NUP133	VIPR2
ABCB10	VIPR2
C1QC	C8orf42
TAF5L	ERICH1
C1QB	ERICH1
EPHB2	ERICH1
GALNT2	ERICH1
COG2	ERICH1
PGBD5	ERICH1
AGT	DLGAP2
CAPN9	DLGAP2
C1orf198	DLGAP2
ARV1	DLGAP2
TTC13	DLGAP2
FAM89A	DLGAP2
TRIM67	DLGAP2
C1orf131	DLGAP2
GNPAT	DLGAP2
C1orf124	CLN8
EXOC8	KBTBD11
EGLN1	MYOM2
TSNAX	MYOM2
DISC1	ERICH1
KIAA1383	ERICH1
SIPA1L2	MCPH1
KDM1A	MCPH1
LACTBL1	DEFB105B
NTPCR	RP11-148O21.2
PCNXL2	RP11-148O21.2
RP5-862P8.2	RP11-148O21.2
KCNK1	RP11-148O21.2
PEX10	CTSB
SLC35F3	AC135352.1
LUZP1	C8orf48
C1orf31	LZTS1
TARBP1	LZTS1
IRF2BP2	XPO7
GGPS1	EGR3
HTR1D	EGR3
TOMM20	EGR3
ARID4B	DOCK5
TBCE	EBF2
B3GALNT2	PPP2R2A
GNG4	TRIM35
LYST	SCARA3
GPR137B	TMEM66
C1orf213	PURG
NID1	AC012215.1
HNRNPR	RP11-419C23.1
ERO1LB	TM2D2
EDARADD	C8orf4
LGALS8	CTD-3080F16.3
HEATR1	CTD-3080F16.3
ACTN2	PRKDC
MTR	C8orf22
TCEA3	C8orf22
RYR2	C8orf22
ASAP3	C8orf22
ZP4	C8orf22
E2F2	EFCAB1
PLCH2	SNAI2
ID3	FAM150A
CHRM3	RGS20
MDS2	RP1
FMN2	IMPAD1
RPL11	IMPAD1
TCEB3	FAM110B
GREM2	CLVS1
RGS7	CLVS1
PITHD1	CLVS1
LYPLA2	SLCO5A1
GALE	TPD52
HMGCL	ZNF704
KMO	CNGB3
FH	RIPK2
FUCA1	RIPK2
CHML	FAM92A1
WDR64	TP53INP1
EXO1	STK3
CNR2	STK3
MAP1LC3C	STK3
PLD5	STK3
PNRC2	STK3
SRSF10	FBXO43
SDCCAG8	KLF10
CEP170	KCNV1
AKT3	ZNF572
TNFRSF14	FAM84B
MYOM3	FAM84B
ZNF238	FAM84B
PANK4	ZFAT
C1orf100	ZFAT
IL22RA1	ZFAT
C1orf101	DENND3
ADSS	DENND3
PPPDE1	PTP4A3
IL28RA	PTP4A3
FAM36A	AC138647.1
HNRNPU	BAI1
EFCAB2	BAI1
KIF26B	BAI1
GRHL3	BAI1
SMYD3	PSCA
HES5	LY6D
CNST	GPIHBP1
TFB2M	LY6H
SCCPDH	LY6H
RP11-439E19.8	LY6H
AHCTF1	LY6H
C1orf201	GPIHBP1
ZNF670	FAM83H
ZNF669	GRINA
C1orf229	EXOSC4
ZNF124	EXOSC4
NIPAL3	EXOSC4
NLRP3	EXOSC4
ZNF496	AF186192.2
OR2B11	AF186192.2
C1orf150	AF186192.1
OR2C3	AF186192.1
OR14K1	VLDLR
OR14A2	FREM1
OR11L1	RRAGA
TRIM58	IFNE
OR2W3	ELAVL2
RCAN3	IZUMO3
OR2T8	LRRC19
OR2L8	PRSS3
OR2L5	RUSC2
OR2L13	RNF38
OR2M2	RNF38
OR2M3	RNF38
OR14C36	GRHPR
OR2T1	ANKRD18A
OR2G6	FAM75A5
OR2T34	FAM75A6
OR2T11	FAM27A
C1orf130	FAM27D1
OR14I1	FAM27D1
ZNF672	RP11-262H14.4
SH3BP5L	RP11-262H14.4
ZNF692	RP11-262H14.4
PGBD2	RP11-262H14.4
SRRM1	FAM75D1
C1orf93	HNRNPK
CLIC4	NAA35
RHD	GAS1
RUNX3	SEMA4D
MMEL1	SEMA4D
SYF2	SYK
C1orf63	AUH
TMEM50A	SPTLC1
RHCE	NINJ1
TTC34	NINJ1
TMEM57	PTPDC1
LDLRAP1	C9orf118
MAN1C1	C9orf118
SEPN1	C9orf118
AL020996.1	FANCC
C1orf135	FANCC
PAQR7	PTCH1
STMN1	C9orf102
PAFAH2	C9orf102
EXTL1	C9orf102
SLC30A2	HABP4
PDIK1L	HABP4
GRRP1	HABP4
ZNF593	CTSL2
CNKSR1	GALNT12
CEP85	COL15A1
SH3BGRL3	KRT8P11
UBXN11	KLF4
CD52	LPAR1
AIM1L	POLE3
ZNF683	POLE3
LIN28A	POLE3
DHDDS	POLE3
HMGN2	POLE3
RPS6KA1	KIF12
ARID1A	KIF12
PIGV	KIF12
ZDHHC18	TLR4
SFN	PHF19
NUDC	PHF19
GPN2	PHF19
GPATCH3	PTGS1
NR0B2	LHX2
C1orf172	GPR144
TRNP1	FAM125B
FAM46B	FAM125B
SLC9A1	LMX1B
WDTC1	IER5L
TMEM222	IER5L
SYTL1	IER5L
MAP3K6	IER5L
CD164L2	IER5L
ACTRT2	METTL11A
GPR3	METTL11A
WASF2	GPR107
AHDC1	AL354898.1
FGR	FIBCD1
IFI6	RAPGEF1
FAM76A	TTF1
STX12	RPL7A
PPP1R8	REXO4
C1orf38	SLC2A6
RPA2	SLC2A6
SMPDL3B	TMEM8C
XKR8	TMEM8C
EYA3	TMEM8C
ATPIF1	FAM163B
PTAFR	FAM163B
DNAJC8	BRD3
SESN2	COL5A1
MED18	C9orf104
PHACTR4	C9orf62
RCC1	C9orf62
TRNAU1AP	C9orf62
RAB42	GLT6D1
TAF12	UBAC1
GMEB1	UBAC1
YTHDF2	UBAC1
OPRD1	UBAC1
EPB41	AL138781.2
TMEM200B	AL138781.2
SRSF4	AL138781.2
MECR	NOTCH1
PTPRU	NOTCH1
PRDM16	NOTCH1
ZCCHC17	EGFL7
MATN1	EGFL7
LAPTM5	EGFL7
SDC3	EGFL7
PUM1	EGFL7
NKAIN1	DPP7
SNRNP40	NOXA1
FABP3	C10orf108
SERINC2	C10orf108
TINAGL1	C10orf108
HCRTR1	C10orf108
PEF1	C10orf108
COL16A1	C10orf108
BAI2	GTPBP4
SPOCD1	GTPBP4
AL136115.1	PFKP
PTP4A2	PFKP
KHDRBS1	PITRM1
TMEM39B	PITRM1
KPNA6	KLF6
TXLNA	CALML5
CCDC28B	CELF2
IQCC	CELF2
TMEM234	C10orf31
EIF3I	C10orf31
FAM167B	NUDT5
LCK	NUDT5
HDAC1	MLLT10
MARCKSL1	C10orf114
TSSK3	C10orf114
BSDC1	COMMD3
ZBTB8B	COMMD3
ZBTB8A	SPAG6
ZBTB8OS	ARMC3
RBBP4	ARMC3
SYNC	ARMC3
KIAA1522	ARMC3
YARS	ARMC3
S100PBP	ARMC3
FNDC5	ENKUR
HPCA	ENKUR
TMEM54	MYO3A
RNF19B	ABI1
AK2	LYZL1
ADC	MTPAP
ARHGEF16	AL117340.1
TRIM62	CREM
ZNF362	ZNF25
PHC2	BMS1
ZSCAN20	TMEM72
TPRG1L	TMEM72
CSMD2	GDF10
MEGF6	PTPN20B
HMGB4	LRRC18
C1orf94	DRGX
GJB5	CSTF2T
GJB4	UBE2D1
GJB3	UBE2D1
GJA4	RTKN2
C1orf212	JMJD1C
DLGAP3	NEUROG3
ZMYM6NB	NODAL
WRAP73	PCBD1
ZMYM1	UNC5B
SFPQ	DDIT4
ZMYM4	SEC24C
KIAA0319L	SEC24C
NCDN	ZNF503
TP73	POLR3A
TFAP2E	ZMIZ1
PSMB2	EIF5AL1
C1orf216	OPN4
CLSPN	OPN4
EIF2C4	OPN4
EIF2C1	WAPAL
EIF2C3	FAM22D
CCDC27	BTAF1
TEKT2	IDE
ADPRHL2	IDE
COL8A2	IDE
TRAPPC3	CEP55
MAP7D1	CEP55
THRAP3	CYP2C8
SH3D21	RP11-476E15.3
FAM176B	CNNM1
AL591845.1	CNNM1
STK40	CNNM1
LSM10	NKX2-3
DFFB	NKX2-3
OSCP1	NKX2-3
MRPS15	NKX2-3
CSF3R	NKX2-3
LRRC47	NKX2-3
GRIK3	NKX2-3
CEP104	NKX2-3
ZC3H12A	PAX2
DNALI1	PAX2
MEAF6	KAZALD1
SNIP1	PDZD7
GNL2	PPRC1
RSPO1	CYP17A1
C1orf174	CYP17A1
CDCA8	CYP17A1
EPHA10	SORCS1
MANEAL	ADD3
YRDC	C10orf96
C1orf122	PDZD8
AL929472.1	NANOS1
INPP5B	PRDX3
SF3A3	MCMBP
UTP11L	LHPP
FHL3	C10orf90
POU3F1	C10orf90
AKIRIN1	CLRN3
RRAGC	MKI67
GJA9	MKI67
RHBDL2	MKI67
NDUFS5	MKI67
KIAA0754	MKI67
MACF1	MGMT
BMP8A	MGMT
PPIE	MGMT
PABPC4	MGMT
HEYL	MGMT
NT5C1A	MGMT
HPCAL4	MGMT
BMP8B	GLRX3
OXCT2	EBF3
TRIT1	GLRX3
MYCL1	TCERG1L
MFSD2A	PPP2R2D
CAP1	PPP2R2D
PPT1	JAKMIP3
RLF	INPP5A
TMCO2	INPP5A
ZMPSTE24	INPP5A
COL9A2	INPP5A
SMAP2	GPR123
ZNF643	GPR123
ZNF642	GPR123
DEM1	GPR123
ZNF684	GPR123
NFYC	GPR123
RIMS3	KNDC1
KCNQ4	IFITM5
CTPS	IFITM5
CITED4	IFITM5
SLFNL1	POLR2L
SCMH1	C11orf89
FOXO6	IGF2-AS
EDN2	TRPM5
HIVEP3	TRPM5
GUCA2B	TRPM5
GUCA2A	TRPM5
FOXJ3	SLC22A18
RIMKLA	ART1
ZMYND12	DKK3
PPCS	PTH
CCDC30	PTH
PPIH	PDE3B
YBX1	C11orf58
C1orf50	KIF18A
CLDN19	EIF3M
LEPRE1	EIF3M
ERMAP	EIF3M
CCDC23	EIF3M
AJAP1	RAG2
ZNF691	CD82
SLC2A1	CD82
FAM183A	SLC39A13
WDR65	SLC39A13
EBNA1BP2	SLC39A13
TMEM125	SLC39A13
C1orf210	C1QTNF4
TIE1	OR4C13
MPL	ROM1
CDC20	C11orf84
ELOVL1	C11orf84
MED8	C11orf84
C1orf84	C11orf84
SZT2	C11orf84
HYI	C11orf84
PTPRF	C11orf84
KDM4A	C11orf84
ST3GAL3	C11orf84
ARTN	C11orf84
IPO13	FLRT1
DPH2	AP003068.23
ATP6V0B	SCYL1
B4GALT2	SCYL1
CCDC24	SNX32
SLC6A9	RP11-1167A19.2
KLF17	ZDHHC24
DMAP1	CABP2
ERI3	ALDH3B2
RNF220	NDUFS8
TMEM53	UNC93B1
C1orf228	UNC93B1
KIF2C	MRGPRF
RPS8	MRGPRF
BEST4	MRGPRF
PLK3	MRGPRF
TCTEX1D4	MRGPRF
BTBD19	MRGPRF
PTCH2	CCND1
EIF2B3	CCND1
UROD	CCND1
ZSWIM5	CCND1
HPDL	FGF3
MUTYH	KRTAP5-7
TOE1	KRTAP5-7
TESK2	RP11-111M22.2
MMACHC	ODZ4
CCDC163P	TMEM126B
PRDX1	TMEM126B
AKR1A1	ENDOD1
NASP	CEP57
CCDC17	SESN3
GPBP1L1	SESN3
TMEM69	JRKL
IPP	JRKL
MAST2	DDI1
PIK3R3	C11orf53
TSPAN1	FAM55D
POMGNT1	CADM1
RAD54L	APOC3
LRRC41	PCSK7
UQCRH	RP11-728F11.4
NSUN4	RP11-728F11.4
FAAH	RP11-728F11.4
DMBX1	RP11-728F11.4
CYP4B1	TMPRSS4
KNCN	CTD-2523D13.1
MKNK1	RP11-640N11.2
MOB3C	UBASH3B
KIAA0494	RP11-687M24.4
CYP4X1	RP11-687M24.4
CYP4A11	RP11-687M24.4
CMPK1	RP11-50B3.2
PDZK1IP1	RP11-115C10.1
TAL1	RP11-1007G5.2
STIL	RP11-1007G5.2
FOXE3	RP11-1007G5.2
FOXD2	RP11-1007G5.2
SLC5A9	RP11-744N12.3
SPATA6	KCNJ5
AGBL4	KCNJ5
BEND5	APLP2
AL645730.2	APLP2
KCNAB2	SNX19
ELAVL4	C11orf39
CDKN2C	JAM3
DMRTA2	JAM3
FAF1	JAM3
C1orf185	JAM3
RNF11	B3GAT1
TTC39A	B3GAT1
EPS15	CCDC77
OSBPL9	WNT5B
NRD1	FBXL14
RAB3B	FBXL14
BTF3L4	DCP1B
KTI12	DCP1B
ZFYVE9	PARP11
CC2D1B	PARP11
ORC1	CCND2
PRPF38A	CD9
ZCCHC11	CD9
GPX7	CD9
FAM159A	DPPA3
ZYG11B	FAM90A1
SELRC1	CLEC6A
ZYG11A	RIMKLB
ECHDC2	M6PR
SCP2	M6PR
PODN	A2M
SLC1A7	BCL2L14
CPT2	BCL2L14
C1orf123	PDE3A
MAGOH	CMAS
LRP8	ETNK1
DMRTB1	RASSF8
GLIS1	TMTC1
DIO1	ALG10B
TMEM48	CPNE8
YIPF1	IRAK4
LRRC42	IRAK4
HSPB11	ARID2
LDLRAD1	AMIGO2
TMEM59	ASB8
AL161915.1	ANKRD33
CDCP2	ANKRD33
AL357673.1	ANKRD33
MRPL37	ANKRD33
C1orf191	ANKRD33
SSBP3	KRT7
ACOT11	HOXC11
FAM151A	HOXC11
HEATR8	HOXC11
C1orf177	HOXC11
PARS2	HOXC11
TTC22	HOXC11
DHCR24	HNRNPA1
TMEM61	HNRNPA1
BSND	HNRNPA1
PCSK9	HNRNPA1
USP24	METTL7B
PRKAA2	CTDSP2
AL669831.1	XRCC6BP1
PPAP2B	USP15
C8A	CEP290
DAB1	USP44
OMA1	ELK3
TACSTD2	CDK17
MYSM1	CDK17
NPHP4	EID3
JUN	PRDM4
FGGY	CORO1C
HOOK1	C12orf34
CYP2J2	TCTN1
C1orf87	RPL6
NFIA	C12orf52
CHD5	LHX5
INADL	LHX5
TM2D1	LHX5
RNF207	TBX5
RPL22	TBX5
L1TD1	TBX5
USP1	TBX3
KANK4	TBX3
ICMT	TBX3
DOCK7	TBX3
HES3	SIRT4
ANGPTL3	ORAI1
GPR153	IL31
ATG4C	SETD8
ACOT7	FAM101A
FOXD3	NCOR2
ALG6	BRI3BP
ITGB3BP	BRI3BP
DLEU2L	BRI3BP
EFCAB7	BRI3BP
PGM1	DHX37
ESPN	DHX37
ROR1	DHX37
UBE2U	DHX37
CACHD1	TMEM132C
HES2	TMEM132C
RAVER2	FZD10
TNFRSF25	FZD10
PLEKHG5	FZD10
JAK1	FZD10
AK4	FZD10
DNAJC6	PIWIL1
NOL9	RAN
LEPROT	RAN
LEPR	SFSWAP
TAS1R1	FBRSL1
PDE4B	FBRSL1
OR4F16	FBRSL1
ZBTB48	FBRSL1
KLHL21	FBRSL1
PHF13	FBRSL1
SGIP1	ANKLE2
THAP3	GJA3
DNAJC11	GJB6
TCTEX1D1	GJB6
WDR78	GJB6
MIER1	SKA3
SLC35D1	SKA3
C1orf141	SKA3
IL23R	SGCG
IL12RB2	SGCG
GADD45A	C1QTNF9B
SERBP1	GPR12
GNG12	GPR12
DIRAS3	USPL1
WLS	C13orf33
RPE65	C13orf33
DEPDC1	SPG20OS
LRRC7	C13orf44
SRSF11	SPRYD7
LRRC40	RNASEH2B
ANKRD13C	CCDC70
HHLA3	OLFM4
CTH	PCDH9
PTGER3	DIS3
ZRANB2	EDNRB
NEGR1	EDNRB
CAMTA1	SLITRK1
FPGT	IPO5
LRRIQ3	RNF113B
RP11-653A5.2	RNF113B
LRRC53	GPR183
C1orf173	ZIC5
CRYZ	ABHD13
TYW3	COL4A2
LHX8	COL4A2
SLC44A5	IRS2
ACADM	COL4A2-AS2
MSH4	ANKRD10
SAMD11	RP11-65D24.2
ASB17	RP11-65D24.2
ST6GALNAC3	SOX1
ST6GALNAC5	SOX1
AK5	SPACA7
PIGK	SPACA7
ZZZ3	SPACA7
USP33	SPACA7
FAM73A	C13orf35
VAMP3	PROZ
NEXN	GRTP1
FUBP1	FAM70B
PER3	GAS6
GIPC2	GAS6
PTGFR	RNASE12
UTS2	RNASE12
ELTD1	EDDM3A
PARK7	AE000662.92
TNFRSF9	AE000662.92
ERRFI1	IL25
LPHN2	FOXG1
SLC45A1	RP11-187E13.2
PRKACB	INSM2
RERE	INSM2
TTLL7	RALGAPA1
SAMD13	PAX9
RPF1	TTC6
GNG5	TTC6
CTBS	SSTR1
C1orf180	C14orf28
SSX2IP	MIS18BP1
LPAR3	CDKN3
MCOLN2	CDKN3
MCOLN3	CDKN3
WDR63	RP11-1085N6.3
SYDE2	RP11-1085N6.3
C1orf52	OTX2
BCL10	PLEKHG3
DDAH1	SLC8A3
CYR61	ADAM21
ZNHIT6	DNAL1
COL24A1	RPS6KL1
CLCA2	RP11-322L20.1
CLCA4	RP11-33N16.1
SH3GLB1	C14orf102
HS2ST1	C14orf102
CA6	OTUB2
RP4-604K5.1	SERPINA12
LMO4	RP11-1070N10.3
NOC2L	TCL1A
PKN2	C14orf129
ENO1	VRK1
GBP6	ATG2B
GTF2B	C14orf64
CCBL2	WARS
KLHL17	BEGAIN
RBMXL1	DLK1
GBP1	DLK1
GBP2	BEGAIN
GBP5	BEGAIN
LRRC8B	RTL1
LRRC8C	RTL1
PLEKHN1	RTL1
ZNF326	DIO3
SLC2A7	DIO3
SLC2A5	DIO3
CDC7	DIO3
C1orf170	DIO3
BARHL2	DIO3
ZNF644	DIO3
GPR157	DIO3
HFM1	DIO3
BRDT	LINC00239
TGFBR3	LINC00239
EPHX4	LINC00239
BTBD8	LINC00239
H6PD	LINC00239
C1orf146	EXOC3L4
GLMN	RP11-736N17.6
GFI1	C14orf144
EVI5	C14orf144
RPL5	C14orf180
ISG15	C14orf180
FAM69A	C14orf180
SPSB1	C14orf180
MTF2	C14orf180
CCDC18	CDCA4
TMED5	CDCA4
DR1	GPR132
FNBP1L	GPR132
BCAR3	KIAA0125
DNTTIP2	KIAA0125
GCLM	KIAA0125
SLC25A33	AL901608.1
ABCA4	AL901608.1
ARHGAP29	AL901608.1
ABCD3	GOLGA6L1
F3	GOLGA6L1
SLC44A3	NDN
CNN3	SNRPN
ALG14	UBE3A
TMEM56	GABRA5
RWDD3	GABRA5
TMEM201	GABRA5
PTBP2	AC138749.1
PIK3CD	NDNL2
AGRN	NDNL2
C1orf200	RASGRP1
SNX7	ANKRD63
DPYD	ANKRD63
CLSTN1	DLL4
CTNNBIP1	TNFAIP8L3
RP4-788L13.1	MNS1
LPPR5	BNIP2
LOXL4	RP11-625H11.1
PYROXD2	TPM1
HPS1	TPM1
HPSE2	TPM1
GTPBP4	TPM1
CNNM1	DIS3L
CELF2	RP11-798K3.3
GOT1	PIAS1
NKX2-3	PIAS1
ENTPD7	PIAS1
SLC25A28	PIAS1
COX15	RP11-279F6.2
ABCC2	RP11-279F6.2
DNMBP	TLE3
CPN1	TLE3
ERLIN1	RP11-138H8.2
CHUK	RP11-138H8.2
CWF19L1	RP11-138H8.2
BLOC1S2	RP11-138H8.2
PKD2L1	RP11-138H8.2
SCD	CT62
WNT8B	ISL2
AL359878.1	ETFA
SEC31B	PEAK1
NDUFB8	SH2D7
HIF1AN	AC104758.1
PAX2	TMC3
FAM178A	RP11-597K23.2
MRPL43	MRPS11
SEMA4G	AEN
C10orf2	ACAN
LZTS2	MFGE8
PDZD7	POLG
SFXN3	POLG
KAZALD1	CHD2
TLX1	MCTP2
LBX1	MCTP2
BTRC	MCTP2
DPCD	MCTP2
POLL	NR2F2
FBXW4	NR2F2
FGF8	NR2F2
NPM3	NR2F2
MGEA5	NR2F2
KCNIP2	AC016251.1
C10orf76	AC016251.1
HPS6	AC016251.1
PPRC1	RP11-82I10.1
LDB1	FAM169B
NOLC1	PGPEP1L
ELOVL3	MEF2A
PITX3	LINS
GBF1	LINS
NFKB2	LINS
PSD	GNG13
FBXL15	GNG13
CUEDC2	GNG13
C10orf95	AC009041.2
TMEM180	AC009041.2
ACTR1A	AC009041.2
SUFU	AC009041.2
TRIM8	AC009041.2
SFXN2	AC009041.2
ARL3	SSTR5
C10orf26	SSTR5
CYP17A1	SSTR5
C10orf32	TPSG1
AS3MT	TELO2
CNNM2	NTHL1
INA	NTHL1
NT5C2	CREBBP
PCGF6	MGRN1
TAF5	FAM86A
USMG5	FAM86A
PDCD11	FAM86A
CALHM2	PRM1
CALHM1	BFAR
RP11-631M21.2	ITPRIPL2
CALHM3	JMJD5
NEURL	RABEP2
SH3PXD2A	RABEP2
SLK	SLX1B
SFR1	SLX1B
COL17A1	SLX1B
GSTO1	SLX1B
GSTO2	SLX1B
CCDC147	SLX1B
ITPRIP	SLX1B
SORCS3	SEPHS2
IDI2	C16orf58
SORCS1	AC133561.2
IDI1	AC133561.2
ADD3	AC133561.2
XPNPEP1	LONP2
RP11-451M19.3	TMEM188
MXI1	SNX20
SMNDC1	SNX20
DUSP5	SNX20
SMC3	SNX20
RBM20	SNX20
PDCD4	RPGRIP1L
BBIP1	RPGRIP1L
SHOC2	RP11-324D17.1
ADRA2A	IRX6
TECTB	IRX6
C10orf31	IRX6
GPAM	IRX6
ACSL5	IRX6
ZDHHC6	IRX6
WDR37	IRX6
VTI1A	CAPNS2
TCF7L2	SLC12A3
HABP2	SLC12A3
USP6NL	TEPP
NRAP	CDH8
CASP7	CDH5
C10orf81	CDH5
DCLRE1A	CDH5
AL162407.1	CHST4
ADRB1	ZFHX3
TDRD1	MAF
C10orf118	MPHOSPH6
VWA2	MPHOSPH6
AFAP1L2	KIAA1609
ABLIM1	KIAA1609
FAM160B1	KIAA0513
TRUB1	KIAA0513
ECHDC3	ZDHHC7
ATRNL1	FAM92B
GFRA1	FAM92B
C10orf96	FAM92B
PNLIPRP3	FAM92B
PNLIP	FAM92B
C10orf47	FAM92B
PNLIPRP1	FAM92B
ENO4	FAM92B
C10orf82	FAM92B
HSPA12A	FAM92B
KIAA1598	FAM92B
KCNK18	FAM92B
VAX1	FAM92B
SLC18A2	FAM92B
PDZD8	KIAA0182
EMX2	KIAA0182
DHTKD1	KIAA0182
UPF2	KIAA0182
RAB11FIP2	KIAA0182
FAM204A	KIAA0182
PRLHR	GINS2
C10orf46	COX4NB
NANOS1	FOXF1
EIF3A	FOXF1
FAM45A	FOXF1
SFXN4	FOXF1
PRDX3	FOXF1
GRK5	FOXC2
BAG3	FOXC2
RGS10	MTHFSD
TIAL1	MTHFSD
INPP5F	MTHFSD
MCMBP	MTHFSD
SEC23IP	MTHFSD
SEC61A2	MTHFSD
PPAPDC1A	MTHFSD
NUDT5	MTHFSD
WDR11	MTHFSD
CDC123	MTHFSD
ADARB2	MAP1LC3B
TACC2	MAP1LC3B
FGFR2	MAP1LC3B
ATE1	MAP1LC3B
NSMCE4A	MAP1LC3B
BTBD16	MAP1LC3B
PLEKHA1	MAP1LC3B
ARMS2	MAP1LC3B
HTRA1	ZCCHC14
DMBT1	KLHDC4
FAM24A	AC134312.1
C10orf120	AC134312.1
FAM24B	AC134312.1
C10orf88	AC134312.1
[truncated: 16,843 more rows]
