# Supplementary material for: Extensive Inter-Cyst DNA Methylation Variation in Autosomal Dominant Polycystic Kidney Disease Revealed by Genome Scale Sequencing
Source: Front Genet. 2020 Apr 15;11:348. doi: 10.3389/fgene.2020.00348 (PMC7174623; doi:10.3389/fgene.2020.00348)
Supplement: Supplementary file 1 [file Data_Sheet_1.zip › New folder (2)/Table S7.XLSX]

## Sheet: Sheet1
_BACKGROUND	Variable DMFs
LZIC	C1orf159
PALMD	CASZ1
HES4	CASZ1
FRRS1	NBPF6
NMNAT1	TTLL10
AGL	TTLL10
SLC35A3	PUSL1
HIAT1	PDE4DIP
SASS6	HFE2
RBP7	NBPF24
CCDC76	SEMA6C
LRRC39	ADAM15
DBT	MIB2
RTCD1	SH2D2A
RNF223	PEAR1
CDC14A	C1orf192
GPR88	PBX1
VCAM1	PBX1
UBE4B	EPHA2
SLC30A7	ANO7L1
EXTL2	PRRX1
DPH5	KLHDC7A
S1PR1	KLHDC7A
C1orf159	KLHDC7A
OLFM3	PTPRC
KIF1B	CSRP1
RNPC3	PPFIA4
COL11A1	PLXNA2
AMY1B	IRF6
PGD	DTL
CORT	AC096644.1
OR4F5	GJC2
PEX14	GJC2
DFFA	IRF2BP2
PRMT6	KIF26B
CASZ1	KIF26B
TTLL10	RUNX3
NTNG1	RUNX3
NBPF6	RUNX3
VAV3	SYTL1
SLC25A24	SYTL1
NBPF4	PRDM16
TARDBP	PRDM16
FAM102B	PRDM16
HENMT1	PRDM16
PRPF38B	ZMYM6NB
STXBP3	UTP11L
AKNAD1	HEYL
GPSM2	RNF220
CLCC1	RNF220
WDR47	PLK3
TMEM167B	JUN
TAF13	CAMTA1
C1orf194	PER3
KIAA1324	SLC2A5
SARS	SLC2A5
CELSR2	SLC2A5
PSRC1	SLC2A5
MYBPHL	GLMN
SORT1	GFI1
SYPL2	GFI1
PSMA5	GFI1
ATXN7L2	NKX2-3
CYB561D1	NKX2-3
GPR61	NKX2-3
AMIGO1	NKX2-3
C1orf127	NKX2-3
GNAI3	NKX2-3
GNAT2	PAX2
AMPD2	PAX2
GSTM4	PAX2
GSTM1	PAX2
GSTM5	PAX2
GSTM3	PAX2
EPS8L3	CYP17A1
CSF1	CALHM3
AHCYL1	C10orf47
FAM40A	C10orf47
ALX3	C10orf47
UBL4B	RGS10
SLC6A17	MCMBP
KCNC4	NUDT5
RBM15	LHPP
SLC16A4	C10orf90
MASP2	MKI67
HBXIP	MGMT
PROK1	TCERG1L
KCNA10	JAKMIP3
SRM	JAKMIP3
KCNA2	STK32C
KCNA3	KNDC1
EXOSC10	ADARB2
CD53	MYO3A
LRIF1	MPP7
DRAM2	PITRM1
CEPT1	HNRNPF
DENND2D	ALOX5
MTOR	ARHGAP22
CHIA	ARHGAP22
C1orf88	ARHGAP22
ATP5F1	DIP2C
WDR77	UCN3
C1orf162	UBE2D1
ADORA3	IL2RA
RAP1A	PFKFB3
C1orf183	PFKFB3
DDX20	CDH23
KCND3	ITIH5
ANGPTL7	AC010997.1
CTTNBP2NL	AC010997.1
UBIAD1	AC010997.1
WNT2B	AC010997.1
ST7L	AC010997.1
CAPZA1	ZMIZ1
MOV10	ZMIZ1
PPM1J	WAPAL
FAM19A3	MMRN2
B3GALT6	HHEX
SLC16A1	IDE
LRIG2	CRTAC1
PTCHD2	RP11-728F11.4
TNFRSF18	C2CD2L
MAGI3	KIRREL3
PHTF1	RP11-115C10.1
RSBN1	RP11-744N12.3
PTPN22	FLI1
BCL2L15	ST14
DCLRE1B	OPCML
AP4B1	MOB2
HIPK1	DUSP8
SYT6	LSP1
TNFRSF4	ASCL2
TRIM33	TRPM5
BCAS2	KCNQ1
DENND2C	KCNQ1
AMPD1	KIF18A
NRAS	SPI1
SDF4	SLC39A13
CSDE1	SLC39A13
SIKE1	C1QTNF4
SYCP1	GLYATL1
TSPAN2	GPR44
NGF	GPR44
FBXO44	EML3
VANGL1	EML3
CASQ2	C11orf84
NHLH2	C11orf84
SLC22A15	C11orf84
MAB21L3	C11orf84
ATP1A1	C11orf84
ATP1A1OS	C11orf84
CD58	C11orf84
FBXO2	EHD1
IGSF3	SCYL1
C1orf137	EHBP1L1
FBXO6	MAP3K11
CD2	SIPA1
PTGFRN	FOSL1
MAD2L2	DCHS1
CD101	TBC1D10C
TTF2	TBC1D10C
C1orf187	ALDH3B2
TRIM45	MRGPRF
VTCN1	ORAOV1
FAM132A	CTTN
MAN1A2	SHANK2
AGTRAP	SHANK2
FAM46C	ATG16L2
WDR3	ARHGEF17
C1orf167	AQP11
MTHFR	BTBD11
SPAG17	BTBD11
CLCN6	DTX1
UBE2J2	LHX5
NPPA	LHX5
NPPB	CIT
HAO2	CIT
TBX15	RAB35
WARS2	HNF1A
PLOD1	RHOF
KIAA2013	BCL7A
HSD3B1	RILPL1
PHGDH	NCOR2
ZNF697	NCOR2
HMGCS2	NCOR2
REG4	BRI3BP
MFN2	FZD10
ADAM30	GPR133
NOTCH2	GALNT9
MIIP	GOLGA3
SCNN1D	FBXL14
FAM72B	SLC6A12
TNFRSF8	TSPAN9
FCGR1B	TSPAN9
TNFRSF1B	PARP11
PUSL1	PARP11
ACAP3	C1QL4
VPS13D	BIN2
CPSF3L	ANKRD33
GLTPD1	ANKRD33
AADACL4	ANKRD33
DHRS3	GRASP
TAS1R3	GRASP
DVL1	HOXC8
AADACL3	HOXC6
PRAMEF12	HOXC5
PRAMEF1	HOXC5
PRAMEF2	HOXC5
MXRA8	HNRNPA1
PRAMEF11	HNRNPA1
PRAMEF10	ARHGAP9
AURKAIP1	ARHGAP9
WI2-3308P17.2	AGAP2
CCNL2	AGAP2
FAM138A	AGAP2
MRPL20	AGAP2
PRAMEF21	TSPAN31
ANKRD65	TSPAN31
VWA1	TSPAN31
PRAMEF20	TSPAN31
PRAMEF19	CD9
ATAD3C	IFFO1
LRRC38	NINJ2
PDPN	LAG3
PRDM2	LAG3
ATAD3B	USP44
C1orf196	C13orf27
RP3-377D14.1	COL4A2
ATAD3A	LINC00346
FAM72D	RP11-65D24.2
AL592284.1	SPACA7
PPIAL4B	ATP11A
NBPF9	MCF2L
PDE4DIP	MCF2L
NOTCH2NL	MCF2L
NBPF10	GRTP1
HFE2	GAS6
TXNIP	RASA3
POLR3GL	GJB2
ANKRD34A	SKA3
LIX1L	SKA3
RBM8A	SGCG
GNRHR2	MAB21L1
PEX11B	BEGAIN
ANKRD35	RP11-736N17.6
PIAS3	KIF26A
NUDT17	C14orf180
POLR3C	PLD4
RNF115	CDCA4
CD160	NUDT14
PDZK1	MTA1
GPR89A	TMEM121
NBPF12	HNRNPC
KAZN	LTB4R2
CHD1L	RIPK3
PRKAB2	INSM2
FMO5	ZFP36L1
BCL9	ADAM21
C1orf70	RGS6
GJA8	DLST
ACP6	JDP2
GJA5	IRF2BPL
GPR89B	IRF2BPL
NBPF24	IRF2BPL
PPIAL4A	ITPK1
SSU72	LINS
NBPF14	EIF2AK4
PPIAL4D	EIF2AK4
NBPF20	ANKRD63
NBPF15	DLL4
NBPF16	LIPC
PPIAL4C	SMAD6
HIST2H3PS2	RP11-279F6.2
AL358813.2	TLE3
AL645728.1	RP11-138H8.2
FCGR1A	RP11-138H8.2
HIST2H2BF	RP11-597K23.2
HIST2H4A	ZNF710
HIST2H2AA4	RCCD1
HIST2H2BE	AC016251.1
HIST2H2AC	IGF1R
HIST2H2AB	SOX8
BOLA1	AC009041.2
SV2A	CACNA1H
SF3B4	CACNA1H
OTUD7B	C16orf91
VPS45	PKD1
PLEKHO1	SLX4
CA14	VASN
ANP32E	ZNF423
APH1A	RPGRIP1L
C1orf54	RPGRIP1L
C1orf51	IRX6
MRPS21	ELMO3
AL138795.1	RLTPR
PRPF3	RLTPR
RPRD2	RLTPR
TARS2	RLTPR
ECM1	PSMB10
AL356356.1	CDH1
ADAMTSL4	ZFHX3
C1orf138	CMIP
MCL1	FAM92B
ENSA	FAM92B
GOLPH3L	KIAA0182
HORMAD1	IRF8
CTSS	FOXL1
ARNT	FOXL1
SETDB1	GNG13
CERS2	MTHFSD
ANXA9	MTHFSD
FAM63A	MTHFSD
PRUNE	MTHFSD
BNIPL	MAP1LC3B
C1orf56	MAP1LC3B
CDC42SE1	AC134312.1
GABPB2	AC134312.1
TNFAIP8L2	ZNF469
SEMA6C	ZFPM1
SCNM1	ZFPM1
VPS72	AC092384.1
PIP5K1A	MYO1C
PSMD4	TRPV2
ZNF687	FLCN
RP11-126K1.2	RAI1
PI4KB	RAI1
RFX5	MAPK7
SELENBP1	HIC1
PSMB4	SLC47A2
POGZ	SLC13A2
CGN	PROCA1
TUFT1	RAP1GAP2
SNX27	RAP1GAP2
CELF3	ARHGAP23
AL589765.1	LASP1
OAZ3	RARA
MRPL9	HSPB9
TDRKH	PLEKHH3
LINGO4	PLEKHH3
RORC	PLEKHH3
C2CD4D	PLEKHH3
THEM5	PLCD3
THEM4	PLCD3
S100A10	FMNL1
S100A11	ARHGAP27
TCHH	ARHGAP27
RPTN	ARHGAP27
HRNR	ARHGAP27
MIB2	WNT3
FLG	WNT3
LCE5A	TBKBP1
CRCT1	TBKBP1
LCE3C	TBKBP1
LCE3A	TBKBP1
LCE2C	HOXB3
LCE1E	HOXB3
LCE1D	HOXB6
SMCP	HOXB6
SPRR4	HOXB9
SPRR1B	IGF2BP1
LELP1	CACNA1G
PRR9	HLF
LOR	HSF5
S100A9	2010-03-01
PGLYRP4	TEX2
RP11-345P4.5	SOX9
S100A12	SOX9
S100A8	SDK2
S100A7L2	FOXJ1
S100A7	CYGB
S100A6	CYGB
S100A2	SOX15
S100A1	SEC14L1
S100A16	TNRC6C
S100A14	RBFOX3
CHTOP	CBX8
SNAPIN	TBC1D16
ILF2	TBC1D16
NPR1	RPTOR
INTS3	AATK
SLC27A3	FSCN2
GATAD2B	TEX19
CREB3L4	UTS2R
DENND4B	C17orf101
CRTC2	ABR
SLC39A1	MPPE1
JTB	PTPN2
RAB13	C18orf34
RPS27	SETBP1
NUP210L	EPB41L3
UBAP2L	EPB41L3
TPM3	BCL2
C1orf189	ZNF236
C1orf43	ZNF236
HAX1	MBP
AQP10	GALR1
ATP8B2	SALL3
IL6R	NFATC1
SHE	ICAM3
TMEM51	HMHA1
TDRD10	HMHA1
UBE2Q1	MAST1
CHRNB2	RASAL3
ADAR	RASAL3
KCNN3	RASAL3
CKS1B	EPS15L1
PMVK	ANO8
PBXIP1	SLC5A5
PYGO2	ARRDC2
SHC1	CRTC1
FLAD1	CRTC1
ZBTB7B	ZNF626
DCST2	LINGO3
DCST1	LINGO3
ADAM15	LINGO3
EFNA4	LSM7
RP11-540D14.8	AES
C1orf195	NFIC
EFNA1	KCTD15
SLC50A1	C19orf77
DPM3	C19orf77
TRIM46	MAP4K1
KRTCAP2	CAPN12
MUC1	PAK4
THBS3	IL28B
MTX1	IL28B
GBAP1	EEF2
GBA	LRFN1
FAM189B	LRFN1
SCAMP3	LRFN1
CLK2	LRFN1
HCN3	LRFN1
PKLR	LRFN1
FDPS	LYPD4
RUSC1	LYPD4
ASH1L	SH3GL1
DAP3	NKPD1
YY1AP1	EXOC3L2
MSTO1	EXOC3L2
GON4L	STRN4
SYT11	RASIP1
RXFP4	KDM4B
RIT1	GP6
KIAA0907	EPS8L1
ARHGEF2	A1BG
LAMTOR2	ZNF497
SSR2	DENND1C
UBQLN4	TRIP10
RAB25	PNPLA6
MEX3A	KLF11
LMNA	MALL
FHAD1	PAX8
SEMA4A	PAX8
SLC25A44	E2F6
BGLAP	GLI2
PAQR6	PROC
SMG5	PROC
TMEM79	HS6ST1
C1orf85	ARHGEF4
CCT3	C2orf27A
C1orf182	NXPH2
RHBG	AC009336.1
C1orf61	AC009336.1
MEF2D	OSR1
TTC24	STK17B
APOA1BP	SATB2
GPATCH4	PUM2
HAPLN2	RUFY4
BCAN	NCL
MMP23B	ALPPL2
NES	AGAP1
CRABP2	AGAP1
ISG20L2	AGAP1
RRNAD1	AGAP1
MRPL24	AC062017.1
HDGF	AC062017.1
PRCC	NDUFA10
SH2D2A	OTOS
INSRR	AC104809.3
NTRK1	ANO7
PEAR1	C2orf85
LRRC71	AC131097.4
ARHGEF11	AC131097.4
ETV3L	ADCY3
ETV3	TTC15
EFHD2	TSSC1
FCRL5	THADA
FCRL4	THADA
CTRC	GPR75
FCRL2	GPR75
CD5L	GPR75
CELA2A	GPR75
KIRREL	GPR75
CD1D	PAPOLG
CELA2B	OTX1
CD1C	FAM150B
CD1E	SERTAD2
CD1B	FAM150B
CASP9	NAGK
OR10Z1	FBXO41
SPTA1	SFTPB
OR6K2	SFTPB
OR6K6	CD8B
OR6N2	ID2
DNAJC16	RGPD2
MNDA	RGPD2
PYHIN1	ASAP2
IFI16	ITGB1BP1
AGMAT	C20orf26
AIM2	RALGAPA2
CADM3	CD93
FCER1A	REM1
OR10J3	BCL2L1
APCS	SRC
RSC1A1	HSPA12B
DUSP23	TFAP2C
SLC35E2B	BMP7
FCRL6	RBM38
SLAMF8	ZBP1
VSIG8	PMEPA1
CCDC19	PMEPA1
TAGLN2	C20orf85
IGSF9	GNAS
SLAMF9	KCNQ2
DDI2	ABHD16B
PIGM	FAM110A
KCNJ10	FAM110A
KCNJ9	RBM11
IGSF8	RBM11
ATP1A2	RBM11
PLEKHM2	OLIG1
ATP1A4	AP001631.10
CASQ1	AP001631.10
PEA15	AGPAT3
RP11-574F21.3	TRAPPC10
PEX19	AIRE
COPA	ITGB2
NCSTN	C21orf67
NHLH1	COL18A1
VANGL2	COL18A1
SLAMF1	POFUT2
SLC25A34	COL18A1
CD48	COL18A1
TMEM82	SLC19A1
LY9	IL17RA
FBLIM1	CECR2
ITLN1	BID
ITLN2	SLC25A1
F11R	TXNRD2
TSTD1	SCARF2
USF1	SCARF2
ARHGAP30	KLHL22
PVRL4	MN1
KLHDC9	MN1
PFDN2	MN1
NIT1	MN1
DEDD	MN1
UFC1	XBP1
USP21	OSM
PPOX	MYH9
B4GALT3	RAC2
ADAMTS4	MFNG
NDUFS2	SHISA8
SPEN	TCF20
APOA2	MIR4763
NR1I3	WNT7B
PCP4L1	WNT7B
SDHC	WNT7B
MPZ	MIR4763
C1orf192	C22orf26
FCGR2A	C22orf26
HSPA6	MIR4763
FCGR2B	MIR4763
FCGR3A	MIR4763
FCRLA	CELSR1
FCRLB	GRAMD4
DUSP12	C22orf34
ATF6	KLHDC7B
FCGR3B	SHANK3
OLFML2B	SHANK3
RP11-565P22.6	SHANK3
C1orf111	SHANK3
SH2D1B	SHANK3
UHMK1	SHANK3
UAP1	ATP2B2
DDR2	MYLK
ZBTB17	CHST13
HSD17B7	AMOTL2
RGS4	TPRXL
C1orf110	C3orf19
C1orf64	PFN2
NUF2	MBNL1
RGS5	ATP11B
CLCNKA	DGKG
HSPB7	FAM43A
CDK11A	MUC4
CLCNKB	TNK2
FAM131C	TNK2
PBX1	AC069257.9
EPHA2	PIGZ
LRRC52	UBE2E1
LMX1A	TRIM71
ARHGEF19	TRIM71
RXRG	TRIM71
ANO7L1	C3orf45
MGST3	FLNB
RSG1	MAGI1
ALDH9A1	SUCLG2
TMCO1	PRRT3
SLC35E2	CCDC109B
UCK2	ARSJ
FBXO42	NKX1-1
FAM78B	MAB21L2
POGK	MAB21L2
C1orf144	NKX1-1
TADA1	FAM198B
ILDR2	TACC3
MAEL	FAM53A
DUSP27	SH3RF1
GPA33	SLC25A4
POU2F1	SORBS2
SPATA21	FAT1
RCSD1	FAM193A
CD247	RGS12
CREG1	PTTG2
NECAP2	MSX1
MPZL1	WFS1
DCAF6	TBC1D14
ADCY10	2011-09-01
BRP44	PRDM8
AL355149.1	ANKRD33B
GPR161	ANKRD33B
TIPRL	COMMD10
SFT2D2	SLC6A19
ANKRD36BP1	SHROOM1
TBX19	SHROOM1
NADK	C5orf65
AL137798.1	C5orf65
DPT	C5orf65
ATP1B1	PCDHGA11
BLZF1	IRGM
C1orf114	IRGM
SLC19A2	LARP1
SELP	STK10
SELE	NEURL1B
METTL18	ERGIC1
SCYL3	ERGIC1
KIFAP3	ERGIC1
METTL11B	DOK3
CROCC	TRIM52
GORAB	CDH10
PRRX1	RP11-528L24.3
C1orf129	IL31RA
MST1P9	BTF3
FMO3	BTF3
FMO1	BTF3
FMO4	BTF3
PRRC2C	BTF3
METTL13	BHMT2
MYOC	CMYA5
VAMP4	CMYA5
BX284668.1	CMYA5
GNB1	CMYA5
DNM3	SERINC5
PIGC	NR2F1
C1orf105	NR2F1
C1orf9	NR2F1
TNFSF18	GRIK2
MFAP2	SOBP
ATP13A2	SOBP
PRDX6	SOBP
SLC9A11	NEDD9
ANKRD45	MARCKS
SDHB	MARCKS
BX248409.1	MARCKS
KLHL20	FOXQ1
CENPL	ESR1
DARS2	ZDHHC14
ZBTB37	FOXC1
SERPINC1	GMDS
RC3H1	GMDS
PADI2	AL078585.1
GPR52	RPS6KA2
RABGAP1L	C6orf120
PADI1	ID4
CACYBP	E2F3
MRPS14	E2F3
TNN	E2F3
TNR	E2F3
PADI3	SOX4
RFWD2	HIST1H2AE
PADI4	TRIM27
PAPPA2	DDAH2
ASTN1	HLA-DPB1
FAM5B	TEAD3
ARHGEF10L	ETV7
RCC2	FOXP4
RASAL2	FOXP4
SEC16B	TOMM6
AL513013.1	C6orf132
FAM20B	C6orf132
ANGPTL1	C6orf132
RALGPS2	AL079342.1
ABL2	SLC35B3
SOAT1	SLC35B3
AXDND1	CLDN15
CALML6	C7orf50
NPHS2	C7orf68
FAM163A	IRF5
TOR1AIP1	ZFAND2A
AL359853.3	MAFK
CEP350	KRBA1
QSOX1	NOS3
LHX4	MLL3
ACTL8	MLL3
ACBD6	RBM33
XPR1	AC021218.2
KIAA1614	AC005481.5
AL162431.1	AC005481.5
STX6	PTPRN2
MR1	PSMG3
IER5	PSMG3
CACNA1E	PSMG3
NPL	TRA2A
ZNF648	LFNG
GLUL	HOXA3
TEDDM1	HOXA3
RNASEL	HOXA3
RGS16	HOXA3
RGS8	HOXA3
DHX9	HOXA3
IGSF21	HOXA3
LAMC1	HOXA3
SHCBP1L	HOXA4
LAMC2	HOXA4
NMNAT2	HOXA4
SMG7	HOXA5
ARPC5	HOXA5
APOBEC4	HOXA5
RGL1	HOXA5
GLT25D2	HOXA5
TSEN15	HOXA5
C1orf21	HOXA5
RNF2	CARD11
EDEM3	CARD11
FAM129A	AC145676.2
TMEM52	GPR141
TRMT1L	POU6F2
SWT1	AC145676.2
IVNS1ABP	AC145676.2
C1orf222	AC145676.2
HMCN1	AC145676.2
PRG4	CAMK2B
TPR	CAMK2B
C1orf27	TNS3
PDC	UPP1
PTGS2	SLC29A4
PLA2G4A	SLC29A4
KLHDC7A	PDGFA
PAX7	PRKAR1B
RGS18	PRKAR1B
FAM5C	FAM20C
MRTO4	CLDN4
GABRD	HEATR2
TAS1R2	HEATR2
ALDH4A1	CDK6
RGS21	FBXO43
IFFO2	NCALD
RGS1	RP11-148O21.2
RGS13	DLGAP2
RGS2	FAM49B
TROVE2	DENND3
GLRX2	DLGAP2
B3GALT2	BAI1
UBR4	GSDMD
CFH	FAM83H
KIAA0090	PARP10
PQLC2	PARP10
AKR7A3	EXOSC4
AKR7A2	EXOSC4
CAPZB	EXOSC4
CFHR3	EXOSC4
CFHR1	LRRC14
CFHR4	ARHGAP39
CFHR2	AF186192.2
CFHR5	AF186192.2
F13B	DLGAP2
ASPM	KBTBD11
ZBTB41	XPO7
CRB1	ZNF703
DENND1B	ZNF703
C1orf53	ZNF703
LHX9	HTRA4
NEK7	SNAI2
MINOS1	CHD7
PTPRC	ERICH1
PRKCZ	MFHAS1
ATP6V1G3	MFHAS1
NBL1	TRIM14
NR5A2	TRIM14
HTR6	POLE3
CAMSAP2	POLE3
TMCO4	POLE3
C1orf98	PHF19
ZNF281	PHF19
KIF14	LHX6
DDX59	LHX6
GPR25	LHX6
C1orf106	LHX6
IGFN1	LHX6
KIF21B	CRB2
CACNA1S	LHX2
TMEM9	FAM125B
PKP1	SH2D3C
OTUD3	SLC25A25
TNNT2	METTL11A
LAD1	FNBP1
TNNI1	LAMC3
RNF186	LAMC3
PHLDA3	RXRA
CSRP1	C9orf62
NAV1	GLT6D1
IPO9	EGFL7
SHISA4	AGPAT2
LMOD1	SLC34A3
TIMM17A	LRRC19
RNPEP	RNF38
ELF3	RNF38
GPR37L1	SHB
LGR6	NAA35
ARL8A	SYK
PTPN7	FGD3
UBE2T	NINJ1
PLA2G2E	WNK2
PPP1R12B	C9orf3
SYT2	PTCH1
RP11-480I12.4	C9orf102
KDM5B
RABIF
KLHL12
ADIPOR1
CYB5R1
TMEM183A
PPFIA4
PLA2G2A
MYOG
ADORA1
MYBPH
CHI3L1
CHIT1
BTG2
FMOD
PRELP
ATP2B4
ZBED6
ZC3H11A
SNRPE
SOX13
PLA2G5
MDM4
ETNK2
REN
KISS1
GOLT1A
PLEKHA6
PPP1R15B
PIK3C2B
PLA2G2D
LRRN2
PLA2G2F
NFASC
UBXN10
PLA2G2C
CNTN2
RBBP5
DSTYK
TMCC2
NUAK2
KLHDC8A
LEMD1
CDK18
MFSD4
ELK4
SLC45A3
NUCKS1
RAB7L1
SLC41A1
PM20D1
SLC26A9
FAM72A
VWA5B1
AVPR1B
CTSE
C1orf186
SRGAP2
IKBKE
C1orf147
RASSF5
EIF2D
DYRK3
MAPKAPK2
IL19
FAM43B
IL10
IL20
IL24
FAIM3
PIGR
FCAMR
C1orf116
YOD1
PFKFB2
C4BPB
CD55
CR2
CR1
CR1L
CD46
C1orf132
CD34
CAMK2N1
PLXNA2
MUL1
CAMK1G
CDA
PINK1
DDOST
LAMB3
G0S2
HSD11B1
KIF17
TRAF3IP3
IRF6
DIEXF
SYT14
SERTAD4
C1orf133
SH2D5
HHAT
HP1BP3
KCNH1
RCOR3
EIF4G3
TRAF5
DTL
RD3
SLC30A1
NEK2
C1orf86
LPGAT1
INTS7
PPP2R5A
TMEM206
NENF
ATF3
FAM71A
TATDN3
BATF3
NSL1
FLVCR1
C1orf227
VASH2
ANGEL2
RPS6KC1
PROX1
SMYD2
AL590822.1
PTPN14
CENPF
NBPF3
KCNK2
ECE1
KCTD3
USH2A
ESRRG
SPATA17
GPATCH2
RRP15
ALPL
TGFB2
C1orf143
LYPLAL1
LDLRAD2
RAP1GAP
IARS2
SKI
SLC30A10
EPRS
BPNT1
USP48
RAB3GAP2
MARK1
AC096644.1
C1orf115
MOSC2
MOSC1
HLX
HSPG2
MIA3
DUSP10
CELA3B
HHIPL2
TAF1A
BROX
AIDA
DISP1
C1orf65
TLR5
CELA3A
SUSD4
CDC42
CAPN2
CAPN8
TP53BP2
PARP1
FBXO28
DEGS1
CNIH4
RER1
NVL
WNT4
WDR26
CNIH3
DNAH14
MORN1
LBR
ENAH
SRP9
EPHX1
TMEM63A
RP4-559A3.7
PYCR2
LEFTY2
C1orf55
H3F3A
MIXL1
ACBD3
LIN9
ZBTB40
C1orf95
PSEN2
ITPKB
ADCK3
CDC42BPA
ZNF678
SNAP47
JMJD4
PRSS38
WNT3A
WNT9A
ARF1
C1orf35
MRPL55
GUK1
GJC2
IBA57
C1orf148
C1orf145
OBSCN
HIST3H2BB
TRIM11
TRIM17
HIST3H3
HIST3H2A
RNF187
RP5-915N17.9
RHOU
EPHA8
TMEM78
SPHAR
C1QA
URB2
C1orf96
ACTA1
NUP133
ABCB10
C1QC
TAF5L
C1QB
EPHB2
GALNT2
COG2
PGBD5
AGT
CAPN9
C1orf198
ARV1
TTC13
FAM89A
TRIM67
C1orf131
GNPAT
C1orf124
EXOC8
EGLN1
TSNAX
DISC1
KIAA1383
SIPA1L2
KDM1A
LACTBL1
NTPCR
PCNXL2
RP5-862P8.2
KCNK1
PEX10
SLC35F3
LUZP1
C1orf31
TARBP1
IRF2BP2
GGPS1
HTR1D
TOMM20
ARID4B
TBCE
B3GALNT2
GNG4
LYST
GPR137B
C1orf213
NID1
HNRNPR
ERO1LB
EDARADD
LGALS8
HEATR1
ACTN2
MTR
TCEA3
RYR2
ASAP3
ZP4
E2F2
PLCH2
ID3
CHRM3
MDS2
FMN2
RPL11
TCEB3
GREM2
RGS7
PITHD1
LYPLA2
GALE
HMGCL
KMO
FH
FUCA1
CHML
WDR64
EXO1
CNR2
MAP1LC3C
PLD5
PNRC2
SRSF10
SDCCAG8
CEP170
AKT3
TNFRSF14
MYOM3
ZNF238
PANK4
C1orf100
IL22RA1
C1orf101
ADSS
PPPDE1
IL28RA
FAM36A
HNRNPU
EFCAB2
KIF26B
GRHL3
SMYD3
HES5
CNST
TFB2M
SCCPDH
RP11-439E19.8
AHCTF1
C1orf201
ZNF670
ZNF669
C1orf229
ZNF124
NIPAL3
NLRP3
ZNF496
OR2B11
C1orf150
OR2C3
OR14K1
OR14A2
OR11L1
TRIM58
OR2W3
RCAN3
OR2T8
OR2L8
OR2L5
OR2L13
OR2M2
OR2M3
OR14C36
OR2T1
OR2G6
OR2T34
OR2T11
C1orf130
OR14I1
ZNF672
SH3BP5L
ZNF692
PGBD2
SRRM1
C1orf93
CLIC4
RHD
RUNX3
MMEL1
SYF2
C1orf63
TMEM50A
RHCE
TTC34
TMEM57
LDLRAP1
MAN1C1
SEPN1
AL020996.1
C1orf135
PAQR7
STMN1
PAFAH2
EXTL1
SLC30A2
PDIK1L
GRRP1
ZNF593
CNKSR1
CEP85
SH3BGRL3
UBXN11
CD52
AIM1L
ZNF683
LIN28A
DHDDS
HMGN2
RPS6KA1
ARID1A
PIGV
ZDHHC18
SFN
NUDC
GPN2
GPATCH3
NR0B2
C1orf172
TRNP1
FAM46B
SLC9A1
WDTC1
TMEM222
SYTL1
MAP3K6
CD164L2
ACTRT2
GPR3
WASF2
AHDC1
FGR
IFI6
FAM76A
STX12
PPP1R8
C1orf38
RPA2
SMPDL3B
XKR8
EYA3
ATPIF1
PTAFR
DNAJC8
SESN2
MED18
PHACTR4
RCC1
TRNAU1AP
RAB42
TAF12
GMEB1
YTHDF2
OPRD1
EPB41
TMEM200B
SRSF4
MECR
PTPRU
PRDM16
ZCCHC17
MATN1
LAPTM5
SDC3
PUM1
NKAIN1
SNRNP40
FABP3
SERINC2
TINAGL1
HCRTR1
PEF1
COL16A1
BAI2
SPOCD1
AL136115.1
PTP4A2
KHDRBS1
TMEM39B
KPNA6
TXLNA
CCDC28B
IQCC
TMEM234
EIF3I
FAM167B
LCK
HDAC1
MARCKSL1
TSSK3
BSDC1
ZBTB8B
ZBTB8A
ZBTB8OS
RBBP4
SYNC
KIAA1522
YARS
S100PBP
FNDC5
HPCA
TMEM54
RNF19B
AK2
ADC
ARHGEF16
TRIM62
ZNF362
PHC2
ZSCAN20
TPRG1L
CSMD2
MEGF6
HMGB4
C1orf94
GJB5
GJB4
GJB3
GJA4
C1orf212
DLGAP3
ZMYM6NB
WRAP73
ZMYM1
SFPQ
ZMYM4
KIAA0319L
NCDN
TP73
TFAP2E
PSMB2
C1orf216
CLSPN
EIF2C4
EIF2C1
EIF2C3
CCDC27
TEKT2
ADPRHL2
COL8A2
TRAPPC3
MAP7D1
THRAP3
SH3D21
FAM176B
AL591845.1
STK40
LSM10
DFFB
OSCP1
MRPS15
CSF3R
LRRC47
GRIK3
CEP104
ZC3H12A
DNALI1
MEAF6
SNIP1
GNL2
RSPO1
C1orf174
CDCA8
EPHA10
MANEAL
YRDC
C1orf122
AL929472.1
INPP5B
SF3A3
UTP11L
FHL3
POU3F1
AKIRIN1
RRAGC
GJA9
RHBDL2
NDUFS5
KIAA0754
MACF1
BMP8A
PPIE
PABPC4
HEYL
NT5C1A
HPCAL4
BMP8B
OXCT2
TRIT1
MYCL1
MFSD2A
CAP1
PPT1
RLF
TMCO2
ZMPSTE24
COL9A2
SMAP2
ZNF643
ZNF642
DEM1
ZNF684
NFYC
RIMS3
KCNQ4
CTPS
CITED4
SLFNL1
SCMH1
FOXO6
EDN2
HIVEP3
GUCA2B
GUCA2A
FOXJ3
RIMKLA
ZMYND12
PPCS
CCDC30
PPIH
YBX1
C1orf50
CLDN19
LEPRE1
ERMAP
CCDC23
AJAP1
ZNF691
SLC2A1
FAM183A
WDR65
EBNA1BP2
TMEM125
C1orf210
TIE1
MPL
CDC20
ELOVL1
MED8
C1orf84
SZT2
HYI
PTPRF
KDM4A
ST3GAL3
ARTN
IPO13
DPH2
ATP6V0B
B4GALT2
CCDC24
SLC6A9
KLF17
DMAP1
ERI3
RNF220
TMEM53
C1orf228
KIF2C
RPS8
BEST4
PLK3
TCTEX1D4
BTBD19
PTCH2
EIF2B3
UROD
ZSWIM5
HPDL
MUTYH
TOE1
TESK2
MMACHC
CCDC163P
PRDX1
AKR1A1
NASP
CCDC17
GPBP1L1
TMEM69
IPP
MAST2
PIK3R3
TSPAN1
POMGNT1
RAD54L
LRRC41
UQCRH
NSUN4
FAAH
DMBX1
CYP4B1
KNCN
MKNK1
MOB3C
KIAA0494
CYP4X1
CYP4A11
CMPK1
PDZK1IP1
TAL1
STIL
FOXE3
FOXD2
SLC5A9
SPATA6
AGBL4
BEND5
AL645730.2
KCNAB2
ELAVL4
CDKN2C
DMRTA2
FAF1
C1orf185
RNF11
TTC39A
EPS15
OSBPL9
NRD1
RAB3B
BTF3L4
KTI12
ZFYVE9
CC2D1B
ORC1
PRPF38A
ZCCHC11
GPX7
FAM159A
ZYG11B
SELRC1
ZYG11A
ECHDC2
SCP2
PODN
SLC1A7
CPT2
C1orf123
MAGOH
LRP8
DMRTB1
GLIS1
DIO1
TMEM48
YIPF1
LRRC42
HSPB11
LDLRAD1
TMEM59
AL161915.1
CDCP2
AL357673.1
MRPL37
C1orf191
SSBP3
ACOT11
FAM151A
HEATR8
C1orf177
PARS2
TTC22
DHCR24
TMEM61
BSND
PCSK9
USP24
PRKAA2
AL669831.1
PPAP2B
C8A
DAB1
OMA1
TACSTD2
MYSM1
NPHP4
JUN
FGGY
HOOK1
CYP2J2
C1orf87
NFIA
CHD5
INADL
TM2D1
RNF207
RPL22
L1TD1
USP1
KANK4
ICMT
DOCK7
HES3
ANGPTL3
GPR153
ATG4C
ACOT7
FOXD3
ALG6
ITGB3BP
DLEU2L
EFCAB7
PGM1
ESPN
ROR1
UBE2U
CACHD1
HES2
RAVER2
TNFRSF25
PLEKHG5
JAK1
AK4
DNAJC6
NOL9
LEPROT
LEPR
TAS1R1
PDE4B
OR4F16
ZBTB48
KLHL21
PHF13
SGIP1
THAP3
DNAJC11
TCTEX1D1
WDR78
MIER1
SLC35D1
C1orf141
IL23R
IL12RB2
GADD45A
SERBP1
GNG12
DIRAS3
WLS
RPE65
DEPDC1
LRRC7
SRSF11
LRRC40
ANKRD13C
HHLA3
CTH
PTGER3
ZRANB2
NEGR1
CAMTA1
FPGT
LRRIQ3
RP11-653A5.2
LRRC53
C1orf173
CRYZ
TYW3
LHX8
SLC44A5
ACADM
MSH4
SAMD11
ASB17
ST6GALNAC3
ST6GALNAC5
AK5
PIGK
ZZZ3
USP33
FAM73A
VAMP3
NEXN
FUBP1
PER3
GIPC2
PTGFR
UTS2
ELTD1
PARK7
TNFRSF9
ERRFI1
LPHN2
SLC45A1
PRKACB
RERE
TTLL7
SAMD13
RPF1
GNG5
CTBS
C1orf180
SSX2IP
LPAR3
MCOLN2
MCOLN3
WDR63
SYDE2
C1orf52
BCL10
DDAH1
CYR61
ZNHIT6
COL24A1
CLCA2
CLCA4
SH3GLB1
HS2ST1
CA6
RP4-604K5.1
LMO4
NOC2L
PKN2
ENO1
GBP6
GTF2B
CCBL2
KLHL17
RBMXL1
GBP1
GBP2
GBP5
LRRC8B
LRRC8C
PLEKHN1
ZNF326
SLC2A7
SLC2A5
CDC7
C1orf170
BARHL2
ZNF644
GPR157
HFM1
BRDT
TGFBR3
EPHX4
BTBD8
H6PD
C1orf146
GLMN
GFI1
EVI5
RPL5
ISG15
FAM69A
SPSB1
MTF2
CCDC18
TMED5
DR1
FNBP1L
BCAR3
DNTTIP2
GCLM
SLC25A33
ABCA4
ARHGAP29
ABCD3
F3
SLC44A3
CNN3
ALG14
TMEM56
RWDD3
TMEM201
PTBP2
PIK3CD
AGRN
C1orf200
SNX7
DPYD
CLSTN1
CTNNBIP1
RP4-788L13.1
LPPR5
LOXL4
PYROXD2
HPS1
HPSE2
GTPBP4
CNNM1
CELF2
GOT1
NKX2-3
ENTPD7
SLC25A28
COX15
ABCC2
DNMBP
CPN1
ERLIN1
CHUK
CWF19L1
BLOC1S2
PKD2L1
SCD
WNT8B
AL359878.1
SEC31B
NDUFB8
HIF1AN
PAX2
FAM178A
MRPL43
SEMA4G
C10orf2
LZTS2
PDZD7
SFXN3
KAZALD1
TLX1
LBX1
BTRC
DPCD
POLL
FBXW4
FGF8
NPM3
MGEA5
KCNIP2
C10orf76
HPS6
PPRC1
LDB1
NOLC1
ELOVL3
PITX3
GBF1
NFKB2
PSD
FBXL15
CUEDC2
C10orf95
TMEM180
ACTR1A
SUFU
TRIM8
SFXN2
ARL3
C10orf26
CYP17A1
C10orf32
AS3MT
CNNM2
INA
NT5C2
PCGF6
TAF5
USMG5
PDCD11
CALHM2
CALHM1
RP11-631M21.2
CALHM3
NEURL
SH3PXD2A
SLK
SFR1
COL17A1
GSTO1
GSTO2
CCDC147
ITPRIP
SORCS3
IDI2
SORCS1
IDI1
ADD3
XPNPEP1
RP11-451M19.3
MXI1
SMNDC1
DUSP5
SMC3
RBM20
PDCD4
BBIP1
SHOC2
ADRA2A
TECTB
C10orf31
GPAM
ACSL5
ZDHHC6
WDR37
VTI1A
TCF7L2
HABP2
USP6NL
NRAP
CASP7
C10orf81
DCLRE1A
AL162407.1
ADRB1
TDRD1
C10orf118
VWA2
AFAP1L2
ABLIM1
FAM160B1
TRUB1
ECHDC3
ATRNL1
GFRA1
C10orf96
PNLIPRP3
PNLIP
C10orf47
PNLIPRP1
ENO4
C10orf82
HSPA12A
KIAA1598
KCNK18
VAX1
SLC18A2
PDZD8
EMX2
DHTKD1
UPF2
RAB11FIP2
FAM204A
PRLHR
C10orf46
NANOS1
EIF3A
FAM45A
SFXN4
PRDX3
GRK5
BAG3
RGS10
TIAL1
INPP5F
MCMBP
SEC23IP
SEC61A2
PPAPDC1A
NUDT5
WDR11
CDC123
ADARB2
TACC2
FGFR2
ATE1
NSMCE4A
BTBD16
PLEKHA1
ARMS2
HTRA1
DMBT1
FAM24A
C10orf120
FAM24B
C10orf88
[truncated: 16,843 more rows]
