# Supplementary material for: Extensive Inter-Cyst DNA Methylation Variation in Autosomal Dominant Polycystic Kidney Disease Revealed by Genome Scale Sequencing
Source: Front Genet. 2020 Apr 15;11:348. doi: 10.3389/fgene.2020.00348 (PMC7174623; doi:10.3389/fgene.2020.00348)
Supplement: Supplementary file 1 [file Data_Sheet_1.zip › New folder (2)/Table S8.XLSX]

## Sheet: Annotation
Gene	original_id	Top_18_variable_ICVs	Gene ID	Type	Tax ID	Homologene Gene ID	Homologene Gene Tax ID	Gene Symbol	Description	Biological Process (GO)	Kinase Class (UniProt)	Protein Function (Protein Atlas)	Subcellular Location (Protein Atlas)	Drug (DrugBank)	Canonical Pathways	Hallmark Gene Sets	GO:0006790 sulfur compound metabolic proc	GO:0043087 regulation of GTPase activity	TotalEvidenceCount
2309	FOXO3	1	2309	Gene_ID	H. sapiens	2309	H. sapiens	FOXO3	forkhead box O3	GO:1901300 positive regulation of hydrogen peroxide-mediated programmed cell death;GO:0001544 initiation of primordial ovarian follicle growth;GO:0071386 cellular response to corticosterone stimulus		Transcription factors/Helix-turn-helix domains	Nucleus(Enhanced)		(M32)PID HDAC CLASSIII PATHWAY; (M143)PID IL2 PI3K PATHWAY; (M249)PID PI3KCI AKT PATHWAY	(M5939)HALLMARK P53 PATHWAY; (M5945)HALLMARK HEME METABOLISM; (M5891)HALLMARK HYPOXIA	0	0	0
100131187	TSTD1	1	100131187	Gene_ID	H. sapiens	100131187	H. sapiens	TSTD1	thiosulfate sulfurtransferase like domain containing 1	GO:0070221 sulfide oxidation, using sulfide:quinone oxidoreductase;GO:0019418 sulfide oxidation;GO:0006790 sulfur compound metabolic process			Cytoplasmic bodies;Cytosol(Approved)				1	0	0
64333	ARHGAP9	1	64333	Gene_ID	H. sapiens	64333	H. sapiens	ARHGAP9	Rho GTPase activating protein 9	GO:0043312 neutrophil degranulation;GO:0002283 neutrophil activation involved in immune response;GO:0042119 neutrophil activation					(M241)PID RAC1 REG PATHWAY; (M68)PID RHOA REG PATHWAY		0	1	0
3202	HOXA5	1	3202	Gene_ID	H. sapiens	3202	H. sapiens	HOXA5	homeobox A5	GO:0060480 lung goblet cell differentiation;GO:0060574 intestinal epithelial cell maturation;GO:0060481 lobar bronchus epithelium development		Transcription factors/Helix-turn-helix domains					0	0	0
54059	YBEY	1	54059	Gene_ID	H. sapiens	54059	H. sapiens	YBEY	ybeY metalloendoribonuclease	GO:0090502 RNA phosphodiester bond hydrolysis, endonucleolytic;GO:0090501 RNA phosphodiester bond hydrolysis;GO:0006364 rRNA processing			Nucleoplasm(Enhanced)				0	0	0
27098	CLUL1	1	27098	Gene_ID	H. sapiens	27098	H. sapiens	CLUL1	clusterin like 1				Endoplasmic reticulum;Plasma membrane(Approved)				0	0	0
6242	RTKN	1	6242	Gene_ID	H. sapiens	6242	H. sapiens	RTKN	rhotekin	GO:1904498 protein localization to mitotic actomyosin contractile ring;GO:1990179 protein localization to actomyosin contractile ring;GO:1903119 protein localization to actin cytoskeleton			Mitochondria;Nucleoplasm(Approved)				0	1	0
160622	GRASP	1	160622	Gene_ID	H. sapiens	160622	H. sapiens	GRASP	general receptor for phosphoinositides 1 associated scaffold protein	GO:0099152 regulation of neurotransmitter receptor transport, endosome to postsynaptic membrane;GO:0098887 neurotransmitter receptor transport, endosome to postsynaptic membrane;GO:0099639 neurotransmitter receptor transport, endosome to plasma membrane			Nuclear bodies;Vesicles(Approved)				0	0	0
147	ADRA1B	1	147	Gene_ID	H. sapiens	147	H. sapiens	ADRA1B	adrenoceptor alpha 1B	GO:0001994 norepinephrine-epinephrine vasoconstriction involved in regulation of systemic arterial blood pressure;GO:0003321 positive regulation of blood pressure by epinephrine-norepinephrine;GO:0045907 positive regulation of vasoconstriction		G-protein coupled receptors/GPCRs excl olfactory receptors	Plasma membrane(Supported)	Midodrine (Protein heterodimerization activity);Ziprasidone (Protein heterodimerization activity);Cabergoline (Protein heterodimerization activity);Dapiprazole (Protein heterodimerization activity);Amitriptyline (Protein heterodimerization activity);Olanzapine (Protein heterodimerization activity);Alfuzosin (Protein heterodimerization activity);Clozapine (Protein heterodimerization activity);Nore…	(M15)PID LYSOPHOSPHOLIPID PATHWAY	(M5915)HALLMARK APICAL JUNCTION	0	0	0
202333	CMYA5	1	202333	Gene_ID	H. sapiens	202333	H. sapiens	CMYA5	cardiomyopathy associated 5								0	0	0
2936	GSR	1	2936	Gene_ID	H. sapiens	2936	H. sapiens	GSR	glutathione-disulfide reductase	GO:0015949 nucleobase-containing small molecule interconversion;GO:0098869 cellular oxidant detoxification;GO:1990748 cellular detoxification		Enzymes/ENZYME proteins/Oxidoreductases	Cytosol(Supported)Plasma membrane(Approved)	Glutathione (Nadp binding);NADH (Nadp binding);Carmustine (Nadp binding);3,6-Dihydroxy-Xanthene-9-Propionic Acid (Nadp binding);3-Sulfinoalanine (Nadp binding);Glutathionylspermidine Disulfide (Nadp binding);3-(Prop-2-Ene-1-Sulfinyl)-Propene-1-Thiol (Nadp binding);Flavin adenine dinucleotide (Nadp binding);Oxidized Glutathione Disulfide (Nadp binding);Meta-Nitro-Tyrosine (Nadp binding);2-(2-PHENY…		(M5938)HALLMARK REACTIVE OXIGEN SPECIES PATHWAY; (M5908)HALLMARK ANDROGEN RESPONSE; (M5902)HALLMARK APOPTOSIS	1	0	0
10936	GPR75	1	10936	Gene_ID	H. sapiens	10936	H. sapiens	GPR75	G protein-coupled receptor 75	GO:0070098 chemokine-mediated signaling pathway;GO:1990869 cellular response to chemokine;GO:1990868 response to chemokine		G-protein coupled receptors/GPCRs excl olfactory receptors					0	0	0
91179	SCARF2	1	91179	Gene_ID	H. sapiens	91179	H. sapiens	SCARF2	scavenger receptor class F member 2	GO:0007157 heterophilic cell-cell adhesion via plasma membrane cell adhesion molecules;GO:0098742 cell-cell adhesion via plasma-membrane adhesion molecules;GO:0098609 cell-cell adhesion			Cytosol;Nuclear bodies;Nucleoplasm(Approved)				0	0	0
6302	TSPAN31	1	6302	Gene_ID	H. sapiens	6302	H. sapiens	TSPAN31	tetraspanin 31	GO:0008284 positive regulation of cell proliferation;GO:0042127 regulation of cell proliferation;GO:0008283 cell proliferation							0	0	0
55205	ZNF532	1	55205	Gene_ID	H. sapiens	55205	H. sapiens	ZNF532	zinc finger protein 532	GO:0006357 regulation of transcription by RNA polymerase II;GO:0006366 transcription by RNA polymerase II;GO:0006355 regulation of transcription, DNA-templated		Transcription factors/Zinc-coordinating DNA-binding domains	Golgi apparatus;Nucleoplasm(Approved)				0	0	0
374403	TBC1D10C	1	374403	Gene_ID	H. sapiens	374403	H. sapiens	TBC1D10C	TBC1 domain family member 10C	GO:0043312 neutrophil degranulation;GO:1902017 regulation of cilium assembly;GO:0002283 neutrophil activation involved in immune response			Nuclear bodies(Approved)				0	1	0
11184	MAP4K1	1	11184	Gene_ID	H. sapiens	11184	H. sapiens	MAP4K1	mitogen-activated protein kinase kinase kinase kinase 1	GO:0007257 activation of JUN kinase activity;GO:0000185 activation of MAPKKK activity;GO:1904628 cellular response to phorbol 13-acetate 12-myristate	STE Ser/Thr protein kinase family	Enzymes/{ENZYME proteins/Transferases,Kinases/STE Ser/Thr protein kinases}	Nucleoplasm;Plasma membrane(Uncertain)		(M190)PID TCR JNK PATHWAY; (M1718)SIG IL4RECEPTOR IN B LYPHOCYTES; (M8626)SIG BCR SIGNALING PATHWAY	(M5953)HALLMARK KRAS SIGNALING UP; (M5950)HALLMARK ALLOGRAFT REJECTION	0	0	0
84869	CBR4	1	84869	Gene_ID	H. sapiens	84869	H. sapiens	CBR4	carbonyl reductase 4	GO:0046949 fatty-acyl-CoA biosynthetic process;GO:0044597 daunorubicin metabolic process;GO:0044598 doxorubicin metabolic process						(M5953)HALLMARK KRAS SIGNALING UP	1	0	0

## Sheet: Enrichment
GroupID	Category	Term	Description	LogP	Log(q-value)	InTerm_InList	Genes	Symbols
1_Summary	GO Biological Processes	GO:0006790	sulfur compound metabolic process	-2.28879	0	3/354	2936,84869,100131187	GSR,CBR4,TSTD1
1_Member	GO Biological Processes	GO:0006790	sulfur compound metabolic process	-2.28879	0	3/354	2936,84869,100131187	GSR,CBR4,TSTD1
2_Summary	GO Biological Processes	GO:0043087	regulation of GTPase activity	-2.00182	0	3/450	6242,64333,374403	RTKN,ARHGAP9,TBC1D10C
2_Member	GO Biological Processes	GO:0043087	regulation of GTPase activity	-2.00182	0	3/450	6242,64333,374403	RTKN,ARHGAP9,TBC1D10C
